# Supplementary material for: Proteomic profiling reveals CDK6 upregulation as a targetable resistance mechanism for lenalidomide in multiple myeloma
Source: Nat Commun. 2022 Feb 23;13:1009. doi: 10.1038/s41467-022-28515-1 (PMC8866544; doi:10.1038/s41467-022-28515-1)
Supplement: Supplementary file 4 — Supplementary Data 1 [file 41467_2022_28515_MOESM4_ESM.xlsx]

## Sheet: channel_annotation
plex	channel	datatype	sample origin	sample number	patient	timepoint	comment
1	128C	global proteome	CD138+ MACS sorted bone marrow mononuclear cells	1	1	relapse
1	127N	global proteome	CD138+ MACS sorted bone marrow mononuclear cells	2	1	diagnose
1	128N	global proteome	CD138+ MACS sorted bone marrow mononuclear cells	3	2	relapse
1	126	global proteome	CD138+ MACS sorted bone marrow mononuclear cells	4	2	diagnose
1	130N	global proteome	CD138+ MACS sorted bone marrow mononuclear cells	5	3	relapse
1	129C	global proteome	CD138+ MACS sorted bone marrow mononuclear cells	6	3	diagnose
1	127C	global proteome	CD138+ MACS sorted bone marrow mononuclear cells	7	4	relapse
1	130C	global proteome	CD138+ MACS sorted bone marrow mononuclear cells	8	4	diagnose
1	129N	global proteome	CD138+ MACS sorted bone marrow mononuclear cells	9	5	relapse
1	131	global proteome	CD138+ MACS sorted bone marrow mononuclear cells	10	5	diagnose
2	127C	phosphoproteome	CD138+ MACS sorted bone marrow mononuclear cells	1	1	relapse
2	129N	phosphoproteome	CD138+ MACS sorted bone marrow mononuclear cells	2	1	diagnose
2	126	phosphoproteome	CD138+ MACS sorted bone marrow mononuclear cells	3	2	relapse
2	130C	phosphoproteome	CD138+ MACS sorted bone marrow mononuclear cells	4	2	diagnose
2	130N	phosphoproteome	CD138+ MACS sorted bone marrow mononuclear cells	5	3	relapse
2	127N	phosphoproteome	CD138+ MACS sorted bone marrow mononuclear cells	6	3	diagnose
2	129C	phosphoproteome	CD138+ MACS sorted bone marrow mononuclear cells	7	4	relapse
2	128N	phosphoproteome	CD138+ MACS sorted bone marrow mononuclear cells	8	4	diagnose
2	128C	phosphoproteome	CD138+ MACS sorted bone marrow mononuclear cells	9	5	relapse
2	131	phosphoproteome	CD138+ MACS sorted bone marrow mononuclear cells	10	5	diagnosis	low sample amount. Excluded from data analysis

## Sheet: columns
table	column name	explanation
patient_data_globa_plex1	adj.P.Val	FDR corrected p values of proteins
patient_data_globa_plex1	log.pvalue	base ten negative logarithm of pvalues from moderated 1-sample t test (proteins)
patient_data_globa_plex1	LogFC	log2 average fold change of proteins in relapse vs diagnosis
patient_data_globa_plex1	ratio.protein.	log2 ratio of proteins in relapse vs dignosis in each individual patient
patient_data_globa_plex1	log2.protein.intensity.	log2 of corrected reporter ion intensities (proteins)
patient_data_globa_plex1	normalized.protein.	column wise median normalized log2 protein intensities
patient_data_globa_plex1	pearson.correlation.RNA.protein	pearson correlation of normalized protein intensities with normalized TPM values
patient_data_phospho_plex2	id	gene name, amino acid and position of phosphorylation
patient_data_phospho_plex2	adj.P.Val	FDR corrected p values of phosphopeptides
patient_data_phospho_plex2	log.pvalue	base ten negative logarithm of pvalue from moderated 1-sample t test (phosphopeptides)
patient_data_phospho_plex2	LogFC	log2 average fold change of phosphopeptides in relapse vs diagnosis
patient_data_phospho_plex2	ratio.	log2 ratio of phosphopeptides in relapse vs dignosis in each individual patient
patient_data_phospho_plex2	log2.intensity.	log2 of corrected reporter ion intensities (phosphopeptides)
patient_data_phospho_plex6	normalized.phosphopep.	column wise median normalized log2 phosphopeptide intensities

## Sheet: patient_data_global_plex1
Gene.names	uniprot	peptides	logFC	adj.P.Val	log.pvalue	ratio.protein.patient1	ratio.protein.patient2	ratio.protein.patient3	ratio.protein.patient4	ratio.protein.patient5	log2.protein.intensity.sum	log2.protein.intensity.diagnose.patient1	log2.protein.intensity.relapse.patient1	log2.protein.intensity.diagnose.patient2	log2.protein.intensity.relapse.patient2	log2.protein.intensity.diagnose.patient3	log2.protein.intensity.relapse.patient3	log2.protein.intensity.diagnose.patient4	log2.protein.intensity.relapse.patient4	log2.protein.intensity.diagnose.patient5	log2.protein.intensity.relapse.patient5	normalized.protein.diagnose.patient1	normalized.protein.relapse.patient1	normalized.protein.diagnose.patient2	normalized.protein.relapse.patient2	normalized.protein.diagnose.patient3	normalized.protein.relapse.patient3	normalized.protein.diagnose.patient4	normalized.protein.relapse.patient4	normalized.protein.diagnose.patient5	normalized.protein.relapse.patient5	pearson.correlation.RNA.protein
TRIP13	Q15645;H0YAL2;Q15645-2	7	2.78205	0.0276985	4.79867	2.61982	3.60984	2.69442	3.03183	2.23511	28.4723	16.8157	17.4351	17.1547	18.5831	16.8591	17.9172	15.5099	16.9023	15.4829	15.5416	0.192378	1.00893	0.628243	2.12324	0.311235	1.32333	-0.594823	1.44399	-0.963164	0.639596	0.843643
UPRT	A0A0A0MRR5;Q96BW1-3;Q96BW1;F8W6E9;E9PSD7;Q96BW1-2	2	-2.73403	0.0276985	5.06348	-2.83255	-2.60672	-3.19654	-0.637325	-2.76282	26.877	14.9388	13.7165	14.8848	13.7665	14.6243	13.4942	13.2338	12.1277	15.0903	11.3267	-1.68448	-2.70968	-1.64169	-2.69333	-1.92357	-3.09962	-2.87097	-3.33057	-1.35582	-3.57533	0.344769
RCHY1	Q96PM5-3;Q96PM5-4;Q96PM5-8;Q96PM5-7;Q96PM5-2;Q96PM5;Q96PM5-6;D6RAF6;Q96PM5-5	3	1.31202	0.0563558	3.30137	-0.00596112	1.2906	1.84009	1.45554	1.18995	26.6246	13.0001	12.7326	13.5185	13.9968	12.396	13.1367	11.745	12.0641	12.1241	11.3835	-3.62317	-3.69358	-3.00795	-2.46304	-4.15195	-3.45718	-4.35972	-3.39424	-4.32201	-3.51856	-0.104663
BCL11A	Q9H165-2;Q9H165-4;Q9H165-6;Q9H165;A0A0J9YYJ9;A0A0J9YXG2;Q9H165-8;Q9H165-3;Q9H165-5	2	1.27468	0.0563558	3.3106	1.22094	-0.204633	1.33661	2.27904	1.2665	23.3462	13.1726	13.3195	13.6063	13.4721	12.3417	12.8954	12.9383	13.8181	13.1575	12.4754	-3.45067	-3.10664	-2.92019	-2.98781	-4.2062	-3.69845	-3.16645	-1.64023	-3.28864	-2.42664	0.473521
RNF115	Q9Y4L5	2	1.4557	0.0563558	3.31426	-0.516495	1.38867	2.7241	1.34869	1.62978	24.3446	11.4177	10.9778	10.7709	11.2894	10.6656	11.7347	10.7355	10.9818	10.8064	10.4022	-5.20553	-5.44839	-5.75556	-5.17048	-5.88231	-4.85918	-5.36925	-4.47653	-5.63971	-4.49989	0.313815
PRPS2	P11908;P11908-2;D3YTJ7;A6NMS2;H7C540	7	1.33042	0.0563558	3.31688	1.21957	0.0101806	1.51308	1.67282	1.28058	29.4779	17.2252	17.3716	17.9561	17.9099	17.3725	17.9917	16.5046	16.9716	16.3454	15.6741	0.601871	0.945432	1.42964	1.45002	0.824546	1.39785	0.399896	1.51332	-0.100727	0.772037	0.236193
AUH	Q13825;Q13825-2	9	-2.22682	0.0563558	3.32503	-4.3018	-0.00985638	-2.16564	-2.6324	-1.88244	29.6573	19.329	17.6104	17.5768	17.5224	18.1864	17.4392	18.4683	16.0038	19.3911	16.3009	2.70567	1.18419	1.05033	1.0625	1.63844	0.845315	2.36362	0.545515	2.94505	1.39883	0.0752629
PDCD4	Q53EL6-2;Q53EL6;Q5VZS7	12	-1.66396	0.0563558	3.33359	-1.71465	-1.34926	-2.30534	-1.928	-0.824448	31.9629	19.1175	18.2728	19.1083	18.5051	18.7337	17.9346	18.9691	16.9843	18.5451	16.2639	2.49426	1.84667	2.5818	2.04527	2.18579	1.34077	2.86441	1.52595	2.099	1.3619	0.460588
NDUFC2	O95298-2;O95298;E9PRJ5;E9PM14;A0A087WUM3;E9PQ53;E9PRQ4;A0A087WY27;O95298-3	6	-1.3229	0.0563558	3.33891	-1.18312	0.213377	-1.32466	-1.46095	-1.79345	30.0684	17.6013	16.9362	16.8456	16.8826	17.9705	17.5356	17.3155	15.6486	18.0669	15.0447	0.978041	0.510003	0.319136	0.422755	1.42254	0.941789	1.21076	0.190328	1.62077	0.142605	0.117153
ADK	P55263-3;P55263;P55263-2;P55263-4	11	-1.55667	0.0563558	3.34914	-2.09811	1.50622	-1.41945	-1.79791	-1.45272	30.9541	19.2289	18.2547	17.9838	18.5504	18.9685	18.4985	18.9878	17.0916	19.1666	16.4049	2.60563	1.82852	1.45734	2.09058	2.4206	1.90464	2.88313	1.63325	2.72046	1.50288	0.29276
HYI	J9JIE9;F6UJY1;Q5T013;E7EWH8;H0YB70;F6UJY9;A0A0A0MTR5;Q5T013-4;Q5T013-3	4	-2.1611	0.0563558	3.36264	-2.32299	-0.335498	-1.75093	-3.26158	-2.40943	28.2762	17.0856	16.0354	15.6691	15.4813	16.6424	16.0493	17.6919	14.7989	18.054	14.5607	0.462275	-0.390796	-0.85737	-0.9786	0.0945354	-0.544555	1.58714	-0.659383	1.60789	-0.341354	0.70578
PCYOX1	Q9UHG3-2;Q9UHG3;C9K055;F8W8W4;C9JM55;C9JGT6	7	-1.26434	0.0563558	3.36827	-1.3338	-1.22822	-1.23099	-1.97058	-0.777829	30.2171	18.3378	17.6218	17.4514	16.8978	18.0073	17.6073	18.4785	16.4647	17.9315	15.686	1.71454	1.19561	0.924896	0.437958	1.45937	1.01341	2.3738	1.00635	1.48536	0.783908	0.452714
SUB1	P53999;D6RC37;D6R970	9	-1.81247	0.0563558	3.3877	-2.17065	-1.10942	-1.8684	-2.34432	-1.56956	35.2288	21.0288	20.0301	19.9659	19.461	21.5806	20.9439	21.1428	18.8745	20.7702	17.9192	4.40556	3.60395	3.43945	3.00118	5.03272	4.35	5.03811	3.41617	4.32406	3.01712	0.26735
PAXIP1	Q6ZW49-2;Q6ZW49-1;Q6ZW49	2	1.43492	0.0563558	3.38993	1.60972	-1.59308	1.39676	1.93919	1.29832	24.7418	14.1057	14.3839	14.7659	14.0629	13.4139	13.9899	13.1405	13.7889	13.2795	12.6218	-2.51762	-2.04227	-1.76057	-2.39697	-3.13402	-2.60392	-2.9642	-1.66939	-3.1666	-2.28027	0.559736
GORASP2	Q9H8Y8;Q9H8Y8-3;Q9H8Y8-2	11	-1.45235	0.0563558	3.39764	-1.93222	-0.541104	-1.23786	-1.46512	-1.65411	32.2718	18.5866	17.6684	17.9083	17.6362	18.6569	18.2543	18.7376	17.0679	18.9266	16.0109	1.96327	1.2422	1.38182	1.17636	2.10899	1.66048	2.63288	1.60961	2.4805	1.1089	0.561775
PDK3	Q15120;Q15120-2	7	-1.79676	0.0563558	3.39938	-1.95966	-1.54493	-2.22586	-2.13887	-0.959203	29.2641	17.2856	16.3582	16.0472	15.3639	16.5691	15.7996	16.8179	14.6895	16.9515	14.5673	0.662357	-0.0679871	-0.479288	-1.09597	0.0212324	-0.794265	0.713186	-0.768858	0.505415	-0.334742	0.432713
GALNT2	Q10471;Q10471-2	10	-1.4739	0.0563558	3.41566	-1.30257	0.240692	-1.52782	-2.24538	-1.59134	29.951	18.3051	17.5997	17.5166	17.5648	18.2392	17.7289	17.6014	15.4004	18.1288	15.2612	1.68186	1.17348	0.990132	1.10494	1.6913	1.13508	1.49667	-0.0578978	1.68273	0.359132	0.162144
DNAJC1	Q96KC8;Q5T1X2	12	-2.25693	0.0563558	3.42915	-2.94279	-2.35262	-2.71238	-1.92829	-1.09787	32.1036	19.9006	18.6411	19.2705	18.2563	19.7863	18.836	19.2394	17.2543	19.1201	16.6298	3.27733	2.2149	2.744	1.79645	3.23836	2.24214	3.13467	1.79602	2.674	1.7278	0.333661
CDK6	Q00534	4	2.08356	0.0563558	3.47643	2.49417	1.73422	1.97601	2.80205	1.41135	26.3919	13.97	14.547	15.3292	15.9892	13.4221	14.2133	13.1595	14.3954	13.5366	12.9653	-2.65326	-1.87916	-1.19731	-0.470669	-3.12585	-2.38059	-2.94526	-1.06291	-2.90949	-1.93671	0.388311
TRAFD1	O14545;F8VNX8;F8VVF3;O14545-2;S4R2Z9;F8VWK2	4	1.43678	0.0563558	3.48568	1.61367	0.340629	1.79543	1.24881	1.46407	27.6101	14.1796	14.4592	14.6148	14.7039	13.7599	14.484	13.6207	13.799	13.8546	13.3236	-2.44368	-1.967	-1.91171	-1.75596	-2.78802	-2.10985	-2.48404	-1.65933	-2.59152	-1.57843	0.140095
NDUFS2	O75306-2;O75306	6	-1.62845	0.0563558	3.51116	-2.78426	-0.154898	-1.52155	-1.5359	-1.82795	31.5455	18.779	17.573	17.7214	17.6075	18.3707	17.8627	17.6345	15.9166	19.2275	16.1789	2.15568	1.14679	1.19493	1.14768	1.82276	1.26887	1.52981	0.458339	2.78141	1.27685	0.0498807
MCTP2	Q6DN12-2;Q6DN12;Q6DN12-4;Q6DN12-3;F5H415;Q6DN12-6	5	-1.46794	0.0563558	3.51191	-0.780298	-2.43743	-1.6108	-1.4805	-1.3125	27.1044	15.9784	15.4493	15.8632	14.8143	16.2225	15.6814	15.8083	14.1282	16.4932	13.8388	-0.644927	-0.976897	-0.663234	-1.64553	-0.325437	-0.912475	-0.296411	-1.33015	0.0471166	-1.06323	0.663754
BLMH	Q13867;K7ES02;J3KSD8;J3KS79;K7ENH5	12	1.32454	0.0563558	3.52227	1.28687	1.34071	1.63269	1.34605	0.957239	30.3742	17.9926	18.1618	18.9802	19.479	17.9468	18.6105	17.5446	17.7891	17.9692	17.0506	1.3693	1.7356	2.45372	3.01915	1.39893	2.01666	1.43985	2.33078	1.52306	2.14855	0.25718
MIOS	Q9NXC5;Q9NXC5-2;C9JAQ1	13	-1.45043	0.0563558	3.53755	-1.52821	0.448943	-1.49451	-2.06202	-1.32859	29.7754	17.7723	16.9906	16.9112	17.0447	17.8958	17.3979	17.7083	15.6322	17.731	15.0643	1.14902	0.564417	0.384752	0.584872	1.3479	0.804058	1.60361	0.17389	1.28489	0.162235	0.374715
SH3BP5L	Q7L8J4-2;Q7L8J4	3	1.37455	0.0563558	3.58846	0.143984	1.66979	1.46964	1.31686	1.33719	25.8795	14.8747	14.6579	14.8721	15.5058	14.5281	15.1313	13.67	13.8946	14.8807	14.2527	-1.74854	-1.7683	-1.65433	-0.954083	-2.01976	-1.4626	-2.43473	-1.56368	-1.56537	-0.649305	0.598869
AKAP2	Q9Y2D5;Q9Y2D5-5;Q9Y2D5-6;Q9Y2D5-7;Q9Y2D5-4;C9JVY5	14	-1.4262	0.0563558	3.61446	-1.8202	0.40627	-1.36868	-1.51401	-1.39591	30.2929	18.5936	17.7133	18.1701	18.2861	18.2294	17.7782	18.112	16.409	18.7693	16.0511	1.97037	1.28713	1.64359	1.82622	1.68147	1.18437	2.00725	0.950683	2.32324	1.1491	NA
KEAP1	Q14145;K7EPZ3	2	1.46163	0.0563558	3.62408	1.41066	0.22242	2.92361	1.48353	1.49071	25.9326	14.0302	14.2412	14.2248	14.2655	13.773	14.9162	12.6998	13.038	13.0782	12.5676	-2.59304	-2.18494	-2.30165	-2.19432	-2.77488	-1.67764	-3.40489	-2.42035	-3.36786	-2.3344	0.307088
TJP1	A0A087X0K9;G5E9E7;G3V1L9;Q07157-2;Q07157;H0YKB1	9	-1.65029	0.0563558	3.62484	-1.79037	0.515792	-1.70085	-2.30784	-1.45968	28.0212	16.9734	16.1032	15.7567	15.9176	16.4989	15.9244	17.2572	15.0137	17.2178	14.4508	0.350148	-0.32301	-0.769764	-0.542259	-0.0489685	-0.669456	1.15246	-0.444639	0.77169	-0.45122	0.780542
HPRT1	P00492;Q9NRG1-2;Q9NRG1	8	1.44135	0.0563558	3.62659	1.62879	0.20886	1.42789	1.59156	1.41679	31.1519	17.34	17.6246	17.6057	17.6408	17.0216	17.6092	16.7588	17.1705	16.5325	15.9654	0.716674	1.19846	1.07919	1.18096	0.473698	1.01536	0.654048	1.71214	0.0864408	1.06338	0.290499
GSTP1	P09211;A8MX94;A0A087X2E9;A0A087X243	11	-1.81413	0.0563558	3.70626	-1.57113	-1.03646	-2.83041	-1.87209	-1.99912	34.8931	20.0231	19.2269	19.2859	18.8109	20.3436	19.3495	19.9168	17.97	20.6217	17.4422	3.39982	2.80072	2.75939	2.351	3.79573	2.75568	3.81209	2.51169	4.17557	2.54012	0.506247
GGCT	O75223;M0QZK8;O75223-3;B8ZZK2;H7BZK5;O75223-2;O75223-4;A0A0B4J1Y4	7	1.40128	0.0563558	3.71983	1.0467	1.37927	1.37225	1.63322	1.45233	29.8126	17.3286	17.4167	17.7006	18.2152	17.0396	17.6065	16.552	16.992	16.7485	16.2085	0.705324	0.990491	1.17409	1.75532	0.491693	1.01268	0.447257	1.53372	0.302357	1.30648	NA
USO1	O60763;O60763-2;REV__R4GMN2;REV__Q5VZ89-5;REV__Q5VZ89-6;REV__Q5VZ89;REV__R4GNB2;REV__R4GN35	29	-1.62806	0.0563558	3.90996	-1.77858	0.140705	-1.63672	-1.62081	-1.62667	33.6537	21.125	20.2587	20.2337	20.241	20.9486	20.3979	20.68	18.9043	21.2126	18.3179	4.50168	3.83251	3.70727	3.78111	4.40072	3.80406	4.57531	3.44602	4.76649	3.41587	0.578089
GLO1	Q04760-2;Q04760	6	-1.74049	0.0563558	3.93805	-1.78025	1.37393	-2.01282	-1.59888	-1.91177	33.3224	18.878	18.0111	17.6171	18.1295	18.5121	17.8217	18.6817	16.9209	19.4337	16.321	2.25467	1.58493	1.09057	1.66962	1.96423	1.22786	2.57696	1.4626	2.98762	1.41897	0.487813
HID1	Q8IV36-2;Q8IV36;Q8IV36-3;E9PIM7;J3KSF1;E9PMS4	14	-2.14174	0.0563558	4.04091	-1.97678	-0.727768	-2.95084	-2.06187	-2.38661	31.0572	19.0061	18.0729	17.9647	17.6161	19.7741	18.7353	19.3158	17.2398	19.6435	16.1677	2.38285	1.64672	1.43818	1.15625	3.22623	2.14144	3.21107	1.78146	3.19744	1.26565	0.817651
HNRNPU	Q00839-2	26	1.87498	0.0563558	4.12489	1.75427	1.20765	3.8207	1.92708	1.94357	27.0732	12.5947	12.9218	13.2998	13.7441	13.0029	14.4793	12.8525	13.4926	12.6136	12.4493	-4.02858	-3.50441	-3.2267	-2.71577	-3.54503	-2.11458	-3.25227	-1.96571	-3.83252	-2.45272	0.169359
CYP20A1	E9PHG5;Q6UW02;Q6UW02-2;F8WBE2;C9J8K7;Q8WZ13	8	-1.70343	0.0563558	4.19386	-1.80794	-1.92302	-1.04125	-1.69516	-1.60723	28.7789	16.3515	15.4753	15.9983	15.1601	15.4852	15.1557	15.9466	14.1202	17.7997	14.9199	-0.271823	-0.950916	-0.52815	-1.29972	-1.06268	-1.43816	-0.158158	-1.33807	1.35359	0.0178427	0.699425
MORF4L1	H0YMJ0;B3KTM8;Q9UBU8-2;Q9UBU8;H0YNE0	2	2.20703	0.0563558	4.32432	0.695121	2.11675	4.14642	2.13984	2.36447	22.9208	10.9238	10.8931	11.5876	12.4044	11.2077	12.8051	10.9669	11.752	9.71756	9.8752	-5.69943	-5.53302	-4.93884	-4.05549	-5.34023	-3.78879	-5.13778	-3.70635	-6.72854	-5.02685	0.365509
DPYD	Q12882;Q12882-2	18	-1.33937	0.0574366	3.27496	-1.5055	-1.43219	-1.73937	-1.11928	-0.714028	30.8911	19.2963	18.5222	18.3889	17.7518	18.443	17.8542	18.1476	16.7134	18.6308	16.4341	2.67297	2.09604	1.86242	1.29193	1.89511	1.26031	2.04291	1.25513	2.18467	1.53201	0.679299
ALDH6A1	Q02252-2;Q02252;G3V4Z4	20	-1.79684	0.0587468	3.25468	-1.87085	-1.43596	-2.1809	-2.39676	-1.09971	32.9386	20.1106	19.2131	19.02	18.3814	19.8369	19.084	20.2921	17.988	20.3932	17.9015	3.48729	2.78694	2.49353	1.92149	3.28895	2.49015	4.18738	2.52973	3.9471	2.99949	0.46677
SORD	H0YLA4;Q00796;H0YKB3;Q00796-2	4	1.55173	0.0594344	3.23898	1.30809	1.77796	0.000421414	2.72823	1.56915	29.1999	16.4947	16.6711	17.1437	17.8216	16.2214	16.2788	15.1091	16.2947	15.6649	15.2143	-0.128565	0.244896	0.617226	1.36179	-0.326475	-0.315038	-0.995666	0.836418	-0.781178	0.312274	0.732871
PGP	A6NDG6;H3BV17	7	1.29868	0.060038	3.18587	1.43041	-0.402491	1.20921	1.25643	2.82917	29.7985	16.7904	17.0081	17.1902	16.9749	16.9466	17.453	16.514	16.6975	16.8728	17.3858	0.167144	0.581926	0.663696	0.515021	0.398698	0.859131	0.409299	1.2392	0.426697	2.48378	-0.464194
CD63	F8VNT9;F8VV56;F8W022;F8VWK8;P08962-3;P08962-2;P08962	2	-1.16284	0.060038	3.18965	-1.24155	-1.04146	-1.41809	-1.20564	1.95924	27.8452	16.3831	15.6982	15.7164	15.2394	16.1796	15.7101	15.759	14.266	15.3273	15.175	-0.240184	-0.727958	-0.810059	-1.22049	-0.368313	-0.883771	-0.345744	-1.19233	-1.11883	0.272959	0.389762
FCGR2B	P31994-3;P31994-4;P31994;V9GY83;A0A087WXE5;H0YGT0;P31995-4;P31995-3;P31995-2;P31994-5;P31994-2;P12318-2;P12318;P31995	3	-1.24084	0.060038	3.1941	-1.39678	-1.27206	0.0796367	-1.0669	-1.57454	27.4107	15.2869	14.5496	14.6924	14.1209	15.402	15.4888	15.5789	14.1804	16.5263	13.6715	-1.33636	-1.87657	-1.83408	-2.33898	-1.1459	-1.10504	-0.525818	-1.27793	0.0802486	-1.2305	NA
MAPRE3	Q9UPY8;C9JB30;Q9UPY8-2	5	-1.7224	0.060038	3.19495	-1.41485	-1.22025	-2.07525	-1.4756	-2.98429	26.3224	15.9214	15.178	14.8361	14.2858	16.1359	15.4223	14.5823	12.9055	16.1371	12.2042	-0.701858	-1.24817	-1.69043	-2.1741	-0.412002	-1.17156	-1.5224	-2.55281	-0.308987	-2.69787	0.0862987
TFG	Q92734-4;Q92734-3;Q92734-2;Q92734;C9JJP5;C9JTY3;C9JUE0	7	-1.41506	0.060038	3.20385	-2.284	-0.389549	-1.46508	-1.58335	-1.19676	31.6902	19.2781	18.2411	18.7279	18.5179	18.9952	18.5082	18.8988	17.1486	18.6941	16.1282	2.65484	1.81494	2.20142	2.05805	2.4473	1.91439	2.79405	1.69027	2.24798	1.22615	0.168947
FCRL2	Q96LA5;Q96LA5-5	3	-2.24451	0.060038	3.2125	-2.00372	-2.1189	-1.13736	-2.76562	-3.12908	23.5059	12.3834	11.4411	11.3571	10.4387	12.8812	12.5159	13.2193	10.6641	14.7906	10.7469	-4.23987	-4.9851	-5.16936	-6.02118	-3.66672	-4.0779	-2.8854	-4.79422	-1.65549	-4.15511	0.804716
AK3	Q9UIJ7;Q9UIJ7-3;Q9UIJ7-2	13	-1.15967	0.0609599	3.17082	-1.28932	-0.226339	-1.14127	-1.47886	-1.04845	32.1184	19.2641	18.5631	18.5978	18.4547	19.0878	18.7211	19.0392	17.3602	19.1695	16.7171	2.64086	2.13695	2.07136	1.99485	2.53992	2.12729	2.93448	1.90185	2.72343	1.81502	0.0372064
PAPOLG	Q9BWT3-2;Q9BWT3;A0A0C4DH56	2	1.64823	0.0612512	3.0631	2.00504	0.182326	1.54074	1.41478	2.34401	23.0438	10.8262	11.2379	11.5097	11.534	10.5768	11.2063	10.2664	10.5578	10.0755	10.2175	-5.79713	-5.18825	-5.0168	-4.9259	-5.97114	-5.38757	-5.83829	-4.90056	-6.37062	-4.68457	-0.209042
SSNA1	O43805;A0A087WV26	5	1.5835	0.0612512	3.06343	1.24016	2.7229	1.56712	1.83626	1.00571	28.5248	16.045	16.1984	16.4675	17.5325	16.3932	17.0325	15.2501	15.8284	14.9502	14.0687	-0.578246	-0.22773	-0.0589981	1.07266	-0.154705	0.438669	-0.854645	0.370074	-1.49591	-0.83335	0.448913
ATP5J	P18859;P18859-2;A8MUH2	7	-1.14461	0.0612512	3.07905	-1.22054	0.164616	-1.10524	-1.86838	-1.10806	32.5123	19.2686	18.5908	18.4148	18.4318	19.0583	18.705	18.9476	17.0033	19.7998	17.3017	2.6453	2.16462	1.88833	1.97198	2.51039	2.11114	2.84283	1.54497	3.35367	2.39967	-0.0459531
DNPEP	B9ZVU2;E7EPX3;F8WAN0;C9JBE1;E5RJ35;E3W974;C9JRG3;C9J1E2	6	1.13714	0.0612512	3.08706	0.309076	1.19744	1.00343	1.21056	1.53375	24.1273	12.0418	11.8807	12.2789	12.719	12.3785	12.8084	11.7475	11.8997	11.8749	11.3972	-4.58145	-4.54544	-4.24756	-3.74082	-4.16943	-3.78543	-4.35724	-3.55858	-4.57123	-3.50485	-0.252119
TUBA4A	P68366-2;P68366;C9JEV8;C9JQ00;C9JJQ8	15	-1.52597	0.0612512	3.09644	-1.18783	-0.963723	-2.07429	-1.85808	-1.54594	33.0662	18.156	17.4893	17.7904	17.3452	18.1158	17.4026	18.109	16.1717	18.3394	15.5065	1.53272	1.06309	1.26388	0.885299	1.56792	0.808728	2.00424	0.713394	1.89329	0.604418	-0.107224
NHP2L1	P55769;B1AHD1	6	-1.15425	0.0612512	3.09914	-1.21799	0.80017	-1.13306	-1.85414	-1.11172	32.686	18.1856	17.5087	17.265	17.5424	18.6111	18.2474	18.3375	16.4029	18.1081	15.6072	1.5623	1.08249	0.738516	1.08252	2.06317	1.65359	2.23275	0.944585	1.662	0.705199	0.378156
HIP1	O00291-3;O00291;O00291-4;C9JMG5	12	1.16349	0.0612512	3.09917	2.85059	-0.961111	1.20121	1.11949	1.16977	27.7443	16.5676	17.265	16.7797	16.3356	16.4978	17.0012	15.6974	15.7877	16.0465	15.2905	-0.0556807	0.838818	0.253217	-0.124299	-0.0501217	0.407338	-0.407292	0.329363	-0.399613	0.388406	0.758651
C19orf52	Q9BSF4	5	-1.17392	0.0612512	3.10023	-1.95522	0.327248	-1.26329	-1.08026	-1.17823	27.7756	15.9082	14.9823	15.2095	15.2932	15.5955	15.1834	15.1556	13.748	16.4686	13.9169	-0.715052	-1.44389	-1.31695	-1.16668	-0.95245	-1.41041	-0.949113	-1.71033	0.0225263	-0.985139	-0.307284
ADSL	A0A1B0GWJ0;A0A1B0GTJ7;P30566;A0A0A6YY92;A0A1B0GTG9;A0A1B0GWF8;P30566-2;A0A096LNY6;A0A096LNY4;B4DEP1;A0A096LPA2;A0A096LP72;A0A096LNY5	9	1.35381	0.0612512	3.11823	1.0781	0.966681	1.61864	1.89641	1.20919	30.8177	17.2044	17.303	17.6657	18.0113	17.0585	17.717	16.2248	16.844	16.9157	16.1898	0.5811	0.876875	1.13919	1.55141	0.51063	1.12314	0.120034	1.38571	0.469572	1.28774	0.35912
CCBL2	Q6YP21-3;Q6YP21;A0A0A0MRN6;A0A0A0MRN7;Q6YP21-2	4	-1.11892	0.0612512	3.12751	-1.11559	-0.517527	-1.04665	-1.19453	-1.51393	28.3119	15.8751	15.2327	15.0852	14.8228	15.5886	15.257	16.5683	15.0829	16.7702	13.9617	-0.748227	-1.19345	-1.44129	-1.63709	-0.959343	-1.33683	0.463606	-0.375413	0.324076	-0.940324	NA
PSMB9	P28065;A2ACR1;A0A0G2JJA7;P28065-2;A2ACR0;A0A0G2JJQ0;A0A0G2JJ13;A0A0G2JHI2	7	-1.21253	0.0612512	3.12774	-1.1171	-0.63987	-1.38882	-1.77184	-1.1317	32.2859	17.505	16.8622	16.9761	16.6636	17.5193	17.0607	17.0061	15.1276	17.4826	14.9665	0.88174	0.436003	0.44964	0.203722	0.971387	0.466803	0.901407	-0.330719	1.03649	0.0644156	0.472031
GALK2	Q01415;B7ZAX5;Q01415-2;H0YLL8;H0YN31;H0YLL3;H0YK30;H0YK10	10	-1.39505	0.0612512	3.14322	-2.67957	1.93527	-1.28161	-1.58361	-1.31993	30.308	18.4982	17.3276	17.3566	18.099	17.859	17.4401	17.4331	15.6827	17.8352	15.1751	1.8749	0.901378	0.830165	1.63917	1.31105	0.846289	1.32834	0.224383	1.38906	0.273037	0.346253
HEL-S-109	V9HW75;A0A087WSV8;P80303-2;P80303;Q2L696;E9PKG6;H0YEG8;E9PLR0;E9PLE9;H0YD18;E9PM22;E9PJP3	18	-1.04042	0.0612512	3.14427	-1.01356	-1.16524	-1.06361	-1.0441	-0.938186	32.6335	19.6378	19.0299	19.0456	18.5178	19.2967	18.9588	19.5717	18.1887	19.9823	17.6142	3.01452	2.60376	2.51911	2.05797	2.74875	2.36496	3.46701	2.73041	3.53622	2.71213	NA
ARF1	P84077	6	1.32435	0.0614257	3.04497	-2.38323	1.99848	1.49442	1.11642	1.36228	22.3588	11.5844	10.5138	10.4918	11.26	10.949	11.5613	10.1197	10.2079	10.7176	10.1088	-5.03893	-5.91235	-6.03472	-5.19983	-5.59889	-5.03251	-5.985	-5.25044	-5.72851	-4.79326	0.33878
NOP56	O00567;Q5JXT2;H0YDU4;H0Y653	20	-1.24893	0.0614257	3.04786	-1.79174	0.55426	-1.05998	-1.3124	-1.37446	33.5051	20.0449	19.1741	19.3772	19.5539	20.1055	19.769	19.484	17.9184	19.8307	17.1289	3.42159	2.74797	2.85073	3.094	3.55755	3.17511	3.37932	2.46004	3.38457	2.22684	0.216865
RNASEH2B	Q5TBB1;A0A087WXR7;Q5TBB1-2;A0A087WZJ6	9	1.39986	0.0618717	3.03311	1.32863	-1.05742	2.40555	1.23776	1.63325	29.2044	16.243	16.4263	17.1653	16.6817	16.415	17.3657	16.6112	16.782	15.6912	15.2896	-0.380311	9.01085e-05	0.638784	0.221814	-0.132929	0.771874	0.506505	1.32369	-0.7549	0.387578	0.284049
TMEM192	Q8IY95-2;Q8IY95;D6RAZ6	3	-1.89184	0.0621974	2.99727	-0.680661	-1.66556	-2.69066	-2.35773	-1.78259	27.5798	14.9323	14.4368	14.9269	14.1941	16.0347	15.0925	15.6646	13.3871	15.4898	12.4759	-1.69102	-1.98933	-1.59962	-2.26572	-0.513198	-1.50134	-0.440163	-2.07124	-0.95625	-2.42611	0.331705
ABHD11	Q8NFV4;Q8NFV4-4;Q8NFV4-6;C9J7Q4;H7BZ58;H7C396;Q8NFV4-5;H0YC52;Q8NFV4-3;Q8NFV4-2	10	-1.28573	0.0621974	3.00066	-1.39187	-0.227819	-1.03685	-1.52694	-1.68347	30.5364	18.1827	17.447	17.2164	17.0726	17.5564	17.2285	17.922	16.2102	19.2332	16.2951	1.5594	1.02084	0.689891	0.612771	1.00853	0.634686	1.81729	0.751923	2.78706	1.39301	0.354026
CSTB	P04080	6	-1.40446	0.0621974	3.00721	-3.66056	-0.492337	-1.57172	-1.48566	-1.15599	30.7445	18.6822	17.1802	17.1088	16.8567	17.2121	16.6855	17.7426	16.0589	17.867	15.3322	2.05891	0.754026	0.582334	0.396853	0.664186	0.0916647	1.63789	0.600633	1.42086	0.430202	0.0261277
ZNF652	D6RF85;Q9Y2D9;D6RDG5;Q9UFB7-2;Q9UFB7	2	-1.06318	0.0621974	3.01411	-1.0532	0.33909	-1.18989	-1.30362	-0.958775	26.4639	15.8267	15.2055	15.0288	15.1173	15.7334	15.3487	15.4803	13.9206	15.956	13.5721	-0.796533	-1.22069	-1.49766	-1.34255	-0.814499	-1.24519	-0.624373	-1.53768	-0.490107	-1.32994	0.393984
ZNF691	Q5VV50;Q5VV52-2;Q5VV52-3;Q5VV51;A0A0A0MRR1;Q5VV52	2	1.2134	0.0621974	3.03425	1.13738	1.16114	-0.120418	3.97472	1.34166	25.6414	14.8713	14.99	14.8633	15.2886	14.722	14.7344	14.2478	16.2822	13.9343	13.3098	-1.752	-1.4362	-1.66316	-1.17129	-1.82596	-1.85941	-1.85694	0.823909	-2.51176	-1.59228	-0.537378
MANF	A8K878;P55145;H7C2D6	10	-1.15173	0.0623674	2.99798	-1.83891	-0.560106	-1.02937	-1.10592	-1.31989	34.6369	19.0257	18.1391	17.9465	17.6666	19.9445	19.6194	18.6639	17.2388	19.3551	16.6951	2.40244	1.71289	1.42002	1.20678	3.39658	3.02551	2.55921	1.78052	2.90902	1.79302	0.775893
SDAD1	E7EW05;Q9NVU7;Q9NVU7-2;D6RIR5;F8W8T7;D6RC74	5	-1.04287	0.0626333	2.99591	-0.935902	2.34526	-1.15339	-1.04955	-1.25325	27.7971	17.0652	16.4835	16.9042	17.8145	17.6608	17.2896	16.5721	15.1854	16.8827	14.2736	0.441904	0.0573735	0.377711	1.35467	1.11289	0.695754	0.467372	-0.272932	0.436641	-0.628395	0.423347
USP16	Q9Y5T5-2;Q9Y5T5;Q9Y5T5-3;Q9Y5T5-5;H9KVB6;Q9Y5T5-4	9	1.16715	0.0640557	2.96975	0.114639	1.7964	0.998565	1.2049	1.29803	27.8087	15.5995	15.3727	16.0189	16.7044	15.5953	16.0234	15.04	15.1884	14.6768	14.0189	-1.02377	-1.05345	-0.507559	0.244553	-0.952654	-0.570464	-1.06469	-0.269876	-1.76926	-0.883149	0.00959593
POLR3F	Q9H1D9	3	0.924501	0.0640557	2.97535	1.01949	0.819084	1.05496	0.96125	0.767719	23.4496	14.0724	14.1513	14.2046	14.4898	14.1111	14.5602	13.8572	13.8397	13.9782	12.9147	-2.5509	-2.27492	-2.32183	-1.97008	-2.43678	-2.03364	-2.24752	-1.61861	-2.46792	-1.98738	-0.100244
CDV3	Q9UKY7;Q9UKY7-2;H0Y8K3;D6R9V8;D6RFH2;Q9UKY7-3;D6RAV0;D6RDN0;D6R973	13	-1.35824	0.0649441	2.95312	-1.966	0.714306	-1.09052	-1.5825	-1.40177	33.3761	19.9363	19.0067	19.2849	19.5271	19.6185	19.2707	19.4546	17.705	19.576	16.8533	3.31304	2.58056	2.75844	3.06727	3.07059	2.67681	3.34985	2.24665	3.12988	1.95126	0.129271
MARCKSL1	P49006	5	1.55946	0.0657977	2.7174	1.26522	1.60955	2.16092	0.758392	2.0032	28.7486	14.572	14.7339	14.8579	15.4668	14.8285	15.6884	14.3711	14.2155	15.2483	15.1297	-2.05129	-1.69231	-1.66859	-0.993023	-1.71943	-0.905491	-1.73363	-1.24285	-1.19776	0.227641	0.558173
DDX39A	O00148;K7EQN7;O00148-3;O00148-2;K7EPJ3;A0A0D9SEM9	15	1.45679	0.0657977	2.72096	1.18222	0.190775	1.83864	2.00008	1.56777	31.5802	16.977	17.1109	17.7087	17.7365	17.451	18.1911	16.0276	16.7175	16.5378	16.0861	0.353731	0.684676	1.18226	1.27662	0.903058	1.59729	-0.0771179	1.25915	0.0916666	1.18407	0.637088
MACROD1	Q9BQ69	2	-1.52719	0.0657977	2.72211	-1.36359	-1.8615	-3.67495	-1.13447	-0.965869	29.3463	16.2105	15.4844	15.7809	14.9679	16.8757	15.5679	16.0523	14.6077	16.3441	13.9548	-0.412761	-0.941761	-0.745552	-1.49192	0.327766	-1.02598	-0.0524507	-0.850575	-0.101958	-0.947212	0.253874
NDUFAF2	Q8N183;D6RA56;H0YA50	7	-1.10267	0.0657977	2.72261	-0.941801	-1.36721	-1.47611	-1.01861	-0.709599	30.9007	18.1011	17.5175	17.8832	17.2727	18.0536	17.5625	17.826	16.4604	18.1598	15.9665	1.4778	1.09128	1.35668	0.812802	1.50565	0.968645	1.72128	1.00205	1.7137	1.06444	0.137491
RNF181	C9J1C6;Q9P0P0;F8WBU5;C9J391;H7C426	2	-1.31132	0.0657977	2.72425	-1.62291	-3.39729	-1.01922	-1.24869	-0.733244	29.0074	16.4926	15.6789	16.7029	15.2608	16.7619	16.4405	15.6868	14.1645	16.106	13.8946	-0.130707	-0.747299	0.176454	-1.19905	0.213978	-0.153322	-0.417893	-1.2938	-0.340067	-1.00742	0.0497799
ZC3HAV1L	Q96H79;Q96H79-2	6	1.27367	0.0657977	2.72626	-0.750148	1.4538	1.78306	1.47134	0.977368	27.2334	15.2408	14.7219	15.4386	15.9838	14.26	14.9796	14.2449	14.5747	14.9234	14.0202	-1.38249	-1.70427	-1.08788	-0.476113	-2.28787	-1.61429	-1.85984	-0.883599	-1.52272	-0.881846	0.439853
TMPO	H0YJH7	9	1.25401	0.0657977	2.72673	-0.312843	1.54725	1.22909	1.0737	1.7509	26.0422	13.7737	13.4025	13.2639	13.8474	12.5278	13.0416	12.5644	12.6234	12.928	12.6164	-2.84963	-3.0237	-3.26256	-2.61251	-4.02009	-3.55228	-3.54036	-2.83489	-3.51806	-2.28561	-0.130127
ABCG2	Q9UNQ0-2;Q9UNQ0;H0YAF3;H0YAF1	2	-1.94943	0.0657977	2.72788	-3.05798	-2.51531	-1.87482	-0.522013	-1.4782	24.3977	14.444	13.1456	12.8482	11.7674	12.0759	11.4367	12.6777	11.6502	13.8923	11.1111	-2.17924	-3.28058	-3.6783	-4.69251	-4.47203	-5.15714	-3.42707	-3.80816	-2.55384	-3.79091	NA
CCDC94	Q9BW85;M0R2S3	5	0.945832	0.0657977	2.73426	1.38454	0.774468	0.951503	1.11148	0.599611	27.3466	15.4221	15.6243	15.5586	15.8254	15.7026	16.1133	14.6682	14.753	15.2202	14.0281	-1.20115	-0.801865	-0.967906	-0.634433	-0.845306	-0.480597	-1.43656	-0.705355	-1.22595	-0.873966	0.293591
IFIT5	Q13325;Q13325-2	7	-1.04852	0.0657977	2.73963	-1.69418	-0.881749	-1.09642	-1.16742	0.00243835	29.1927	18.4395	17.6018	18.32	17.9084	18.1091	17.759	17.9544	16.4874	18.1385	16.4897	1.81625	1.17558	1.79356	1.44855	1.56115	1.16518	1.84963	1.02907	1.69241	1.58769	0.285155
COX7A2	D6RIE3;D6RGV5;H0UI06;P14406;D6R9C3	2	-1.26248	0.0657977	2.741	-1.05561	0.615771	-1.50043	-3.26962	-1.23136	30.939	16.8726	16.2505	16.3234	16.5253	17.1982	16.6981	17.0325	14.1341	15.9213	13.329	0.249274	-0.175691	-0.203034	0.0654276	0.650246	0.104203	0.927798	-1.3242	-0.524791	-1.57309	-0.291934
NCBP2	P52298;C9JQX9;B3KSB0;P52298-3;P52298-2;A6PVI3	4	1.00123	0.0657977	2.74935	1.05283	1.69777	-0.503594	1.05224	0.898647	29.3186	15.5937	15.6838	15.9679	16.613	16.0841	15.9543	15.7047	15.7491	15.2858	14.3224	-1.02957	-0.74233	-0.55862	0.153091	-0.463788	-0.639563	-0.400034	0.290826	-1.1603	-0.579624	0.281729
CTBP1	Q13363-2;Q13363;D6RAX2;E7ESU7;E7EPF8;E9PGB1;H0Y8W7;A0A087WYL1;H0Y9M9;E7EUB3;H0Y8U5	9	-0.931306	0.0657977	2.75081	-1.18441	-0.801109	-0.115767	-0.994682	-1.00461	31.2201	18.4237	17.7581	18.2126	17.834	18.1595	18.1737	17.7816	16.4323	17.9794	15.5605	1.80042	1.33194	1.6861	1.37413	1.6116	1.57988	1.67689	0.973954	1.53332	0.658437	-0.315946
NDUFB1	O75438;O75438-2	4	-1.40897	0.0657977	2.75232	-1.89483	0.231756	-1.19612	-1.75614	-1.48124	30.0909	16.5754	15.6698	15.7536	15.7981	16.7549	16.3678	16.2582	14.3904	16.9605	14.177	-0.0479036	-0.756348	-0.77292	-0.661772	0.20695	-0.226061	0.153495	-1.06794	0.514379	-0.725015	0.250228
DUT	P33316-2;H0YNJ9;H0YNW5;H0YKC5;H0YMM5;H0YMP1;A0A0C4DGL3	6	1.85059	0.0657977	2.75914	2.33607	2.15288	1.31589	2.66375	0.762891	26.9239	14.9451	15.4687	15.048	15.8795	15.2555	15.8015	14.0526	15.1943	14.1981	13.1309	-1.67816	-0.957455	-1.4785	-0.580352	-1.2924	-0.792344	-2.05215	-0.263977	-2.24804	-1.77118	0.404512
POC1B-GALNT4	F8VUJ3;Q8N4A0;Q8N4A0-2	2	1.21138	0.0657977	2.75919	0.987379	-0.536521	1.44671	2.06907	1.20009	25.6021	14.4291	14.4971	15.2268	14.9566	14.1137	14.7083	13.7242	14.461	13.8131	13.0802	-2.1942	-1.92907	-1.29973	-1.50331	-2.43417	-1.88552	-2.38053	-0.997279	-2.63302	-1.82181	NA
NCAPH2	A0A0A6YYG7;Q6IBW4;Q6IBW4-4;E5RJN3;Q6IBW4-2;Q6IBW4-5;E5RJL4;F8WAR3;H0YC55	8	1.57388	0.0657977	2.75992	1.75821	-0.510145	2.95371	1.75827	1.20522	27.4165	15.215	15.5434	15.5427	15.2833	15.0951	16.2495	14.7222	15.2474	14.8777	14.1488	-1.40832	-0.88281	-0.983747	-1.17652	-1.45276	-0.344348	-1.38255	-0.210939	-1.56838	-0.75325	0.308208
C8orf33	Q9H7E9;Q9H7E9-2	4	1.03157	0.0657977	2.7647	0.396447	1.23348	1.24774	0.872145	1.17561	25.8925	13.5354	13.4038	13.6079	14.0628	13.5417	14.0624	12.7978	12.7196	13.557	12.8054	-3.08788	-3.02236	-2.91857	-2.39706	-3.00621	-2.53147	-3.30696	-2.73873	-2.88911	-2.09662	0.415779
SF1	H7C561;H7C0N4	4	1.02841	0.0657977	2.76986	1.13309	-0.943765	0.929273	1.94244	1.02289	27.4303	12.3865	12.5037	12.429	11.992	11.583	11.9854	11.118	11.7686	11.9219	11.0535	-4.2368	-3.92245	-4.09744	-4.46785	-4.96492	-4.60847	-4.98669	-3.68967	-4.52422	-3.84853	-0.14237
ACYP2	U3KPX8;U3KQL2;P14621;U3KPX1;E9PF46;F8WA34	3	-1.65202	0.0657977	2.77585	-3.49593	-0.632285	-2.06747	-1.54046	-1.34803	27.0287	16.076	14.6296	14.9032	14.5938	15.7195	15.0088	15.2796	13.5587	16.5124	13.8308	-0.547258	-1.79653	-1.62325	-1.86606	-0.828362	-1.58503	-0.825075	-1.89965	0.0662878	-1.07123	0.464794
SDHAF4	Q5VUM1	2	-1.32406	0.0657977	2.77769	-2.68875	-1.42034	-1.05014	0.0630301	-1.50172	26.6235	15.4055	14.2317	14.383	13.7507	14.7739	14.4411	14.0001	13.371	15.5262	12.727	-1.21781	-2.19443	-2.14351	-2.70916	-1.774	-2.15279	-2.10463	-2.08735	-0.919935	-2.175	NA
NOP10	Q9NPE3	2	-1.43637	0.0657977	2.78385	-2.88492	0.856821	-1.74093	-1.3493	-1.21891	29.8969	17.6886	16.4486	16.9638	17.2644	17.6236	17.0341	16.983	15.3922	17.0275	14.4446	1.06531	0.0224257	0.437278	0.804487	1.07566	0.440282	0.878317	-0.0660935	0.581355	-0.457418	-0.00110412
RCOR3	Q9P2K3;Q9P2K3-3;Q9P2K3-2;Q9P2K3-4;B4DV59;E9PR63;E9PQE5;E9PPC5;H0YDD7	6	1.02587	0.0657977	2.7856	1.14694	0.274469	1.99323	1.00339	0.927275	26.9446	14.9862	15.1081	15.0534	15.1155	14.7366	15.5342	14.4649	14.476	14.6632	13.7217	-1.63713	-1.3181	-1.47306	-1.34441	-1.81135	-1.0597	-1.63986	-0.98226	-1.78287	-1.1803	0.228826
SAAL1	J3KND1;E9PRZ1;Q96ER3;H0YCN7;H0YEK5;E9PMD2	4	1.28911	0.0657977	2.79051	1.18187	1.02441	2.33626	1.59236	0.753146	26.8162	14.6798	14.8135	15.2145	15.5838	14.7754	15.7004	13.904	14.3162	14.2544	13.1798	-1.94347	-1.61264	-1.31197	-0.876105	-1.77256	-0.893492	-2.20075	-1.1421	-2.19166	-1.72226	0.52376
LSR	S4R3V8;Q86X29-6;Q86X29-5;Q86X29-4;Q86X29;Q86X29-2;Q86X29-3	3	-1.00182	0.0657977	2.79542	-1.17461	-1.51482	-0.846693	-0.984129	-0.5968	25.9701	14.4954	13.8331	15.0902	14.4192	14.521	14.2637	14.0575	12.7153	13.9777	11.8707	-2.12792	-2.59309	-1.43628	-2.04063	-2.02692	-2.33014	-2.04724	-2.74299	-2.46837	-3.03137	0.163938
RPN2	P04844-2;P04844;H0Y5M1;F2Z3K5;Q5JYR4;Q5JYR7	13	-1.19297	0.0657977	2.79973	-1.52407	-0.625807	-1.02456	-1.31228	-1.47814	33.1415	19.4614	18.6811	19.1957	18.889	19.3925	19.0691	19.0812	17.5156	20.0797	17.2986	2.83816	2.25495	2.66926	2.4291	2.84456	2.47527	2.9765	2.0573	3.63356	2.39654	0.383006
CHTF18	E7EXA6;A0A0D9SF58;Q8WVB6;Q8WVB6-2;F8WCC1	4	1.88085	0.0657977	2.80144	1.74694	-0.655452	2.36119	3.02399	1.53449	25.2121	13.4715	13.7961	13.9566	13.6376	13.2244	14.1587	12.3106	13.6976	12.8064	12.3293	-3.15173	-2.63003	-2.56992	-2.82222	-3.32349	-2.43516	-3.79417	-1.76069	-3.63973	-2.57278	0.519584
COMMD7	Q86VX2-2;Q86VX2;V9GY66	3	-1.00948	0.0657977	2.80439	0.689409	-0.961512	-0.947802	-1.44967	-1.11915	25.1872	12.2629	12.2303	12.0837	11.6394	11.5877	11.2929	11.1898	9.53066	11.4175	8.911	-4.36039	-4.19591	-4.4428	-4.82048	-4.96018	-5.30095	-4.9149	-5.92765	-5.02856	-5.99104	-0.0374118
BAZ1B	Q9UIG0-2;Q9UIG0	34	1.98725	0.0657977	2.81449	1.74649	1.68704	0.405497	2.5283	3.11177	31.5038	18.9581	19.2825	18.8171	19.4578	18.9636	19.1715	18.1688	19.2184	18.3812	19.1103	2.33482	2.85637	2.29062	2.99793	2.41573	2.57763	2.06412	3.76007	1.93509	4.2083	-0.417361
BCKDHA	F5H5P2;P12694;P12694-2;F5GXU9;H0YH31	9	-1.37017	0.0657977	2.81477	-0.949838	-1.02091	-1.98784	-1.60396	-1.28832	30.2395	18.1583	17.5719	17.7599	17.2913	17.8806	17.1995	18.1532	16.389	18.917	16.2811	1.53499	1.14576	1.23346	0.831451	1.33274	0.605649	2.04851	0.930699	2.47094	1.37909	0.418129
FARS2	O95363;Q5JRF7	5	-1.13141	0.0657977	2.81562	-1.76772	0.411626	-1.31981	-1.0329	-1.04156	28.3769	17.3638	16.5012	16.187	16.3052	16.9236	16.4906	16.6315	15.2562	17.5433	15.0961	0.740564	0.0750561	-0.339472	-0.154639	0.375672	-0.103282	0.526825	-0.202139	1.09719	0.194053	0.448008
AAGAB	Q6PD74;Q6PD74-2;H0YL49	4	1.07106	0.0657977	2.82452	-0.544137	0.954253	1.16751	2.18942	1.09142	27.1833	15.4592	15.0099	15.5612	15.9017	14.5127	15.0036	13.9793	14.7981	14.6643	13.8483	-1.1641	-1.4163	-0.965248	-0.558125	-2.03523	-1.59029	-2.12539	-0.660193	-1.78182	-1.05372	0.428826
PTK2B	Q14289-2;Q14289;H0YB74;C9JHV9;E5RHL2;E5RK84;E5RJ77	26	-1.02492	0.0657977	2.8258	-1.18727	-0.85164	-0.263322	-1.13032	-1.276	31.9487	19.9133	19.2468	19.3234	18.9242	19.3361	19.2955	19.3813	17.9396	20.485	17.8585	3.29005	2.82061	2.79697	2.4643	2.78815	2.70162	3.27661	2.48131	4.03893	2.95649	0.790548
NDUFB4	O95168;O95168-2;C9JXQ9;F2Z3P9	7	-0.977839	0.0657977	2.82872	-0.907344	0.10966	-0.985535	-1.29061	-1.04066	30.0832	17.1894	16.6174	16.435	16.4296	17.5208	17.2119	16.6639	15.113	17.5739	15.1273	0.56612	0.191235	-0.0914409	-0.03031	0.972846	0.618057	0.559142	-0.345301	1.12776	0.225305	0.593506
RAD18	Q9NS91;C9J0Q4;F8WFA6;F8WE49	2	1.09927	0.0657977	2.83074	1.293	0.920748	2.98373	0.755725	1.04119	24.7426	12.6758	12.847	12.7826	13.1094	12.7194	13.8849	12.4656	12.3081	12.1312	11.2769	-3.94752	-3.57916	-3.74389	-3.35049	-3.82848	-2.70892	-3.63916	-3.1502	-4.31485	-3.62516	0.258022
BCKDHB	P21953;P21953-2	4	-2.17274	0.0657977	2.83151	-1.66046	-0.524655	-2.11078	-3.89983	-2.74686	29.4167	16.7291	15.9027	15.3787	15.1133	16.6206	15.8938	17.5778	14.2502	18.0336	14.2823	0.105783	-0.523493	-1.14781	-1.34653	0.0726523	-0.700099	1.47305	-1.20809	1.58755	-0.619753	0.576703
REEP5	Q00765;B7Z332;B7Z510;H0Y8J8;E2QRG8;Q00765-2	6	-1.51927	0.0657977	2.84595	-1.50077	-1.88858	-2.33084	-0.346752	-1.1685	30.7545	17.6789	16.9064	17.3412	16.5171	17.4642	16.6556	17.0362	16.128	17.4348	14.8905	1.05558	0.480246	0.814695	0.0572365	0.916284	0.0617919	0.931452	0.669704	0.988677	-0.011543	0.351495
PGGT1B	P53609-2;P53609	2	-1.1947	0.0657977	2.86146	-1.33313	0.50734	-1.37936	-0.961878	-1.56874	25.9355	15.0576	14.3418	14.2355	14.3929	14.7368	14.2816	14.2951	12.9681	15.0917	12.2414	-1.56567	-2.08438	-2.29099	-2.06694	-1.81114	-2.31221	-1.8096	-2.4902	-1.35437	-2.66069	0.229796
IRF9	Q00978;H0YNP4;H0YMB6;H0YMB0;H7BXP4	6	-1.2942	0.0657977	2.86568	-1.55315	-0.145745	-2.14359	-1.06851	-1.26103	28.6175	17.0695	16.2794	16.6814	16.5713	17.1963	16.4573	16.7547	15.3551	17.0191	14.4041	0.446211	-0.146818	0.154927	0.11143	0.648422	-0.136518	0.650009	-0.1032	0.573015	-0.497968	0.361055
ATP13A1	Q9HD20;Q9HD20-2;H7C3H2	27	-1.04153	0.0657977	2.87264	-1.0472	1.32492	-1.08858	-1.82283	-0.988816	31.5049	19.6178	18.9985	19.3893	19.8816	20.0447	19.6976	19.3158	17.4025	19.6183	17.2114	2.99447	2.57234	2.8628	3.42177	3.49682	3.10376	3.21103	1.94419	3.17219	2.30939	0.424892
MKKS	Q9HB66	2	-0.94322	0.0657977	2.87733	-0.806675	-0.944409	-1.07859	-1.21731	-0.620762	26.2313	13.9409	13.4029	13.4746	13.0373	13.7941	13.4507	13.678	12.1771	14.069	11.9437	-2.68242	-3.0233	-3.05188	-3.42256	-2.7538	-3.14315	-2.42667	-3.2812	-2.37707	-2.95839	0.2873
ABHD10	Q9NUJ1;Q9NUJ1-2;Q9NUJ1-3	5	-1.5181	0.0657977	2.87877	-1.72429	-0.996745	-1.55443	-2.18325	-1.13179	30.5912	17.2138	16.3659	16.5832	16.1244	16.6331	16.1129	17.4408	15.2821	17.9347	15.4185	0.590526	-0.0603136	0.0566946	-0.335419	0.0851976	-0.480902	1.33607	-0.176199	1.48858	0.516434	0.666586
DPCD	Q9BVM2;Q5JQQ4	2	1.19629	0.0657977	2.88602	1.31446	1.31876	0.955696	1.69407	0.29464	26.2305	14.9427	15.1213	15.1623	15.6521	15.4495	15.8617	14.2885	14.77	14.8167	13.3914	-1.68054	-1.30492	-1.36416	-0.807719	-1.09838	-0.732109	-1.81622	-0.688318	-1.62941	-1.51067	0.589343
TBC1D17	Q9HA65-3;Q9HA65-2;Q9HA65;M0QYC9;M0R2L2;A0A087WXG5	6	-1.3081	0.0657977	2.89208	-1.57881	-0.57698	-1.11097	-1.2345	-2.32951	29.4577	17.3981	16.5993	16.7297	16.443	17.2753	16.9199	17.0738	15.5611	17.8947	14.4626	0.774795	0.173099	0.203251	-0.0169041	0.727395	0.326014	0.969064	0.102828	1.44865	-0.439479	0.245506
STT3B	Q8TCJ2	14	-1.04522	0.0657977	2.8957	-0.975201	-1.38679	-1.2219	-0.483791	-0.949351	31.194	17.9867	17.3918	18.1531	17.5346	17.8747	17.478	17.6514	16.6499	19.0761	16.6994	1.36343	0.965623	1.62661	1.07471	1.32675	0.884161	1.54665	1.19159	2.62999	1.79736	0.610494
GEMIN4	I3L2C7;P57678;I3L4A4;I3L399;E7EN12;I3L4M4	4	1.64327	0.0657977	2.9063	1.24754	1.72369	0.644945	2.70438	1.95854	29.6634	14.791	14.9469	14.8519	15.5076	14.6678	14.9646	13.9326	15.102	14.1997	14.0469	-1.83232	-1.47931	-1.67458	-0.952255	-1.88008	-1.62924	-2.17214	-0.356294	-2.24643	-0.855177	-0.392829
CASC4	Q6P4E1-2;Q6P4E1;Q6P4E1-4;Q6P4E1-5;H0YMR0;H0YM51;Q6P4E1-3	12	-1.05989	0.0657977	2.909	-2.12933	-1.07217	-0.598438	-1.16819	-0.939292	30.1464	17.8565	16.8717	17.0264	16.5367	18.12	17.955	17.0811	15.6136	17.7079	15.3389	1.23319	0.445538	0.499896	0.0768842	1.57213	1.36113	0.976366	0.155278	1.26176	0.436831	0.643838
TAPBP	A0A0G2JKZ1;A2AB90;A0A0G2JH37;A0A0A0MSV9;O15533-2;O15533;O15533-3;Q6P1N7;C9JA35;A0A0A0MT98;O15533-4;A0A140T9B2;A0A0G2JJI5	5	-1.31908	0.0657977	2.91051	-1.05534	0.947221	-1.58785	-1.38332	-1.78596	32.3286	18.4442	17.8222	17.6598	17.9974	19.1629	18.6303	18.3446	16.7307	19.1704	16.1539	1.82091	1.39604	1.13328	1.53753	2.61497	2.03645	2.23992	1.27235	2.72426	1.25182	0.338861
POLE3	Q9NRF9	2	1.0455	0.0657977	2.91526	0.982435	-0.1625	1.57499	1.09664	1.05745	28.0952	13.6876	13.7539	13.8209	13.7039	13.7046	14.3468	12.8576	12.9322	13.1293	12.2873	-2.93569	-2.67223	-2.7056	-2.75596	-2.84336	-2.24706	-3.24717	-2.52608	-3.31683	-2.61471	0.0980668
CEP131	I3L2J8;Q9UPN4-3;Q9UPN4-2;Q9UPN4;I3L2X7;I3L4M5;I3L316	11	1.5293	0.0657977	2.91563	1.89658	-0.745092	1.87239	1.45077	1.58182	27.1952	15.0092	15.3843	15.1211	14.7655	15.2207	15.9734	14.4383	14.7542	14.664	14.2231	-1.61411	-1.04186	-1.40535	-1.69437	-1.32723	-0.620467	-1.66638	-0.704154	-1.7821	-0.678948	0.0443108
CLMN	Q96JQ2;G3V3D8;G3V5U3;G3V4C0	7	-1.06758	0.0657977	2.9166	-1.57572	-1.19417	-0.927285	-1.08132	-0.393622	26.6831	16.7569	15.9592	16.0821	15.5425	16.5541	16.2669	16.9105	15.5022	16.5802	14.6286	0.133667	-0.466988	-0.444327	-0.917316	0.00619795	-0.326954	0.805804	0.0438688	0.134131	-0.273485	0.797816
SYVN1	Q86TM6-2;Q86TM6-3;Q86TM6;E9PMA1;H0YCR6;E9PN88;E9PK19	4	-1.11964	0.0657977	2.94036	-1.28564	1.72005	-0.997105	-1.47851	-1.07628	28.7688	16.258	15.5582	15.9567	16.6109	17.2997	16.9866	16.0559	14.3771	16.3612	13.8874	-0.365266	-0.867933	-0.56976	0.151074	0.751833	0.392747	-0.0488461	-1.08124	-0.0849422	-1.01463	0.416287
HSDL2	Q6YN16;Q6YN16-2	17	-1.06773	0.0657977	2.94714	-0.727434	-1.10874	-0.915662	-1.91635	-1.17876	31.5038	19.7432	19.232	18.3785	17.8739	18.7038	18.4209	19.596	17.6191	19.5675	17.0154	3.11992	2.80581	1.852	1.41401	2.15593	1.8271	3.49128	2.16075	3.12144	2.11337	0.76969
MCEE	Q96PE7;H7BZS7;F5GZ54	5	-1.62466	0.0664427	2.70952	-1.92073	-0.666132	-1.87303	-2.48259	-1.1563	30.8388	17.1407	16.2264	15.9454	15.6221	16.44	15.8015	17.5206	15.1581	17.5559	15.021	0.51743	-0.199762	-0.581078	-0.837755	-0.107902	-0.792344	1.41588	-0.300213	1.10982	0.118935	0.359007
GMPPA	Q96IJ6;Q96IJ6-2;A0A087WUI8;A0A0U1RRC2;F8WD54;C9JAH0;C9J255	12	-1.42689	0.0679506	2.67979	-1.77765	-0.324953	-1.03979	-2.10124	-1.56073	32.5616	18.4594	17.5934	17.3071	17.1235	18.7087	18.3797	18.8747	16.7719	18.92	16.0757	1.83608	1.16722	0.780582	0.663672	2.16076	1.78582	2.76997	1.31354	2.47385	1.17366	0.674101
NANS	Q9NR45;Q5TBR0;Q5TBR1	14	-1.63085	0.0679506	2.68376	-2.08425	-0.0665331	-2.32347	-1.69166	-1.32828	33.6034	20.1423	19.1728	18.8434	18.7657	20.0869	19.2811	19.927	18.103	19.8938	17.2273	3.51905	2.74662	2.31693	2.30588	3.53902	2.68726	3.82225	2.64472	3.44769	2.32527	0.544405
MYH6	P13533	4	1.66087	0.0679506	2.68609	1.56208	2.11073	-0.758232	1.58971	2.27824	24.8474	12.1485	12.4107	11.2541	12.0684	12.1951	11.9706	12.2142	12.6247	12.1974	12.2891	-4.47474	-4.01548	-5.27233	-4.39145	-4.35285	-4.62321	-3.89049	-2.83365	-4.2487	-2.61295	NA
IL6ST	P40189-3;P40189;Q5FC05;D6RH03;P40189-2	3	-0.880969	0.0679506	2.69461	-1.22698	-0.549221	-0.985902	-0.786134	-0.870853	25.1314	15.7621	15.0822	15.1831	14.9077	15.0794	14.7705	14.6345	13.4272	15.2746	12.958	-0.861132	-1.34398	-1.34334	-1.55213	-1.46847	-1.82339	-1.47019	-2.03113	-1.17146	-1.94405	0.268143
SEC24C	P53992;G5EA31;P53992-2;A0A0U1RR49	20	-0.941935	0.0679506	2.6949	-0.999556	1.09861	-0.993321	-0.832954	-1.27993	32.0712	19.5258	18.9227	18.8284	19.2281	19.6277	19.3159	19.258	18.0188	19.6641	17.0346	2.90251	2.49648	2.30195	2.7682	3.07976	2.72208	3.15329	2.56048	3.21796	2.13252	0.639058
CETN2	P41208;Q12798	3	-0.839067	0.0679506	2.70386	-0.66821	-0.720139	-0.897184	-0.833555	-1.09951	27.5882	16.5162	16.025	16.382	16.0366	16.605	16.329	16.3919	15.1522	15.9836	13.4921	-0.107057	-0.401165	-0.14446	-0.423261	0.0570763	-0.264895	0.28716	-0.306065	-0.462481	-1.40994	0.156867
ATP5D	P30049	2	-0.935083	0.0679506	2.7075	-0.865185	-0.0601471	-0.953952	-1.35804	-0.986116	32.4908	18.1107	17.553	17.59	17.5149	17.8656	17.5684	17.5149	15.9181	18.5837	16.1789	1.48747	1.12682	1.06348	1.05505	1.31765	0.974595	1.41019	0.459831	2.13763	1.27689	0.050875
OMA1	Q96E52;H7BZX2;Q96E52-2	4	-0.969012	0.0694091	2.68051	-0.158438	-1.07433	-2.02427	-0.925673	-0.907022	27.2233	15.8534	15.5344	16.0288	15.5383	15.8409	15.1462	15.6017	14.2994	16.9732	14.6289	-0.769898	-0.891811	-0.497685	-0.921584	-0.70706	-1.44768	-0.503009	-1.15896	0.527106	-0.273144	0.721367
FAM114A1	Q8IWE2;Q8IWE2-2;D6R9C9	3	-1.74712	0.0700662	2.65573	-1.59289	-1.40266	-0.193572	-2.88231	-2.24586	25.7797	14.9901	14.1865	13.6445	13.0195	14.6372	14.6226	14.8594	12.2248	15.5147	12.1465	-1.63322	-2.23967	-2.88194	-3.44034	-1.91066	-1.97128	-1.24528	-3.23355	-0.931384	-2.75554	0.726826
PDE4DIP	E9PL24;A0A0C4DFQ0;Q5VU43-2	9	-0.923012	0.0700662	2.67264	-1.29342	0.517672	-0.922238	-0.844498	-1.00233	28.4996	16.9595	16.2571	16.0199	16.1816	16.9513	16.6659	16.4247	15.1777	17.103	14.6858	0.336178	-0.169118	-0.50656	-0.278284	0.403374	0.0720959	0.320019	-0.280657	0.656883	-0.216256	0.48942
IDI1	Q13907;Q13907-2;C9JKM8;Q9BXS1	4	0.922417	0.0708292	2.66247	-0.130595	1.01175	1.34244	0.854762	0.90076	29.1319	17.0768	16.7672	16.8347	17.1987	16.455	17.0108	15.8428	15.7528	16.2332	15.2714	0.453535	0.341027	0.308192	0.738869	-0.0929372	0.416983	-0.261905	0.294488	-0.212909	0.369382	0.396706
KLHDC4	Q8TBB5-3;Q8TBB5;Q8TBB5-2;H3BQH3;H3BV82;Q9UF94;H3BP99;H3BQL0;H3BQ90	5	0.919881	0.0708292	2.6633	0.888373	0.982363	0.888908	1.52062	0.295721	27.421	16.0623	16.0969	16.1152	16.4672	16.0904	16.4778	15.2959	15.6593	15.6059	14.1815	-0.560981	-0.329295	-0.411311	0.00732776	-0.457551	-0.116092	-0.808773	0.201017	-0.840155	-0.720582	0.387509
LONP2	Q86WA8-2;Q86WA8;H3BQ67;H3BPF7;E7EN44	2	1.02167	0.0714397	2.64157	0.943907	-0.268847	1.23058	0.984215	1.34468	24.3885	13.2265	13.2799	13.1755	13.015	13.0857	13.6	12.5742	12.5723	12.6224	12.0002	-3.39675	-3.1463	-3.35096	-3.44488	-3.46219	-2.99382	-3.53051	-2.88597	-3.82366	-2.90187	-0.585668
FAM76B	F5GX09;Q5HYJ3;Q5HYJ3-3;Q5HYJ3-2	3	0.903799	0.0714397	2.6541	0.912508	0.227169	0.952461	0.846439	1.28846	26.2138	15.01	15.0528	15.6612	15.7038	14.8854	15.2964	14.7359	14.6402	14.2371	13.5719	-1.61323	-1.37339	-0.865311	-0.756041	-1.6625	-1.29744	-1.36885	-0.818122	-2.20896	-1.33017	0.597767
PRDM1	O75626-3;O75626-2;O75626	2	-1.24871	0.0717639	2.52747	-0.885507	-0.842335	-0.922096	-2.07197	-1.61483	29.0724	15.0063	14.4417	14.8669	14.4714	16.4773	16.1921	15.5056	13.4227	15.1582	12.2726	-1.61695	-1.98446	-1.65958	-1.98844	-0.070564	-0.401789	-0.599096	-2.03559	-1.28788	-2.62944	0.694781
GOLGA5	Q8TBA6-2;Q8TBA6;H0YK03	18	-0.885561	0.0717639	2.52811	-0.837139	-1.07044	-1.41301	-0.517813	-0.74821	30.2287	18.9485	18.4002	18.263	17.7741	18.6941	18.2265	18.475	17.4504	18.8898	16.6669	2.32524	1.97407	1.73655	1.31424	2.14624	1.63267	2.37032	1.9921	2.44367	1.76487	0.554107
SRP54	P61011;P61011-2;G3V4F7;G3V480;G3V346;A0A0D9SFN7;G3V3L9	16	-1.00913	0.0717639	2.52813	-1.26005	-0.28963	-1.30007	-0.853871	-1.12296	32.0455	19.1967	18.5056	18.3971	18.228	19.1219	18.6962	18.8477	17.5942	19.2787	16.7693	2.57341	2.07939	1.8706	1.76816	2.57396	2.10234	2.74294	2.13588	2.83261	1.86722	0.644981
UQCRQ	O14949	7	-0.860827	0.0717639	2.52951	-0.552979	-1.06994	-0.689888	-1.04676	-0.944567	31.5489	16.9622	16.5099	16.9829	16.4942	16.5429	16.3439	16.7304	15.3456	17.6141	15.2411	0.338893	0.0837086	0.45645	0.0343511	-0.00501536	-0.249988	0.625669	-0.112732	1.16801	0.339045	0.250709
GET4	Q7L5D6;C9JPA8;C9JY46;C9JHN8;Q7L5D6-2	3	1.26455	0.0717639	2.531	1.1904	1.64205	1.03757	1.71927	0.73348	27.7068	15.8518	15.9884	16.341	16.9633	15.9084	16.351	15.2384	15.7371	15.5763	14.4866	-0.771507	-0.437801	-0.185444	0.503439	-0.639519	-0.242842	-0.86628	0.278779	-0.86982	-0.415461	0.364808
UMPS	P11172-3;P11172;P11172-2;P11172-4;E9PFD2	11	0.890165	0.0717639	2.53268	1.09262	1.29278	0.730055	0.787734	0.547632	30.9384	18.3443	18.4478	18.4761	18.9553	18.2499	18.5783	17.2968	17.1611	17.9381	16.7063	1.72097	2.02165	1.9496	2.4954	1.70198	1.98443	1.19207	1.70282	1.49203	1.80426	0.143608
PARL	F8WCQ4;C9JNP8;Q9H300-2;Q9H300;H7C0U0	2	-0.907303	0.0717639	2.53461	-0.775379	1.04815	-0.902108	-1.04448	-1.32772	25.1192	14.3663	13.8389	13.836	14.2149	14.0843	13.8064	13.968	12.5848	14.8606	12.1945	-2.25696	-2.58727	-2.69052	-2.24494	-2.4636	-2.7874	-2.13668	-2.87354	-1.58554	-2.70753	0.5964
TBRG4	Q969Z0-2;Q969Z0;C9J7P5;H7C4R5;C9IZN7	2	0.899904	0.0717639	2.53655	0.687066	1.17226	0.692849	0.941649	1.0057	27.1864	14.9485	14.9151	14.9514	15.3812	14.6127	14.9273	13.88	13.8491	13.9898	13.1083	-1.67478	-1.51109	-1.57505	-1.07863	-1.93522	-1.66658	-2.22476	-1.6092	-2.45626	-1.79372	0.830133
SURF2	Q15527	2	0.862303	0.0717639	2.5405	-0.584017	0.919869	1.20822	0.879412	0.787651	25.9711	15.1857	14.7229	15.0595	15.3859	14.9388	15.4448	14.2718	14.1985	14.9742	13.9259	-1.43759	-1.70326	-1.46701	-1.07397	-1.60916	-1.14909	-1.83297	-1.25979	-1.47191	-0.97612	0.33569
MKLN1	Q9UL63;C9J7E8;Q9UL63-2;C9JXB0;C9JVL5;F8WEY7	6	0.886334	0.0717639	2.54497	1.57692	-0.638945	0.93906	0.88385	0.836096	26.0964	14.1338	14.4009	14.3951	14.083	14.1152	14.5212	13.5683	13.4981	13.8456	12.8344	-2.4895	-2.02523	-2.13134	-2.37688	-2.4327	-2.07262	-2.53641	-1.96021	-2.60051	-2.06767	0.167719
TP53RK	Q96S44;Q5JZ02	4	-1.072	0.0717639	2.54513	-1.11443	-0.0208321	-1.62168	-1.2938	-0.807802	29.4822	16.3239	15.6819	15.8202	15.7613	16.4349	15.8898	15.9193	14.3663	16.2749	14.0065	-0.299416	-0.74425	-0.706272	-0.698598	-0.113006	-0.704085	-0.185439	-1.09206	-0.171174	-0.895543	NA
CIAPIN1	Q6FI81-3;Q6FI81;H3BV90;H3BT65;H3BUG4;H3BPG7;H3BQ23;H3BTZ8;Q6FI81-2	10	0.871538	0.0717639	2.54804	0.841664	1.27624	0.868257	0.904696	0.153044	30.4219	17.8961	17.9149	18.108	18.5805	18.0191	18.3988	17.0783	17.0223	17.9302	16.3966	1.27283	1.48874	1.58157	2.12059	1.47115	1.80493	0.973554	1.56395	1.48409	1.49454	0.667625
CYB5B	D6RFH4;H3BUX2;O43169	2	0.895528	0.0717639	2.55109	0.893771	-0.696546	0.885899	1.627	0.906916	24.1584	11.572	11.6084	12.0301	11.6944	11.242	11.6283	10.7405	11.1764	11.4236	10.4666	-5.05129	-4.81778	-4.49633	-4.76546	-5.30593	-4.96559	-5.36418	-4.28195	-5.02246	-4.43546	-0.29777
SEC16A	F1T0I1;J3KNL6;O15027-2;O15027-4;O15027-3;O15027;O15027-5;X6RGP5;A0A0C4DH09;Q8N9G1	37	-0.826335	0.0717639	2.55184	-0.996276	0.366187	-0.83077	-0.770297	-0.877946	31.7757	19.8854	19.2833	19.5149	19.6145	19.7004	19.449	19.1835	17.987	19.6649	17.3428	3.26208	2.85716	2.98842	3.15464	3.15245	2.85514	3.07883	2.52868	3.21879	2.44078	-0.00108551
DNAAF5	Q86Y56;Q86Y56-2;H0Y650;E9PGY2;Q86Y56-3	8	1.08313	0.0717639	2.55348	0.835703	1.8985	0.628384	1.36231	0.949392	28.3589	16.4583	16.4751	16.7699	17.4972	16.242	16.5326	15.7105	15.9661	16.1742	15.2496	-0.164954	0.0489413	0.243439	1.03738	-0.305909	-0.0612208	-0.394184	0.507812	-0.271933	0.34755	0.380279
MCM3	P25205;P25205-2;J3KQ69;Q7Z6P5	28	1.31492	0.0717639	2.55501	1.45217	0.54542	2.3532	1.55269	0.939813	32.0431	18.9057	19.1307	19.1665	19.3395	19.1757	20.107	18.4139	18.7991	18.2841	17.3523	2.28244	2.70457	2.64003	2.87968	2.62779	3.51315	2.30918	3.34081	1.83805	2.45021	0.43783
COPE	M0QXB4;O14579;O14579-3;O14579-2;M0R061	11	-0.928574	0.0717639	2.55554	-1.33286	0.321995	-0.810965	-0.880831	-1.09396	31.5994	18.0398	17.324	17.4069	17.4884	17.8349	17.5909	17.3214	16.0496	18.1171	15.6298	1.41648	0.897865	0.880426	1.02854	1.287	0.997058	1.21668	0.591262	1.67101	0.727796	0.183906
NADK2	Q4G0N4;Q4G0N4-2;B7Z8V7;Q4G0N4-3;A0A0C4DGV3;H0Y9H7	9	-1.03528	0.0717639	2.55677	-0.946457	-0.770655	-1.66006	-1.28208	-0.614186	30.3673	17.1128	16.5276	16.9065	16.5404	17.1071	16.5477	17.0604	15.5154	17.3465	15.2261	0.489505	0.101409	0.380062	0.080567	0.559163	-0.0461728	0.955721	0.0570815	0.900364	0.324066	0.466653
AMBP	P02760;S4R3Y4;S4R471	5	1.59584	0.0717639	2.55687	1.39278	0.19316	1.34087	2.05378	3.01712	27.4829	15.4106	15.6155	15.1575	15.1863	15.3747	15.93	15.0931	15.8196	15.4676	16.1244	-1.21273	-0.81066	-1.36893	-1.27359	-1.17321	-0.663876	-1.01159	0.361245	-0.97846	1.22236	NA
CEP76	Q8TAP6-2;Q8TAP6;K7EII2;B4DP81	3	0.894813	0.0717639	2.55966	1.54934	-0.63519	0.962709	0.845996	0.875746	24.4086	13.98	14.2378	13.6996	13.389	13.9557	14.3706	13.6752	13.5792	13.5953	12.6144	-2.64332	-2.18837	-2.8269	-3.0709	-2.59217	-2.2233	-2.42954	-1.87911	-2.85084	-2.28768	0.523812
ALDH1B1	P30837;H0YKF9	8	-1.06086	0.0717639	2.56616	0.653693	-0.864598	-2.28134	-1.16746	-1.15054	30.4984	17.8142	17.7695	18.0846	17.68	18.3884	17.5983	17.8084	16.3414	19.1497	16.6191	1.19094	1.34335	1.55815	1.22017	1.84053	1.00442	1.70373	0.883139	2.70357	1.71709	0.553749
PDHB	P11177-3;P11177-2;P11177;C9J634;F8WF02	9	-1.34523	0.0717639	2.56839	-1.02955	0.122328	-1.71837	-1.94757	-1.42967	33.0248	19.2441	18.6309	18.3993	18.399	19.2626	18.6815	19.2114	17.2132	19.7522	17.0082	2.62086	2.2047	1.87281	1.93913	2.71465	2.08766	3.10671	1.75493	3.30612	2.10616	0.433563
SEC11L3	B4DI03;K7EJQ7;Q9BY50;A0A0A0MR04	6	-1.63754	0.0717639	2.57326	-1.103	-1.12258	-1.71976	-2.42008	-1.82231	33.2594	19.0318	18.3938	18.6256	18.1153	19.4543	18.8727	19.4973	17.1774	20.1634	17.1191	2.40857	1.96759	2.09913	1.65546	2.9064	2.27888	3.3926	1.71907	3.71727	2.21704	0.639768
COX5B	P10606	8	-1.13448	0.0717639	2.57424	-0.84527	-1.36801	-1.30472	-1.59655	-0.0637167	32.8439	18.9019	18.3509	18.8985	18.2877	18.7405	18.3131	19.2615	17.5023	17.8967	16.1973	2.27861	1.9247	2.37205	1.82785	2.19259	1.71924	3.15676	2.04399	1.4506	1.29529	-0.688801
EXOSC7	Q15024	3	0.913161	0.0717639	2.57711	0.950065	0.808995	0.980429	1.65949	0.0411322	26.5966	15.9952	16.0507	16.7309	17.0119	16.3953	16.8167	15.3487	15.8066	15.6329	14.0137	-0.628043	-0.375518	0.204445	0.552062	-0.152645	0.222808	-0.756063	0.34829	-0.813245	-0.888373	-0.488071
CLCC1	Q96S66;Q96S66-4;Q96S66-3;Q96S66-2;Q5T1P5	8	-0.8297	0.0717639	2.57878	-0.140058	-0.889321	-0.824323	-1.00711	-0.775479	28.2722	17.1546	16.8418	16.9898	16.5751	17.4316	17.1826	16.9159	15.5581	17.094	14.8503	0.53134	0.415635	0.463339	0.115232	0.883684	0.588777	0.811181	0.0997815	0.647939	-0.0517114	0.440872
NCAPD2	Q15021;E7EN77;F5H431;F5GZK7	13	2.59017	0.0717639	2.58315	3.29625	-0.0866281	4.25311	2.70925	1.76514	29.8509	17.3437	18.1916	17.826	17.7401	17.2745	18.9115	16.2436	17.4163	16.8715	16.5708	0.720409	1.76544	1.29953	1.28025	0.726576	2.31764	0.138862	1.95803	0.425374	1.66872	0.668651
FEN1	P39748;P39748-2;I3L3E9;F5H1Y3	12	1.0541	0.0717639	2.58532	1.19245	1.1789	1.36163	0.779637	0.757887	32.5616	18.5135	18.6507	18.7822	19.2147	19.0224	19.5854	18.4883	18.3472	18.1194	17.0484	1.89017	2.22457	2.25572	2.75487	2.47448	2.99153	2.3836	2.88884	1.67329	2.14631	0.597672
SLC33A1	O00400;H7C562;H7C577	5	-1.35939	0.0717639	2.58598	-1.17159	-0.00258737	-1.73617	-1.41896	-1.86231	27.6014	16.2721	15.6109	15.6684	15.6169	16.5109	15.9232	15.7475	14.1093	16.9293	13.8544	-0.351179	-0.815323	-0.85809	-0.842942	-0.0370543	-0.670662	-0.35721	-1.34905	0.483161	-1.04766	0.603411
SEC31A	D6REX3;O94979-3;O94979-9;O94979-2;O94979;O94979-8;O94979-6;O94979-10;O94979-4;D6RHZ5;H7BXG7;O94979-7;O94979-5;H0YAB3;H0Y9T9;H0Y8V7;H0Y9K1;H0Y8W8;D6RE64;D6RCQ9;H0YAF5;D6RBT0;D6RHE8	25	-0.936364	0.0717639	2.58731	-0.828052	0.60137	-0.918172	-1.0629	-1.49576	33.5819	20.2564	19.7112	19.5164	19.7124	20.2545	19.9707	20.078	18.6822	20.2244	17.4298	3.6331	3.285	2.98994	3.2525	3.70662	3.37686	3.97324	3.22385	3.77825	2.52775	0.498569
FHIT	P49789	3	-1.54868	0.0717639	2.58801	-1.1496	-1.34198	-2.7613	-0.772312	-2.01032	26.3806	15.9678	15.3139	15.8705	15.2703	15.9126	14.9441	15.4544	14.2564	16.8694	13.6813	-0.655514	-1.11223	-0.655991	-1.18953	-0.635349	-1.64973	-0.650358	-1.20188	0.423327	-1.2207	NA
MAGT1	A0A087WU53;Q9H0U3;Q9H0U3-2	4	-1.48753	0.0717639	2.593	-1.08077	0.221322	-1.85309	-1.52884	-2.50092	31.761	17.209	16.5784	16.7411	16.7814	17.5309	16.8998	17.2147	15.5016	18.672	15.1088	0.585678	0.152213	0.214622	0.321496	0.983013	0.305978	1.10994	0.0432781	2.22594	0.206725	0.561343
GMPPB	Q9Y5P6;Q9Y5P6-2	10	-1.45238	0.0717639	2.59535	-1.31471	-0.531491	-1.24259	-2.23041	-1.88538	32.5831	18.7487	18.0391	17.8406	17.5724	18.8181	18.4137	19.5188	17.328	19.3909	16.2983	2.12544	1.61295	1.3141	1.11258	2.27015	1.81988	3.41406	1.86968	2.94476	1.39629	0.747828
SCAMP5	Q8TAC9;Q8TAC9-2;H3BP89;H3BU33;H3BTD1;H3BNB3;H3BT30;H3BS22;H3BNH7;H3BNW6;H3BMY4;Q8TAC9-3	2	-0.966333	0.0717639	2.59934	-0.764569	-1.16837	-1.19561	-1.13973	-0.187477	25.1715	13.9431	13.4193	13.3061	12.777	13.7788	13.3919	13.896	12.4478	14.2517	12.4577	-2.68022	-3.00687	-3.22041	-3.68283	-2.76912	-3.20194	-2.20877	-3.01048	-2.19439	-2.44436	0.892387
FAM175A	D6REL5;Q6UWZ7-2;Q6UWZ7;A0A087WZ78;A0A087WWJ9	2	-1.09749	0.0717639	2.60191	-1.27519	0.119141	-1.47557	-1.32148	-0.837024	25.9591	15.7771	15.0809	15.5198	15.5182	15.4958	15.0049	15.6759	14.104	15.4731	13.1823	-0.846179	-1.34532	-1.00672	-0.941702	-1.05212	-1.58893	-0.42882	-1.35428	-0.973026	-1.71974	0.338807
COASY	Q13057;Q13057-2;K7EN91;K7EQ60;K7ESK6;K7ES73;K7EP09;K7EPT0	10	1.38267	0.0717639	2.6098	0.747094	1.22162	1.78776	1.26231	1.89455	30.1473	17.1514	17.1382	17.5667	18.0168	17.4414	18.1627	17.0764	17.2639	16.926	16.7243	0.528073	0.712037	1.04026	1.55691	0.893525	1.56886	0.971676	1.80558	0.47992	1.82223	0.238577
RIOK2	Q9BVS4;Q9BVS4-2;H0Y8R4	3	1.11283	0.0717639	2.61166	0.849327	1.23653	1.57779	-0.198534	1.31319	25.8536	15.1497	15.1711	15.4751	15.9312	15.475	16.1183	14.3455	13.5383	14.1486	13.5022	-1.47357	-1.25508	-1.05138	-0.528618	-1.07287	-0.475538	-1.75918	-1.92	-2.29754	-1.39983	0.330521
HECA	Q9UBI9	4	-0.933629	0.0717639	2.61461	-1.03131	-1.01943	-0.75306	-1.29076	-0.241084	26.0957	15.4149	14.8011	14.8334	14.3654	15.5397	15.3172	15.3643	13.8134	15.1345	13.2995	-1.20836	-1.62512	-1.69309	-2.0945	-1.00818	-1.27661	-0.740382	-1.64493	-1.31159	-1.60255	0.159027
SEC24D	O94855;O94855-2;E9PDM8;D6RGJ5;D6RBM1;E9PG84	18	-1.04414	0.0717639	2.61538	-1.40226	-0.342812	-0.802665	-1.17348	-1.29154	31.67	19.0938	18.3547	18.3601	18.1693	19.316	19.0751	18.5633	17.0922	19.2454	16.607	2.47055	1.92849	1.83364	1.70942	2.76811	2.48124	2.45856	1.63387	2.7993	1.70498	0.660713
AP3S1	Q92572;F5H459	3	-1.36433	0.0717639	2.61703	-1.34827	-0.895324	-2.08711	-1.52247	-0.968457	29.8656	16.1308	15.4098	15.7663	15.3491	15.9213	15.2033	15.5735	13.8648	15.9019	13.5106	-0.492529	-1.01635	-0.760154	-1.11072	-0.626582	-1.39054	-0.531222	-1.59354	-0.54417	-1.3914	0.260086
RBPJ	Q06330-3;Q06330-2;Q06330-5;Q06330-4;Q06330-6;Q06330-7;Q06330;D6R927;H0Y8R3	3	-0.945948	0.0717639	2.62087	-0.977569	-0.415718	-0.784284	-1.14447	-1.27341	29.0659	15.3845	14.7888	14.8478	14.6271	15.5802	15.3461	14.8908	13.4394	15.4617	12.8372	-1.2388	-1.63741	-1.67864	-1.83273	-0.967682	-1.24772	-1.21393	-2.01887	-0.984395	-2.06485	0.207424
FAM162A	E9PH05;F8W7Q4;Q96A26	2	-0.999725	0.0717639	2.62397	-1.21449	-0.760817	-1.39397	-0.755816	-0.873535	28.8174	15.4173	14.7415	15.1509	14.7888	15.0357	14.5752	15.0242	13.8375	16.1302	13.8115	-1.20602	-1.68465	-1.37558	-1.67104	-1.51217	-2.01867	-1.08049	-1.62078	-0.315929	-1.09057	0.20228
FAM69A	A0A087WZK6;A0A087X2C2;A0A087WZ97;Q5T7M9	4	-0.924454	0.0717639	2.63726	-1.07895	-0.786646	-0.721228	-2.02767	-0.802865	27.1476	16.5971	15.9672	15.9829	15.6102	16.5227	16.312	16.7047	14.6519	16.5797	14.315	-0.0261444	-0.458993	-0.543572	-0.849618	-0.0252224	-0.281836	0.599966	-0.806362	0.133557	-0.587037	0.427297
HADHB	P55084;P55084-2;F5GZQ3;B5MD38;C9JEY0;C9JE81;C9K0M0	18	-0.897064	0.0717639	2.63883	-0.828277	-0.383632	-1.30487	-1.01712	-0.845818	34.2864	20.8152	20.2699	19.6867	19.4791	20.0922	19.6648	19.9735	18.6089	20.9932	18.6957	4.19191	3.84373	3.1602	3.01925	3.54432	3.07092	3.86879	3.15057	4.54711	3.79367	0.0889028
PYGB	P11216;P11217-2;P11217;H0Y4Z6	20	-1.23882	0.0722344	2.52138	-2.2794	-1.13425	-1.59005	-0.523933	-0.992107	31.6636	20.2825	19.2471	19.2841	18.769	19.7906	19.2572	19.1748	18.146	19.7877	17.3783	3.65924	2.82089	2.75762	2.30918	3.24269	2.66336	3.07013	2.68773	3.34159	2.47627	0.565906
BTF3	P20290;P20290-2;D6RDG3;H0Y9Y1	5	1.1403	0.0724135	2.51687	0.159693	1.44962	1.48965	1.41011	0.830213	29.2512	15.8761	15.6645	16.082	16.6254	15.5979	16.2084	14.9357	15.2239	15.4679	14.4522	-0.747219	-0.761672	-0.444494	0.16556	-0.950004	-0.385407	-1.169	-0.234459	-0.978206	-0.449868	0.567884
HSD17B11	D6RCD0;Q8NBQ5	9	-0.806248	0.0739477	2.5164	-1.4783	-0.801387	-0.594814	-0.887708	-0.729641	30.4499	18.968	18.2032	18.1377	17.759	17.6206	17.4569	18.3074	17.0309	18.9144	16.7058	2.34476	1.77701	1.61119	1.2991	1.07272	0.863065	2.20269	1.57259	2.46832	1.80372	0.408468
C1QBP	I3L3Q7;I3L3B0;Q07021	2	-0.774096	0.0739477	2.51829	-0.83522	0.468797	-0.815337	-0.809728	-0.728001	27.8566	15.5178	14.9702	15.1877	15.3293	15.4461	15.2005	15.1678	13.9444	15.7077	13.5003	-1.10546	-1.45598	-1.33878	-1.13052	-1.10176	-1.39334	-0.936872	-1.51387	-0.738361	-1.4017	0.262556
AUP1	Q9Y679-2;Q9Y679;Q9Y679-3	7	0.943284	0.0745933	2.49837	0.754202	1.40452	1.12456	0.951117	-0.44568	28.8359	17.2548	17.244	17.4327	17.9577	17.2894	17.7644	16.5067	16.4823	17.377	15.3856	0.631508	0.817873	0.906261	1.49784	0.741513	1.1705	0.401973	1.02398	0.930943	0.483514	0.146899
GLYR1	K7EMM8;Q49A26-4;Q49A26-2;Q49A26;Q49A26-3;Q49A26-5;K7EPU6;K7EQB2	9	-0.872297	0.0745933	2.5011	-0.404861	-0.750929	-0.821914	-1.32446	-1.04408	29.8699	17.9287	17.5264	17.3427	16.9847	17.9126	17.6646	17.9088	16.3349	17.8462	15.397	1.3054	1.10025	0.816258	0.524844	1.36472	1.07071	1.8041	0.876609	1.40007	0.494995	-0.0524288
TBCB	Q99426;K7EP07;Q99426-2;K7EK42;K7EL99;K7EQH0;K7ER04	12	0.942847	0.0746696	2.48947	0.818704	0.65725	1.58225	1.12693	0.715902	30.6182	17.8531	17.8642	18.1884	18.4073	17.9218	18.5668	17.0364	17.1317	17.0814	15.9783	1.22985	1.438	1.66196	1.94741	1.37393	1.97292	0.931667	1.67339	0.635302	1.07622	0.470966
GPR108	Q9NPR9;M0QYF6;M0R1G1;M0QZY1;M0R2E1;M0QZW9;M0R3H4;G5E9L6	4	-1.1797	0.0746696	2.49322	-1.51965	-0.657965	-1.34621	-1.54666	-0.828017	27.5667	16.5847	15.8059	16.1555	15.8356	16.3809	15.9381	16.3281	14.6029	16.4862	14.2023	-0.0385674	-0.62028	-0.370927	-0.624257	-0.167027	-0.655787	0.223357	-0.855438	0.0400616	-0.699768	0.422206
PKP2	Q99959-2;Q99959	5	0.939705	0.0746696	2.49426	-0.634673	2.25477	0.883053	1.07499	0.86111	25.8857	14.6094	14.1295	14.2701	15.1434	13.7446	14.1298	13.2001	13.26	13.8389	12.8468	-2.01387	-2.29665	-2.25633	-1.31644	-2.80329	-2.464	-2.90467	-2.19832	-2.60719	-2.05522	0.583227
MTO1	Q9Y2Z2-4;Q9Y2Z2;Q9Y2Z2-6;Q9Y2Z2-2;Q9Y2Z2-5;Q9Y2Z2-3;E7EWI1;E5RFF7;E7EWX0;H0YBI9;E9PHR8;H0YB81	6	-0.813946	0.0746696	2.49866	-1.41207	-0.863254	-0.706061	-0.872513	-0.540591	27.0951	16.9204	16.178	16.4145	16.0105	16.7594	16.5544	16.3928	15.1266	17.1783	15.1142	0.297166	-0.24821	-0.111973	-0.449401	0.211509	-0.0394716	0.288065	-0.331687	0.732159	0.212145	0.499608
NTHL1	P78549-3;P78549-2;P78549;H3BPD5;H3BUV2;H3BRL9	5	0.948227	0.076076	2.47325	0.565746	1.36967	0.998291	1.10808	0.699352	28.0142	15.7697	15.6953	15.7028	16.2135	16.2379	16.6659	14.7964	14.8789	15.614	14.4982	-0.853572	-0.730865	-0.823681	-0.24638	-0.309992	0.0720959	-1.30833	-0.579445	-0.832078	-0.403819	0.547094
CLPP	Q16740;M0R208;M0QYV5	9	-0.942733	0.076076	2.47652	-1.14224	1.34354	-0.816835	-0.932836	-1.27704	30.5779	17.9651	17.3137	17.1339	17.6339	18.2085	17.9623	17.7155	16.4082	18.3518	15.7245	1.34177	0.887541	0.607428	1.17403	1.66062	1.36849	1.61073	0.949903	1.90572	0.822496	0.558543
MECR	Q9BV79;Q9BV79-2;H3BM30	6	-0.885404	0.0762314	2.47475	-1.68746	-0.970709	-0.952601	-0.700791	-0.549301	29.7902	18.2353	17.3998	17.6141	17.166	17.9726	17.676	17.5892	16.44	18.619	16.5483	1.61205	0.973654	1.08763	0.706182	1.42468	1.08212	1.48451	0.981683	2.17293	1.64625	0.295519
FBL	P22087;M0QXL5;M0R0P1;M0R2Q4;M0R299;M0R2U2;M0R2B0;M0R1H0;A0A0D9SFM2;M0QXC9	13	-0.973716	0.0763788	2.46451	-1.41	-0.0185973	-1.21139	-0.85171	-0.895807	32.7937	19.422	18.6802	18.8982	18.8402	19.5438	19.1511	18.9519	17.6999	19.1559	16.8202	2.79874	2.25406	2.37176	2.38035	2.99589	2.55721	2.84716	2.24157	2.70978	1.91811	0.0441405
CELF1	G5EA30;Q92879-2;Q92879-3;Q92879-6;Q92879;Q92879-4;Q92879-5;E9PQK4;E9PSH0;E9PKU1;E9PKA1;F5H4Y5;F5H0D8	8	1.1036	0.0763788	2.46638	0.975495	0.977837	2.40555	1.35751	-0.332681	28.8767	17.1978	17.2618	17.3782	17.7284	16.9836	17.9343	16.0716	16.3239	16.5607	14.6556	0.574493	0.835608	0.851751	1.26854	0.435684	1.34049	-0.0331545	0.865571	0.114608	-0.246402	0.720561
COG2	Q14746-2;Q14746;B7Z2Y2;V9GY21;REV__Q6SZW1-2;REV__Q6SZW1	7	-0.840243	0.0763788	2.47643	-0.752713	0.724434	-1.19492	-0.909602	-0.858421	28.8524	16.7923	16.2726	16.3896	16.6359	16.9056	16.519	16.6098	15.3184	16.9109	14.6037	0.169052	-0.1536	-0.136895	0.176081	0.357687	-0.0748748	0.505063	-0.139944	0.464779	-0.298303	0.274282
PRKCD	Q05655;Q05655-2;C9K0E3;C9JZU8;C9J9P1	27	-0.941481	0.0768853	2.46054	0.371739	-1.32154	-0.729681	-1.03084	-1.10613	32.2019	19.7481	19.6082	19.9329	19.3411	20.041	19.8272	19.591	18.217	20.5188	18.0223	3.12483	3.182	3.40639	2.88122	3.49308	3.23333	3.48628	2.75872	4.07274	3.12021	0.769107
MLH1	H0Y818;P40692-3;P40692;P40692-2;A0A087WX20	4	1.40426	0.0794795	2.44031	1.83159	1.06679	2.64563	1.31433	0.281325	26.847	14.0765	14.4297	15.0578	15.4444	14.8716	15.9115	13.8393	14.0622	14.009	12.5736	-2.5468	-1.99651	-1.46865	-1.01543	-1.67634	-0.682365	-2.26542	-1.3961	-2.43706	-2.32849	-0.0790856
GSK3B	P49841;P49841-2	10	0.877539	0.0802208	2.43627	0.430538	1.17402	1.09167	0.659921	1.01848	28.4539	16.504	16.384	16.3228	16.7533	16.5929	17.0556	16.1348	15.9121	16.2361	15.3644	-0.119253	-0.0422173	-0.203721	0.293431	0.0449546	0.461728	0.0300857	0.453807	-0.209953	0.462363	0.200833
ECHS1	P30084	10	-1.12967	0.0802208	2.43726	-0.954771	0.405328	-1.44048	-1.76675	-0.993843	32.4773	19.5545	18.9665	18.3749	18.4906	19.4946	19.0168	19.4901	17.615	19.8256	17.4149	2.93122	2.54031	1.84844	2.0307	2.9467	2.42293	3.38539	2.15673	3.37945	2.51281	0.0259265
METAP2	P50579;P50579-3;G3V1U3;F8VRR3;F8VSC4;F8VY03;F8VZX9	12	0.927034	0.0804304	2.43796	1.65657	-1.00937	0.956896	1.05974	0.764495	30.3664	17.1252	17.4192	17.5841	17.1202	16.8667	17.2793	16.4213	16.4708	16.8839	15.818	0.501871	0.993045	1.05762	0.660334	0.31874	0.685452	0.316538	1.01251	0.437834	0.915913	0.36835
RPS6KC1	F5H7T0;F6RJM5;Q96S38-2;Q96S38;A0A087X1U5	2	-1.65382	0.0805813	2.42251	-2.63918	0.692629	-1.87512	-2.03849	-1.12236	26.1915	15.9902	14.8332	15.9449	16.1783	14.7327	14.0934	14.0933	12.0331	14.5378	12.0288	-0.63311	-1.59299	-0.581536	-0.281588	-1.81521	-2.50043	-2.01147	-3.42516	-1.90827	-2.87321	-0.149361
WWOX	Q9NZC7-5;Q9NZC7;F5H3R5;Q9NZC7-3;Q9NZC7-7;Q9NZC7-6;Q9NZC7-2	2	-0.841047	0.0805813	2.44143	0.870016	-0.804412	-0.931124	-0.787631	-1.29788	25.7795	13.8384	13.8668	13.8327	13.4528	14.4356	14.147	14.1938	12.9855	14.5348	11.8916	-2.78486	-2.55938	-2.69378	-3.00711	-2.11231	-2.44688	-1.91089	-2.47284	-1.91125	-3.01041	0.14486
NXT2	Q9NPJ8-3;Q9NPJ8-4;Q9UKK6;Q9NPJ8;Q9NPJ8-2	2	0.939316	0.0807196	2.41225	1.2536	0.412456	1.19725	0.885933	0.934894	26.8257	15.2635	15.4214	15.4076	15.5262	15.1062	15.6081	14.3976	14.3288	14.912	13.9763	-1.35979	-1.00473	-1.11884	-0.93367	-1.44176	-0.985769	-1.70711	-1.1295	-1.53414	-0.925749	-0.00510576
WDR26	Q9H7D7-2;Q9H7D7;C9JCS7;H0Y917;H0Y9R3;Q9H7D7-3;Q9H7D7-4	4	1.00018	0.0807196	2.41321	0.94083	0.81663	1.59782	1.24312	-0.48067	28.3575	15.9163	15.9686	15.5855	15.8696	15.4587	16.1094	14.9333	15.1077	15.4919	13.4737	-0.706981	-0.457575	-0.941015	-0.59027	-1.08925	-0.484469	-1.1714	-0.350562	-0.954151	-1.42834	0.43226
ALDH1L2	Q3SY69;Q3SY69-3;O75891-2;Q3SY69-2;H0YHN9;C9IZ36	42	-1.73936	0.0807196	2.41638	-2.7681	-1.13286	-0.891847	-2.08212	-1.82188	34.6499	21.1214	19.9209	20.1512	19.6367	21.2779	21.0039	20.5552	18.4654	21.754	18.71	4.49814	3.49472	3.62468	3.17681	4.73002	4.41003	4.45053	3.00712	5.30787	3.80797	0.531467
MLYCD	O95822;O95822-2	7	-1.20782	0.0807196	2.41697	-1.03376	-0.155609	-1.85427	-1.57457	-1.10009	28.6965	16.5299	15.9152	15.9462	15.832	16.4903	15.8588	16.7261	14.9819	16.7862	14.2943	-0.0933618	-0.510949	-0.580301	-0.627839	-0.057593	-0.735068	0.621417	-0.476386	0.340121	-0.607783	0.176758
SLC25A12	O75746;O75746-2;F8W9J0;H0YFB2;B4DGK6	10	-0.82314	0.0807196	2.43087	-0.788126	-0.185369	-0.84792	-0.83338	-1.28054	28.6199	16.0016	15.4699	15.8499	15.7235	16.383	16.1253	15.7612	14.5217	17.1383	14.5084	-0.621696	-0.95631	-0.676607	-0.736336	-0.164865	-0.468538	-0.343482	-0.936587	0.692214	-0.393693	0.586144
KDM6A	F5H6S1;F8W8R6;A0A087X0R0;O15550;H0Y6I7;F5H5V6;H0Y5J3;A0A087X248;A0A096LPD8;F5H3N7;A0A087X2I9;F5GWV3;A0A087X0Y2;F5H8B4;O14607-5;O14607-3;O14607;O14607-4;H0Y6V5;A0A087WUN6;H7C1F1;O14607-2	8	0.820819	0.0807196	2.43224	1.31926	0.334304	0.833554	0.698789	0.930085	26.3825	15.0361	15.2162	14.6295	14.716	14.6887	15.0556	13.8993	13.703	14.2348	13.2955	-1.58719	-1.20996	-1.89701	-1.74385	-1.85917	-1.53827	-2.20546	-1.75527	-2.21128	-1.60656	-0.212039
PROSC	O94903;E5RG77;E5RFZ4;H0YBG2;E5RFX7	3	-0.805564	0.0807196	2.43407	-0.797067	-0.844914	-0.774702	-1.19567	-0.468645	29.1469	16.3641	15.8293	15.9452	15.5486	16.1858	15.9553	16.1478	14.6616	16.4692	14.4602	-0.259214	-0.596848	-0.581307	-0.911223	-0.362087	-0.638564	0.0430398	-0.796755	0.0231465	-0.441845	0.706133
MTDH	E5RJU9;Q86UE4;H0YB56;H0YBE0	27	-0.898983	0.0813738	2.40806	-1.53955	-0.895087	-0.617966	-0.676768	-0.962939	34.2233	20.6108	19.8253	20.2399	19.8228	20.6551	20.4828	19.9552	18.8223	20.9846	18.5975	3.98753	3.3991	3.71345	3.36298	4.10717	3.88891	3.85046	3.36399	4.53851	3.6955	0.640617
SYNRG	Q9UMZ2-6;Q9UMZ2-9;Q9UMZ2-4;Q9UMZ2-8;Q9UMZ2-3;Q9UMZ2-7;Q9UMZ2-5;Q9UMZ2;A0A087WZS7;A0A087WW94	11	-0.94612	0.0813738	2.40933	-2.02527	0.147804	-0.759939	-0.966415	-1.11202	28.7848	18.2732	17.3236	17.5132	17.5234	18.1155	17.8905	17.3477	16.0176	18.035	15.534	1.64993	0.897426	0.986742	1.0635	1.56762	1.29663	1.24295	0.559259	1.58895	0.631924	-0.110521
TGOLN2	J3KQ45;F8W8W7;O43493-2;O43493-5;O43493-3;O43493;O43493-4;O43493-6	22	-0.876884	0.0816146	2.40279	-1.25282	-0.536604	-1.10392	-0.752789	-0.738292	30.9891	18.425	17.7363	17.8165	17.5463	18.3142	17.9614	18.0596	16.875	19.1067	16.8914	1.80169	1.31011	1.29006	1.08644	1.76629	1.36753	1.95488	1.41665	2.66059	1.98938	0.394918
RRM1	P23921;E9PL69;E9PP77;H0YCY7	11	2.72287	0.0819576	2.37832	3.71179	0.171811	3.03661	3.75262	2.36279	29.3182	17.1681	18.1564	17.6709	17.6909	16.3707	17.5558	16.3273	18.2105	16.0689	16.2253	0.544824	1.73022	1.14446	1.23105	-0.177207	0.961997	0.22255	2.75217	-0.377152	1.32326	0.60184
HGH1	Q9BTY7;E9PIX0	11	1.30053	0.0819576	2.38538	0.867875	2.12998	1.23656	0.853248	1.41499	28.9356	16.4435	16.4712	16.8045	17.6266	16.6006	17.1172	15.9844	15.8933	16.1437	15.5752	-0.179754	0.0450084	0.278008	1.16677	0.0527132	0.523305	-0.120348	0.435015	-0.302416	0.67314	0.555245
SLC25A24	Q6NUK1;Q6NUK1-2;J3KN42	13	-1.39071	0.0819576	2.38833	-0.958681	-1.45925	-1.75417	-2.74549	-0.227053	31.493	19.7468	19.1575	19.0782	18.43	18.5027	17.9083	19.5637	17.0222	20.254	18.4297	3.12354	2.73131	2.55172	1.97014	1.95474	1.31445	3.45895	1.56384	3.80786	3.52763	0.69788
SPCS1	C9JBL1;X6R2S6;Q9Y6A9	2	-1.63859	0.0819576	2.38887	-1.68291	-0.208994	-1.07887	-2.74952	-2.15924	31.7072	17.2097	16.3758	16.6471	16.5111	17.4917	17.1482	17.3674	14.8232	17.7864	14.4844	0.58644	-0.0504225	0.120617	0.0512093	0.943785	0.554328	1.26271	-0.635142	1.34031	-0.417599	0.346338
KTN1	Q86UP2;Q86UP2-4;Q86UP2-2;Q86UP2-3;G3V4Y7;B7Z6P3;G3V5P0;H0YJP2;H0YJV5;G3V5G2;H0YJZ8	49	-0.823536	0.0819576	2.38915	-0.643848	-1.174	-1.01552	-0.843672	-0.385284	32.5922	20.6969	20.2139	20.1772	19.6458	20.4483	20.1283	20.154	18.9075	20.4557	18.5104	4.07365	3.78777	3.65071	3.18598	3.90038	3.53445	4.04928	3.44917	4.00963	3.60839	0.732767
RPN1	P04843;B7Z4L4;F8WF32	27	-0.843521	0.0819576	2.39102	-1.01836	-0.691468	-0.296255	-1.32604	-0.820773	35.6937	20.8675	20.258	20.7483	20.4146	20.9255	20.8727	20.6621	19.0872	21.32	19.0417	4.2442	3.83182	4.22181	3.95476	4.37759	4.27882	4.55742	3.62885	4.87394	4.13965	0.660888
DUT	P33316;H0YKI0	6	0.722583	0.0819576	2.4014	0.698939	0.756529	1.35528	0.65963	0.707571	31.5711	17.7212	17.6918	17.6406	17.9001	17.5153	18.0759	17.1984	16.9756	17.3966	16.2871	1.09793	1.26562	1.11414	1.44026	0.967388	1.48208	1.09372	1.51725	0.950474	1.38502	0.376687
CDC42BPB	Q9Y5S2;H0YLY0;A0A0A0MRJ0;Q5VT25-3;Q5VT25-4;Q5VT25-5;Q5VT25;Q5VT25-2;Q5VT25-6;A0A0U1RRC3;M0R333;H0Y6V3;H0Y7V8;A0A0A0MRJ1;H0Y5V1;Q09013-12;Q09013-10;Q09013-2;Q09013-8;Q09013-5;Q09013-7;Q09013-11;Q09013-15;Q09013;Q09013-16;Q09013-6;Q09013-1	16	-0.74136	0.0819576	2.40451	-0.459232	-0.962508	-0.773616	-0.875555	-0.621388	28.4976	18.0146	17.594	17.3919	16.9472	17.7807	17.5505	17.3103	16.042	18.0345	15.9087	1.39132	1.1678	0.865405	0.487316	1.23274	0.956671	1.20554	0.583712	1.58841	1.00661	0.630739
MINOS1	A0A087WU07;Q5TGZ0-2;Q5TGZ0;R4GMM1;R4GNA1	3	-0.890288	0.0836419	2.3759	-1.0928	0.511834	-1.14221	-0.860723	-0.869373	30.0682	15.5211	14.8865	15.3319	15.4911	15.1611	14.794	14.922	13.6639	15.8752	13.5597	-1.10214	-1.53967	-1.19461	-0.968731	-1.38686	-1.79984	-1.18269	-1.79442	-0.570852	-1.34231	0.101184
LIME1	Q9H400;X6RKG5;V9GYI1;A0A087WUJ1;Q9H400-2	2	-0.820532	0.0836419	2.39076	-0.822455	-1.41421	-0.807078	-0.832064	-0.36117	24.4217	12.7957	12.2524	12.0196	11.3898	12.94	12.6974	12.7805	11.5419	12.3122	10.3853	-3.82757	-4.17378	-4.50689	-5.07002	-3.60795	-3.89645	-3.32418	-3.91639	-4.13392	-4.51672	NA
GSE1	Q14687-2;Q14687-3;Q14687;H0Y613;H7C3B5	5	1.30786	0.0841237	2.36704	2.01425	-1.09706	1.337	1.7087	0.971027	25.8091	14.0311	14.446	14.8143	14.3145	13.7948	14.3487	13.613	14.1044	13.9212	13.0132	-2.59218	-1.98019	-1.71214	-2.14535	-2.75309	-2.24519	-2.49174	-1.35388	-2.52491	-1.88888	0.30362
TMED9	Q9BVK6	5	-1.49697	0.0841907	2.35833	-1.08693	0.336059	-1.4548	-2.44157	-1.9921	31.8118	17.6068	16.9741	17.06	17.1473	18.2576	17.7745	17.6894	15.3548	18.3891	15.2149	0.983472	0.547926	0.533544	0.687421	1.70973	1.18064	1.58469	-0.103476	1.94297	0.312881	0.540289
CMC4	P56277	4	-1.5307	0.0841907	2.36134	-2.14568	-1.41155	-1.26215	-2.06954	-0.764596	28.2935	16.9167	15.9264	16.1032	15.4746	16.2824	15.8708	16.8546	14.7734	17.038	14.8026	0.293439	-0.49974	-0.423229	-0.985271	-0.265492	-0.723028	0.749928	-0.684914	0.5919	-0.0994275	NA
WDR11	Q9BZH6;S4R3P9;S4R3Z0	12	-0.916335	0.0841907	2.36165	-0.643926	-0.716558	-1.81486	-0.687961	-1.1503	29.5152	18.1396	17.6566	18.3746	18.0306	18.2202	17.6034	17.6644	16.5239	18.1683	15.6379	1.51628	1.23038	1.8481	1.57077	1.67233	1.0095	1.55963	1.06554	1.72215	0.735854	0.312673
ALG2	Q9H553;Q9H553-2;A0A0A0MTE0	10	-1.12278	0.0841907	2.36272	-2.96811	-0.53059	-1.16628	-0.798157	-1.3486	31.3577	18.6248	17.3567	17.7148	17.447	17.7818	17.4058	17.4425	16.227	18.6292	15.9472	2.00154	0.930552	1.18831	0.987155	1.2339	0.811972	1.33777	0.768647	2.18307	1.04511	0.3391
POLR3E	A0A0C4DH01;Q9NVU0-3;Q9NVU0-2;Q9NVU0-5;Q9NVU0-4;Q9NVU0;H3BM46;H3BNJ0;H3BRY1;H3BMR4	8	0.878277	0.0841961	2.35997	0.493751	0.677018	1.5249	0.798964	1.1004	27.8263	16.3275	16.2288	16.2029	16.4298	16.4327	17.0563	16.0245	15.8965	16.5206	15.7115	-0.295763	-0.197375	-0.323568	-0.0300158	-0.115223	0.46247	-0.0801879	0.438211	0.0744902	0.809461	-0.595684
FAHD2B	Q6P2I3	6	-0.819132	0.0841961	2.3725	-0.880731	0.430243	-0.787015	-1.72161	-0.789662	24.2674	12.8513	12.2883	12.0308	12.1567	12.9142	12.6791	12.664	10.8196	13.9668	11.7122	-3.77202	-4.13791	-4.49567	-4.30321	-3.63369	-3.91474	-3.44076	-4.63869	-2.47932	-3.18982	0.524736
GEMIN8	Q9NWZ8	2	1.11803	0.0842127	2.35625	1.43643	0.38829	1.40383	0.760218	1.5852	25.986	13.1552	13.3749	13.4294	13.5381	13.0502	13.6289	12.8799	12.7255	13.048	12.6097	-3.46808	-3.05127	-3.09707	-2.9218	-3.49767	-2.96495	-3.22483	-2.73282	-3.39809	-2.29236	-0.755314
SLC38A5	C9JJU1;C9JMY2;C9JHH7;C9JWG4;C9JNK4;Q8WUX1	3	0.881435	0.0842127	2.35927	0.945575	-0.072174	1.40843	1.00917	0.68959	25.2054	15.1777	15.2316	14.9853	14.9053	15.5032	16.0836	14.5053	14.5204	14.4689	13.3457	-1.44555	-1.19454	-1.54121	-1.55457	-1.04468	-0.510247	-1.59941	-0.937876	-1.97716	-1.55636	0.458209
EIF4A2	E7EQG2;Q14240;Q14240-2;J3KSN7;E7EMV8;C9JUF0;E9PBH4;F8WE11	18	-1.39645	0.0843166	2.34843	-1.16534	-0.492392	-2.5788	-1.86942	-1.11558	32.0657	17.8896	17.2305	17.758	17.5059	17.9994	17.0988	17.8955	15.9505	17.7936	15.2898	1.26637	0.804334	1.23151	1.04601	1.45152	0.504922	1.79079	0.492223	1.34751	0.387758	0.340627
UBA6	A0AVT1;A0AVT1-2;A0AVT1-3;A0AVT1-4;H0Y8S8	19	-0.920056	0.0853009	2.34565	-0.739849	-0.0282644	-0.870838	-1.16115	-1.38924	31.2912	18.7786	18.2632	18.1708	18.1089	18.9083	18.642	18.6305	17.1678	19.0928	16.3797	2.15529	1.83698	1.64437	1.649	2.36036	2.04817	2.52579	1.7095	2.64673	1.47769	0.377563
ZHX2	Q9Y6X8;H0YKA3	8	-1.17608	0.0864418	2.33963	-1.18895	-0.835879	-2.28342	-1.50346	0.152999	27.7575	16.7221	16.055	16.2883	15.8955	16.7002	15.9093	16.9506	15.2548	16.3203	14.7867	0.0988601	-0.371146	-0.238169	-0.564383	0.152312	-0.684567	0.84588	-0.203503	-0.125791	-0.115367	0.871278
DNMT1	P26358-2;K7ELB1;K7ER10	30	1.62465	0.0876588	2.31032	2.19068	1.36878	3.2139	1.3144	0.32274	31.6925	18.716	19.1904	19.0114	19.5217	18.7196	19.9706	17.7814	18.0043	18.2296	16.8258	2.09267	2.76426	2.48488	3.06181	2.17166	3.37672	1.67664	2.54601	1.78347	1.92371	0.608724
TBCE	Q15813;Q15813-2	18	1.25858	0.0876588	2.31586	1.03951	1.64281	2.92445	1.09338	0.189723	29.7568	18.6324	18.718	19.089	19.7116	18.6169	19.7604	17.6589	17.7313	18.513	17.0074	2.00912	2.29186	2.56255	3.25175	2.06903	3.16658	1.55413	2.27301	2.06689	2.1054	NA
SAP30L	Q9HAJ7;Q9HAJ7-2;Q9HAJ7-3	4	-1.11017	0.0876588	2.31778	-0.885024	-1.09341	-1.70344	-1.4635	-0.196496	28.3662	16.6929	16.1284	16.3912	15.8929	16.6314	16.0559	16.8347	15.1661	16.0084	14.2075	0.0696075	-0.297737	-0.1353	-0.567013	0.0834932	-0.537954	0.729947	-0.292226	-0.437713	-0.694573	-0.290317
GMPS	P49915;P49915-2	24	0.887762	0.0876588	2.31864	1.31382	-0.195128	1.06285	0.953592	0.664985	31.6834	19.1826	19.3609	19.5563	19.426	18.9932	19.4452	18.9011	18.8784	18.5681	17.426	2.5593	2.93469	3.02986	2.96613	2.44528	2.85135	2.7964	3.42009	2.12201	2.52399	0.52546
UBXN1	E9PJ81;Q04323;Q04323-2;E9PRQ7;A0A087WTZ5;E9PS08	12	1.13947	0.0876588	2.31891	1.17742	0.761167	0.423291	1.85003	1.48544	29.8558	16.7352	16.8674	17.1634	17.4248	16.7979	17.0124	16.0603	16.6479	16.1597	15.6451	0.111879	0.441201	0.636918	0.964942	0.250004	0.418512	-0.044469	1.18963	-0.286384	0.743051	0.477445
LMNA	P02545;P02545-6;P02545-3;P02545-2;P02545-5;P02545-4;Q3BDU5;Q5TCI8;H0YAB0;A0A0C4DGC5;REV__Q5VX52	58	-1.01072	0.0876588	2.32279	-1.00314	-1.28378	-2.26088	-0.27681	-0.745199	36.3933	22.5151	21.9107	21.0926	20.5162	22.4802	21.6976	21.5507	20.6902	21.9929	19.7724	5.89178	5.48454	4.56608	4.05638	5.93227	5.10376	5.44603	5.2319	5.5468	4.87031	0.554424
SMIM20	Q8N5G0;Q8N5G0-2;E5RH91	2	-0.867926	0.0876588	2.32454	-1.03595	-0.149139	-0.764905	-2.02091	-0.802903	28.5516	16.4392	15.8238	15.8605	15.749	16.3147	16.0878	16.3052	14.257	16.5851	14.3204	-0.184083	-0.602409	-0.665971	-0.710859	-0.233239	-0.506077	0.200432	-1.20129	0.139026	-0.581597	0.192816
NPEPL1	Q8NDH3-2;Q8NDH3-5;Q8NDH3-4;Q8NDH3;Q8NDH3-3;H0YEP3	3	-0.969252	0.0876588	2.32581	-0.72884	-0.240427	-2.37585	-1.12377	-1.05511	26.8522	16.0772	15.5655	15.5566	15.4077	16.1827	15.3574	15.8284	14.3911	15.835	13.3775	-0.546068	-0.860656	-0.96988	-1.05216	-0.365226	-1.23644	-0.276362	-1.0672	-0.611059	-1.52456	0.171572
LGALS1	P09382;F8WEI7	10	-1.13339	0.0876588	2.32642	-2.41914	-1.44181	0.499896	-0.901515	-1.05688	35.5472	20.5109	19.4283	19.3401	18.699	19.9105	20.1534	19.3095	18.0236	20.1672	17.7083	3.88766	3.00211	2.81361	2.23917	3.36257	3.55953	3.2048	2.5653	3.72108	2.80622	0.499226
METTL13	Q8N6R0-1;Q8N6R0-3;Q8N6R0;Q8N6R0-4;Q8N6R0-2	6	0.811277	0.0876588	2.33345	0.744429	2.06581	0.818728	0.870675	-0.561056	27.7744	16.5633	16.5493	16.4424	17.2383	16.1022	16.4636	15.5981	15.5189	16.7633	14.6836	-0.0599351	0.123129	-0.0840673	0.77841	-0.445669	-0.130278	-0.50664	0.0605887	0.317218	-0.218447	0.538529
SP140	Q13342-3;Q13342-6;Q13342-5;Q13342;Q13342-2	8	-0.959035	0.0877206	2.31602	-1.13059	-0.990903	-3.46011	-0.7556	0.267704	26.45	14.9287	14.2814	14.9594	14.5031	15.8838	14.6558	15.4493	14.2628	14.5026	13.0567	-1.69453	-2.14482	-1.56706	-1.95678	-0.664146	-1.9381	-0.655412	-1.19555	-1.94345	-1.84531	0.478317
ACAD9	Q9H845;H0Y8Z9;D6RCD8	16	-0.850333	0.0877337	2.309	-0.861089	-1.01424	-0.615253	-0.5683	-1.19279	30.9457	19.3604	18.8041	18.7399	18.274	19.1341	18.9628	18.5327	17.4737	19.6319	17.0691	2.73716	2.3779	2.2134	1.81412	2.58619	2.36894	2.42795	2.01535	3.18582	2.16703	0.143155
APEX1	G3V3M6;P27695;G3V5Q1;G3V3C7;A0A0C4DGK8;G3V5D9;H7C4A8;G3V5M0;G3V359;G3V2D9;G3V3Y6	14	-0.69486	0.0877337	2.32113	-0.651846	-0.607687	-1.03273	-0.769643	-0.5764	33.7381	19.7829	19.2972	19.5221	19.2228	20.1363	19.81	19.4308	18.2347	19.639	17.5476	3.1596	2.87102	2.99564	2.76291	3.58842	3.21611	3.32612	2.77641	3.19294	2.64554	0.150783
SAP18	X6RAL5;O00422;H7BZW6;U3KQ12;U3KPY7	10	0.769335	0.0877337	2.32449	0.823548	0.691682	0.792782	1.14564	-0.000702512	31.2887	18.2006	18.2132	18.3439	18.5768	18.2094	18.5611	17.5389	17.647	17.9004	16.2492	1.57727	1.78706	1.81739	2.11695	1.66148	1.96723	1.43418	2.18864	1.45432	1.3472	0.62323
PDCD2L	Q9BRP1	2	0.772075	0.0879109	2.31004	0.773084	0.586428	0.506473	0.919053	1.07533	25.2741	13.1892	13.1848	13.0135	13.2034	13.0239	13.2693	12.3476	12.3014	13.3386	12.5103	-3.4341	-3.24136	-3.51293	-3.25649	-3.52398	-3.32458	-3.75713	-3.15696	-3.1075	-2.3917	0.474951
STRIP1	Q5VSL9;Q5VSL9-4;Q5VSL9-2;Q5VSL9-3;Q9ULQ0-2;Q9ULQ0	6	-1.11053	0.0879994	2.2979	-3.43542	0.0844349	-1.01853	-0.903413	-1.4096	26.7492	16.0055	14.5796	15.2907	15.2749	15.4745	15.1534	14.796	13.5088	15.5901	12.8614	-0.617787	-1.84662	-1.23577	-1.18498	-1.07341	-1.44046	-1.30873	-1.94953	-0.856037	-2.04065	0.0315506
AHNAK	Q09666;E9PJZ0;E9PKR9;E9PJC6;E9PLK4;Q09666-2;E9PQE3	146	-0.990463	0.0879994	2.299	-1.13874	-1.08103	-2.22818	0.507827	-0.751652	34.8689	23.0704	22.4203	22.2906	21.7973	22.9385	22.1681	20.8977	20.5714	22.2368	20.0113	6.44714	5.99409	5.76411	5.33747	6.3906	5.57424	4.79298	5.11314	5.79065	5.10923	0.592564
METTL7A	F8VQX6;H0YI09;Q9H8H3	4	-0.933112	0.0879994	2.30296	-2.64888	-1.04806	-1.00548	-0.745809	0.912587	31.8656	18.9115	17.7512	17.357	16.8772	17.5957	17.2794	17.1445	15.9646	17.6132	16.6605	2.28818	1.32503	0.830509	0.417372	1.04774	0.685542	1.03978	0.506301	1.16714	1.75848	0.541903
HABP2	Q14520-2;Q14520	2	-0.996479	0.0879994	2.30356	-1.02702	-0.519073	-1.8083	-1.14348	-0.694948	26.6276	15.3895	14.777	14.6654	14.4023	14.8854	14.271	14.7374	13.2867	15.0766	12.8945	-1.23382	-1.64912	-1.86108	-2.05752	-1.6625	-2.3229	-1.36732	-2.17158	-1.36945	-2.00751	NA
RALBP1	Q15311	6	-0.783898	0.0879994	2.31763	-1.07284	-0.779351	-0.801647	-0.00383265	-0.770697	27.1605	16.811	16.1831	16.6229	16.2532	16.1921	15.9515	15.7697	15.095	16.6439	14.4038	0.187743	-0.243043	0.0963763	-0.206681	-0.35583	-0.642315	-0.335039	-0.363284	0.197758	-0.498234	0.0676375
ATP1B3	P54709;C9JA36;P54709-2;H7C4L9;H7C547;F8WBY4;C9J6S2;C9JXZ1	4	1.35211	0.0881817	2.22719	1.83656	-0.0304893	2.12953	1.27963	1.12889	25.2349	14.4965	14.8514	15.925	15.8621	14.65	15.4983	13.6392	13.8385	14.1669	13.3796	-2.12674	-1.57477	-0.601501	-0.597783	-1.89787	-1.09559	-2.46549	-1.6198	-2.27915	-1.5224	0.646168
HLA-DRA	Q30118;A0A0G2JH46;A0A0G2JMH6;P01903;Q08AS3;Q5Y7H0;A0A140TA34;P01906	4	1.80231	0.0881817	2.22773	2.82213	2.5023	1.77177	0.328209	1.50903	24.65	13.3526	14.0404	13.5727	14.5474	12.4046	13.1199	12.3145	11.866	12.4802	11.9836	-3.27069	-2.3858	-2.95378	-1.91249	-4.14333	-3.47394	-3.79019	-3.59235	-3.96589	-2.91841	0.833652
POP4	K7ERD7;O95707;K7ESH8;K7EQV2	2	0.971987	0.0881817	2.23049	1.26825	1.15013	-0.14782	0.767288	1.29316	25.798	13.2607	13.4236	12.7608	13.1816	12.8922	12.8945	12.6307	12.4811	12.7845	12.1228	-3.36254	-3.00253	-3.76567	-3.27831	-3.65571	-3.69934	-3.47402	-2.97719	-3.66161	-2.77922	NA
MAP2	P11137-4	4	-0.899605	0.0881817	2.23067	-1.78018	-0.536886	-0.656749	-1.1615	-0.721028	24.7967	14.1038	13.237	13.1173	12.847	12.9406	12.7539	13.3526	11.8897	14.5187	12.3166	-2.5195	-3.18922	-3.40917	-3.6129	-3.60732	-3.83999	-2.75213	-3.56865	-1.92744	-2.58545	0.441798
CLPTM1L	G5E9Z2;Q96KA5-2;Q96KA5	7	-0.964729	0.0881817	2.23183	-0.886912	-0.789049	-0.0577121	-1.21817	-2.60735	30.521	17.623	17.0579	17.5528	17.1791	18.3291	18.3649	17.2238	15.7223	19.4009	15.7562	0.999715	0.631732	1.0263	0.719268	1.78118	1.77102	1.11911	0.26399	2.95481	0.854199	0.659855
MPRIP	J3KSW8;Q6WCQ1-3;Q6WCQ1;Q6WCQ1-2	11	1.10343	0.0881817	2.23194	1.66016	-0.824488	1.30909	0.75375	1.38807	27.7347	16.3773	16.6726	16.6134	16.2252	16.2951	16.8386	15.87	15.7112	16.311	15.722	-0.245968	0.246416	0.0869103	-0.234638	-0.25277	0.244762	-0.234766	0.252846	-0.135059	0.819909	-0.0655238
DNPEP	E7ETB3;Q9ULA0;E7EMB6	9	-0.844808	0.0881817	2.23435	-0.662915	-0.244483	-1.06805	-1.44769	-0.803399	29.9866	17.2852	16.7958	16.6382	16.4877	17.1658	16.8263	17.3891	15.7313	17.2251	14.96	0.661905	0.369586	0.111733	0.0277878	0.61784	0.2324	1.28439	0.272982	0.778959	0.0579571	0.232071
MMAA	Q495G5;Q8IVH4;D6RIS5	4	-1.22307	0.0881817	2.23516	-1.37945	0.842245	-1.94633	-0.8183	-1.55519	26.9401	15.6822	14.9507	14.4888	14.7834	15.3377	14.6719	14.9138	13.6845	16.2392	13.3991	-0.941081	-1.47544	-2.03769	-1.67646	-1.21025	-1.92192	-1.19094	-1.77378	-0.206947	-1.5029	0.675745
DHRS7	Q9Y394-2;Q9Y394;A0A087X0Z7;H0YJ66;H0YJR8;H0YJE4	10	-1.21879	0.0881817	2.24027	-1.58477	1.22094	-2.55789	-0.969037	-1.1026	31.5035	18.2019	17.4011	17.8336	18.2834	17.9496	17.0567	17.7171	16.3852	18.4012	15.9073	1.57861	0.974905	1.30714	1.82351	1.40172	0.462893	1.61234	0.926861	1.95507	1.00524	0.330516
PREB	Q9HCU5;B5MC98;H7C2N7;F8WCS5;H7C0W3	7	-0.707502	0.0881817	2.24086	-0.418625	-0.674092	-0.865058	-1.01591	-0.563822	30.3548	17.4941	17.0872	16.994	16.6675	17.7085	17.4444	17.4379	16.0741	17.9577	15.8759	0.870841	0.66104	0.467546	0.207608	1.16062	0.850582	1.33314	0.615747	1.51161	0.973825	0.831681
CTSH	E9PKT6;A0A087X0D5;P09668	2	0.907189	0.0881817	2.24208	4.25872	0.989681	0.689608	1.04224	0.287652	26.8165	15.5048	16.6778	14.9164	15.2715	14.6831	14.9965	13.3656	13.4033	16.0659	14.6352	-1.11849	0.251655	-1.61004	-1.1884	-1.86481	-1.59738	-2.73908	-2.05503	-0.38024	-0.266837	0.00957882
DPP7	Q9UHL4;R4GNE8;R4GMR2;R4GMV4;R4GN05;R4GMU5	12	-1.32483	0.0881817	2.24417	-1.9529	-1.7561	-1.6617	-0.858486	0.0277025	33.3459	19.3115	18.3863	19.0437	18.2739	19.1858	18.6257	19.0455	17.7889	18.9435	17.3141	2.68822	1.96016	2.51722	1.81403	2.63784	2.03189	2.94079	2.33059	2.49742	2.41203	-0.0790175
SRBD1	Q8N5C6;Q8N5C6-2	9	-0.676107	0.0881817	2.24458	-0.594631	-0.215556	-0.819747	-0.754053	-0.698476	28.8024	17.584	17.1177	17.1925	17.0538	17.8106	17.5633	17.4653	16.2798	17.7655	15.5806	0.960743	0.691489	0.666009	0.593914	1.26267	0.969465	1.36059	0.8215	1.31936	0.678597	0.022087
MINPP1	Q9UNW1;Q9UNW1-3;Q9UNW1-4;Q9UNW1-2	6	1.76855	0.0881817	2.24738	3.07361	0.409602	1.27662	2.45021	1.63273	28.6537	16.2574	17.0301	16.0782	16.1956	16.239	16.7704	15.7524	16.7487	16.4888	16.0868	-0.365856	0.603975	-0.448284	-0.26428	-0.308891	0.176581	-0.352367	1.29041	0.0426524	1.18473	0.607317
UHRF2	Q96PU4-2;Q96PU4;B1AL33;A0A0A0MSQ3	5	0.784115	0.0881817	2.24976	0.678524	-0.587763	0.923496	1.21044	0.750362	25.6033	14.8483	14.812	15.1447	14.8536	14.7687	15.1689	14.428	14.5801	14.2913	13.2145	-1.775	-1.6142	-1.38174	-1.60631	-1.77921	-1.4249	-1.67675	-0.87817	-2.15478	-1.68751	0.628514
COG3	Q96JB2;Q96JB2-2;A0A087WYY9	15	-1.18215	0.0881817	2.25001	-0.912186	0.479039	-1.75486	-1.56857	-1.26371	29.2681	18.4242	17.8506	17.8186	17.9644	18.5513	17.9567	18.2159	16.4758	18.5429	15.9258	1.80091	1.42439	1.29212	1.50457	2.00344	1.36289	2.11122	1.0175	2.09678	1.02374	0.418815
ALG5	Q9Y673-2;Q9Y673	5	-1.17842	0.0881817	2.25033	-0.823193	0.212787	-1.31307	-2.67236	-1.39895	29.9386	16.8446	16.3011	16.5802	16.617	17.5188	17.0882	17.4076	14.9159	17.2302	14.5097	0.221352	-0.125107	0.0537381	0.157116	0.97085	0.494399	1.30293	-0.542384	0.784129	-0.392332	0.514651
IDH3B	A0A087WZN1;O43837;A0A087X2E5;O43837-2;O43837-3;A0A0D9SG66	11	-1.52269	0.0881817	2.25224	-1.44236	1.15719	-1.45041	-2.20191	-2.05217	31.4351	18.9826	18.2299	18.4002	18.8239	19.148	18.6664	19.1402	16.9688	19.9944	16.7743	2.35928	1.80368	1.87377	2.36403	2.60004	2.07258	3.03549	1.51051	3.54828	1.87225	-0.426808
ACOT2	A0A087X0W7;Q86TX2;G3V4F2;A0A087WT95;P49753;P49753-2	11	-0.770166	0.0881817	2.25239	-0.753893	-0.1838	-2.98987	-0.770478	-0.786125	30.3933	18.9125	18.3923	18.0162	17.8905	18.3608	17.3075	17.7061	16.5094	18.9466	16.6948	2.28918	1.96613	1.4897	1.43061	1.81294	0.713653	1.60138	1.05111	2.50054	1.79275	0.222741
MTR	Q99707;B1ANE3;Q99707-2	7	-0.853235	0.0881817	2.25285	-1.01618	0.65643	-0.848812	-0.694722	-1.8268	27.6174	16.2706	15.6619	15.6375	15.856	16.2222	15.9642	15.6845	14.5394	17.1303	14.0826	-0.352638	-0.764285	-0.888946	-0.603827	-0.325663	-0.629668	-0.42022	-0.918909	0.684191	-0.81948	0.558629
MCM5	P33992;B1AHB1;B1AHB2;B1AHA9	30	1.62527	0.0881817	2.25399	2.15058	-0.0292048	2.66844	1.84201	1.02904	32.4967	18.9734	19.4344	19.5599	19.4975	19.3478	20.3962	18.3855	18.9678	18.3541	17.4904	2.35015	3.00819	3.03341	3.03765	2.79994	3.80239	2.28081	3.50945	1.90801	2.5884	0.446882
CDK2	G3V5T9;P24941;P24941-2;E7ESI2;G3V317;K7ELV5;Q00526	7	1.20625	0.0881817	2.25506	1.6449	-1.01148	1.56096	1.57747	0.817326	27.7566	17.2172	17.5073	17.4869	17.0222	16.7735	17.4106	15.8984	16.3005	16.4694	15.4438	0.593939	1.08117	0.960437	0.562287	0.225614	0.8167	-0.206286	0.842221	0.0232579	0.541741	0.395094
RPS5	M0R0F0;M0R0R2;P46782;M0QZN2	12	0.948264	0.0881817	2.25641	0.616325	1.11519	1.04842	0.646196	1.31519	34.2253	18.509	18.4517	18.6795	19.0859	18.4704	18.917	18.0248	17.7927	18.7608	18.1159	1.88577	2.02556	2.153	2.62605	1.92245	2.32316	1.92003	2.3344	2.31465	3.21389	0.444375
CECR1	B4E3Q4;Q9NZK5;A0A087X0I3;Q9NZK5-2;C9IZA8;F5H7J3	8	-1.25819	0.0881817	2.25989	-0.807974	-1.89403	-1.43289	-1.4481	-0.707958	28.9263	17.3482	16.8098	17.2012	16.3749	17.0437	16.5687	17.2214	15.5633	17.9271	15.7351	0.724912	0.383593	0.674748	-0.0849432	0.495757	-0.0251968	1.11666	0.104975	1.48102	0.833009	0.732738
CLASRP	F5H0Q6;A0A0A0MQS2;Q8N2M8;Q8N2M8-3;Q8N2M8-4;K7EKC9;K7EP11;K7EM61	4	0.779565	0.0881817	2.26061	0.885822	0.774943	0.677943	1.34493	-0.418708	26.1545	15.2144	15.2481	15.2129	15.48	14.8092	15.1183	14.3136	14.5573	14.9181	12.9472	-1.40892	-1.1781	-1.31356	-0.979894	-1.7387	-1.4756	-1.79113	-0.900966	-1.52803	-1.95483	0.33842
NDUFB3	O43676;C9JKQ2	4	-1.30349	0.0881817	2.26347	-1.33552	-0.503009	-2.00371	-0.90179	-1.77343	28.8824	17.2843	16.5677	16.6979	16.4415	17.519	16.832	16.2779	14.9918	17.562	14.5551	0.661002	0.141484	0.171441	-0.018411	0.97108	0.2381	0.173165	-0.466523	1.11588	-0.346976	0.0619538
EDRF1	Q3B7T1-5;Q3B7T1;Q3B7T1-3;H0Y353;E9PJ07;Q3B7T1-4	3	0.922432	0.0881817	2.26597	0.641046	1.27612	1.15126	0.299717	1.18238	24.769	13.9443	13.8953	13.9639	14.4363	14.4302	14.915	13.5189	13.0509	13.7331	12.9867	-2.67903	-2.53088	-2.56259	-2.02361	-2.11772	-1.67881	-2.58582	-2.40737	-2.71298	-1.91531	0.497514
CTCF	P49711;P49711-2;V9GY73;Q8NI51-11;Q8NI51-6;Q8NI51-5;Q8NI51-10;Q8NI51-2;Q8NI51;Q8NI51-3;Q8NI51-7;F5H2V8;Q8NI51-8	10	0.743601	0.0881817	2.26656	0.748847	-0.0667772	0.656976	0.825006	1.08059	28.8459	16.8736	16.8611	16.9384	16.8606	16.9613	17.2625	16.7074	16.5971	16.6644	15.8402	0.250356	0.434912	0.411886	0.400738	0.413358	0.668666	0.602665	1.1388	0.218322	0.938143	0.212622
NDUFA13	B4DEZ3;K7EJE1;E7ENQ6;Q9P0J0;Q9P0J0-2;U3KQP3	4	-1.03386	0.0881817	2.26695	-1.09171	0.369188	-0.848154	-1.47312	-1.34698	29.7609	16.571	15.9367	15.8847	15.9855	16.6595	16.4017	16.2352	14.5601	17.1567	14.4759	-0.0522833	-0.489445	-0.641781	-0.474333	0.111639	-0.192121	0.130507	-0.898216	0.710598	-0.426121	0.359219
NUDT19	A8MXV4	5	-0.645468	0.0881817	2.26999	-0.465873	-0.558958	-0.774869	-0.7235	-0.697049	28.8254	16.2598	15.8369	16.5068	16.2275	16.5533	16.3227	16.1363	14.9716	16.7229	14.5392	-0.3635	-0.589261	-0.0196264	-0.232398	0.0053731	-0.271165	0.0316087	-0.486677	0.276843	-0.362825	0.474851
KAT2B	Q92831	3	-0.736449	0.0881817	2.27024	-0.809587	0.224182	-0.611023	-0.959425	-0.815903	25.6337	15.9132	15.3742	15.1053	15.1467	15.9275	15.7578	15.5881	14.2628	15.5578	13.2832	-0.710087	-1.05195	-1.42118	-1.31314	-0.620365	-0.836044	-0.516622	-1.19555	-0.888305	-1.61887	-0.0707261
TDRD7	Q8NHU6;Q8NHU6-2;Q8NHU6-3	3	-1.38014	0.0881817	2.27219	-0.344763	-1.57815	-2.22752	-1.83054	-0.880557	23.9057	15.2661	14.8842	15.185	14.4881	15.1827	14.4126	14.5797	12.6612	14.8276	12.5035	-1.35715	-1.542	-1.34148	-1.97177	-1.36517	-2.18128	-1.52499	-2.79709	-1.61851	-2.39852	-0.0190085
CDC37	Q16543;K7EKQ2;K7EQA9;K7EL68;K7EIU0	16	0.795976	0.0881817	2.27266	0.510258	1.23552	0.798376	0.587792	0.87229	32.7409	18.8591	18.766	19.0624	19.5181	18.9544	19.3081	18.5475	18.2757	18.1974	17.2139	2.23587	2.33983	2.53592	3.05826	2.40644	2.71428	2.44275	2.81736	1.75134	2.31186	0.510021
CD59	E9PNW4;E9PR17;P13987;H0YET2	3	-0.893457	0.0881817	2.27675	-1.08936	2.40092	-0.915997	-1.34272	-0.675092	30.7894	20.3296	19.6961	19.3308	20.264	18.7329	18.4499	19.4414	17.8551	19.9905	17.8236	3.70631	3.26994	2.80434	3.8041	2.18503	1.85607	3.33669	2.39676	3.54441	2.92153	0.535361
MUT	P22033	16	-1.27226	0.0881817	2.27821	-2.07457	-0.821037	-1.10991	-1.61282	-0.742973	31.1948	18.458	17.4918	17.6142	17.2275	18.1081	17.7531	18.4041	16.6338	18.7215	16.5026	1.83476	1.0656	1.08777	0.767639	1.56024	1.15925	2.29936	1.17551	2.27538	1.60059	0.379986
WNK1	F5GWT4;Q9H4A3-2;Q9H4A3;Q9H4A3-5;Q9H4A3-6;Q9H4A3-7;Q9H4A3-4;F6UYG0;F8W9F9;H0Y7T5;Q96J92-2;Q96J92-3;Q96J92;Q9Y3S1-2;Q9Y3S1-4;Q9Y3S1;H0YH68;H0YFF1;K7ENT7;H0Y7J9;A6PVV2;H0Y493;H0Y7R3;A0A087WYK2;Q9Y3S1-3;Q9BYP7-3;Q9BYP7-4;Q9BYP7-2;Q9BYP7	19	0.924836	0.0881817	2.27873	2.59281	-0.714384	0.73262	1.07004	0.9718	30.1162	18.6132	19.2235	18.7552	18.4122	18.2759	18.6052	18.3594	18.416	18.1586	17.2512	1.98993	2.79735	2.22874	1.9523	1.72794	2.01135	2.25471	2.9577	1.71252	2.34914	0.671636
CUX1	P39880-9;Q13948-10;Q13948-2;Q13948;Q13948-9	14	-0.780104	0.0881817	2.28096	-0.597105	-0.948907	-1.139	-0.265061	-0.800347	26.8053	15.9617	15.4945	15.6206	15.1815	15.8675	15.5016	15.7329	14.8803	16.372	14.1093	-0.661605	-0.931694	-0.905884	-1.2784	-0.680439	-1.09223	-0.371839	-0.577962	-0.074117	-0.792785	0.441432
MYO1C	F5H6E2;O00159-2;O00159-3;O00159;I3L3Y6;I3L204;I3L4D4;I3L501;I3L168;I3L3F5;G3V342;Q9UBC5	14	-0.87771	0.0881817	2.28354	0.941039	-0.791853	-1.05468	-0.786636	-1.65943	29.4031	18.1563	18.2087	17.4646	17.0898	17.915	17.5805	17.9952	16.7875	18.6126	15.6928	1.53307	1.78255	0.938117	0.629938	1.36712	0.986644	1.89046	1.32918	2.16646	0.790789	0.838755
MECP2	P51608-2;P51608;B5MCB4;A0A0D9SFX7;A0A0D9SEX1;C9JH89	20	-2.10122	0.0881817	2.28427	-2.48201	-1.29331	-3.38059	-2.85906	-0.4911	31.4558	18.842	17.7381	18.1219	17.5417	18.4731	17.2747	19.5562	16.9373	18.2531	16.2269	2.21874	1.31196	1.59544	1.08184	1.92523	0.680819	3.45146	1.47902	1.80698	1.32482	0.501446
MAP2	P11137-3;P11137;P11137-2;E7EV03;A8MZ31	6	-2.09856	0.0881817	2.2843	-3.16078	-1.30769	-2.82375	-0.175938	-2.67896	26.8103	16.3886	15.0555	14.8221	14.236	15.027	14.0353	15.1169	14.325	17.181	13.4815	-0.234658	-1.37072	-1.70435	-2.22385	-1.52096	-2.55854	-0.98785	-1.13329	0.73488	-1.4205	0.35783
SYPL1	C9JYN0;Q16563-2;H7C4J8;Q16563	2	-0.923925	0.0881817	2.28602	-1.17864	-1.10601	-1.16892	-0.730817	0.670778	25.1116	12.9255	12.2618	12.7206	12.2171	12.5709	12.194	12.6561	11.4864	12.4145	11.2769	-3.69782	-4.16434	-3.80591	-4.24278	-3.97699	-4.39989	-3.44861	-3.97188	-4.03157	-3.62516	0.511691
MAP2K1	Q02750;Q02750-2	7	-0.900601	0.0881817	2.2875	-1.08986	0.66849	-1.13935	-1.13167	-0.702444	28.3863	16.5834	15.9497	16.3009	16.5244	16.8671	16.5012	16.0414	14.5988	15.9989	13.8111	-0.0399037	-0.476439	-0.225534	0.0645248	0.319223	-0.0926976	-0.0633405	-0.85956	-0.447177	-1.09097	0.6544
ABT1	Q9ULW3	3	0.891293	0.0881817	2.29047	-0.22077	0.746857	1.07283	2.11551	0.854187	26.1669	15.0886	14.7485	14.7726	15.0281	14.9152	15.3709	14.244	15.0124	14.4615	13.4642	-1.5347	-1.67767	-1.7539	-1.43174	-1.63273	-1.22296	-1.86073	-0.44586	-1.98455	-1.43788	-0.882026
ATP5I	P56385	5	-1.26552	0.0881817	2.29216	-0.840863	-0.00391258	-1.37745	-2.02122	-1.66933	31.6494	17.4332	16.8837	17.0636	17.0116	17.7039	17.2495	17.4126	15.3643	18.8782	15.9509	0.809946	0.457519	0.537129	0.551735	1.15603	0.65567	1.3079	-0.0940389	2.4321	1.04885	0.538994
SRP68	Q9UHB9-4;Q9UHB9;Q9UHB9-2;Q9UHB9-3;K7EN53;K7EQC2	19	-0.698327	0.0881817	2.29335	-0.618579	-0.108551	-0.711455	-0.772336	-0.849933	32.4461	19.0563	18.5818	18.3845	18.2896	19.1356	18.9286	18.8488	17.6508	19.1134	16.8128	2.43299	2.15564	1.85805	1.82979	2.5877	2.33471	2.74404	2.1925	2.66732	1.91073	0.522385
CAAP1	Q9H8G2;Q9H8G2-2	5	-0.792766	0.088788	2.23434	-0.906133	-0.1531	-0.656666	-0.815482	-1.89266	27.2019	16.518	15.9464	16.0652	15.9521	16.6108	16.4241	15.8396	14.6123	16.9206	13.8225	-0.105273	-0.479748	-0.46125	-0.50776	0.062883	-0.16975	-0.2651	-0.846018	0.474464	-1.07957	0.0533848
RNF169	Q8NCN4	3	1.55029	0.0890233	2.20766	2.10837	-1.1036	1.88243	2.2425	1.08099	25.3909	14.4578	14.9044	14.9267	14.4242	14.1561	14.9125	14.1415	14.9965	13.8673	13.0434	-2.16551	-1.52173	-1.59981	-2.0357	-2.39183	-1.68134	-1.96317	-0.461837	-2.57882	-1.85869	0.277923
ERGIC2	F8W0R1;F8VR88;F8VUZ2;F8VPA6;A0A087WU02;Q96RQ1	2	-1.39875	0.0890233	2.21062	-1.61741	0.0142295	-0.904999	-2.70832	-1.67392	27.6497	15.0316	14.2198	14.0044	13.9598	15.591	15.312	15.0396	12.5234	15.6673	12.7364	-1.59167	-2.2064	-2.52208	-2.50004	-0.956944	-1.28182	-1.06512	-2.93492	-0.778848	-2.1656	0.687229
EPX	P11678	20	2.12248	0.0890233	2.21258	2.7575	1.27386	0.402571	3.46725	2.68356	30.6669	16.9024	17.5684	16.419	16.8905	16.1849	16.3916	16.5612	18.2501	16.8003	17.202	0.279142	1.1422	-0.107438	0.430614	-0.363016	-0.202204	0.456462	2.79177	0.354221	2.29995	0.714464
APOL3	O95236-2;O95236;O95236-3	3	1.30587	0.0890233	2.21272	1.34445	0.865575	-0.862906	2.31901	1.70765	26.3838	14.0252	14.2139	14.529	14.8332	13.3791	13.1158	13.1043	14.0113	13.4453	13.1006	-2.59805	-2.21231	-1.99747	-1.62668	-3.1688	-3.47804	-3.00043	-1.447	-3.00082	-1.80145	0.740067
SGSM3	Q96HU1;Q96HU1-2;B0QY81;B0QY80	5	-1.49552	0.0890233	2.21575	-1.74312	-2.05369	-2.338	-0.960487	-0.0859151	25.691	16.2162	15.3619	15.8361	14.9444	16.0356	15.2243	15.6071	14.2811	15.8432	14.1269	-0.407065	-1.06427	-0.690327	-1.51543	-0.51236	-1.36951	-0.497594	-1.17725	-0.602888	-0.775179	0.439712
DLST	P36957;P36957-2;Q86SW4;H0YJF9;G3V3F0;G3V5M3	13	-1.12373	0.0890233	2.21697	-0.971689	0.501787	-2.04151	-1.47709	-0.922486	33.2427	19.7022	19.1084	18.8253	18.9805	19.3787	18.6776	19.2484	17.5706	19.829	17.4729	3.07887	2.68225	2.29884	2.52061	2.83076	2.08374	3.14371	2.11229	3.3829	2.57082	-0.264006
MCUR1	Q96AQ8;U3KQP8;Q96AQ8-2	11	-1.08076	0.0890233	2.21723	-0.85219	0.3211	-1.42224	-1.88522	-0.967898	29.2032	17.8355	17.2821	16.9193	17.0004	17.8101	17.3391	18.0435	16.0877	18.2775	15.8867	1.21219	0.855936	0.392806	0.540554	1.26223	0.745234	1.93873	0.629401	1.83143	0.984628	0.422111
CLUH	O75153;I3L2B0;K7EIG1;I3L318;I3L4B5	16	0.686126	0.0890233	2.2231	0.720404	0.835914	0.810439	0.625672	0.311294	29.9254	17.8254	17.8033	17.8709	18.1629	18.0198	18.378	17.0368	16.7908	17.3191	15.9065	1.20216	1.37711	1.34439	1.70304	1.47185	1.78416	0.932096	1.3325	0.87301	1.00449	0.132582
GNE	Q9Y223;Q9Y223-2;Q9Y223-4;Q9Y223-3;Q9Y223-5	14	-0.842482	0.0890233	2.22787	1.18239	-0.690258	-0.912149	-0.925055	-1.99363	29.7932	17.1729	17.3068	17.1189	16.7857	18.3452	18.0637	17.2219	15.9199	18.613	15.4377	0.549616	0.880617	0.592404	0.325844	1.79734	1.46981	1.11713	0.4616	2.16693	0.535675	0.682948
NOB1	Q9ULX3;H3BUR4	6	1.07241	0.0893929	2.20794	-1.13244	0.895788	1.67203	1.41078	0.98599	28.1865	16.7375	16.0895	16.5766	16.8932	16.644	17.3223	15.3129	15.6015	15.8169	14.9204	0.114257	-0.336662	0.0501704	0.433343	0.0960859	0.72843	-0.791803	0.143199	-0.629164	0.0183081	0.21071
AIFM1	O95831-3;O95831;O95831-6;O95831-4;O95831-2;E9PMA0;O95831-5	15	-0.77514	0.0893929	2.21075	-0.925721	-0.600985	-0.798754	-1.2062	-0.0630232	33.1522	19.6115	19.0333	18.8657	18.5691	19.4296	19.1901	19.2969	17.8035	19.6187	17.9199	2.98822	2.60712	2.33924	2.10925	2.88168	2.59627	3.19214	2.34516	3.1726	3.01782	0.46233
GTPBP3	Q969Y2-3;Q969Y2;Q969Y2-4;Q969Y2-2;M0R0S9	8	-0.846999	0.0893929	2.2122	-1.88797	-0.19092	-1.04843	-0.646686	-0.845862	30.7267	17.5658	16.6626	17.0142	16.8856	16.8794	16.5472	16.7895	15.6771	17.8285	15.531	0.942565	0.236438	0.48774	0.425737	0.331481	-0.0466699	0.684812	0.218831	1.38245	0.628971	-0.273484
PTPN6	P29350;P29350-3;P29350-4;P29350-2;F5H0N8;F5GY79;F5H5H9;F5H1Z8;F5H1V7;F5H4Z1;F5GXD4;U3KQS1	23	-0.763941	0.0893929	2.21302	-0.898266	-0.716647	-0.676901	-0.191055	-1.47397	33.7292	19.5515	18.9825	19.5709	19.2269	19.5291	19.3349	18.8409	18.0387	20.3739	17.596	2.92818	2.55636	3.0444	2.76703	2.98122	2.74107	2.73617	2.58044	3.9278	2.69397	0.708037
DDX1	Q92499;F1T0B3;A0A087X2G1;Q92499-2;Q92499-3	22	-0.759177	0.0893929	2.22142	-0.791833	0.2757	-0.778023	-0.707672	-2.07186	32.9833	20.1174	19.5845	19.7418	19.8043	20.1193	19.8876	19.7387	18.5848	20.5102	17.275	3.49415	3.15829	3.2153	3.34445	3.57143	3.29372	3.63395	3.12645	4.06407	2.37299	0.149343
NCAPH	Q15003;E9PHA2;Q15003-2;C9J470;C9JZP1;H7C415	12	2.53184	0.0897466	2.19374	3.08725	-0.339528	4.31658	3.19564	1.52852	29.3573	16.5607	17.338	17.2764	17.0869	16.4369	18.0975	15.5743	17.0783	15.8051	15.3234	-0.0625744	0.911865	0.749921	0.627039	-0.111005	1.50364	-0.530394	1.61997	-0.640984	0.421397	0.839689
SWAP70	E7EMB1;Q9UH65;E9PJM7;E9PJK8	16	1.44349	0.0899432	2.19193	2.34088	0.908047	-0.128962	1.90607	1.68674	28.9574	17.9628	18.488	18.4525	18.774	16.9317	16.941	16.8118	17.4376	17.2307	16.87	1.33951	2.06184	1.92598	2.31418	0.383773	0.347151	0.707054	1.97931	0.784598	1.96798	0.681317
ACADSB	P45954;P45954-2	4	-1.5878	0.0899432	2.19218	-1.79091	-0.356157	-2.71434	-2.1126	-0.964979	28.8455	16.9508	16.0804	15.7739	15.5776	17.2298	16.2788	16.7961	14.6856	17.737	15.3484	0.327549	-0.345794	-0.752564	-0.882258	0.681846	-0.315093	0.691419	-0.77274	1.29091	0.446338	0.784891
PDIA3	H7BZJ3	8	-0.780711	0.0899432	2.20202	-0.921129	0.283698	-0.597305	-0.942644	-1.02745	31.9615	16.5715	15.9948	16.2362	16.302	16.4064	16.2418	16.1216	14.8077	16.4455	14.0091	-0.0517943	-0.431335	-0.290294	-0.157868	-0.141507	-0.352091	0.0168524	-0.650654	-0.000565566	-0.892916	0.277078
FAHD1	Q6P587;Q6P587-2;Q6P587-3	5	-0.889482	0.0901037	2.19446	-0.619073	-0.101868	-1.40411	-1.15961	-0.914374	30.4318	17.2811	16.8065	16.9805	16.8883	16.5254	16.0611	16.6621	15.2004	18.0974	15.7475	0.657835	0.380325	0.453998	0.428475	-0.0224669	-0.532733	0.557335	-0.25791	1.65129	0.845414	-0.308894
NFIC	P08651-4;P08651-5;P08651-3;P08651-6;P08651-2;P08651	2	-2.16154	0.0912476	2.17575	-3.33222	-2.956	-0.0899209	-2.79972	-1.29203	24.0352	12.6843	11.2932	11.5707	10.3094	12.1355	12.1593	12.355	9.77655	11.5364	8.89769	-3.93901	-5.13299	-4.95577	-6.1505	-4.41246	-4.43458	-3.74973	-5.68176	-4.90966	-6.00435	0.521742
NDEL1	A6NIZ0;Q9GZM8-3;Q9GZM8;Q9GZM8-2;J3KRK9;J3QL85;J3QRZ1;J3KT16	4	1.11873	0.0912476	2.1855	0.980839	-1.03196	0.918939	1.45643	2.36308	23.7655	12.3257	12.3915	12.6708	12.1976	12.1897	12.5882	12.2674	12.5871	12.0446	12.2012	-4.29761	-4.03469	-3.85571	-4.26225	-4.35824	-4.00563	-3.83732	-2.87124	-4.4015	-2.70087	0.283238
GSPT2	Q8IYD1	14	-1.0554	0.0912476	2.1862	-1.61462	0.975851	-0.767704	-1.39289	-1.11955	27.1618	16.009	15.1981	15.685	16.0343	15.6358	15.4079	15.4122	13.7917	16.0843	13.5774	-0.614283	-1.22807	-0.841509	-0.425538	-0.912108	-1.18599	-0.692549	-1.66664	-0.361829	-1.32462	0.648697
NDUFA10	A0A087WXC5;E7ESZ7;O95299;O95299-2;H7C2W5;H7C1Y7;H7C2X4;Q8N1B9;C9J6X0	7	-1.05352	0.0912476	2.18801	-1.6387	0.0801515	-1.40585	-0.982617	-0.88959	30.0682	18.3682	17.5492	17.3626	17.3451	18.4929	18.0279	17.8843	16.5432	18.5837	16.2527	1.74492	1.12299	0.83617	0.885212	1.945	1.43409	1.77963	1.0849	2.13759	1.35068	0.272992
AP3D1	O14617-5;O14617;O14617-4;O14617-2;O14617-3;A0A087WYN6;K7ELX8	17	-0.710882	0.0912476	2.19264	-0.761699	0.243185	-0.788415	-0.58256	-0.968071	30.5875	18.4428	17.92	18.1465	18.1958	18.583	18.3473	18.0822	17.0135	18.5063	16.1153	1.81949	1.49381	1.62006	1.73589	2.03505	1.75348	1.97746	1.55514	2.0602	1.21326	0.648747
ILKAP	Q9H0C8;H7C2I8;F8SNU7;E9PC05;F8SNU6	10	0.809438	0.092265	2.17722	1.05465	0.498238	0.565397	0.969242	0.959664	29.5269	17.5913	17.682	17.5042	17.6579	17.5392	17.8064	17.0751	17.0631	17.461	16.5443	0.967994	1.25585	0.977769	1.19808	0.991293	1.21259	0.970423	1.60477	1.0149	1.64224	-0.114064
NLE1	Q9NVX2;A0A0A0MRH0;K7ERN7;K7EN33	3	0.725764	0.0927259	2.18	0.935721	0.674351	0.88745	0.728011	0.119094	27.0071	14.6	14.6506	14.4592	14.685	14.3811	14.7679	13.7939	13.6176	14.2323	12.6727	-2.02325	-1.77557	-2.0673	-1.77484	-2.16684	-1.82592	-2.31081	-1.84073	-2.21383	-2.22933	-0.263379
SEC24B	O95487-2;O95487;O95487-3	11	-0.740786	0.092786	2.17761	-0.82625	-0.0577417	-1.05461	-0.855445	-0.569139	29.2506	17.7127	17.1681	17.2611	17.1871	17.8047	17.4702	17.4888	16.2343	17.6965	15.6106	1.08942	0.741929	0.734664	0.727218	1.25676	0.876316	1.38408	0.775946	1.25039	0.708548	0.462541
GEMIN7	Q9H840	2	1.39719	0.0929388	2.16547	0.514082	2.24135	1.28613	1.94202	1.00236	26.1929	13.5946	13.5027	14.3849	15.2526	13.3629	13.8978	12.9674	13.6177	13.6609	12.7768	-3.02872	-2.92347	-2.14163	-1.20724	-3.18501	-2.69601	-3.13735	-1.84061	-2.78521	-2.12522	0.151579
EML2	O95834-2;O95834-3;C9JRL6;O95834;K7EIK7;A0A0C4DGQ7;K7ESL7;K7EKG3;K7ELI8;K7ERY9;K7EII6;K7EKU5;K7EIM1;K7EQR0;K7EIZ0;K7ELB2;K7ERR9;K7ERR2	17	-1.33392	0.0929671	2.1603	-1.67114	-0.725164	-2.43933	-1.09637	-0.821988	31.8818	18.725	17.895	17.9633	17.6158	18.8768	18.0279	17.9685	16.55	18.8067	16.5274	2.10169	1.46881	1.43683	1.15597	2.32888	1.43409	1.86382	1.09164	2.36056	1.62534	0.779486
HM13	Q8TCT9-5;Q8TCT9;Q8TCT9-2;A0A075B6F6;Q8TCT9-4;A0A0C4DGU3	7	-1.5036	0.0929671	2.16203	-0.941702	0.598786	-2.3207	-1.8073	-2.06563	32.2285	18.5936	18.01	17.9651	18.16	19.5261	18.7213	18.3892	16.4866	19.4385	16.2081	1.97033	1.58384	1.43863	1.70014	2.97815	2.12742	2.28451	1.02824	2.99236	1.30604	0.741594
PSMB6	P28072;I3L3X7;A0A087X2I4	6	1.26479	0.0929671	2.16211	0.842284	1.74816	1.86933	1.0995	0.76469	31.2515	17.465	17.484	17.7277	18.3935	17.0266	17.7782	16.8976	16.9742	16.9936	15.9278	0.841712	1.05783	1.20126	1.93361	0.478677	1.1843	0.792864	1.5159	0.547482	1.02571	-0.189772
BCAT2	M0QZ10;M0QXF9;O15382;B3KSI3;M0QZP4;O15382-2;M0R2K7	8	-0.920595	0.0929671	2.16391	-0.936182	-0.612953	-1.57874	-0.598309	-0.921378	28.8425	16.6618	16.08	16.3579	16.0564	16.4354	15.9062	15.8914	14.812	17.5232	15.1679	0.0384977	-0.346127	-0.168546	-0.403438	-0.112534	-0.687665	-0.213294	-0.646334	1.07711	0.265883	0.293701
GOLGB1	Q14789-2;Q14789-4;Q14789-3;Q14789;E7EU81;H0Y867;H7C5I7;REV__Q8N884-2;REV__Q8N884	90	-0.830983	0.0929671	2.16457	-0.71733	0.287289	-0.729638	-1.3748	-1.046	32.3769	20.8122	20.3044	20.2272	20.2945	20.6332	20.4194	20.5659	18.9577	20.8319	18.3813	4.18893	3.87823	3.7007	3.8346	4.08525	3.82551	4.46116	3.49939	4.38581	3.47927	0.52388
ORC5	O43913-2;O43913	3	1.01443	0.0929671	2.16854	1.72418	0.691218	0.655985	0.646277	1.3545	25.8727	14.252	14.5689	14.6247	14.8575	14.7337	15.0346	14.3095	14.0776	14.2274	13.6126	-2.37128	-1.85727	-1.90174	-1.60237	-1.81421	-1.55927	-1.79517	-1.38074	-2.21871	-1.28941	0.336488
DDI2	Q5TDH0;Q5TDH0-3;Q5TDH0-2;H0YII4;H0YI90	8	1.76736	0.092979	2.15503	2.86147	1.40968	0.683984	2.48609	1.39555	30.2125	17.526	18.227	17.5261	18.0532	17.2269	17.5382	16.9938	18.0146	17.1646	16.5812	0.902684	1.80086	0.999641	1.59333	0.679028	0.944369	0.889079	2.55629	0.718475	1.67917	0.625741
SERPINA1	P01009;A0A024R6I7;P01009-2;A0A0G2JRN3;P01009-3	5	1.15449	0.0932499	2.15367	1.58693	1.77897	1.25702	0.425416	0.724097	29.5542	17.1768	17.4473	17.1876	17.8659	17.1131	17.6372	16.4594	16.077	16.4938	15.3969	0.553516	1.02117	0.661088	1.40606	0.56518	1.04337	0.354694	0.618735	0.0477108	0.494894	0.811686
LYPLA1	A0A087X1K9;E5RGR0;O75608-2;O75608;B4DP64;E5RJ48	3	-0.889122	0.0932499	2.15866	-1.02272	1.56678	-0.987964	-1.55949	-0.656723	32.3294	17.7566	17.1456	17.8821	18.4736	17.5663	17.2565	17.4554	15.7214	17.8671	15.7142	1.13328	0.719419	1.35567	2.01372	1.01838	0.66269	1.35067	0.263136	1.42098	0.812147	0.45711
ZBTB38	Q8NAP3;A0A1B0GV48;D6RBC4;D6R9I1	8	-0.77575	0.0932499	2.16264	-2.65179	-0.876799	-0.841004	-0.609403	-0.353838	27.5681	17.238	16.0768	16.1265	15.717	15.9965	15.7413	16.0475	14.9605	16.7303	14.809	0.614714	-0.349422	-0.399933	-0.74291	-0.551438	-0.852542	-0.0571716	-0.497765	0.28416	-0.0930304	0.414795
ENSA	A6NMQ3;Q5T5H1;O43768-2;O43768;O43768-9;O43768-3;O43768-4;O43768-6;O43768-5;O43768-7;O43768-8	8	1.2211	0.0946269	2.1449	1.42013	1.77772	0.90711	1.66524	-0.222236	31.6468	18.2942	18.5084	18.4933	19.1712	18.2414	18.6356	17.1666	17.6285	18.6921	16.8715	1.67091	2.08222	1.96686	2.71132	1.69349	2.0417	1.06191	2.17018	2.24597	1.96943	0.336436
CRYZ	Q08257;Q08257-3;A6NP24;C9JH92;Q08257-2	10	-0.811176	0.0946269	2.15268	-0.730141	-0.696997	-1.34529	-1.00645	0.60949	31.3578	17.2756	16.7634	17.1628	16.8269	16.9252	16.4827	17.2653	15.9079	17.1028	15.9183	0.652299	0.337271	0.636328	0.367007	0.377296	-0.111121	1.16055	0.44959	0.656678	1.01621	0.0161144
SUCLG2	Q96I99;E9PDQ8;Q96I99-2;H0Y852	20	-1.08989	0.0967184	2.1327	-1.35164	-0.155764	-1.48786	-1.61377	-0.699958	33.3322	20.1724	19.4504	19.3513	19.2371	20.0895	19.5941	19.891	18.12	20.9567	18.7707	3.54915	3.02419	2.82487	2.77727	3.54161	3.00023	3.78623	2.66174	4.51057	3.86868	0.630088
RRBP1	Q9P2E9-2;Q9P2E9-3	90	-0.780382	0.0967184	2.13718	-0.975335	-0.5553	-0.810483	-1.3056	-0.297819	37.0226	22.2507	21.6557	22.3075	22.0296	22.1608	21.917	22.9852	21.4241	22.0434	20.165	5.62741	5.22956	5.78099	5.56972	5.61288	5.32311	6.88048	5.96583	5.59727	5.26292	0.835436
HEXB	P07686;Q5URX0;H0YA83;H0Y9B6;H0Y9M3;D6REQ8	14	-0.69954	0.0967184	2.14431	-0.577769	-0.694748	-0.826084	-1.4811	-0.399378	31.9181	19.2096	18.7489	19.3025	18.9675	18.8159	18.5663	19.3876	17.707	18.9631	17.007	2.5863	2.32274	2.77604	2.50764	2.26797	1.9724	3.2829	2.24874	2.51698	2.10496	-0.0379776
APPL1	Q9UKG1;C9JAB0	11	-0.72334	0.0967184	2.14684	0.415366	-0.709617	-1.25412	-0.808426	-0.651982	29.9975	17.9316	17.8064	17.8352	17.4941	17.8759	17.4673	17.6301	16.4076	18.1499	16.0007	1.30829	1.3802	1.30875	1.03426	1.32801	0.873452	1.5254	0.949289	1.70382	1.09862	0.370548
RFT1	Q96AA3;B5MDE0;C9JP01	5	-0.851944	0.0967811	2.13268	-1.09921	-0.70166	0.472744	-0.754994	-1.3483	29.4965	17.0484	16.4116	17.1336	16.7958	17.0917	17.3245	16.2894	15.1032	17.0997	14.4179	0.425079	-0.014614	0.607128	0.335897	0.543751	0.730629	0.184667	-0.355064	0.653599	-0.484126	0.247325
PEBP1	P30086	6	-1.1974	0.0970168	2.128	-3.90346	-0.89823	-0.29899	-1.61039	-1.08352	34.5989	21.2892	19.7052	19.5249	19.1065	20.2381	20.1842	20.0453	18.2767	20.0542	17.5749	4.66595	3.27902	2.99838	2.64662	3.69015	3.59038	3.94055	2.81836	3.60808	2.67284	0.313807
ZNF326	Q5BKZ1;A0A0A0MRN4;Q5BKZ1-3	7	0.755187	0.09734	2.13638	0.765521	0.881438	1.43003	-0.298494	0.618612	29.2092	16.6736	16.6666	16.4371	16.7478	17.2057	17.7941	16.4365	15.5612	16.3466	15.169	0.0502772	0.240465	-0.0893582	0.287936	0.657806	1.20026	0.331746	0.102858	-0.0995321	0.26698	-0.110364
MAN2B1	O00754;O00754-2;M0QZ24;M0R174;M0QYZ1;M0R2P5	17	-1.2206	0.0976656	2.1223	-1.65874	-1.73108	-0.982348	-1.38411	0.8782	31.0834	19.0052	18.1794	18.1215	17.362	18.3621	18.0545	18.7072	17.0927	18.1729	17.1939	2.38194	1.75325	1.59504	0.902097	1.81422	1.46062	2.6025	1.63438	1.72685	2.29188	0.0236848
JMJD6	B2WTI3;B2WTI4;K7EJU9;Q6NYC1-2;Q6NYC1;Q6NYC1-3	3	1.06742	0.0990209	2.11558	1.6399	0.658905	1.46733	0.865433	0.705555	26.3494	13.6234	13.9119	13.901	14.1205	14.0609	14.6631	13.5159	13.4332	13.7906	12.6795	-2.99986	-2.51431	-2.62552	-2.33938	-2.48705	-1.93074	-2.58878	-2.02512	-2.65555	-2.22254	0.350347
SRP19	A0A087WYR0;P09132;A0A087WWU9;P09132-2	4	-0.641291	0.0990209	2.13008	-0.558337	-0.672458	-0.709127	-0.790637	-0.114781	30.1941	17.2289	16.7748	16.6105	16.2846	17.426	17.2198	17.436	16.2256	17.0844	15.346	0.605632	0.348638	0.0840295	-0.175239	0.878042	0.625923	1.33127	0.767274	0.638316	0.443949	0.0292343
DBI	P07108;B8ZWD1;A0A0A0MTI5;P07108-2;P07108-4;P07108-5;P07108-6	5	-1.26543	0.0992648	2.1111	-2.07029	0.10296	-1.73747	-1.42952	-0.784159	32.4857	19.595	18.6302	18.9898	18.9816	19.7422	19.1541	18.8656	17.2202	19.2048	16.9545	2.97177	2.20406	2.46331	2.5217	3.19429	2.5602	2.76087	1.76184	2.75871	2.05242	0.417113
PSMG2	V9GZ55;K7ENR6;Q969U7-2;Q969U7	4	0.993724	0.0992648	2.11417	0.764463	0.781849	1.64	1.35611	0.426195	27.6087	15.0276	15.0204	14.9326	15.2025	14.9635	15.6299	14.2346	14.486	14.5662	13.2415	-1.59563	-1.4058	-1.59389	-1.2574	-1.58443	-0.963982	-1.87013	-0.972355	-1.87987	-1.66051	0.719182
CAMK2G	Q5SWX3;A0A0A0MS52;A0A0A0MT11;Q13555-10;Q13555-3;Q13555-5;Q13555-4;Q13555-7;Q13555-9;Q13555-2;Q13555-8;Q13555;Q13555-6;Q8WU40;H0Y6G2;H7BXS4	9	0.681066	0.101082	2.12115	0.675612	-1.74433	0.696025	0.75328	0.671582	27.8257	16.2626	16.2254	15.8863	15.1213	15.4056	15.7214	15.4942	15.3351	15.4659	14.3289	-0.360635	-0.200817	-0.640208	-1.33857	-1.14227	-0.872458	-0.610491	-0.123199	-0.980181	-0.57316	0.596816
ST3GAL6	C9JWJ3;C9J480;A0A087WXB8;Q9Y274;C9JXM2;C9J0E2;C9IZL6;Q9Y274-2	3	-1.03142	0.101157	2.10415	0.407936	-0.704183	-1.31527	-2.24219	-1.07485	27.0288	15.7922	15.6645	15.8208	15.4819	15.9136	15.4822	15.8148	13.616	15.8624	13.3898	-0.8311	-0.7617	-0.705674	-0.977938	-0.634344	-1.11161	-0.289939	-1.84234	-0.583678	-1.51228	0.342907
TMLHE	Q9NVH6-7;Q9NVH6-6;Q9NVH6;Q9NVH6-8;Q9NVH6-5;Q9NVH6-4;Q9NVH6-2;Q9NVH6-3	4	-1.18813	0.101205	2.09892	-1.58045	-0.731422	-1.83266	-1.51875	-0.113034	26.3973	16.164	15.3646	14.5349	14.1849	15.0235	14.3999	14.9817	13.2755	15.4563	13.7192	-0.459277	-1.06153	-1.99157	-2.27499	-1.52446	-2.19391	-1.12307	-2.18286	-0.98984	-1.18287	-0.352093
PLOD1	Q02809;Q02809-2;Q5JXB8;Q5JXB7	6	1.83745	0.102066	2.07747	3.02514	-0.567462	2.58935	1.24086	1.99405	27.0897	16.0168	16.7731	16.3005	16.0176	15.6175	16.6365	15.1074	15.2803	15.415	15.2893	-0.606494	0.346965	-0.226016	-0.442272	-0.930415	0.0426607	-0.997341	-0.178047	-1.03112	0.38729	0.043092
SAMSN1	S6FRS6;Q9NSI8;Q9NSI8-3;Q9NSI8-2	5	-1.84805	0.102066	2.07789	-2.63789	-0.710623	-2.827	-1.5221	-1.54266	27.9466	17.2817	16.1251	15.7608	15.4193	16.5949	15.6021	16.4494	14.7409	17.3026	14.4722	0.658378	-0.301064	-0.765626	-1.04053	0.0469965	-0.99179	0.344701	-0.71737	0.856505	-0.429862	0.707256
ATL1	Q8WXF7-2;Q8WXF7;H0YJ65	3	-1.5332	0.102066	2.08025	-0.0559783	-2.10321	-2.79426	-0.904588	-1.59196	24.8626	14.444	14.1596	14.2716	13.3596	14.6438	13.6631	13.8822	12.5942	14.8791	12.011	-2.17924	-2.26654	-2.25487	-3.10025	-1.90411	-2.93074	-2.22256	-2.86415	-1.56699	-2.89106	0.708272
MRPL52	Q86TS9-2;Q86TS9-3;Q86TS9;G3V3U6	2	1.50829	0.102066	2.08406	-0.0260825	1.14868	1.68299	2.1201	2.30159	27.0244	14.373	14.0987	14.4707	14.8909	14.1532	14.8355	13.7629	14.5345	14.0637	14.1733	-2.25028	-2.32748	-2.05575	-1.56898	-2.39476	-1.75834	-2.34182	-0.923825	-2.38237	-0.728758	0.0327116
FHOD1	Q9Y613;H3BVE7	11	1.03176	0.102066	2.08436	3.01758	0.726599	-0.584465	1.34573	1.02288	28.7395	16.0993	16.8531	16.5523	16.7996	16.4452	16.2854	15.3006	15.5449	15.8142	14.9458	-0.524015	0.426891	0.0258326	0.339696	-0.10267	-0.308485	-0.804083	0.0866239	-0.631916	0.0437648	0.496191
BAG3	O95817;C9JFK9	4	0.931036	0.102066	2.08565	0.375992	0.653122	1.73223	0.782662	1.25879	25.6182	14.9989	14.8604	15.0122	15.2294	14.2974	14.9981	14.3578	14.2187	14.5992	13.9112	-1.62443	-1.56582	-1.51424	-1.23048	-2.25049	-1.59579	-1.74689	-1.2396	-1.84694	-0.99084	0.0891221
PTPRCAP	Q14761	2	-1.39906	0.102066	2.08629	-2.08662	-0.825561	-1.90142	-1.36116	-0.820524	26.122	13.8197	12.8493	14.8557	14.4671	12.4075	11.7584	12.4098	10.8109	13.0239	10.7458	-2.8036	-3.57683	-1.67078	-1.99277	-4.14043	-4.83542	-3.69493	-4.64742	-3.42219	-4.15629	NA
QPCTL	Q9NXS2-3;Q9NXS2;K7EQG1	5	-1.0164	0.102066	2.08689	-0.466132	-1.14077	-0.639973	-1.84662	-1.06801	28.1595	16.849	16.4261	16.5806	16.0628	16.8898	16.7093	17.2466	15.3171	17.588	15.1206	0.225758	-9.01085e-05	0.0540767	-0.397038	0.341854	0.115422	1.14183	-0.141216	1.14188	0.218517	0.742413
HK2	E9PB90;P52789	12	0.968705	0.102066	2.08754	0.736412	0.124766	1.62105	1.31603	0.894025	28.706	16.9584	16.9417	17.1239	17.1246	16.7422	17.4015	15.9053	16.1293	16.4013	15.4344	0.335159	0.515515	0.597463	0.664783	0.19424	0.807646	-0.199452	0.671033	-0.0447516	0.532388	0.84377
PFDN2	Q9UHV9	6	0.924914	0.102066	2.08894	1.17171	0.66413	2.39887	0.938879	-0.438316	31.6477	17.7118	17.8421	17.9982	18.2198	17.8434	18.7917	17.2261	17.1934	17.9833	15.9975	1.08855	1.41594	1.47168	1.75996	1.29549	2.19781	1.12137	1.73504	1.53722	1.09542	0.469838
MICALL1	Q8N3F8;B0QY91;B0QY86;H0Y6J8	4	0.974776	0.102066	2.09503	1.27722	-0.571696	0.908674	0.738466	1.95068	26.417	14.0314	14.1974	14.5518	14.2672	13.8961	14.2909	13.7793	13.6101	13.4431	13.2843	-2.59184	-2.2288	-1.97465	-2.19264	-2.65177	-2.30297	-2.32541	-1.84821	-3.00302	-1.61778	-0.0510912
DLGAP4	Q9Y2H0-3;Q9Y2H0-1;Q9Y2H0;F8WF49;A0A0B4J2C2;A0A087X246	4	-0.787103	0.102066	2.09517	-0.135869	-0.553355	-1.02438	-1.26091	-0.783639	26.8459	15.3883	15.0769	15.4927	15.2156	15.4458	15.1225	15.4015	13.8708	15.6741	13.4242	-1.23503	-1.34932	-1.03378	-1.24425	-1.10209	-1.47131	-0.703242	-1.58746	-0.771988	-1.47788	0.512626
GSTZ1	O43708;O43708-3	6	-0.76852	0.102066	2.09553	-2.23237	-0.856553	-0.591957	-0.857006	-0.243101	28.8932	18.4577	17.4381	17.2865	16.8852	17.1438	16.9811	16.4151	15.1595	16.2918	14.4553	1.8344	1.01193	0.760063	0.42538	0.595891	0.387293	0.31036	-0.298833	-0.15428	-0.446782	0.0913139
UNC93B1	Q9H1C4;E9PNE5;E9PR93	2	-0.689037	0.102099	2.09419	-0.790511	-0.0512847	-0.606886	-0.669727	-1.13017	26.7576	14.2546	13.7221	13.8598	13.7884	14.2254	14.0572	14.0933	12.9652	15.0247	12.5097	-2.36869	-2.70411	-2.66665	-2.67145	-2.32248	-2.53662	-2.01147	-2.49314	-1.42143	-2.39234	0.715314
ECHDC1	Q9NTX5-6;Q9NTX5-2;Q9NTX5;Q9NTX5-3;H0Y5L2;J3KP84;E9PPG7;E9PRU6;F2Z2D6;E9PJS8;E9PLY6;Q9NTX5-5;H0Y525;H0YCS9;Q9NTX5-4;E9PIU8	8	-0.862934	0.102319	2.08067	-0.955196	0.162239	-1.41538	-1.04764	-0.586004	29.731	16.7907	16.2025	16.5661	16.5822	16.92	16.4515	16.2921	14.9067	16.6953	14.5965	0.167399	-0.223649	0.0396372	0.122308	0.372069	-0.142382	0.187348	-0.551655	0.249239	-0.305506	0.285796
DHFR	P00374;B4DM58;P00374-2;C9JJ68;Q86XF0	6	1.55343	0.102954	2.07057	2.15541	-2.03811	2.27512	1.4058	1.57812	27.9406	16.589	17.0515	17.1886	16.3033	16.1525	17.0548	15.571	15.8562	15.8682	15.4245	-0.0343023	0.625374	0.662151	-0.156565	-0.395369	0.460987	-0.533739	0.397872	-0.577902	0.522417	-0.230591
NME3	Q13232;H3BMQ7;H3BRA8;H3BPR2	7	-1.42708	0.102954	2.07121	-1.4704	-0.834513	-0.532122	-1.95475	-2.34361	30.4209	17.1094	16.3472	16.783	16.3908	17.0062	16.8658	16.9675	14.9644	17.9495	14.5066	0.486142	-0.0789339	0.256547	-0.0691071	0.458327	0.271955	0.862752	-0.493924	1.50342	-0.395489	0.305292
YOD1	Q5VVQ6-2;Q5VVQ6	4	2.55758	0.103209	2.05398	2.5323	0.562451	1.42504	4.63887	3.62923	28.4417	15.2239	15.8138	16.1549	16.3349	14.8057	15.3923	14.62	17.1067	15.0067	16.1316	-1.39935	-0.612368	-0.371599	-0.12498	-1.74217	-1.20157	-1.48473	1.64835	-1.43938	1.22957	0.735523
SIGLEC1	Q9BZZ2-2;Q9BZZ2-3;Q9BZZ2;H7C0M6	4	1.57235	0.103209	2.05547	2.07014	-1.18903	0.952266	1.69474	2.90025	22.9114	10.9639	11.3977	11.7144	11.1769	10.7068	11.1178	10.6646	11.1466	10.83	11.3974	-5.65937	-5.0285	-4.81206	-5.28294	-5.84107	-5.47608	-5.4401	-4.31174	-5.61614	-3.50469	NA
TRIM11	Q96F44-2;Q96F44-3;Q96F44;R4GMV1	2	1.15825	0.103209	2.06003	1.09017	-1.39447	2.33222	0.827488	1.55717	24.9126	13.1389	13.2417	13.4482	12.8266	13.2251	14.1486	12.8343	12.7257	12.8756	12.4159	-3.48437	-3.18452	-3.07823	-3.63328	-3.32278	-2.44522	-3.27047	-2.73265	-3.57046	-2.48617	-0.0876215
GNG5	P63218	5	1.41808	0.103209	2.06099	1.87672	-0.22597	0.847747	1.54128	2.54374	30.5228	16.5448	16.9132	17.1645	17.0215	16.1197	16.4918	15.8988	16.2763	15.691	15.9858	-0.078497	0.487042	0.637999	0.561637	-0.428261	-0.102091	-0.205884	0.817978	-0.75509	1.08371	-0.270302
FAM111A	Q96PZ2;E9PR18;E9PNQ0	3	0.899126	0.103209	2.061	1.05352	-0.678166	0.606278	1.14967	1.37105	25.0815	14.3725	14.4628	14.3641	14.0359	14.0315	14.3139	13.8406	13.9514	13.6914	13.0893	-2.25082	-1.96335	-2.16234	-2.42395	-2.51638	-2.2799	-2.26414	-1.50693	-2.75468	-1.81273	-0.0214305
AFTPH	Q6ULP2-5;Q6ULP2-2;Q6ULP2-4;Q6ULP2;Q6ULP2-3;B8ZZI9;A0A0U1RR74	7	-0.807853	0.103209	2.0625	-1.62661	-0.258697	-1.05439	-0.717361	-0.651745	28.3848	17.3738	16.5589	16.728	16.5716	17.4103	17.0759	16.4574	15.2969	17.1611	15.0121	0.750536	0.132694	0.201524	0.111756	0.862391	0.482025	0.352675	-0.16143	0.715034	0.110012	0.147303
TAMM41	Q96BW9-3;Q96BW9-2;Q96BW9	3	-1.3054	0.103209	2.06299	-1.80788	0.701241	-0.803408	-1.81393	-1.79857	24.8632	14.9497	14.0736	13.8375	14.0744	14.7397	14.4985	14.4475	12.5403	15.2921	12.2659	-1.67354	-2.35262	-2.68895	-2.38547	-1.80824	-2.09538	-1.65725	-2.91804	-1.15403	-2.63611	-0.10554
PRKAR2A	P13861-2;P13861;H7C330;H7C4A9;H7C1L0	8	-1.3952	0.103209	2.06443	-0.860456	0.0256881	-1.96044	-1.73827	-2.14896	30.9739	18.1359	17.5798	17.3099	17.27	18.0202	17.3492	17.5725	15.7168	18.2849	14.9908	1.51263	1.15358	0.783426	0.810158	1.47229	0.755379	1.4678	0.258536	1.83877	0.088724	0.110379
PGM1	P36871;P36871-2;P36871-3	22	-1.3823	0.103209	2.06688	-0.69155	-1.43878	-2.0039	-1.95466	-0.822606	33.0374	20.1145	19.6154	19.8166	19.1768	20.2153	19.5281	20.1651	18.1621	20.1533	17.8735	3.49123	3.18924	3.2901	2.71691	3.66734	2.93429	4.06037	2.70376	3.70716	2.97147	0.568418
RAVER2	Q9HCJ3-2;Q9HCJ3;E9PE10	2	-0.691383	0.103209	2.07105	-0.642808	-0.261878	-0.609626	-1.35729	-0.821684	25.1737	14.5778	14.0951	13.6446	13.487	14.6149	14.4457	14.435	12.8387	14.431	12.1519	-2.0455	-2.33102	-2.88183	-2.9729	-1.93303	-2.14819	-1.66977	-2.61962	-2.01512	-2.75011	0.658588
TLE4	Q04727-2;Q04727-4;Q04727;Q04727-3;F8WAY5;A0A0A0MT79;Q5JSZ2;Q5JSY8;Q5JSZ1;E7EQH3;Q5JSY7	3	-0.751057	0.103209	2.0731	-0.619124	-0.929911	-1.23826	0.431895	-0.704188	24.0352	14.8746	14.4	14.8384	14.4071	14.9657	14.563	13.592	13.214	14.3631	12.1739	-1.74864	-2.02616	-1.68806	-2.0528	-1.58217	-2.03083	-2.51273	-2.24428	-2.08299	-2.72812	0.589343
DPP8	J3KPT0;Q6V1X1-6;Q6V1X1-4;Q6V1X1-2;Q6V1X1-5;Q6V1X1-3;Q6V1X1;H0YMV1;H0YN53;H3BQ40;H0YKA2;H0YK36	2	-0.691457	0.103209	2.07514	-0.859034	-1.08635	-0.697424	-0.330142	-0.502636	24.4812	14.9694	14.4138	15.1182	14.6227	14.309	14.1072	14.0588	13.1619	14.0739	12.0389	-1.65385	-2.01241	-1.40831	-1.83713	-2.23886	-2.48663	-2.04597	-2.29641	-2.37221	-2.86319	0.0490268
DCAF6	Q58WW2;Q58WW2-2;Q58WW2-4;Q58WW2-3;F2Z305	7	0.708497	0.103209	2.07856	0.81459	0.715831	-0.026263	1.39689	0.595097	26.892	16.2349	16.2445	15.9713	16.2141	15.9687	16.0162	15.3977	15.6768	15.8818	14.6863	-0.388426	-0.181662	-0.555225	-0.245772	-0.579177	-0.577652	-0.707014	0.218528	-0.564291	-0.215763	0.762501
CASP7	P55210;P55210-3;Q5SVL2;A0A0A0MRL7;P55210-4;P55210-2	4	-0.717167	0.103875	2.06322	-0.553245	-0.874156	0.102446	-0.724135	-1.15818	27.7014	15.7485	15.2961	16.3779	15.9694	16.0322	16.1275	15.015	13.8499	15.692	13.1556	-0.874773	-1.13005	-0.148605	-0.4905	-0.515693	-0.46636	-1.0897	-1.60842	-0.754136	-1.74647	0.230364
LRMP	A0A1B0GU45;Q12912-2;Q12912;F8W9L6;F5H006;H0YJ39;H0YJC6;G3V513;F8VRE4;G3V3C2;G3V2F6	17	-1.38225	0.104107	2.04995	-2.25871	-0.856268	-1.96074	-0.688054	-1.14749	30.3784	19.4529	18.4244	18.4501	18.0489	18.8581	18.187	18.1365	16.9959	19.0336	16.5054	2.82962	1.99826	1.92365	1.58908	2.3102	1.59318	2.03174	1.53759	2.58755	1.60339	0.553862
USP10	Q14694;Q14694-3;Q14694-2;H3BQP1;J3KT19;H3BNS8;H3BNA1	9	0.802531	0.10459	2.05011	0.555507	-0.17205	1.26029	0.964473	0.922476	27.3362	16.3486	16.2707	16.6507	16.5299	16.1686	16.694	15.7504	15.7351	15.967	15.0219	-0.274708	-0.15546	0.124267	0.0699937	-0.379278	0.100126	-0.354329	0.27677	-0.479052	0.119846	-0.0393935
SLC12A2	G3XAL9;P55011-3;P55011	4	-0.921941	0.10459	2.05107	-1.23668	-0.46692	-0.58041	-0.774586	-1.55111	25.9136	14.407	13.7238	14.5383	14.2966	14.46	14.3016	14.0163	12.8168	15.4331	12.5962	-2.21628	-2.70241	-1.98817	-2.16323	-2.0879	-2.29221	-2.08844	-2.64151	-1.013	-2.30583	0.701517
LRRK2	Q5S007;E9PC85;C9JBF0;H7C3B6;A0A1B0GUQ3	8	-0.761691	0.10459	2.05247	-0.299382	-1.00174	-0.711819	-0.555119	-1.30791	26.5012	15.8434	15.4768	15.7226	15.2619	15.2899	15.0827	15.0692	14.0192	16.3526	13.7017	-0.779875	-0.949397	-0.803829	-1.19799	-1.258	-1.51112	-1.03552	-1.43915	-0.0934681	-1.20031	0.521278
SRC	P12931;P12931-2;H2E272;H7C3Z8;H7C074;A0A087WZG2;P42685-2;Q9H3Y6;P42685;Q04912-2;P08581;Q04912;P08581-2	10	-1.11532	0.105038	2.04012	1.4855	-1.21192	-1.40485	-2.18682	-0.729256	29.7135	17.5639	17.8002	18.0823	17.5354	17.9328	17.4682	17.9389	15.7778	17.8618	15.6535	0.940631	1.37402	1.55581	1.07555	1.38487	0.874328	1.83416	0.319459	1.41572	0.751416	0.417733
LUC7L3	J3KPP4;O95232;D6RDI2;H0YBV7;H0YAR4;E7EN55;C9JL41;H0YA81;O95232-2	12	0.791013	0.105038	2.04614	0.197437	0.546395	1.43956	0.851479	0.975109	30.2483	17.3191	17.1203	17.508	17.6815	17.3806	17.9725	17.0283	16.9361	17.2038	16.2989	0.695827	0.694124	0.981566	1.22161	0.832685	1.37868	0.923595	1.47775	0.757709	1.39686	-0.258966
ORC3	Q9UBD5;Q9UBD5-2;Q9UBD5-3;U3KQL3	5	0.765505	0.105038	2.04689	1.41252	0.162673	0.959275	0.547773	0.789439	26.1692	16.0073	16.2189	16.0634	16.0796	16.1075	16.5211	16.0156	15.7166	15.8245	14.7776	-0.615968	-0.207233	-0.463081	-0.380233	-0.440367	-0.0727717	-0.0890888	0.258268	-0.621636	-0.124481	-0.0867893
P2RX4	F6SFZ6;Q99571-3;Q99571;Q99571-2;F5H1M6	2	-0.69288	0.105038	2.04988	-0.70773	-0.825266	-0.182804	-1.23249	-0.545616	26.2786	15.4188	14.9142	14.6277	14.2392	14.5586	14.5479	14.6182	13.1069	15.0001	12.9322	-1.20447	-1.51193	-1.89877	-2.22064	-1.98931	-2.04593	-1.48657	-2.35144	-1.44601	-1.96987	0.859218
HSP90AA1	P07900;P07900-2;G3V2J8;Q58FG0;Q14568	33	0.633571	0.105038	2.05193	0.675514	0.293161	0.771254	0.874362	0.493157	35.5499	20.4704	20.4331	20.2636	20.3333	20.6755	21.0192	19.9861	19.9094	20.1489	18.8754	3.84712	4.00691	3.73714	3.87344	4.12756	4.42532	3.88135	4.45109	3.70283	3.97339	0.604555
ANP32A	P39687;H0YN26;O95626;O43423;H7BZ09	8	-0.702171	0.105038	2.05357	-1.25816	0.477725	-0.659488	-0.814252	-0.63279	34.6276	19.8679	19.1774	19.4418	19.5871	19.775	19.5872	19.2342	18.0077	19.3686	17.2341	3.24459	2.75121	2.91537	3.12728	3.22706	2.99338	3.12949	2.54941	2.92255	2.33202	-0.0444837
TECR	Q9NZ01;M0R3C3;M0QXM3;Q9NZ01-2;M0R329;B4DR74	6	-0.649298	0.105183	2.05105	-0.7183	-0.539757	0.744034	-0.716058	-0.841417	31.2799	18.3329	17.8248	17.9724	17.7009	18.3217	18.6553	18.0912	16.9316	18.3026	16.0084	1.70961	1.39859	1.44594	1.24104	1.7738	2.06144	1.98648	1.47326	1.85646	1.10638	0.358581
RBM47	D6R9D6;A0AV96-2;A0AV96;B7Z8Z7;D6REZ6;D6RBS9;D6R9M7;D6RCT1;D6RBP6;D6RA49;D6RFL5	6	-1.18871	0.105208	2.03448	-1.67095	0.0143276	-0.814503	-1.55161	-1.66229	28.4482	17.0954	16.2655	15.8916	15.8471	17.7662	17.5209	16.6433	14.9147	17.037	14.1151	0.472096	-0.160724	-0.634835	-0.612758	1.21832	0.92706	0.538571	-0.543598	0.590934	-0.78692	0.491024
MTF2	Q9Y483;B4DZG1;Q96G26;Q9Y483-2;Q9Y483-3;Q9Y483-4	3	0.87806	0.105208	2.03873	-0.179323	1.40451	0.58051	0.965395	1.15519	30.1505	16.5769	16.2509	16.5386	17.0636	16.1677	16.4406	15.8688	15.8541	17.9515	17.1843	-0.0463532	-0.175321	0.0121673	0.603742	-0.380179	-0.153273	-0.235947	0.395779	1.50536	2.28223	-0.218682
RAB3B	P20337	3	-2.54305	0.105227	2.02417	-4.10602	-2.76773	-1.39817	-3.20703	-1.23628	26.6926	17.5492	15.8968	14.6866	13.5023	14.6688	14.2067	16.8765	14.0207	17.1195	14.5234	0.925963	-0.529393	-1.83992	-2.95753	-1.87908	-2.38714	0.771795	-1.43759	0.673391	-0.378667	NA
C21orf59	H7BZW1;P57076;C9JX57;D3DSE6;C9J818;F8VZ95;H7C2R6;Q9NX33	4	1.53509	0.105227	2.02992	0.920185	2.99071	1.6915	-0.64569	1.99371	28.1707	14.9752	15.0205	15.5461	16.7208	15.2239	15.9094	14.9411	13.8294	14.6313	14.5054	-1.6481	-1.40567	-0.980426	0.260942	-1.32402	-0.68445	-1.16358	-1.62888	-1.81475	-0.396605	0.6058
EMC9	Q9Y3B6;H0YNH6;H0YKG4	3	-1.07225	0.105227	2.03134	-1.80016	-0.68292	1.1053	-1.14471	-1.43767	26.5041	15.4388	14.5652	14.3572	14.027	15.4423	15.9101	14.8684	13.4169	15.8366	13.0865	-1.18449	-1.86095	-2.16927	-2.43282	-1.10558	-0.683747	-1.23628	-2.04138	-0.609456	-1.81553	-0.334386
IKBIP	Q70UQ0-4	10	1.21918	0.105227	2.03263	2.28151	0.7908	1.7183	0.92036	0.452002	28.2415	16.4202	16.9253	16.356	16.6296	16.1046	16.8001	15.4674	15.422	16.5228	15.2179	-0.203123	0.499148	-0.170471	0.169692	-0.443312	0.206215	-0.637339	-0.0362784	0.0767442	0.315837	NA
COLGALT1	Q8NBJ5;M0QYH0;M0QX72	12	1.12088	0.105227	2.03442	3.80522	-0.772589	1.48682	0.986545	0.889188	29.4622	17.8504	18.8703	18.0669	17.7	17.1423	17.7518	16.6342	16.634	17.1055	16.1349	1.22716	2.44412	1.54044	1.24016	0.594395	1.15794	0.529522	1.17565	0.659442	1.23288	0.76937
RNF5	A0A140TA09;Q99942	3	0.71605	0.105227	2.04136	1.25341	-1.14823	0.583732	0.733999	0.830468	25.7933	12.5128	12.6707	12.2298	11.709	12.5547	12.8288	12.0157	11.8434	12.4981	11.4826	-4.11047	-3.75547	-4.2967	-4.75087	-3.9932	-3.7651	-4.08906	-3.6149	-3.94797	-3.41944	0.57093
CENPF	P49454;A0A087WTY4	9	0.716951	0.105386	2.03524	0.831903	-0.7474	0.538553	0.786956	1.06603	30.7466	16.3993	16.4149	16.4311	16.0745	16.2832	16.5405	16.1759	16.0397	16.4507	15.6153	-0.223936	-0.0113243	-0.0954195	-0.385388	-0.264696	-0.0533744	0.0711788	0.581401	0.00461409	0.713297	0.189866
PRR11	Q96HE9	2	0.964709	0.105941	2.02691	0.982529	-1.0929	0.665485	1.24616	2.24759	24.6633	13.9261	13.9925	14.5262	14.0281	13.266	13.5704	12.9642	13.1407	12.9617	13.03	-2.69717	-2.43368	-2.00028	-2.43179	-3.28187	-3.0234	-3.14054	-2.31764	-3.48439	-1.87208	0.267095
TRABD	J3KPT4;Q9H4I3;Q9H4I3-2	3	-0.722124	0.105941	2.0273	-0.948452	-0.660931	-0.414194	-0.97346	-0.613583	28.3097	14.7956	14.2098	14.572	14.2509	15.023	14.9264	14.511	13.1761	14.8065	12.6866	-1.82765	-2.21642	-1.95443	-2.20897	-1.52489	-1.66746	-1.59371	-2.2822	-1.6396	-2.21543	0.287797
TF	P02787;H7C5E8;C9JB55;F8WEK9;F8WCI6;C9JVG0	29	2.43698	0.107169	2.01262	4.93499	1.13848	1.35035	2.3489	2.74313	32.5507	19.2454	20.6468	19.616	20.032	18.5793	19.1381	19.0443	19.9717	18.7977	19.245	2.62209	4.22067	3.08955	3.57214	2.0314	2.54426	2.93959	4.51338	2.35163	4.34291	NA
PCBD1	P61457	2	-1.28902	0.108592	2.00958	-1.79472	1.22093	-0.921145	-1.43111	-2.01776	25.6827	15.0301	14.1584	13.7498	14.1995	14.9101	14.6252	14.8245	13.1779	15.2499	12.0562	-1.59317	-2.2678	-2.77671	-2.26034	-1.63778	-1.96866	-1.28026	-2.28038	-1.19617	-2.84588	0.246686
ETFB	P38117;P38117-2;M0QY67	15	-0.851875	0.108708	2.01244	-0.398589	-1.1643	-1.21275	-0.79491	-0.688828	33.8192	19.9518	19.5516	19.7143	19.1869	20.2348	19.8415	19.8155	18.6022	20.47	18.2926	3.32849	3.12545	3.1878	2.72705	3.68688	3.2477	3.71083	3.14392	4.02391	3.39053	0.649132
CEP57	F5GYW0;Q86XR8-2;Q86XR8-4;Q86XR8-5;Q86XR8;Q86XR8-3;H0YFT8;F5H0C6;F5H1B0;H0YGT4	5	-1.0353	0.109044	2.00815	-1.23369	-0.646875	-1.2253	-2.2361	-0.171337	27.6106	15.6287	14.9464	15.0585	14.7431	15.6227	15.2248	16.1984	14.0038	15.0074	13.2257	-0.994607	-1.47973	-1.46798	-1.71677	-0.925173	-1.36902	0.0937234	-1.45453	-1.43868	-1.6763	0.500015
SLFN11	Q7Z7L1;Q68D06-2;Q68D06;K7EIM3	7	-0.949181	0.109178	2.00847	-0.233314	-1.71822	-0.89319	-0.627559	-1.31441	26.8763	16.3635	16.0192	15.9145	15.1603	15.5326	15.2581	15.3096	14.2102	16.5471	13.8912	-0.259813	-0.407018	-0.611928	-1.2996	-1.01531	-1.3358	-0.795139	-1.2481	0.100977	-1.01083	0.675172
HN1	Q9UK76-3;Q9UK76;J3KSH8;J3KT51;Q9UK76-2	4	1.8981	0.110494	1.99239	2.75302	0.302732	2.79629	2.1521	1.48634	30.4333	15.6734	16.3379	15.7915	15.8651	15.8319	16.9278	14.4232	15.2166	14.9018	14.3879	-0.949833	-0.0882915	-0.734983	-0.594759	-0.716035	0.333904	-1.68154	-0.241754	-1.54429	-0.514162	0.873248
TRIM24	O15164-2;O15164	5	0.922568	0.110494	1.99919	1.26482	-0.0055961	1.45584	0.924322	0.727842	25.3203	13.9232	14.085	14.2211	14.1684	13.7628	14.3608	13.3727	13.3301	13.8356	12.7416	-2.70005	-2.3412	-2.30534	-2.29143	-2.78511	-2.23307	-2.73199	-2.12823	-2.61054	-2.16049	0.315852
PREX1	Q8TCU6;Q8TCU6-3;Q8TCU6-2;H0YDZ4	8	0.979786	0.110494	2.00322	1.49733	-1.27088	0.632143	1.26813	1.21465	27.6659	16.2567	16.4969	16.8706	16.2996	15.3935	15.6855	14.8991	15.0905	15.8037	15.0819	-0.366611	0.0707727	0.344153	-0.160262	-1.15442	-0.908335	-1.20565	-0.367784	-0.642446	0.179896	0.638696
MTA2	O94776;O94776-2;H7C3F3;H0YIT0;E9PF88	26	0.632103	0.110494	2.01015	0.717021	0.655894	1.53167	0.403396	0.523356	31.9993	18.8689	18.8456	18.8437	19.062	18.8044	19.4305	18.3212	17.9238	18.5886	17.3382	2.24566	2.41947	2.31724	2.60213	2.25648	2.83668	2.21646	2.4655	2.14251	2.43617	-0.097752
HLA-A	P10316	20	-0.66694	0.110494	2.01469	0.0736118	-0.702528	-0.614659	-0.683642	-1.25079	32.5172	18.6391	18.3985	17.9501	17.6119	18.0557	17.8846	18.0657	16.9281	19.5446	16.9374	2.01585	1.97232	1.42367	1.15208	1.50783	1.2908	1.96094	1.46979	3.09855	2.0354	0.597219
CGGBP1	Q9UFW8;C9JUJ0	7	-1.06875	0.110846	1.9891	-1.78289	-1.26833	-0.539134	-1.12328	-0.630124	29.451	17.7993	16.9316	17.0508	16.4808	17.5329	17.3899	17.4761	16.0392	17.226	15.0935	1.17603	0.505394	0.524329	0.0209579	0.984993	0.796016	1.37139	0.580887	0.7799	0.191414	-0.0120106
TTC27	Q6P3X3;F8WCH1	6	0.749146	0.110846	1.99128	1.04642	0.350859	0.765451	0.579414	1.00359	27.3739	15.6997	15.7876	15.9905	16.0839	15.7639	16.1055	14.9808	14.7033	15.5739	14.6908	-0.923599	-0.638527	-0.535929	-0.37599	-0.783973	-0.488372	-1.12396	-0.755056	-0.872214	-0.211283	-0.267537
NDUFS5	O43920	5	-1.05954	0.110846	1.99196	-0.991017	0.199357	-2.14301	-1.45351	-0.734196	30.6374	17.8173	17.217	16.8512	16.8825	18.3457	17.6069	17.5431	15.8813	18.4083	16.1961	1.194	0.790855	0.32476	0.422636	1.79777	1.01305	1.43834	0.422971	1.96217	1.2941	0.554344
CHIT1	Q13231-3;Q13231;D6REY1;Q13231-2;Q13231-4	4	0.975354	0.110846	1.99673	0.739079	1.32418	0.419564	0.723128	3.04	28.3765	17.3299	17.3141	15.9019	16.3939	15.2807	15.4938	14.7606	14.581	14.7913	15.4655	0.706639	0.887895	-0.624619	-0.0659539	-1.26721	-1.10009	-1.34411	-0.877345	-1.65483	0.56349	0.680157
SEC23A	F5H365;Q15436;Q15436-2;G3V4V1;G3V1W4;G3V3G5;G3V2R6;G3V5X8;G3V4Q2	20	-0.657625	0.110846	2.00136	-1.51849	-0.770169	-0.680303	-0.522375	-0.341729	31.4685	18.8371	18.0586	17.9476	17.5817	18.5386	18.3431	17.9157	16.888	18.8238	16.9118	2.21379	1.63247	1.4211	1.12181	1.99069	1.74927	1.81101	1.42967	2.3777	2.00977	0.510438
C9orf114	Q5T280;R4GNG4	9	0.64453	0.110846	2.00489	0.619615	0.730746	0.583237	1.03821	0.128519	28.9182	16.5695	16.5133	16.6344	16.8833	16.7644	17.0382	15.7117	15.7466	16.5048	14.9525	-0.0537511	0.087152	0.107909	0.423472	0.216442	0.444361	-0.392974	0.288335	0.0587212	0.0504235	0.0316715
HMGA1	P17096;P17096-3	5	1.17448	0.111085	1.98605	-0.381602	1.15457	1.63702	2.21306	0.731903	31.6549	16.7573	16.3629	17.1566	17.5792	16.1471	16.8124	15.8986	16.7334	15.9739	14.883	0.134058	-0.0632377	0.63012	1.1193	-0.400786	0.218552	-0.206167	1.27513	-0.472221	-0.0190675	0.803124
METTL2B	Q6P1Q9;Q6P1Q9-2;Q96IZ6;H7C552;A0A087WW35;Q96IZ6-2	3	0.857755	0.111098	1.9885	0.586472	2.30383	0.738453	1.14845	0.378078	26.8651	14.8274	14.76	14.8876	15.7809	14.8409	15.1724	13.595	13.705	14.5885	13.227	-1.79584	-1.66613	-1.63892	-0.67894	-1.70703	-1.42146	-2.5097	-1.75333	-1.85756	-1.675	0.633261
FIP1L1	Q6UN15-3	7	0.700995	0.111133	1.989	0.468873	0.591391	0.851099	1.11437	0.479247	28.8875	16.2233	16.1162	16.6028	16.7946	16.1364	16.5097	15.6524	15.7391	15.5993	14.3151	-0.399957	-0.309973	0.0762805	0.334755	-0.411521	-0.0841065	-0.452353	0.280811	-0.846824	-0.586895	-0.12457
SEC23B	Q15437;Q5QPE2;Q5QPE1;G3V5K1	23	-0.834221	0.111438	1.98519	-0.564302	1.21597	-1.06772	-1.23424	-1.00894	32.1626	18.9934	18.5373	18.557	19.0047	19.3373	18.998	18.9069	17.3945	19.3027	16.8805	2.37011	2.1111	2.03053	2.54487	2.78943	2.40412	2.80223	1.93617	2.85662	1.97842	0.696804
TMEM126A	Q9H061;E9PI90;E9PIH8;Q9H061-2	5	-0.949237	0.111699	1.98395	-1.28514	-0.0276554	-0.848865	-2.13763	-0.713677	29.2576	16.9766	16.277	16.6608	16.5991	17.0612	16.8031	17.2147	15.087	16.9956	14.7991	0.353284	-0.149214	0.134327	0.139206	0.51327	0.209246	1.10994	-0.371262	0.549471	-0.102915	0.408159
ODF2	Q5BJF6-2;Q5BJF6-3;Q5BJF6-4;Q5BJF6;Q5BJF6-9;Q5BJF6-8;Q5BJF6-5;Q5BJF6-6;Q5BJF6-10;Q5BJF6-7;S4R3R9;Q5T4C6;Q5T4C3;S4R462;S4R411;Q5T4C8	11	-0.648416	0.112053	1.99666	-0.805378	-0.658076	-0.624339	-0.662836	1.2821	27.9301	16.9343	16.3968	16.538	16.218	16.5743	16.3996	16.4491	15.3257	15.9227	15.2526	0.311056	-0.0293859	0.0115459	-0.24183	0.0263867	-0.194239	0.344395	-0.132583	-0.52342	0.35051	0.162885
CRIPT	Q9P021	2	-0.845736	0.112814	1.97741	-0.924514	-0.337918	-0.52746	-1.28788	-1.15091	23.6475	12.8043	12.2265	12.5114	12.3225	12.9043	12.7656	12.887	11.338	12.7661	10.2353	-3.81899	-4.19967	-4.01509	-4.13732	-3.64363	-3.82827	-3.21771	-4.1203	-3.67998	-4.66675	0.0708141
SYNE2	Q8WXH0;Q8WXH0-2;G3V5X4;A0A0A0MRE3;A0A0C4DGK3;Q8WXH0-7;Q8WXH0-3;Q8WXH0-13;G3V3D4;A0A0C4DH87;G3V4T3;Q8WXH0-6;Q8WXH0-11;Q8WXH0-12;Q8WXH0-5;Q8WXH0-10;Q8WXH0-4;G3V5D3	20	-0.649881	0.113436	1.98794	-1.17748	-0.65917	-0.585987	-0.704493	-0.0840466	27.9326	17.9572	17.294	17.6656	17.3452	17.6734	17.5129	17.4075	16.2557	17.2695	15.5546	1.33397	0.867836	1.13912	0.885299	1.12544	0.91906	1.30276	0.797419	0.823376	0.652514	0.805116
CCDC90B	Q9GZT6-2;Q9GZT6;Q9GZT6-3;H0YF06	7	-1.43713	0.114315	1.96418	-1.31578	-0.0597447	-2.06965	-2.64136	-0.983265	29.5546	18.2731	17.5632	17.4837	17.4088	18.2041	17.4926	18.9821	16.5115	18.4993	16.0967	1.64984	1.13699	0.957214	0.948947	1.65618	0.898707	2.87737	1.05316	2.05325	1.19469	0.402215
ATP6V0A1	Q93050-1;Q93050;Q93050-3;B7Z641;B7Z2A9;K7EM24;K7EN36;K7EPG4;K7EQW2;K7ELZ6;K7ERA0;K7ERA6;F5H1T6	5	0.796379	0.114315	1.97007	1.65343	-0.446815	0.567874	0.821108	1.00019	28.2281	16	16.293	16.2083	15.9749	15.8701	16.1383	15.5431	15.4302	15.6542	14.7684	-0.623302	-0.133188	-0.318147	-0.484979	-0.677811	-0.455599	-0.561629	-0.0281518	-0.791937	-0.133602	0.466988
NDRG1	E7ESM1;Q92597-3;Q92597-2;Q92597;E5RJY1	2	-0.717807	0.114535	1.97307	-1.28375	-0.605761	-0.884896	-0.662787	0.889614	30.3622	16.9505	16.2514	16.4408	16.1422	16.555	16.2835	16.6859	15.5626	16.2386	15.2683	0.327207	-0.174822	-0.085672	-0.317617	0.00709726	-0.31031	0.581204	0.10426	-0.207525	0.366241	0.349776
SLC30A7	Q8NEW0;H0Y362	3	-0.779275	0.114742	1.96547	-0.527399	0.340891	-0.985586	-1.13208	-0.974378	26.9372	15.5742	15.1305	14.9315	15.0207	15.6803	15.3714	15.2456	13.8027	15.7774	13.3815	-1.0491	-1.29564	-1.595	-1.43914	-0.867607	-1.22241	-0.859095	-1.65559	-0.66874	-1.5205	0.540354
ENOPH1	A0A0C4DGY8;D6RA00;Q9UHY7;Q9UHY7-2	4	0.759013	0.115145	1.96301	0.805789	0.24744	0.490529	0.956839	1.2958	29.1283	16.27	16.2767	16.8778	16.9288	16.4016	16.641	16.2511	16.2306	16.018	15.3584	-0.353314	-0.149523	0.351359	0.468932	-0.146298	0.047185	0.146354	0.772254	-0.428072	0.456332	0.0290795
DDX11	Q96FC9-4;Q96FC9-3;Q96FC9-2;F6WZM0;F5H235;A8MPP1;Q96FC9;C9K0E8;F5GYY1;F5GXL6;F5GXJ8;B4DMS8;Q96FC9-5	5	0.779694	0.115409	1.96356	0.741772	0.605872	2.5476	-0.00418107	0.991378	26.0179	15.9933	15.9783	15.7714	15.9692	15.9678	16.9713	15.5501	14.8752	15.8751	14.9826	-0.63001	-0.447844	-0.755064	-0.490657	-0.580122	0.377446	-0.554606	-0.583089	-0.571044	0.0805478	-0.178974
UBE2H	P62256;C9JZY6;C9J8Q9;P62256-2;H7C4M9;C9JZG9	4	1.51485	0.115481	1.95237	0.989054	2.93136	1.25021	2.19473	0.269721	28.3667	17.6566	17.7251	17.1355	18.286	17.6406	18.1622	16.9106	17.733	17.4635	16.0191	1.03327	1.29897	0.609033	1.82609	1.0927	1.56836	0.805921	2.27473	1.01738	1.11707	0.648223
MZB1	Q8WU39;Q8WU39-3	6	-1.68168	0.115481	1.95275	-2.44888	-0.42755	-1.21526	-1.72167	-2.59506	35.5338	19.5946	18.5019	18.3901	18.1645	18.7978	18.4036	18.7028	16.8584	20.6898	17.0545	2.9713	2.0757	1.8636	1.70466	2.24985	1.80973	2.59807	1.40011	4.24369	2.15247	0.643092
NMNAT1	B1AN62;Q9HAN9	2	-1.11745	0.115481	1.95417	-0.890246	-0.346882	-1.79581	-1.59341	-0.960904	25.2199	14.0703	13.5041	13.996	13.8035	14.0185	13.4087	13.6689	11.9118	13.9365	11.551	-2.55299	-2.9221	-2.53044	-2.65634	-2.52936	-3.18512	-2.43584	-3.54647	-2.50955	-3.35101	NA
GTF3C3	Q9Y5Q9;Q9Y5Q9-2;H7C0C0	5	0.992402	0.115481	1.95611	1.75803	-0.750354	1.36476	0.788021	0.824516	27.5799	15.1593	15.4876	15.5248	15.167	15.5869	16.1511	14.8605	14.725	15.3221	14.3021	-1.464	-0.938554	-1.00166	-1.29284	-0.960983	-0.442775	-1.24427	-0.733317	-1.12396	-0.599977	-0.0508018
TMED10	P49755;G3V2K7	8	-0.711259	0.115549	1.96172	-0.587863	-0.156202	-0.88051	-2.11177	-0.665387	32.9672	18.6182	18.1541	18.0156	17.9012	19.0444	18.7745	19.0688	16.9588	19.0134	16.8539	1.99492	1.72795	1.4891	1.44132	2.49645	2.18067	2.96406	1.50047	2.56733	1.95187	0.589462
IPO9	Q96P70	12	0.970509	0.116397	1.95023	0.585796	1.30054	1.67829	1.08453	-0.00816881	30.3922	17.9679	17.9002	17.9496	18.432	17.7715	18.4521	17.4384	17.5048	18.1834	16.5265	1.34459	1.47407	1.42316	1.97214	1.22362	1.85829	1.33363	2.04648	1.73726	1.62442	0.265499
TFAM	Q00059;Q00059-2;H7BYN3	11	-0.9145	0.116759	1.95009	-0.876801	1.08649	-0.79319	-1.40034	-1.24309	31.1704	18.6705	18.1088	17.6378	18.0325	18.7066	18.4692	18.8916	17.266	19.1595	16.5582	2.0472	1.68264	1.11131	1.5726	2.15867	1.87532	2.78685	1.80769	2.71343	1.65617	0.531475
LSM2	Q9Y333	2	-1.01568	0.116807	1.94479	-1.22612	0.483739	-0.641894	-1.57277	-1.41161	29.6848	14.9066	14.2269	14.4697	14.6175	15.1336	14.9524	14.7024	12.9595	14.7988	12.0686	-1.71667	-2.19924	-2.05677	-1.8424	-1.41433	-1.64147	-1.40228	-2.49885	-1.64732	-2.83347	NA
PTPMT1	Q8WUK0;Q8WUK0-2;E9PQM0;Q8WUK0-3	5	-1.01902	0.116807	1.94791	-2.11681	-0.658339	-1.05155	1.45261	-1.34723	28.238	17.2131	16.2326	16.7628	16.4427	16.7632	16.4298	16.2527	16.5697	17.3712	14.6902	0.589862	-0.193566	0.236321	-0.0171633	0.215275	-0.164035	0.147944	1.11143	0.925083	-0.211829	-0.355127
ARFIP2	A0A087X1E4;P53365;P53365-2;P53365-3;E9PPY7;E9PRV8	5	-0.706091	0.116807	1.95683	-0.585798	1.73195	-0.782084	-0.750397	-2.01783	27.7236	16.0895	15.6261	16.0423	16.7014	16.3363	16.103	15.7181	14.5351	16.7165	13.5227	-0.533768	-0.800038	-0.484133	0.241578	-0.211631	-0.49085	-0.386617	-0.923217	0.270427	-1.37934	0.318814
ARMC6	B4E1N1;Q6NXE6-2;Q6NXE6;H0YH65;H0YGL0;F5H6J3;F5GWV0;F5H4P3;H0YGQ5	6	1.70348	0.117075	1.93845	0.00115249	3.17879	1.94077	2.31777	0.926296	28.2277	15.9896	15.7245	16.0383	17.2901	15.998	16.7761	14.4427	15.3489	14.9939	14.0516	-0.633708	-0.701714	-0.488136	0.830281	-0.549916	0.182248	-1.66204	-0.109444	-1.45223	-0.850411	0.495688
ATP6V1A	P38606-2;P38606;C9JA17;C9JVW8	12	0.866355	0.117443	1.94331	1.06607	0.394705	0.526699	1.28198	1.06232	32.2113	18.5615	18.6561	18.5673	18.6786	18.1122	18.3651	17.6326	17.8335	18.165	17.3268	1.93825	2.22996	2.04086	2.21876	1.56431	1.77123	1.52789	2.37519	1.71887	2.42472	-0.0964446
CLIC2	O15247;A6PVS0	6	-1.02932	0.117775	1.93377	-0.614611	-1.39382	-1.79758	0.222137	-1.13824	30.2539	17.294	16.8209	16.7798	16.1584	17.1986	16.5882	16.79	16.2693	17.719	15.1979	0.67073	0.394727	0.253346	-0.301432	0.650726	-0.00569233	0.685321	0.810944	1.2729	0.295825	0.694665
ZMAT2	Q96NC0;R4GNG8;R4GMX9	5	0.859225	0.117775	1.93606	0.636193	-0.960759	0.818829	2.10365	1.12268	28.5432	16.2304	16.1798	17.2625	16.8185	16.3581	16.7195	15.8077	16.5681	15.6651	14.873	-0.392866	-0.246363	0.736041	0.358668	-0.189809	0.125618	-0.297014	1.10978	-0.78104	-0.0290333	0.203743
PSMG1	O95456;O95456-2;F8WBH7	7	0.925103	0.117775	1.93823	1.14476	-0.0632029	2.96765	1.01976	0.610742	28.4279	16.5199	16.641	16.3918	16.3155	16.2847	17.4442	15.7334	15.7558	15.9735	14.7899	-0.103429	0.214861	-0.134712	-0.144396	-0.26325	0.850339	-0.371283	0.297464	-0.472647	-0.112155	0.315574
MRPS10	P82664	5	-0.73563	0.117775	1.93834	-0.919809	0.751712	-0.513891	-1.00384	-0.947228	27.9799	17.0401	16.4639	16.5677	16.8253	16.877	16.7433	16.6956	15.34	17.5285	15.1534	0.416859	0.0377647	0.0412422	0.365393	0.329085	0.149485	0.590887	-0.118286	1.08239	0.251388	0.391841
ZNF668	Q96K58;Q96K58-2;C9JG35;C9J092;C9JCJ0	2	0.639978	0.117775	1.94648	0.687605	0.0725465	0.5085	1.05503	0.723857	25.9657	15.4579	15.4246	15.6966	15.6759	15.4991	15.7452	14.6951	14.7414	14.7962	13.6991	-1.16542	-1.00155	-0.829889	-0.783962	-1.04878	-0.848623	-1.40966	-0.716896	-1.64991	-1.20291	-0.0317154
ERP44	Q9BS26	13	-0.593935	0.117775	1.94916	-0.51275	-0.638346	0.659561	-0.631758	-0.754838	33.8353	19.3135	18.8748	19.0826	18.7707	19.1701	19.4723	18.9482	17.846	19.6092	17.3813	2.69026	2.44866	2.55612	2.31083	2.62215	2.87842	2.84349	2.38767	3.16309	2.47923	0.368151
COX15	Q7KZN9-2;Q7KZN9	2	-1.14584	0.117903	1.93192	-0.852696	0.824084	-1.00803	-1.57686	-2.73253	26.6422	15.5518	14.9982	15.2832	15.5704	15.9412	15.624	15.239	13.4932	17.4879	13.7475	-1.07151	-1.42794	-1.24324	-0.889445	-0.60668	-0.969826	-0.86572	-1.96508	1.04176	-1.15459	NA
IVD	A0A0A0MT83;P26440;P26440-2;H0YLC3;H7C4G6;H0YKV0;H0YN10;A0A087WVD3	10	-0.908135	0.11818	1.9329	-0.878784	-0.623073	-2.92093	-1.22247	-0.0751529	32.3191	19.1868	18.6244	18.6971	18.3914	19.2215	18.1937	18.8454	17.3409	18.6536	16.9455	2.56349	2.19825	2.17059	1.93156	2.67356	1.59989	2.74065	1.8826	2.20748	2.04342	0.418242
PSMB5	P28074;H0YJM8;P28074-3;P28074-2	8	1.30263	0.118205	1.9241	1.09227	0.496384	0.852695	2.18428	1.88751	30.0185	17.2664	17.3698	17.4797	17.6326	16.5708	16.9448	16.1326	16.9479	16.2567	16.0495	0.643085	0.943644	0.953193	1.17275	0.0229229	0.35093	0.0278585	1.48955	-0.189447	1.14748	NA
ITPA	Q9BY32;Q9BY32-3;Q9BY32-2	6	1.57238	0.118205	1.92539	0.904581	2.61762	0.497651	2.29663	1.54542	29.7362	17.774	17.814	17.8633	18.8852	17.3165	17.5586	16.6824	17.5742	17.9276	17.4588	1.1507	1.38786	1.33679	2.42532	0.768636	0.964764	0.577642	2.11584	1.48148	2.55679	0.469261
COG4	A0A0A0MS45;J3KNI1;Q9H9E3;Q9H9E3-3;Q9H9E3-2;J3KRB5;H3BMV9;H3BSD2;J3QLW1;E9PRT5	15	-0.776241	0.118205	1.9301	-1.05043	-0.0127984	-1.12759	-0.815478	-0.658287	29.7357	18.1403	17.52	17.8257	17.77	18.0832	17.7216	17.663	16.4357	18.0946	15.9405	1.51703	1.09381	1.29922	1.31018	1.53531	1.12776	1.55831	0.977392	1.64845	1.03843	-0.368085
LMF2	Q9BU23-2;Q9BU23;Q9BU23-3	6	-0.84706	0.118205	1.93013	-1.1527	-0.314684	-1.09418	-1.17899	-0.494741	29.5128	17.1294	16.4745	16.5859	16.4066	17.7867	17.4375	17.0469	15.572	17.1647	15.1357	0.506103	0.0483393	0.0594105	-0.0532934	1.23875	0.843609	0.942147	0.113709	0.718573	0.233624	0.523203
TIMM22	Q9Y584	3	-0.873372	0.119076	1.92513	-1.03137	0.821555	-0.998707	-1.98018	-0.590075	26.5951	15.3939	14.78	14.7777	15.0638	15.2004	14.8867	15.0731	13.0527	16.1458	14.0439	-1.22942	-1.6462	-1.74881	-1.39605	-1.34747	-1.70715	-1.03167	-2.40566	-0.300305	-0.858163	0.546926
NUDT4	Q9NZJ9;Q9NZJ9-2;F8VRL4;F8VRR0;A0A0C4DGJ4;Q96G61;Q8NFP7;Q9NZJ9-3	4	-0.733341	0.119725	1.92769	-0.599382	-0.904278	-0.696393	0.653204	-2.01854	26.7218	15.9416	15.4736	15.4931	15.0723	15.6709	15.4695	15.1937	14.9664	16.2377	13.0433	-0.681705	-0.952564	-1.03337	-1.38761	-0.876978	-1.12437	-0.911042	-0.491895	-0.208421	-1.85873	0.529584
SFXN4	Q6P4A7-2;Q6P4A7;B1AMV7;Q6P4A7-3	4	0.730549	0.120019	1.91839	0.530799	0.985026	0.271899	1.32283	0.627015	27.1701	14.1384	14.0522	13.4217	13.7748	13.0534	13.2116	13.3711	13.5998	13.9771	12.806	-2.48485	-2.37395	-3.10481	-2.68508	-3.49451	-3.38224	-2.73363	-1.85851	-2.469	-2.09606	-0.505938
ANXA5	P08758;E9PHT9;D6RBL5;D6RBE9;D6RCN3	19	-0.86193	0.120019	1.91975	-0.525481	-0.0820485	-1.15072	-1.42871	-1.01374	34.8465	20.7103	20.2673	20.0379	19.9539	20.3448	19.9746	19.9845	18.3396	21.2955	18.8696	4.087	3.84111	3.51144	3.49404	3.79693	3.38078	3.87982	2.88134	4.84943	3.96756	0.478328
MYOF	Q9NZM1-6;Q9NZM1;Q9NZM1-2;Q9NZM1-3;Q9NZM1-5;H0YD14;Q9NZM1-7;Q9NZM1-8;Q9NZM1-4	17	-0.664306	0.120019	1.93234	1.52795	-0.736267	-0.627512	-1.97981	-0.62916	28.9822	18.4579	18.7085	18.4603	18.1083	17.6132	17.4374	19.0523	17.0322	18.3856	16.2538	1.8346	2.28232	1.93384	1.64844	1.06533	0.843528	2.94762	1.57389	1.93948	1.35173	0.915886
GBF1	Q92538-3;Q92538-2;Q92538	23	-0.768702	0.120316	1.91641	-0.667037	-0.26508	-0.543056	-1.04623	-1.45927	31.0807	18.9586	18.4678	18.4169	18.2579	19.0785	18.934	18.6527	17.2683	19.3884	16.6217	2.33536	2.04165	1.8904	1.79801	2.53057	2.34014	2.54802	1.80998	2.94226	1.71966	0.766777
CCNT2	O60583-2;O60583;F8WDY7;F2Z2C9	2	-0.760026	0.121	1.91408	-0.994451	0.413938	-0.575606	-0.71007	-1.40527	26.2504	16.2024	15.601	16.1203	16.2395	16.2752	16.1186	15.8894	14.7338	15.9357	13.2103	-0.42085	-0.825158	-0.406157	-0.220377	-0.272751	-0.475274	-0.21536	-0.724501	-0.510426	-1.69172	0.498451
GRHPR	Q9UBQ7;U3KQ56;Q9UBQ7-2	10	-1.10723	0.121105	1.90806	0.221431	-0.931434	-2.15723	-1.56536	-0.82499	31.3158	18.2608	18.0701	18.1482	17.7163	18.8459	18.1019	18.6449	16.907	18.8112	16.5296	1.63749	1.64389	1.62175	1.25639	2.29801	1.508	2.54023	1.4487	2.36511	1.6276	0.254225
NAA50	C9J5D1;E7EQ69;Q9GZZ1;A0A087WWJ2;B0AZT5;Q9GZZ1-2;C9JZU6;C9J5J3;A0A0D9SF32;F8WCK0	5	0.582117	0.121105	1.92055	0.658304	0.457557	0.935551	0.620542	0.34365	30.0871	17.0366	16.9935	16.9788	17.1158	17.1795	17.5842	16.7492	16.4997	16.7504	15.3626	0.413323	0.567295	0.452324	0.655972	0.631609	0.990393	0.644519	1.04143	0.304321	0.46055	0.464388
CDK5RAP3	Q96JB5;Q96JB5-2;Q96JB5-4;J3QQY1;J3QL86;Q96JB5-3;J3QS62;J3QRM1;J3KRI2;J3KRK4;J3KS63	16	-1.39528	0.121311	1.90327	-1.98698	0.375558	-0.776007	-1.73734	-2.31561	32.1323	19.7156	18.7789	18.6804	18.7839	19.6309	19.3998	19.6258	17.7708	19.9644	16.5428	3.09229	2.35272	2.15397	2.32402	3.08296	2.806	3.52108	2.31244	3.51828	1.64078	-0.1014
DHX35	Q5THR1;Q9H5Z1-2;Q9H5Z1	2	0.684807	0.121311	1.91236	0.592914	-0.0869214	0.581449	0.880077	1.14944	25.1115	14.258	14.1928	14.6817	14.5957	14.3735	14.6467	13.6168	13.544	13.8896	13.118	-2.3653	-2.23342	-1.8448	-1.8642	-2.17443	-1.94718	-2.48794	-1.91431	-2.5565	-1.78403	-0.085247
HMCES	E7EMP6;Q96FZ2;D6RAZ3;D6R9T3;D6RAI0;D6RGK7	4	-0.804262	0.121341	1.90414	-0.532257	-0.809353	0.49332	-1.0712	-1.47124	27.8416	15.2279	14.7826	15.1399	14.7579	15.5793	15.8198	14.8169	13.4155	15.2417	12.4659	-1.3954	-1.64359	-1.38661	-1.70195	-0.968566	-0.774046	-1.28779	-2.04283	-1.20438	-2.43612	0.489736
BLZF1	Q5T532;Q9H2G9;Q5T534;Q9H2G9-2	4	-0.724397	0.121341	1.90568	-0.802124	-0.324093	-1.51146	-0.483715	-0.80764	26.2774	14.9474	14.4109	14.5818	14.3987	15.0409	14.5367	14.5122	13.5108	15.2487	12.9804	-1.67592	-2.01526	-1.94463	-2.06119	-1.50698	-2.05712	-1.59254	-1.94755	-1.19739	-1.92164	0.403146
ACOT9	Q9Y305-2;Q9Y305;Q9Y305-4;Q9Y305-3;H7C5Q2;C9J7L8	7	-0.927397	0.121341	1.90579	0.623302	-1.25833	-1.63485	-0.57181	-0.953592	29.9071	17.4473	17.3924	16.9309	16.365	17.1082	16.5582	17.2386	16.1771	17.7223	15.3424	0.824061	0.96621	0.4044	-0.0948743	0.560287	-0.0356841	1.13383	0.718837	1.27624	0.440377	0.478235
HSPA13	P48723	8	-0.67066	0.121341	1.91512	-1.67971	0.343408	-0.550411	-0.759331	-0.702247	30.7206	18.1164	17.2836	17.2805	17.3708	18.0174	17.8701	17.2626	16.0735	18.2351	16.0474	1.49317	0.857384	0.754005	0.910892	1.46946	1.2763	1.15789	0.615204	1.789	1.14536	0.528645
ABCF1	Q8NE71-2;Q8NE71;H0YGW7;A0A0G2JIC2;F5GYK6	18	0.541104	0.121341	1.91755	0.34485	0.566206	0.500278	0.633054	0.648263	31.2617	18.7592	18.6101	18.7883	18.9698	18.5931	18.8362	18.3359	18.095	18.6834	17.5286	2.13588	2.18397	2.26182	2.50997	2.04522	2.24233	2.23123	2.63665	2.23733	2.62652	-0.198947
TANGO2	Q6ICL3-5;Q6ICL3-2;Q6ICL3-3;Q6ICL3;Q6ICL3-4;A0A0A0MSI5;C9J695	2	1.19251	0.121443	1.89917	2.34252	0.703072	-0.885124	1.25384	1.62066	26.4829	13.6591	14.1849	13.2172	13.4548	13.3754	13.1039	13.5026	13.6843	13.1694	12.7582	-2.96418	-2.2413	-3.30928	-3.00505	-3.17246	-3.48996	-2.60214	-1.774	-3.27667	-2.14382	0.448137
SNUPN	H3BQR0;H3BTA6;H3BSK1;H3BRI5;O95149	2	1.59469	0.121812	1.8947	0.866569	2.81358	2.26794	1.88254	-0.360979	25.0888	12.8541	12.8813	13.3254	14.4276	12.639	13.5387	11.7589	12.3688	12.7802	10.8535	-3.76915	-3.54483	-3.20103	-2.03222	-3.90886	-3.05518	-4.34579	-3.08956	-3.66593	-4.04858	0.199858
SLC25A11	I3L1P8;Q02978;Q02978-2	13	-0.864713	0.12194	1.90024	-0.42451	-0.513985	-1.38041	-0.991221	-1.01344	32.2544	18.5725	18.1636	18.4805	18.2195	18.8472	18.3917	18.5454	17.1984	19.6172	17.1915	1.94921	1.73742	1.95402	1.75967	2.29932	1.79786	2.44072	1.74013	3.17111	2.28948	0.266496
TM9SF3	Q9HD45;Q5TB53	9	-1.64779	0.122193	1.89142	-1.69589	-0.0748955	-1.47165	-2.42532	-2.54901	31.4458	19.2689	18.4306	18.2561	18.175	19.5259	19.0365	19.4753	17.1517	19.5743	15.9742	2.64565	2.0044	1.7296	1.71513	2.978	2.44264	3.37054	1.69344	3.12816	1.07217	0.222509
OLA1	J3KQ32;Q9NTK5;Q9NTK5-2;Q9NTK5-3;C9JCJ9;C9JTK6	14	0.618842	0.122331	1.90707	0.618874	1.03253	0.508234	0.729438	0.0595321	32.1514	18.7095	18.6531	18.7992	19.1718	18.6349	18.8809	18.2239	18.0486	18.2884	16.6833	2.08623	2.22688	2.27277	2.71196	2.08701	2.28707	2.1192	2.59026	1.84234	1.78128	0.721203
HINT3	Q9NQE9	2	-1.12446	0.122603	1.88939	-0.525311	-0.814074	-0.700395	-1.62616	-1.95638	27.5926	16.5253	16.0824	16.056	15.6721	16.2597	16.0568	16.0366	14.2572	16.8219	13.6751	-0.0979584	-0.343797	-0.470516	-0.787798	-0.288168	-0.537044	-0.0681401	-1.20107	0.375801	-1.22697	-0.174154
SNX18	Q96RF0-2;Q96RF0-3;Q96RF0	8	-0.704554	0.122603	1.89706	-1.30768	0.0254273	-0.914107	-0.64119	-0.558382	28.2062	17.3759	16.6687	16.8769	16.8369	16.8671	16.5848	16.7264	15.6178	17.1157	15.0381	0.752658	0.242544	0.3504	0.377025	0.319223	-0.00903489	0.621683	0.159444	0.669637	0.136017	-0.372343
TIMM44	O43615;M0QXU7;M0R301;M0QXM9;M0R124	15	0.604268	0.122603	1.90226	0.633616	0.832332	0.727904	0.47701	-0.202921	31.2651	17.6917	17.6402	17.8746	18.1652	18.4992	18.8267	17.4118	17.0646	18.4889	16.683	1.06838	1.21401	1.34812	1.7053	1.95124	2.2329	1.30707	1.60624	2.04278	1.781	-0.180603
STAU1	Q5JW30;O95793-2;O95793;A0A087X1A5;O95793-3;Q5JW28	13	0.606512	0.122812	1.90485	0.264328	0.66324	0.620587	1.12461	0.535703	28.9392	17.6118	17.4356	17.5056	17.7269	17.5471	17.8348	16.8133	16.907	17.3338	16.0928	0.988523	1.00941	0.979165	1.26707	0.999149	1.24094	0.708559	1.4487	0.887669	1.19077	0.35723
AGA	P20933;H0Y8L9;H0Y9C7	6	-1.55091	0.123077	1.88357	-2.28216	-0.721006	-0.818906	-1.22746	-2.70503	31.0646	16.8982	15.8618	15.9123	15.5666	16.9773	16.7304	16.813	15.3052	18.5221	14.8028	0.274896	-0.564385	-0.614148	-0.893304	0.429436	0.13654	0.708308	-0.153139	2.07604	-0.099276	0.62984
NFU1	Q9UMS0-3;Q9UMS0;C9J8Q1;F8W9P7;H7C537;Q9UMS0-2	5	-0.973479	0.123773	1.88065	-1.16626	-0.429544	-0.55374	-1.6935	-1.02436	29.6581	17.3523	16.6929	16.3036	16.0772	17.3325	17.1841	17.1879	15.3627	17.6873	15.2533	0.729056	0.266713	-0.222874	-0.382631	0.784632	0.59023	1.08313	-0.0956473	1.2412	0.351212	0.353548
ITPRIP	X6RK76;Q8IWB1;REV__I3NI21;REV__I3L288;REV__Q96B96;REV__I3NI23;REV__Q96B96-2	3	-1.01291	0.123773	1.88282	-0.589901	-1.10972	0.221339	-1.36087	-1.83462	26.5675	15.1545	14.6898	14.9646	14.4596	16.218	16.3574	15.261	13.6623	16.1827	13.129	-1.46874	-1.7364	-1.56191	-2.0003	-0.329897	-0.236402	-0.843692	-1.79598	-0.263432	-1.77308	-0.130049
STX10	X6R2W0;Q5U8S2;O60499;K7EJ05;K7EPP9;K7ELY2;K7EIY4;F6RTM7;K7EK75;O60499-2	3	-0.83929	0.123773	1.88334	-0.894855	-1.08089	-0.542221	-1.54729	0.777603	25.086	11.4783	10.9105	10.7765	10.2833	11.0857	10.9415	10.8874	9.16181	10.6706	9.61462	-5.14502	-5.51568	-5.74996	-6.17654	-5.46224	-5.65236	-5.21727	-6.2965	-5.77553	-5.28743	-0.237714
CCDC117	Q8IWD4-4;Q8IWD4-3;Q8IWD4;Q8IWD4-2;F8WBN8;B0QYH3;B0QYH1	3	0.796774	0.123773	1.88477	1.33393	0.728646	0.610305	-0.513512	1.08088	27.2117	15.5191	15.7042	15.427	15.6751	15.9291	16.213	16.1419	15.1202	15.7992	14.9752	-1.10414	-0.721947	-1.09949	-0.784789	-0.618815	-0.380841	0.0371461	-0.338153	-0.646867	0.0731763	0.789824
CSE1L	P55060-3;P55060;P55060-4;P55060-2	27	0.729294	0.123773	1.88918	0.773593	0.861484	2.26502	0.552783	-0.709267	32.3354	19.6093	19.6051	19.839	20.1415	19.9068	20.8053	19.2448	18.9491	19.507	17.3139	2.98605	3.17897	3.31248	3.68159	3.35885	4.21145	3.14007	3.49084	3.06086	2.41185	0.745943
MTMR12	Q9C0I1-3;Q9C0I1-2;Q9C0I1	7	-0.834404	0.124334	1.88093	-1.04081	-1.14655	-1.32125	-0.13223	-0.4986	27.5257	17.1292	16.5121	16.4427	15.9227	16.9045	16.471	15.9735	15.2114	16.5692	14.5373	0.505902	0.0859331	-0.0837271	-0.53721	0.356629	-0.122858	-0.131204	-0.246878	0.123135	-0.364766	0.56884
TRAPPC6A	O75865;O75865-2	2	0.977789	0.12446	1.87677	1.39218	-0.00445412	0.87329	1.03236	1.43975	25.5486	15.0069	15.2117	15.825	15.7728	15.5272	15.9088	14.8259	14.8568	14.5008	13.9513	-1.61634	-1.21448	-0.701443	-0.68706	-1.02074	-0.685083	-1.27887	-0.601544	-1.94526	-0.95076	0.222261
YRDC	Q86U90	2	1.05405	0.124546	1.87506	1.22685	2.77767	1.28497	0.650303	-0.45359	26.5932	15.2036	15.3525	14.9118	15.9993	15.2245	15.759	14.6689	14.4397	15.5115	13.514	-1.4197	-1.07368	-1.61471	-0.460612	-1.32342	-0.834847	-1.43578	-1.01861	-0.934592	-1.38807	NA
RIC1	H0YFN7;Q4ADV7-3;Q4ADV7;H0YFD4;Q4ADV7-2	2	0.631123	0.124546	1.88833	0.00312809	0.741683	0.587652	0.564028	1.26681	23.5925	13.0036	12.7391	12.5062	12.7596	12.6269	12.9024	12.3069	12.0189	12.7637	12.0818	-3.61971	-3.68705	-4.02027	-3.70023	-3.92102	-3.69146	-3.79781	-3.43938	-3.68243	-2.8202	-0.244807
MCAT	Q8IVS2	4	-1.13449	0.124825	1.87132	-1.64806	-0.124954	-1.46228	-1.68666	-0.75051	28.0986	17.8365	17.0143	16.9866	16.885	17.2356	16.7496	17.0116	15.1911	17.3857	15.1611	1.21324	0.588151	0.460121	0.425141	0.687654	0.155783	0.906877	-0.267251	0.939562	0.259008	-0.10314
PHF1	O43189;A0A140T9U3;A0A0G2JIJ9	7	-1.20615	0.124954	1.86873	-1.7601	-0.978505	-0.865321	-1.86731	-0.559502	27.0767	16.3866	15.5265	15.8279	15.3766	16.1107	15.8465	16.4822	14.5386	16.0698	13.9913	-0.236711	-0.899645	-0.698588	-1.08323	-0.437244	-0.747381	0.37744	-0.919697	-0.376312	-0.910789	0.711483
KIAA1217	Q5T5P2-3;Q5T5P2;Q5T5P2-4;Q5T5P2-8;Q5T5P2-6;Q5T5P2-9;Q5T5P2-2;Q5T5P2-7;Q5T5P2-10;Q5T5P0;Q5T5P1;A0A0U1RRK8	22	0.885792	0.124954	1.87403	1.16597	2.29564	0.567942	0.923437	-0.153355	30.3923	17.289	17.4173	18.1738	19.0638	18.3899	18.6581	16.3965	16.3532	17.9105	16.1426	0.665694	0.99115	1.6473	2.60393	1.842	2.06424	0.291749	0.894905	1.46443	1.24056	0.8144
DNAJB6	C9J2C4;A0A0J9YX62;O75190-2;O75190-3;O75190;C9JN01;C9JB42;C9JDR7;C9JDX6;F8WCZ4;C9J2P2;E9PH18;Q8NHS0;O75190-4;Q7Z6W7	4	0.815812	0.125086	1.87241	1.14506	1.35282	0.447744	0.529795	0.603641	26.3616	14.6843	14.8055	15.1926	15.6964	14.4654	14.6889	14.5198	14.2085	14.564	13.375	-1.93902	-1.62063	-1.33384	-0.76344	-2.08254	-1.90494	-1.58496	-1.24985	-1.88207	-1.52701	0.484519
FGD4	B7Z493;E9PJX4;F8VWL3;Q96M96;F8W1R0;E9PNX0;E9PQT1;Q96M96-3;Q96M96-2;H0YDQ0	9	-0.856271	0.125095	1.87129	-0.762661	-0.0152483	-1.1714	-2.02958	-0.634719	28.5384	16.3592	15.8361	15.6959	15.6393	15.9048	15.5269	16.9467	14.8927	16.4906	14.3546	-0.264063	-0.590075	-0.830541	-0.82058	-0.643159	-1.06698	0.842002	-0.565625	0.0445494	-0.547451	0.879163
CAPN2	P17655;P17655-2	17	-0.633475	0.125895	1.88321	-0.624237	-0.654819	0.489838	-0.621367	-1.75973	32.697	18.9959	18.5196	18.6815	18.3628	19.4766	19.7158	18.5294	17.4343	19.6507	16.6542	2.37265	2.09339	2.155	1.90295	2.92868	3.1219	2.42472	1.97598	3.20458	1.7522	0.826572
SLC38A1	F8VX04;Q9H2H9	2	-0.876384	0.12595	1.86638	-1.34001	1.43803	-0.54842	-1.07139	-1.19981	25.1532	15.1683	14.4502	15.1725	15.7112	16.5594	16.413	14.8669	13.4653	14.5995	12.0313	-1.45496	-1.97599	-1.35393	-0.748627	0.0115256	-0.1809	-1.23783	-1.993	-1.84659	-2.87076	0.672918
PHC2	B3KPJ4;A0A0A0MSI2;Q8IXK0-2;Q8IXK0-4;Q8IXK0;Q8IXK0-5;Q8IXK0-3	2	-0.591854	0.12595	1.87609	-0.586655	-0.451354	-0.476167	-1.67614	-0.622461	22.9472	11.8627	11.399	11.7443	11.509	11.7842	11.6645	11.8526	10.0392	11.4684	9.34174	-4.7606	-5.02716	-4.78219	-4.95088	-4.76373	-4.92931	-4.25215	-5.41912	-4.97768	-5.5603	-0.140504
ARPC5L	Q9BPX5	9	-0.625328	0.127198	1.86654	-0.605091	-0.0037738	-0.79819	-0.472725	-0.973669	31.0673	17.9504	17.4805	18.2175	18.1655	18.7216	18.4823	17.7527	16.7588	18.4443	16.049	1.32715	1.05436	1.69098	1.70564	2.17366	1.88846	1.64799	1.30046	1.99817	1.14695	0.731434
ARSA	A0A0C4DFZ2;P15289;P15289-2	4	-2.03437	0.127588	1.85098	-3.9131	-0.847002	-2.10403	-2.2747	-1.033	28.4111	17.0079	15.4206	15.0751	14.6777	15.8966	15.1723	16.4452	14.2242	15.9715	13.5309	0.384601	-1.00559	-1.45137	-1.78214	-0.651295	-1.42154	0.340455	-1.23408	-0.474554	-1.37115	0.63292
TRIM4	Q9C037-3;Q9C037-2;Q9C037;H7C0Q6	3	-0.661586	0.127588	1.86003	-0.433248	-0.38596	-0.651222	-0.875967	-0.961534	26.4809	16.2111	15.7993	15.821	15.6124	16.119	15.9343	15.5348	14.2663	16.2816	13.8956	-0.412153	-0.626893	-0.705525	-0.847427	-0.42895	-0.659561	-0.569932	-1.19204	-0.16453	-1.00647	0.243293
PACS1	Q6VY07;Q6VY07-2;B4DF77;E9PSE1;H0YE62;E9PSG7;H0YF56;E9PPK2	6	-1.17363	0.128577	1.84634	-1.71795	-0.638474	-1.80693	-0.50038	-1.2044	28.3183	16.9826	16.1368	16.5649	16.253	15.9267	15.3127	15.675	14.6622	16.6719	14.1002	0.359312	-0.289384	0.0384621	-0.206884	-0.621221	-1.28111	-0.429729	-0.796087	0.225803	-0.801875	0.715937
NCKAP1	Q9Y2A7;Q9Y2A7-2	3	-1.00869	0.128577	1.84982	1.76366	-1.05716	-2.12526	-1.34548	-0.623491	24.3778	12.5969	12.9271	13.4314	12.9479	12.7828	12.0506	12.9146	11.3264	13.6606	11.5331	-4.02639	-3.49904	-3.09511	-3.51197	-3.76516	-4.54329	-3.19013	-4.13194	-2.78554	-3.36896	0.41667
LTA4H	P09960;P09960-4;P09960-2;P09960-3;B4DEH5	25	-1.06034	0.128577	1.84989	-1.515	-0.749337	-2.5704	-0.82061	-0.249662	34.5278	21.0228	20.2455	20.0993	19.7419	20.7464	19.8489	20.2088	18.978	20.2996	18.458	4.39948	3.81934	3.57284	3.28207	4.19849	3.25502	4.10412	3.51971	3.85351	3.55599	0.121842
CAPZB	P47756-2;B1AK87;B1AK88;P47756;B1AK85	14	0.650013	0.128577	1.85732	1.03991	-0.82892	0.717209	0.750718	0.48218	33.8043	20.0239	20.1097	20.282	19.892	19.6104	19.934	19.0581	18.8972	19.7387	18.4568	3.40063	3.6835	3.75548	3.43211	3.06249	3.34017	2.95334	3.43889	3.29258	3.55475	0.428815
UBE2D3	A0A087WY85;P61077;P61077-3;D6RAH7;H9KV45;P61077-2;D6R9F6;D6R933;D6RGD0;D6R980;D6RIZ3;D6RA11	3	0.550485	0.128577	1.86435	0.722065	0.624278	0.612213	0.447907	0.223021	31.0462	16.4873	16.4657	16.4656	16.6709	16.6636	16.9482	15.8516	15.4846	16.575	15.0949	-0.135974	0.0395352	-0.060878	0.211069	0.115675	0.354357	-0.253095	0.0262609	0.128924	0.192899	0.435246
PCBD2	H0YA52;Q9H0N5	3	-0.885582	0.128905	1.84952	-0.653935	0.751208	-1.29118	-1.0558	-1.23164	29.2948	17.613	17.1266	17.491	17.7483	17.3075	16.8851	17.5617	16.1707	18.169	15.5764	0.989674	0.700389	0.964516	1.28846	0.759592	0.291274	1.45695	0.712397	1.72289	0.674381	NA
TSR1	Q2NL82;I3L1Q5	8	0.718213	0.129283	1.847	0.0938562	1.18526	0.805552	0.958391	0.452841	29.8491	17.333	17.0992	17.2697	17.7049	17.5003	17.8567	16.5543	16.5348	16.7935	15.4892	0.7097	0.673009	0.743271	1.24503	0.952371	1.26287	0.449552	1.07651	0.347379	0.587113	-0.030002
FHL3	Q13643	4	1.52226	0.129701	1.81825	1.62619	-0.752986	1.25543	2.23778	2.39667	28.7971	15.4179	15.7017	15.554	15.1952	15.3296	15.8531	13.2778	14.1295	14.2218	14.4041	-1.20543	-0.724516	-0.972427	-1.26468	-1.21836	-0.74076	-2.82691	-1.32879	-2.22428	-0.497968	NA
MCM6	Q14566	31	1.4623	0.129701	1.81962	1.94312	0.00845492	2.60785	1.96745	0.750418	32.5996	19.1327	19.5235	19.6375	19.5906	19.5264	20.5522	18.4265	19.0942	18.4997	17.4229	2.5094	3.09736	3.11103	3.1307	2.97845	3.9584	2.32181	3.63586	2.05356	2.52087	0.761002
CCT2	P78371;F5GWF6;P78371-2;F8VQ14	17	0.842412	0.129701	1.8219	0.458805	1.20238	1.19494	0.997621	0.358311	34.0117	19.0793	18.9688	19.1184	19.5606	19.11	19.611	18.5	18.5073	18.8988	17.5222	2.45604	2.54262	2.59192	3.10069	2.56205	3.01718	2.39529	3.04896	2.45273	2.62017	0.769522
TST	Q16762;B1AH48	8	-0.815755	0.129701	1.82192	1.73966	-0.539617	-0.850895	-1.05678	-1.7363	29.6871	17.0973	17.4195	16.7357	16.4642	17.6666	17.4077	17.7447	16.3531	18.1312	15.1527	0.474052	0.993292	0.209212	0.00436282	1.11866	0.813882	1.63999	0.894768	1.6851	0.250636	0.0152076
RAB35	Q15286;F5H157;Q15286-2;E9PQ07;E9PJQ5	5	1.32929	0.129701	1.82241	1.93441	-0.436432	0.879341	1.17426	2.73838	28.9535	16.7605	17.1484	17.0807	16.8515	16.3571	16.741	15.8777	16.0053	16.2158	16.6594	0.13718	0.722203	0.554196	0.391617	-0.190789	0.147116	-0.226982	0.546963	-0.23028	1.75737	0.161763
COG8	H3BQV3;Q96MW5;H3BSH5;A0A087X1T3;H3BMQ9;H3BUN2;J3QRV3	8	-0.802924	0.129701	1.8236	-0.5994	0.315758	-0.715307	-1.11473	-1.40413	28.7904	17.6809	17.213	17.3566	17.4356	17.7215	17.5131	17.4854	16.0543	18.0425	15.318	1.05764	0.786778	0.830165	0.975725	1.17363	0.919214	1.3807	0.596018	1.5964	0.415968	0.389129
RABAC1	M0R3D4;Q9UI14;M0QXH1;M0R1H9	2	-0.859304	0.129701	1.82485	-1.0921	0.0505681	-1.34182	-0.501343	-1.21581	28.3233	15.0383	14.4039	14.3989	14.3692	14.952	14.5108	14.1723	13.1589	14.996	12.4155	-1.585	-2.0223	-2.1276	-2.09068	-1.5959	-2.08302	-1.93237	-2.29939	-1.45011	-2.48651	0.266272
TRPC1	REV__O15399;REV__A0A0J9YW54;REV__H0Y2V8;REV__Q86X10-4;REV__Q14957;REV__Q86X10-2;REV__A2A2F0;REV__Q13224;REV__Q86X10-3;REV__Q86X10;P48995-2;P48995	2	0.998541	0.129701	1.82487	0.357709	0.673745	1.44822	1.93761	0.617804	27.2088	14.6623	14.5176	15.3882	15.6138	14.1178	14.713	13.0459	13.6933	13.6689	12.4907	-1.961	-1.90857	-1.13826	-0.846046	-2.43011	-1.88089	-3.05877	-1.76504	-2.77721	-2.41132	0.198486
REXO2	Q9Y3B8-3	5	1.8207	0.129701	1.82533	-0.248345	1.38605	2.71038	2.07233	2.88832	27.7874	13.3845	13.0351	14.3694	14.8868	12.7439	13.8079	12.8498	13.5888	13.3316	13.8899	-3.23877	-3.39105	-2.15708	-1.57307	-3.80402	-2.78599	-3.25495	-1.86948	-3.11448	-1.01216	0.63113
PIGS	Q96S52;Q96S52-2;K7EN97	6	0.670061	0.129701	1.82677	0.800098	0.727537	0.4825	0.0299287	1.56626	28.2192	16.2517	16.2564	16.2255	16.4731	16.0598	16.2963	16.0217	15.37	15.8616	15.4088	-0.371595	-0.169726	-0.301024	0.0132235	-0.488081	-0.29758	-0.0830476	-0.0883041	-0.584526	0.506716	-0.0520829
ISCA2	Q86U28	2	-1.43565	0.129701	1.82707	-0.560028	-1.01662	-2.44728	-2.13162	-1.02269	25.6787	12.5134	12.0587	11.9082	11.4413	12.5988	11.747	12.56	10.4365	12.0963	9.66352	-4.10987	-4.36744	-4.61827	-5.01853	-3.94909	-4.84683	-3.5447	-5.02181	-4.34981	-5.23852	0.00962509
CLIP1	P30622-2;P30622-1;P30622;J3KP58;F5H0N7;F5H6A0;F6VGP8;F5H1T5;F5H367;F5H270	32	-0.820037	0.129701	1.82883	-1.14097	-0.522343	-1.96958	-0.452125	-0.524707	30.3831	19.0395	18.3886	18.2806	18.0162	19.4746	18.8002	18.1469	17.167	18.7263	16.6744	2.41619	1.96239	1.75414	1.55637	2.92668	2.20637	2.04221	1.70872	2.28021	1.77234	0.669341
ITPR3	Q14573	16	-1.18446	0.129701	1.8295	-2.02994	-0.546065	-0.627796	-1.30753	-1.41095	28.3227	17.7994	16.8482	16.7196	16.4455	17.2654	17.0894	17.1712	15.6089	18.1441	15.4144	1.17609	0.422008	0.193126	-0.0143639	0.717447	0.495538	1.06651	0.150551	1.69795	0.51231	0.426475
PEX1	A0A0C4DG33;O43933-2;O43933;H7BZH3	2	0.736278	0.129701	1.8297	0.681713	-1.25834	0.596108	2.46097	0.931061	22.2042	10.9096	10.8744	11.2225	10.6566	10.3708	10.6494	10.4974	11.501	10.2567	9.31809	-5.71369	-5.55181	-5.30398	-5.80326	-6.17711	-5.94441	-5.60737	-3.95727	-6.18942	-5.58395	-0.265056
HMGCL	P35914;P35914-3;P35914-2;H0Y2L7;G5E9S9;B7Z4D4;B7Z212;Q8TB92-5;Q8TB92-2;Q8TB92	8	-1.18441	0.129701	1.82996	-0.627948	-1.34866	-2.13027	-1.51621	-0.298954	31.1315	19.6339	19.1563	18.8487	18.2458	18.9214	18.1873	19.1513	17.4469	19.2882	17.4089	3.01061	2.7301	2.32223	1.78595	2.37346	1.59347	3.04661	1.98855	2.84207	2.50685	0.207575
NAAA	Q02083-2;Q02083;D6R9S9;R4GNC0;B4DVL2;Q02083-3	2	-0.881328	0.129701	1.83068	-0.504872	-0.254696	-0.840661	-1.17426	-1.69688	26.6991	14.7395	14.3034	14.0373	13.8825	14.354	14.0989	13.9457	12.4741	15.3219	12.3735	-1.88382	-2.12275	-2.48919	-2.57732	-2.19394	-2.49491	-2.159	-2.98422	-1.12424	-2.52855	0.353
SERGEF	H0YE53;E9PMV6;H0YEL8;G3V1B4;Q9UGK8;H0YD20;E9PR50;B4DFC0;Q9UGK8-2	2	0.816742	0.129701	1.83442	1.32938	0.393897	0.511311	0.691756	1.15737	25.2791	13.7728	13.9564	13.9645	14.0755	13.7759	14.0231	13.1919	12.9908	13.559	12.7935	-2.85045	-2.4698	-2.56195	-2.38438	-2.77199	-2.57079	-2.91286	-2.46746	-2.88708	-2.10854	-0.698281
SND1	Q7KZF4;H7C597	40	-0.946896	0.129701	1.83472	-1.4404	0.750295	-0.559885	-1.3062	-1.25294	35.4408	21.1379	20.3858	20.6537	20.9106	21.0798	20.929	20.809	19.2475	21.3225	18.7136	4.51462	3.95968	4.12721	4.45078	4.53188	4.33519	4.70428	3.78922	4.87636	3.81156	0.703372
DERL3	Q96Q80;Q96Q80-4	3	-1.77161	0.129701	1.83592	-1.58693	-0.119169	-1.07031	-2.61939	-4.03068	28.4672	15.8325	15.0309	15.0211	14.9219	16.407	16.0666	15.5992	13.1435	17.3127	12.5796	-0.790811	-1.39525	-1.50537	-1.53798	-0.140959	-0.527236	-0.505535	-2.31478	0.866643	-2.32249	0.386878
ATP11C	A0A067XG54;Q8NB49-2;Q8NB49-3;Q8NB49-4;Q8NB49;H7C0E8	6	-0.848159	0.129701	1.83626	-0.839086	-1.17609	-1.25324	-0.778294	0.713215	26.8181	15.9393	15.3904	15.2735	14.7413	15.6608	15.2525	15.2224	14.0204	14.875	13.7698	-0.683977	-1.0358	-1.25297	-1.71855	-0.887107	-1.34133	-0.882342	-1.43794	-1.57107	-1.13221	0.226861
NUBP2	H3BNF0;Q9Y5Y2;H3BRE1;H3BQR2;H3BNS4;H3BRK5;B7Z6P0;H3BMW1	3	0.600032	0.129701	1.83663	0.626844	0.523814	0.649433	1.23157	0.0746278	28.2478	15.4013	15.3476	15.6899	15.854	15.4403	15.7387	14.714	14.8805	15.4164	13.8229	-1.22197	-1.07862	-0.836615	-0.605823	-1.10766	-0.855151	-1.39074	-0.57777	-1.02966	-1.07918	0.0967843
TMEM201	Q5SNT2-2;Q5SNT2;H0Y4R5	3	-0.981388	0.129701	1.83693	-1.14146	-0.468322	-0.543067	-1.32385	-1.43024	26.2124	14.7998	14.1487	13.8363	13.5941	14.9129	14.7684	14.8505	13.277	14.7486	12.0041	-1.82349	-2.27746	-2.69013	-2.86577	-1.63502	-1.82546	-1.25419	-2.18127	-1.69754	-2.89793	0.0879944
SCRN1	Q12765;Q12765-2;Q12765-3;C9K052;C9J7U9;B8ZZP4	9	-1.67202	0.129701	1.83706	-0.853692	-1.75955	-3.24699	-1.89026	-0.609611	31.1936	18.4282	17.8743	18.5099	17.7387	19.147	17.9982	19.1116	17.1524	18.8713	16.7545	1.80488	1.44812	1.98346	1.27886	2.5991	1.40431	3.00689	1.69413	2.42522	1.85243	0.627665
COPB2	P35606;P35606-2;H0YAC7;D6R997;D6RBZ7;D6RCL6;D6RBG7;D6RBT6	31	-0.721392	0.129701	1.83912	-0.856647	0.386945	-0.473164	-1.17341	-0.877302	34.0592	20.6526	20.0978	20.0742	20.1823	20.6712	20.5526	20.3074	18.8364	20.6351	18.3135	4.02935	3.6716	3.5477	3.72242	4.12325	3.95877	4.20269	3.37805	4.18901	3.41149	0.1645
RPP38	P78345;Q5VUC3;Q5VUC9	5	-0.952698	0.129701	1.83944	-1.21393	1.34673	-0.571299	-1.16244	-1.62354	28.1161	17.6979	17.0224	17.0676	17.5689	17.7689	17.614	16.9648	15.5012	17.2389	14.3467	1.07464	0.596193	0.541126	1.10903	1.22104	1.02011	0.860048	0.0428738	0.792829	-0.555393	-0.0287428
HERPUD1	Q15011-3;Q15011-4;Q15011-2;Q15011;H3BTT7;H3BP08;H3BTA8;H3BRS4	5	-0.63248	0.129701	1.83976	-0.802305	-0.47671	-1.92859	-0.362671	-0.549638	30.1519	15.8714	15.3349	14.9887	14.743	16.875	16.2158	15.0306	14.1116	16.1846	14.1136	-0.751904	-1.09131	-1.53779	-1.71687	0.327046	-0.378033	-1.0741	-1.34669	-0.261532	-0.788465	0.669892
MP68	P56378;P56378-2;A0A0A0MTQ5;G3V556	3	-0.87444	0.129701	1.84011	-0.785345	0.828142	-1.21554	-0.939576	-1.23765	29.2135	16.5146	15.9838	16.1071	16.3959	16.8128	16.4185	16.3505	15.0387	17.8696	15.2724	-0.108705	-0.442379	-0.419423	-0.0639616	0.264868	-0.175356	0.245769	-0.419648	1.42351	0.370403	NA
TOE1	Q96GM8;Q96GM8-2	3	0.760646	0.129701	1.84019	1.04535	1.65341	0.714174	0.520036	0.195331	26.8736	15.8791	15.9667	15.2268	15.8537	16.0156	16.3381	15.2488	14.9309	15.2716	13.7704	-0.7442	-0.459489	-1.29965	-0.606116	-0.532278	-0.255724	-0.855905	-0.527434	-1.17449	-1.13169	-0.0928662
CDKAL1	Q5VV42;Q5VV42-2	7	0.909533	0.129701	1.84042	0.283887	0.583217	1.49526	0.880976	1.30432	27.1038	16.4525	16.2829	16.6545	16.843	16.2712	16.8838	15.4832	15.4111	15.8747	15.2216	-0.170766	-0.143267	0.128048	0.383174	-0.276722	0.289962	-0.621473	-0.0472297	-0.571381	0.319542	-0.305829
CARS	P49589-3;P49589;B4DKY1;P49589-2;E9PLP0;E9PRS8;C9JLN0	25	-0.559638	0.129701	1.84116	-0.714213	0.682913	-0.526667	-0.5194	-0.641396	32.5458	19.2148	18.708	19.2096	19.439	20.1139	19.9755	18.9869	17.9612	19.7604	17.6192	2.5915	2.28185	2.68317	2.97914	3.56597	3.38162	2.88215	2.50285	3.31426	2.71716	0.292419
CLIC1	O00299	11	-0.585523	0.129701	1.84243	-0.593328	-0.64283	-0.13176	-0.520423	-0.946488	33.9645	18.8761	18.4102	18.7934	18.4797	19.1892	19.1975	18.1724	17.146	19.1678	16.7933	2.25282	1.984	2.26694	2.01981	2.64132	2.60366	2.06769	1.68768	2.72174	1.8913	0.629326
ZNF148	Q9UQR1;C9JRX0;C9K0U4;C9J6Y6	4	-1.00744	0.129707	1.81766	-1.38386	-0.55992	0.120114	-1.36801	-1.6103	26.3502	15.7386	15.0057	15.7069	15.4271	15.8497	15.9516	15.4592	13.8556	15.518	12.6359	-0.88466	-1.42051	-0.819549	-1.03271	-0.698188	-0.642293	-0.645514	-1.60266	-0.92809	-2.26619	0.268645
NDNL2	Q96MG7	5	0.551901	0.129793	1.83056	0.795904	0.640847	0.205113	0.448368	0.566512	26.578	14.6813	14.6847	14.874	15.0861	15.1641	15.2975	14.2022	13.8355	14.6001	13.3828	-1.94193	-1.74148	-1.6525	-1.37377	-1.38383	-1.29636	-1.90252	-1.62285	-1.84595	-1.51929	0.333343
TRMT10C	Q7L0Y3;C9JVB6	11	-0.573182	0.129793	1.8317	-0.495107	0.830487	-0.62752	-0.780082	-0.596972	30.6161	18.6002	18.1674	18.3306	18.6204	18.3411	18.1653	18.1338	16.9305	18.7455	16.6384	1.97688	1.74124	1.8041	2.16052	1.79322	1.57141	2.02903	1.47222	2.29944	1.73631	0.499705
DST	E9PHM6;F6QMI7;Q03001;E7ERU0;F8W9J4;Q03001-8;E7ETB9;A0A0U1RQJ2;Q03001-9;Q6P0N6;Q5T0V7;Q03001-13;E7ERX3;Q03001-10;E7ESK0;H0YC82;O15169-2;O15169	40	-0.669258	0.130088	1.82384	-1.99517	0.225519	-0.8284	-0.533416	-0.64592	29.7096	19.2742	18.3348	18.2446	18.2865	18.6329	18.3824	18.2789	17.2437	19.1488	17.0042	2.65093	1.9086	1.71808	1.82668	2.08498	1.78856	2.17422	1.78537	2.70268	2.10211	0.223371
TBL1XR1	Q9BZK7;A0A0D9SF63;A0A1B0GVH3;Q9BQ87;C9JLJ1;A0A0D9SFI2;C9JCK0;C9JBN1;A0A0D9SF25;A0A1B0GUU2;F8W9D8;C9IYU9	11	0.558018	0.130146	1.82779	0.531697	0.67977	0.654562	-0.216279	0.558627	30.6899	18.2644	18.1785	18.0698	18.2978	18.1421	18.4424	18.0316	17.2123	18.005	16.7816	1.64107	1.75228	1.54328	1.83796	1.59415	1.84856	1.92688	1.75398	1.55893	1.87957	0.421517
SCPEP1	Q9HB40;I3L4Z9;Q9HB40-2;I3L4Z3	7	0.601999	0.130274	1.82892	2.7841	0.583447	0.559911	0.662626	0.215377	29.7098	17.1787	17.8537	17.4051	17.5937	17.7044	17.9696	16.4465	16.2256	16.7801	15.2942	0.555462	1.4275	0.878599	1.13382	1.15651	1.37576	0.341748	0.767311	0.333981	0.392109	0.77135
BPGM	P07738;C9JH23	6	2.07192	0.13101	1.8015	1.84103	1.10214	0.198764	4.09393	3.12373	30.9001	17.7956	18.1519	17.999	18.4001	16.9345	17.0655	16.6583	18.7739	17.0963	17.8346	1.17229	1.72577	1.47251	1.94022	0.38654	0.47165	0.553574	3.3156	0.650206	2.93256	0.586295
OTUD5	Q96G74-3;Q96G74-5;Q96G74;H7BZQ3;A0A087WXV6;Q96G74-4;Q96G74-2	2	1.34113	0.13101	1.80311	1.96368	-0.746041	1.29435	2.5984	0.765534	24.8908	14.1189	14.5167	14.3065	13.9505	13.5754	14.1134	12.8929	13.9902	13.7343	12.6691	-2.50434	-1.90943	-2.21999	-2.5094	-2.97249	-2.48043	-3.2118	-1.46812	-2.71181	-2.23294	0.280545
TOM1L2	K7ENB0;B7Z2U2;Q6ZVM7-3;Q6ZVM7-5;Q6ZVM7	2	-1.12509	0.13101	1.80488	0.351379	-1.59509	-3.19875	-0.841969	-0.938094	25.5097	13.3418	13.195	13.741	13.0372	13.7378	12.6068	12.6533	11.4079	13.6762	11.3081	-3.28148	-3.23119	-2.78543	-3.42266	-2.81014	-3.98701	-3.45145	-4.05041	-2.76992	-3.59393	0.418791
ARMC10	Q8N2F6-6;Q8N2F6-4;Q8N2F6-5;Q8N2F6-3;Q8N2F6-2;Q8N2F6;A0A0J9YWR7;H7C2M7;A0A0J9YXE4;H7BXQ8;C9J5N7;A0A0J9YY38;H7BXM8;A0A0J9YXV5	4	-0.941127	0.13101	1.80887	-0.735333	-0.0732402	-0.751811	-2.254	-1.33614	29.2628	17.2797	16.7658	17.2704	17.19	17.3566	17.1346	17.4169	15.2101	17.701	15.0286	0.656385	0.339604	0.74391	0.730115	0.80873	0.540756	1.31219	-0.248248	1.25494	0.126509	0.251979
TBL3	Q12788;J3KNP2;A0A087WYP7;H3BN88	10	0.843625	0.13101	1.81098	0.58761	1.20089	0.453335	0.479765	1.49652	28.6936	16.4556	16.3885	16.3757	16.8173	16.5505	16.7761	15.9641	15.6187	16.087	15.5809	-0.167728	-0.037636	-0.150741	0.35742	0.00258009	0.182248	-0.140629	0.160419	-0.359049	0.678861	-0.438019
BCS1L	Q9Y276;C9J1S9;H7BZF6;H7C492;C9J8G3	5	-0.642335	0.13101	1.81499	-0.800138	-0.172741	-1.62395	-0.467107	-0.659713	27.524	15.4234	14.8876	15.1136	14.9925	15.4484	14.9024	14.6268	13.6367	15.536	13.3809	-1.1999	-1.53857	-1.41286	-1.46741	-1.0995	-1.69143	-1.47787	-1.82157	-0.910063	-1.52118	0.356459
PDHA1	P08559-3;P08559;P08559-2;P08559-4;Q5JPU3;Q5JPU0;Q5JPT9;Q5JPU1;Q5JPU2;P29803	18	-0.645866	0.131356	1.80774	-0.876961	-0.224372	-1.07539	-0.589086	-0.463515	32.9338	19.4644	18.9027	19.0549	18.9125	19.2138	18.8715	18.9788	17.9057	19.7386	17.7335	2.84113	2.47651	2.52839	2.45268	2.66585	2.27768	2.87411	2.44735	3.29253	2.83146	0.0457079
PFAS	O15067;J3QSG0;J3QSH6;H0YGH1;J3KT98;J3KTQ5	29	0.907523	0.131663	1.80121	0.0180058	1.49784	1.24212	1.18063	0.507397	32.3275	18.9915	18.7321	19.2318	19.795	18.9399	19.4585	18.1458	18.2777	18.7257	17.4631	2.36825	2.30594	2.7053	3.3351	2.39197	2.86463	2.04112	2.8194	2.27957	2.56103	-0.028242
DPY30	Q9C005	3	-0.638274	0.131663	1.80781	-0.828115	-0.945521	0.430428	-0.569596	-0.588525	30.6194	17.373	16.8277	17.4522	17.0144	17.2441	17.4612	16.882	15.8221	16.69	14.5893	0.749687	0.401565	0.925701	0.554571	0.69623	0.867389	0.7773	0.363812	0.243927	-0.312745	-0.596431
CEP120	D6REX9;Q8N960-2;Q8N960	2	-0.620894	0.131663	1.81348	-0.636694	-0.504828	-1.28611	-0.721192	0.417687	25.365	15.3031	14.8226	14.6527	14.3955	15.0642	14.6437	15.0655	13.9024	14.4407	13.1095	-1.32014	-1.6036	-1.8738	-2.0644	-1.48367	-1.95011	-1.03922	-1.55594	-2.00542	-1.79257	0.411444
PARD3	F5GZI3;Q5VWU8;Q5VWV2;Q8TEW0-9;Q8TEW0-10;Q8TEW0-8;Q8TEW0-5;Q8TEW0-3;Q8TEW0-7;Q8TEW0-6;Q8TEW0-4;Q8TEW0-11;Q8TEW0-2;Q8TEW0;B1AP52	3	-0.806279	0.13203	1.80144	-1.67331	-0.714663	-0.587909	-1.11631	0.128983	25.0979	14.9974	14.1666	14.3725	14.0293	14.6301	14.4689	14.2622	12.83	14.3208	12.7688	-1.62592	-2.25954	-2.15402	-2.43058	-1.91781	-2.12491	-1.84255	-2.62831	-2.1253	-2.13324	0.5735
SLC38A10	Q9HBR0;Q9HBR0-3;H0YF92;I3L0Q8;Q9HBR0-2	18	-0.568433	0.132248	1.80996	-0.732169	-0.452302	-0.636612	-0.684827	0.366512	29.4061	17.5456	17.0327	17.1487	16.913	17.5002	17.321	17.3487	16.2103	17.5573	16.187	0.922272	0.60656	0.622199	0.453119	0.952293	0.727109	1.24399	0.752038	1.11125	1.28496	0.661711
DHRS4	Q9BTZ2;Q9BTZ2-8;Q9BTZ2-4;P0CG22;F5GWZ1;Q9BTZ2-7;Q9BTZ2-2;Q9BTZ2-5;H0YLE1;H0YNP7;H0YKN3;A0A087WSZ6;A0A087WXI8;H0YN69;Q9BTZ2-3;Q6PKH6;Q6PKH6-2	6	-1.00917	0.132878	1.7939	-1.53963	-0.89123	-0.0126077	-1.47394	-1.05881	30.8614	18.8161	18.0305	17.6618	17.2463	18.251	18.3036	17.8517	16.176	18.3725	15.9121	2.19282	1.60435	1.1353	0.786413	1.70314	1.70973	1.747	0.717726	1.92636	1.01003	0.193371
ACAD10	Q6JQN1;F8W1I9;Q6JQN1-2;Q6JQN1-5;Q6JQN1-4;F8W0Q4;Q6JQN1-3;D6RFF6;F8VXK4	7	-0.640822	0.132891	1.7979	-1.10718	-0.429266	-0.869705	-0.346919	-0.460967	26.9383	16.7749	16.1354	16.3711	16.1449	16.355	16.0892	15.749	14.8407	17.2399	15.2367	0.151661	-0.290726	-0.155363	-0.315006	-0.192904	-0.504669	-0.355769	-0.617631	0.793762	0.334642	-0.116813
ACO2	A2A274;Q99798	32	-1.32521	0.132971	1.78493	-1.79526	-0.671776	-1.73661	-2.00113	-0.42126	34.9784	21.3351	20.4631	20.1581	19.8325	21.096	20.5081	21.3567	19.322	21.08	19.1072	4.71177	4.03696	3.6316	3.37261	4.54806	3.91429	5.25198	3.86373	4.63388	4.20513	0.390441
SEC24A	O95486;O95486-2;H0Y9J6	11	-1.04209	0.132971	1.78923	-0.592905	1.45428	-1.44465	-1.15537	-1.87104	31.1191	18.723	18.2572	18.3458	18.8912	18.9001	18.4207	18.0818	16.623	19.2077	16.1261	2.09973	1.83106	1.81934	2.4313	2.35221	1.82689	1.97704	1.16469	2.7616	1.2241	0.497281
CHMP2A	O43633;M0R1L7;M0R1T5;M0QXX8	7	0.847165	0.132971	1.79021	0.51946	0.709951	1.64789	1.21508	0.210572	29.902	16.4635	16.3734	16.7914	17.0319	16.6619	17.3312	16.045	16.2003	16.3475	14.8579	-0.159804	-0.0527317	0.264966	0.57201	0.114006	0.737381	-0.0597086	0.742033	-0.0986148	-0.044161	0.512075
DCAKD	K7ESP4;Q8WVC6;Q8WVC6-2	3	-0.777191	0.132971	1.79131	-0.162494	-1.01631	-0.4507	-1.44872	-0.82814	25.5233	14.9593	14.6389	14.8112	14.3444	15.1959	15.0857	15.0541	13.3955	15.3321	13.0481	-1.664	-1.78729	-1.7153	-2.11543	-1.352	-1.50813	-1.05067	-2.06278	-1.11403	-1.85395	0.0439865
SUCLG1	P53597;H7C233	9	-0.874619	0.132971	1.79258	-0.960557	-0.244124	-1.51076	-1.17145	-0.486198	33.3082	19.4708	18.8809	18.814	18.6636	19.3628	18.8588	19.1294	17.6597	19.9294	17.9069	2.84754	2.45468	2.28756	2.20376	2.81484	2.26496	3.02469	2.20138	3.48326	3.00485	-0.0306159
MMTAG2	Q9BU76-4;Q9BU76;Q9BU76-3;Q9BU76-2	4	0.627167	0.132971	1.79877	0.828662	0.31609	1.22733	0.438051	0.524051	26.9393	14.9556	14.9701	15.1698	15.2489	14.9327	15.4458	14.5275	14.1537	14.5794	13.3295	-1.66763	-1.45611	-1.35667	-1.21097	-1.61519	-1.14803	-1.57724	-1.3046	-1.86672	-1.57253	NA
HIBCH	Q6NVY1;B9A058;Q6NVY1-2;B8ZZZ0;H7C1A5;F8W8A6;H7C126	12	-0.617299	0.132971	1.79924	-0.719881	0.00303961	-1.11638	-0.453216	-0.678831	31.5585	19.1375	18.6288	18.6821	18.6329	18.0645	17.707	17.832	16.8514	19.6047	17.4349	2.51423	2.20267	2.15558	2.17303	1.51659	1.1132	1.72729	1.39305	3.15863	2.53289	0.375342
PLCL2	Q9UPR0;H7C276;Q9UPR0-2;Q9UPR0-3	7	-0.650267	0.132971	1.79931	-1.25181	-0.611392	0.919654	-0.812388	-0.527037	27.7267	17.3059	16.6176	16.6477	16.3468	16.7118	17.1106	16.9276	15.7024	17.1517	15.0979	0.682621	0.191379	0.121179	-0.113073	0.163917	0.516796	0.822917	0.244106	0.705553	0.195905	0.636544
ATP6V1G1	O75348;F2Z307;O95670-2;O95670	4	1.31502	0.133626	1.78106	1.89899	-1.04191	0.702212	2.45038	1.43028	29.5713	15.7378	16.1138	16.2754	15.7982	15.3043	15.6224	15.038	16.0345	15.5328	14.976	-0.885452	-0.312392	-0.251079	-0.661696	-1.2436	-0.971484	-1.06675	0.576145	-0.913316	0.0739375	-0.254177
TBC1D30	Q9Y2I9;F8VZ81;Q9Y2I9-3;Q9Y2I9-2	2	-1.29774	0.133626	1.78153	-0.690049	-1.06754	-3.39479	-1.87228	-0.349103	24.3903	14.2072	13.7087	14.6512	14.1635	14.0821	12.8783	14.1794	12.2325	13.992	12.0743	-2.41604	-2.71752	-1.87526	-2.29637	-2.46585	-3.71553	-1.92528	-3.2258	-2.45413	-2.8277	0.689298
CHEK2	O96017-13;O96017-4;O96017-12;O96017;O96017-9;H0Y820;B7ZBF2;H0Y4V6;O96017-7;A0A087X102;B7ZBF7;B7ZBF6;O96017-11;O96017-8;O96017-3	6	0.701981	0.133626	1.78745	0.69411	-0.232825	1.24853	0.950748	0.461129	27.4328	16.2997	16.2687	16.7377	16.5919	16.2091	16.7301	15.6427	15.6181	15.958	14.6601	-0.323571	-0.157505	0.211194	0.132024	-0.338762	0.136275	-0.461993	0.15976	-0.488066	-0.241993	0.531176
PRG3	Q9Y2Y8	2	2.40942	0.134427	1.77484	4.6926	1.29141	-0.0191999	3.66086	2.4214	31.33	15.467	16.7866	15.0301	15.5087	15.105	15.1551	15.151	16.9717	14.933	15.1342	-1.15628	0.360427	-1.49641	-0.951171	-1.44294	-1.4388	-0.953705	1.51344	-1.51305	0.232181	NA
ATP5S	Q99766;Q8WXQ4;Q99766-3;Q99766-2	5	-0.565835	0.134427	1.79005	-0.111635	-0.673316	-0.417891	-0.662936	-0.804197	28.2207	15.7365	15.4333	15.5048	15.1786	15.7318	15.6338	15.8931	14.7696	16.2235	13.9578	-0.886746	-0.99285	-1.02166	-1.28128	-0.816062	-0.960004	-0.211633	-0.688679	-0.222605	-0.944217	-0.0147664
GOLGA4	H0Y6I0;Q13439-3;Q13439-4;Q13439;Q13439-5;C9JHJ5;E7EVX2;A0A087WTW2	33	-0.828055	0.135163	1.77908	-0.405875	-1.05128	-1.29328	-0.925513	-0.464327	29.6467	18.4057	18.0031	18.0963	17.6152	18.823	18.3998	18.338	17.0357	18.3808	16.3751	1.78238	1.57688	1.56978	1.15532	2.27508	1.80598	2.23327	1.57743	1.93475	1.47306	0.614317
MCRS1	F8W126;Q96EZ8-3;Q96EZ8;Q96EZ8-2;Q96EZ8-4;H0YI67;F8W0I9;H0YIA0;F8VVA6;F8VP44	3	0.795959	0.135565	1.77729	1.083	-0.429459	0.566112	1.91309	0.738826	26.215	14.891	14.9913	14.9466	14.7203	14.7237	14.9912	14.2837	14.9143	14.3157	13.2301	-1.7323	-1.43487	-1.57984	-1.73957	-1.8242	-1.60264	-1.82105	-0.544019	-2.13038	-1.67193	0.257412
ACADVL	P49748;P49748-3;P49748-2;G3V1M7;J3QRJ8;J3KSR4;K7EQP4;K7EJW8;J3KS89;J3QKU9;K7EMF8	24	-0.849843	0.135801	1.77438	-0.725514	-0.0817919	-1.2274	-1.29784	-0.901599	34.6842	20.5853	20.0747	19.6254	19.5415	20.874	20.4753	20.1773	18.6215	21.2746	18.9345	3.96199	3.64853	3.09895	3.08165	4.32604	3.88141	4.07259	3.16322	4.82854	4.03244	0.0762946
POLA2	Q14181;H0YDR7;Q14181-2	4	1.9864	0.135941	1.76702	2.01672	-0.164543	3.00804	3.01864	1.93966	27.9559	16.2097	16.6254	16.8495	16.7317	15.901	17.0756	15.0816	16.4651	15.06	14.8928	-0.41358	0.199249	0.323051	0.271853	-0.646879	0.481712	-1.02307	1.00676	-1.38608	-0.00926483	0.465091
TAP2	X5CMH5;A0A087WYD6;Q03519;A0A0G2JLV0;E7ENX8;Q03519-2;A0A140T9S0	12	-0.692105	0.135941	1.77465	-0.748885	-0.442255	-1.65215	-0.198934	-0.880028	31.6885	18.1724	17.6539	18.0813	17.8498	18.81	18.2535	17.4096	16.6021	18.6556	16.3319	1.54908	1.22772	1.55487	1.38991	2.26205	1.65965	1.30492	1.14382	2.20947	1.42987	0.318447
ARFRP1	Q13795-3;Q13795;Q13795-2	3	-1.26307	0.135943	1.76799	-0.906133	1.00712	-1.19662	-1.85276	-2.27288	26.4205	15.153	14.5814	14.4769	14.8391	15.5959	15.2086	15.2235	13.2899	15.393	12.0041	-1.47032	-1.8448	-2.04954	-1.62076	-0.952042	-1.38524	-0.88121	-2.16844	-1.05311	-2.89793	-0.0760569
PIKFYVE	Q9Y2I7;E9PDH4;Q9Y2I7-2;Q9Y2I7-3;Q9Y2I7-4;F8WEZ0;C9JL08	8	-1.01256	0.135943	1.76844	-1.21304	0.399224	-0.577501	-1.24719	-2.2945	31.8104	16.4705	15.7952	15.8947	16.0078	16.5289	16.3716	16.0063	14.485	16.9382	13.5328	-0.152828	-0.630972	-0.631801	-0.452048	-0.0189993	-0.222227	-0.0984174	-0.973299	0.492149	-1.3692	-0.0601524
PFKP	Q01813;Q01813-2;B1APP8;B1APP6;H0Y757;Q5VSR5;V9GYV7;V9GY25	15	0.714745	0.135943	1.7717	0.977236	1.90369	0.325881	0.488428	0.544078	30.1993	18.021	18.0856	18.3946	19.124	18.1464	18.3247	17.0036	16.6641	17.4091	16.1745	1.39768	1.65938	1.86809	2.66415	1.59848	1.7308	0.898884	1.20583	0.962962	1.27247	0.672009
MNT	Q99583;V9GY02;REV__Q99583	2	0.782958	0.135943	1.77215	0.0316099	1.0818	0.989938	0.451809	1.26858	26.9688	13.4849	13.2301	13.1591	13.5518	12.8664	13.2913	12.8724	12.508	13.0053	12.3248	-3.13833	-3.19605	-3.36741	-2.90804	-3.68152	-3.30254	-3.23235	-2.95034	-3.44081	-2.57722	-0.00385256
ERLEC1	Q96DZ1-3;Q96DZ1;Q96DZ1-2	14	-1.00841	0.136034	1.76679	-2.02432	-0.535201	-0.0585936	-1.41372	-1.07624	31.3973	19.1234	18.1741	17.9238	17.6541	19.3922	19.4277	18.5674	16.9327	18.9247	16.451	2.50008	1.74789	1.39728	1.19424	2.84433	2.83384	2.46268	1.47441	2.47859	1.54892	0.528358
YIPF3	E7EQR8;Q9GZM5;D6RGY8;D6RFI3;H0Y9A1	3	-0.779326	0.136034	1.76988	-1.12431	-0.605719	-0.677711	-1.11493	-0.373967	27.2711	16.5348	15.8895	16.443	16.1444	16.8384	16.6439	16.3204	14.8892	16.644	14.7074	-0.088476	-0.536647	-0.0835166	-0.315445	0.290456	0.0500056	0.215726	-0.569092	0.197899	-0.194686	0.397605
AARSD1	Q9BTE6;C9J5N1;Q9BTE6-2;Q9BTE6-3;K7EQ85;L7N2F4;H7C1K1;L7N2F5;H7C054	9	0.854261	0.136199	1.76807	0.711631	1.2074	1.31477	0.887596	-0.70828	28.5371	17.1498	17.1246	17.4158	17.8601	17.7322	18.2778	16.6888	16.6211	17.4584	15.2661	0.526487	0.698472	0.889364	1.40019	1.18427	1.68391	0.584075	1.16283	1.01234	0.364083	0.342209
DNAJC7	Q99615;Q99615-2;K7EIH8;K7EPP7;K7ESP1;K7ER44;K7EJL5;K7EN19;K7EJV7;K7ELJ8;K7EJE9;K7EK03;K7EJ24;K7EQ73	17	0.732483	0.136199	1.7682	0.446988	0.833861	1.51213	0.91654	0.0928478	30.5602	18.4497	18.3352	18.6007	18.8919	18.4087	19.0276	17.7547	17.7068	18.3418	16.7621	1.82644	1.90903	2.07426	2.43207	1.86082	2.43376	1.65001	2.24847	1.89568	1.8601	-0.621137
GAPVD1	F8W9S7;Q14C86-3;Q14C86-4;Q14C86-5;Q14C86-2;Q14C86;Q14C86-6;C9IZ08;B4DGD8;H0Y7I9;B0QZ65;A0A0A0MQV8;H0Y4E7	12	0.818991	0.136235	1.76692	0.930435	0.493352	0.408806	2.7457	0.793838	28.8102	17.6286	17.6773	17.6427	17.7944	17.2854	17.4944	16.5666	17.7642	17.038	15.9945	1.00528	1.25117	1.11625	1.33456	0.737455	0.900583	0.461868	2.30585	0.5919	1.09242	0.784541
SBDS	A0A087X020;Q9Y3A5;F8WE72	12	-0.971864	0.136294	1.76228	-2.15089	1.6792	-0.951638	-0.60056	-1.36347	30.806	19.3829	18.3909	18.5875	19.225	19.1301	18.8338	18.7622	17.6812	19.1711	16.4778	2.75964	1.9647	2.06107	2.76517	2.58215	2.23995	2.65746	2.22289	2.72504	1.57571	0.532247
HSD17B10	Q99714;Q99714-2;Q5H928	11	-0.844132	0.136294	1.76471	-1.29293	0.0596359	-0.47595	-1.1843	-1.15749	34.4777	18.9813	18.2791	18.3103	18.2844	18.9759	18.8564	18.9759	17.4974	19.8778	17.342	2.35803	1.8529	1.78387	1.82451	2.42801	2.2625	2.87114	2.03909	3.43171	2.43991	0.447739
KNTC1	P50748;E7ES84	6	-0.573007	0.136294	1.77328	-0.567191	-0.696298	-0.817993	-0.456575	1.9752	27.954	16.3391	15.882	16.1966	15.8609	15.8838	15.6372	15.0083	14.0253	15.4928	15.3527	-0.284144	-0.544129	-0.329913	-0.598947	-0.664075	-0.956631	-1.09647	-1.433	-0.953337	0.450654	-0.0680494
SIKE1	Q9BRV8;Q9BRV8-2	5	-0.554966	0.136294	1.77358	0.163826	-0.541715	-0.675894	-0.53721	-0.706253	27.2425	15.9954	15.7853	15.7095	15.4372	15.7849	15.5911	15.6022	14.5644	16.1338	13.9431	-0.627844	-0.640901	-0.816989	-1.0227	-0.763021	-1.0028	-0.502487	-0.893923	-0.312273	-0.958981	-0.136359
ENO3	P13929-3;P13929-2;P13929;E5RGZ4	5	1.33871	0.136361	1.75738	2.0118	2.31073	0.338162	0.889333	1.14351	27.1727	15.7358	16.1498	15.6662	16.5624	15.0464	15.2293	14.9727	14.9062	15.0646	14.2885	-0.887513	-0.276348	-0.860252	0.102557	-1.50147	-1.36458	-1.13201	-0.552077	-1.38148	-0.613539	0.68072
UBR1	Q8IWV7;A0A087WTJ9;Q8IWV7-2;H3BS20;H3BNQ6;H3BUC4	13	0.689621	0.136597	1.76116	0.584363	0.540799	0.12523	1.45927	0.943647	27.8995	16.1691	16.101	16.6542	16.8254	15.8848	15.9886	15.6262	15.9478	16.0943	15.1653	-0.454138	-0.325143	0.127768	0.365517	-0.663073	-0.605277	-0.478556	0.489464	-0.351834	0.263255	0.383068
ARHGDIA	P52565;J3KTF8;J3QQX2;J3KRY1;P52565-2;J3KRE2;J3KS60	10	-0.578372	0.136597	1.77583	-0.947029	-0.596831	-0.587835	-0.550451	-0.160863	32.6921	18.669	18.0836	18.2364	17.9415	18.5188	18.3577	18.0174	16.9705	18.5188	16.7452	2.04575	1.65746	1.70988	1.4816	1.97089	1.76382	1.91265	1.5122	2.07274	1.84313	0.252612
ZBTB20	Q9HC78-2;Q9HC78;M0QZ57;Q96K62	2	-1.83167	0.137411	1.75038	-2.17921	-0.235922	-2.78424	-2.78729	-1.17169	25.2371	14.2672	13.2656	13.0376	12.8905	14.4083	13.4314	14.7938	12.2238	14.2004	11.6537	-2.35605	-3.16056	-3.4889	-3.56933	-2.13958	-3.16248	-1.31092	-3.23449	-2.24574	-3.24839	0.883882
VIMP	Q9BQE4;A0A182DWI4;E9PN30	6	-1.52034	0.137411	1.75063	-2.28264	0.358461	-2.63833	-0.86581	-1.81489	29.5652	17.7749	16.7383	16.4956	16.5921	18.2936	17.3708	16.7004	15.4388	17.9604	14.9217	1.1516	0.312155	-0.0308398	0.132214	1.7457	0.77699	0.595637	-0.019551	1.51427	0.0197032	0.417021
C12orf73	Q69YU5	2	0.681773	0.137411	1.76018	0.766227	0.792296	1.52568	-1.05429	0.486817	25.63	15.7008	15.6941	16.485	16.7592	15.4251	16.049	15.79	14.4001	16.086	14.8077	-0.922488	-0.732062	-0.0414804	0.299296	-1.12279	-0.54481	-0.314704	-1.05823	-0.360107	-0.094388	0.664461
PIN1	K7EMU7;Q13526;K7EN45	4	1.09749	0.137463	1.75158	0.59374	-0.858141	1.77853	1.59099	1.43127	28.7398	16.5163	16.4514	16.8192	16.4172	16.5608	17.2787	15.9237	16.335	15.9994	15.4434	-0.106949	0.0252136	0.29268	-0.0426541	0.0129142	0.684817	-0.180976	0.876731	-0.446692	0.54132	0.337678
C8orf82	H0YF29;Q6P1X6-2;Q6P1X6	2	-0.915533	0.137697	1.75256	0.0406164	-0.590317	-0.862971	-2.81478	-1.29322	27.0015	14.6719	14.4201	14.3272	14.035	15.282	15.0187	15.7541	13.1654	16.7329	14.0933	-1.95141	-2.00608	-2.19927	-2.42489	-1.26591	-1.57517	-0.350591	-2.29289	0.286812	-0.808792	NA
ARGLU1	Q9NWB6;Q9NWB6-3;Q9NWB6-2;X6R9F1	14	0.617355	0.137792	1.75783	0.545072	-0.652611	0.959196	0.800767	0.530237	31.5414	18.2099	18.1285	18.5907	18.2729	18.5417	18.9552	17.9971	17.8703	17.744	16.4989	1.58663	1.70235	2.06421	1.81308	1.99379	2.36136	1.89239	2.41202	1.2979	1.59682	0.245642
TRAPPC6B	Q86SZ2-2;Q86SZ2;G3V4C3;G3V2H7	3	0.517175	0.137957	1.76565	0.576155	0.527727	0.504253	0.0115669	0.57822	28.3853	17.0059	16.935	16.7828	16.9485	16.6283	16.8728	16.1715	15.5073	16.6462	15.4378	0.382629	0.508852	0.256292	0.488686	0.0803634	0.278944	0.0667484	0.0489888	0.200152	0.535772	-0.252827
EXD2	Q9NVH0-2;Q9NVH0;C9JLF4	6	-1.05396	0.138234	1.74538	-0.852471	0.663644	-1.64021	-1.5384	-1.15094	26.895	16.2106	15.6572	15.5044	15.7258	16.3109	15.7589	15.8453	14.1257	16.2519	13.7211	-0.412647	-0.768996	-1.02209	-0.734018	-0.237014	-0.834977	-0.259403	-1.33257	-0.194153	-1.18095	0.672619
PTAR1	X6R9N0;Q7Z6K3;J3KQP8	3	0.830941	0.138234	1.74665	0.094814	0.789223	1.33997	1.20621	0.724486	26.1614	13.3961	13.1626	13.2228	13.4957	13.1604	13.7153	12.2299	12.3792	12.6959	11.5993	-3.22721	-3.26358	-3.30365	-2.96413	-3.38754	-2.87853	-3.87485	-3.07915	-3.75022	-3.30274	0.0129777
SNX15	Q9NRS6-2;Q9NRS6;E9PK26;E9PMW6	4	0.821222	0.138234	1.74877	0.0684029	0.678696	0.610058	1.17484	1.72616	29.5061	15.8791	15.6367	15.4652	15.6928	15.4798	15.7636	15.0729	15.2009	15.1084	14.7779	-0.744176	-0.789465	-1.06132	-0.767085	-1.06813	-0.830249	-1.03179	-0.25745	-1.33766	-0.124122	0.496848
SPTAN1	Q13813;A0A0D9SGF6;Q13813-3;Q13813-2;A0A0D9SF54;A0A0D9SFF6;A0A1B0GTB7;A0A0D9SFH4;A0A1B0GW19;A0A1B0GWE2;A0A1B0GUH3	93	-0.67399	0.138234	1.74999	-1.67502	-0.602126	0.0119877	-0.528712	-0.891077	34.6207	21.8494	21.0181	21.486	21.1889	21.2391	21.3007	20.9687	19.9366	22.1266	19.7945	5.2261	4.59191	4.95953	4.72908	4.69114	4.70688	4.86395	4.4783	5.6805	4.89245	0.184806
IMPACT	Q9P2X3;J3KT25;J3QRS6;J3QQU0;Q9P2X3-2	3	0.627045	0.138234	1.75625	0.724043	0.472606	-0.184508	1.51469	0.684473	26.9017	13.6333	13.6124	13.7117	13.8549	13.3221	13.3108	12.7933	13.1527	13.4742	12.347	-2.98994	-2.81377	-2.81481	-2.605	-3.22584	-3.2831	-3.31138	-2.30563	-2.97188	-2.555	0.0456839
TBL2	Q9Y4P3;Q96E41;E9PF19;F8WDI9;F8WCR3;A0A087WXC6;F2Z3G3;F8WBP2;F8WEC3;F8WB62	20	-1.07483	0.13928	1.73951	-1.52081	-0.270977	-0.547487	-1.66744	-1.36744	32.3433	19.2215	18.4423	18.7119	18.5505	18.8758	18.7296	19.2561	17.4486	19.4716	16.7752	2.59822	2.01611	2.18542	2.09062	2.32786	2.13578	3.15136	1.99032	3.02552	1.87315	0.353918
DIS3L	Q8TF46-2;Q8TF46-4;Q8TF46;Q8TF46-3	3	0.639482	0.13928	1.74915	0.71561	-0.542129	0.472084	0.730764	1.39448	24.2821	13.3273	13.3035	13.6504	13.3779	13.0662	13.2988	12.759	12.5846	13.0756	12.4914	-3.29601	-3.12268	-2.8761	-3.08198	-3.4817	-3.29507	-3.34571	-2.87375	-3.37052	-2.41064	-0.105409
PIGT	Q969N2-4;Q969N2-6;Q969N2-5;Q969N2;Q969N2-3;Q969N2-2;H7C2Y2;B7Z7C5;F6W983	5	0.608834	0.139341	1.74757	2.03131	0.43791	0.785648	0.5762	0.283061	27.4738	15.9849	16.4056	16.0659	16.1949	15.944	16.293	15.7407	15.461	15.7716	14.3375	-0.638372	-0.0206176	-0.460534	-0.264934	-0.603931	-0.300828	-0.363992	0.00272141	-0.674454	-0.564562	-0.360029
UBAP2	Q5T6F2;A2A305;F5H2U4;A0A0D9SFI5;Q5T6F2-2;H0YDN2	10	0.877935	0.139606	1.73866	0.243548	1.03664	1.49195	1.14722	0.470314	27.8939	16.3083	16.1251	16.4235	16.7978	16.1598	16.7712	15.598	15.7071	15.8699	14.5789	-0.314977	-0.301104	-0.10295	0.337924	-0.388099	0.177355	-0.506727	0.248806	-0.576239	-0.323141	0.416788
SLC4A1	P02730-2;P02730;A0A0A0MS98	11	2.06474	0.140029	1.7307	3.12862	1.10652	-0.806515	3.15353	2.99199	31.0906	18.2044	18.9957	18.5563	18.9591	17.5806	17.3382	17.4365	18.9118	17.3442	17.9818	1.58115	2.56956	2.02978	2.49928	1.03266	0.744363	1.33176	3.45344	0.898111	3.07971	0.41945
HLA-G	Q8MH48;Q5RJ85;A0A0G2JPQ3;P17693	2	1.17576	0.140029	1.73301	1.9216	1.73798	1.25296	-0.646651	0.911784	26.9387	14.1213	14.5049	13.7261	14.3877	15.1101	15.6327	14.6071	13.4947	14.8442	13.8908	-2.50199	-1.92129	-2.80036	-2.07218	-1.43779	-0.961111	-1.49762	-1.96358	-1.60193	-1.01121	0.350118
CRAT	P43155-2;P43155;P43155-3;B7ZBP5;A6PVN3;H0Y4Z7	10	-0.727286	0.140029	1.73799	-0.471716	-1.02564	-1.04254	-0.964296	0.047994	29.7436	17.8828	17.458	17.476	17.0055	16.8286	16.4986	17.5962	16.2675	17.7827	16.1688	1.25952	1.03178	0.949558	0.545607	0.280696	-0.0952663	1.49144	0.80919	1.33661	1.26673	-0.190003
LRRK1	Q38SD2;E9PMK9;E9PK39;H0YEW1	8	-0.941161	0.140382	1.73285	-1.23771	-0.525912	-1.61845	-1.21066	0.931649	27.4051	16.931	16.2474	16.1456	15.8797	16.9347	16.3907	16.4503	14.9539	15.5231	14.585	0.307711	-0.178766	-0.380902	-0.580137	0.38677	-0.203111	0.345571	-0.504432	-0.922995	-0.317082	0.694816
ZNF384	Q8TF68-3;Q8TF68-2;Q8TF68;R4GMR4;E9PHB3;Q5T0B9	2	0.660245	0.140382	1.7356	0.409754	0.82191	1.096	0.00104228	0.812828	25.8401	13.91	13.7829	13.3021	13.5884	13.6502	14.1145	13.5572	12.8859	13.6404	12.6113	-2.71329	-2.64328	-3.22441	-2.8715	-2.89776	-2.47938	-2.5475	-2.57242	-2.80574	-2.2907	-0.439526
TYMS	P04818-3;P04818-2;P04818	2	1.86302	0.142151	1.71987	2.73788	-0.653502	3.4571	2.2786	0.899624	25.8521	14.5457	15.2051	14.9669	14.6488	14.0866	15.428	13.3498	14.2293	14.0354	13.0728	-2.07753	-1.22111	-1.55961	-1.81111	-2.46128	-1.16588	-2.75489	-1.22897	-2.4107	-1.82928	0.59127
TMEM41A	H7BXL1;F8WDE2;Q96HV5	2	1.19891	0.142151	1.72375	0.241805	1.80573	2.07984	0.785135	1.08203	25.3644	13.0193	12.8354	12.8335	13.5228	12.5489	13.3787	12.2353	12.0979	12.5297	11.7065	-3.60402	-3.59074	-3.69297	-2.93704	-3.99897	-3.21515	-3.86943	-3.36044	-3.91642	-3.19551	0.184384
ACAT2	Q9BWD1;Q9BWD1-2	6	1.04261	0.142151	1.72469	0.284753	1.1186	3.13371	1.24899	0.564512	30.5219	17.8858	17.7165	17.8239	18.2317	17.0383	18.2595	16.9734	17.1518	17.4874	16.2685	1.26256	1.29035	1.29741	1.77186	0.490408	1.66568	0.868707	1.69354	1.04129	1.36642	0.403705
KHK	P50053-2;P50053;C9JDL1	3	0.874819	0.142151	1.72472	0.464627	1.5903	0.113965	1.08268	1.12253	25.3164	14.5527	14.4442	15.1808	15.7819	14.6056	14.7051	13.7731	13.8383	13.9523	13.1601	-2.07055	-1.982	-1.34567	-0.677992	-1.94232	-1.8887	-2.33158	-1.61999	-2.49381	-1.74192	-0.378602
HS2ST1	Q7LGA3;Q7LGA3-3;Q7LGA3-2;K7EP71	4	-0.788289	0.142151	1.72695	0.601272	-0.815124	-0.497237	-2.02321	-1.05256	26.2151	16.2042	16.1418	15.6504	15.2661	16.3875	16.26	17.2466	15.1969	16.4828	14.0272	-0.419034	-0.284327	-0.876098	-1.19381	-0.160399	-0.333813	1.14193	-0.261362	0.0367259	-0.87483	0.316456
C16orf58	H3BSM7;Q96GQ5;H3BR29;Q96GQ5-2;I3L2V0;H3BTA0;H3BS97	9	-0.999373	0.142384	1.72167	-0.4118	-0.421174	-1.45556	-1.48786	-1.22047	29.351	16.8663	16.4617	16.7881	16.5652	17.651	17.1675	16.8561	15.1709	17.8631	15.2791	0.243008	0.0355126	0.261656	0.105328	1.10304	0.573666	0.751388	-0.287368	1.41699	0.377022	0.207805
RFK	Q969G6	2	0.615345	0.143449	1.72819	1.10238	-1.49682	0.508423	0.773583	0.564092	25.5893	13.7482	13.8551	14.0736	13.4101	13.7717	14.0178	13.3032	13.1579	13.6476	12.4283	-2.87509	-2.57111	-2.45284	-3.04981	-2.77622	-2.57609	-2.80151	-2.3004	-2.79853	-2.47371	-0.0222358
RCC2	Q9P258	15	1.04334	0.144002	1.71471	1.44138	0.263485	1.16778	1.81845	0.525604	32.1632	18.5853	18.8067	19.1737	19.2312	19.0598	19.5508	17.7731	18.3393	18.4334	17.1848	1.96203	2.38051	2.64723	2.77137	2.51187	2.95691	1.66835	2.88095	1.98733	2.28271	0.758912
PSPH	C9JBI3;P78330;A0A1D5RMN5;C9JEJ7;F8WD74	5	0.922465	0.144002	1.71492	0.557953	1.40165	1.36588	0.441631	0.845208	29.3359	16.4928	16.4158	16.7077	17.2314	17.3282	17.8927	16.358	15.9867	16.3467	15.3424	-0.130441	-0.0103669	0.181179	0.771582	0.780255	1.29888	0.253294	0.528376	-0.0994282	0.440377	0.742639
GMEB2	Q5JTV1;Q9UKD1;Q9Y692-2;Q9Y692	3	-0.791565	0.144002	1.71732	-0.493768	-0.394274	-0.454735	-1.15078	-1.46427	27.7012	16.7284	16.2961	16.5459	16.334	16.8776	16.7659	16.755	15.2994	16.6227	13.8522	0.105118	-0.130065	0.0194384	-0.12587	0.329684	0.172057	0.65027	-0.158959	0.176612	-1.04981	0.362157
BUD31	P41223;P41223-2;C9JNV2;C9JCD9	5	0.701631	0.144002	1.71802	-0.149347	0.670619	0.500896	0.933318	2.32377	30.0976	16.3134	15.9975	16.1047	16.3291	16.6145	16.8578	15.8415	15.805	16.0949	16.2214	-0.309866	-0.428708	-0.421734	-0.130803	0.0666261	0.26396	-0.263206	0.346678	-0.351216	1.31935	0.193181
SECISBP2L	Q93073-2;Q93073;H0YKY4;J3KPI1	3	-0.677353	0.144002	1.71877	-1.63527	-0.457544	-0.491862	-0.933465	-0.315807	24.8538	15.496	14.6781	14.9453	14.7075	14.8744	14.7489	14.7698	13.4621	15.7573	13.8652	-1.1273	-1.74807	-1.58117	-1.7524	-1.67351	-1.84492	-1.33494	-1.99619	-0.688786	-1.03689	0.264008
CD47	Q08722;Q08722-4;Q08722-2;Q08722-3;H7BYS8;H0YC40	5	-1.07641	0.144375	1.70996	-0.536899	-0.487647	-1.14174	-1.89752	-1.31823	31.4316	18.4052	17.9584	18.2716	18.0214	18.3744	18.0075	18.4364	16.4723	18.7508	16.092	1.78196	1.53221	1.74514	1.56158	1.82646	1.41365	2.33172	1.01402	2.30468	1.18995	0.183941
FAM207A	Q9NSI2-2;Q9NSI2;C9JJU7	4	0.651555	0.144375	1.7163	0.447434	1.61969	0.878437	0.628769	0.136983	28.0982	16.2392	16.1248	16.4265	17.0396	16.4306	16.8142	15.3814	15.1375	15.9702	14.4244	-0.384129	-0.301387	-0.0999822	0.579741	-0.117263	0.220306	-0.723348	-0.320839	-0.475857	-0.477682	0.864927
PDIA3	P30101	28	-0.595638	0.146467	1.71398	-0.742854	-0.433841	-0.0314344	-1.28933	-0.610192	36.5989	21.6652	21.1488	21.0246	20.7965	21.8767	21.9222	21.6684	20.1184	21.6477	19.5304	5.04195	4.72262	4.49811	4.33659	5.32878	5.32838	5.56371	4.66014	5.20163	4.62838	0.583923
DCK	D6RFG8;P27707;D6RCP9;D6RG38	7	2.00415	0.148573	1.69039	3.25206	0.962524	3.6377	1.25193	0.916532	29.5387	17.416	18.249	17.6462	17.9901	16.8168	18.2252	17.1104	17.2909	16.4362	15.4865	0.792725	1.82284	1.11977	1.53028	0.268872	1.63135	1.00572	1.83255	-0.00993933	0.584413	0.162017
CAMKMT	B5MC79;B5MC16;Q7Z624-2;Q7Z624	2	2.16363	0.148573	1.69109	2.95615	0.265173	2.97785	3.63314	0.98583	23.9872	11.6181	12.3512	12.9223	12.9806	11.7717	12.9351	10.8473	12.6491	11.2566	10.3599	-5.00517	-4.07501	-3.60413	-3.4793	-4.77617	-3.6588	-5.25743	-2.80917	-5.18954	-4.54219	0.311193
TPD52	P55327-2;P55327-4;E5RFR7	9	-1.15203	0.148573	1.69284	-2.3124	0.484725	-1.36142	-1.51121	-0.583508	33.5204	18.9494	17.9028	18.1128	18.261	18.7938	18.3453	18.9705	17.2694	18.6696	16.5727	2.3261	1.4766	1.58636	1.80114	2.24585	1.75144	2.86573	1.81107	2.22352	1.67069	0.528234
MTMR9	Q96QG7-2;Q96QG7	2	0.734165	0.148573	1.69717	0.978969	-0.603043	0.436708	1.31013	0.804106	25.8594	14.6041	14.6693	15.1609	14.8634	14.1671	14.3865	13.6007	13.8208	14.0474	13.0117	-2.01919	-1.7569	-1.36562	-1.59645	-2.38081	-2.20731	-2.504	-1.63753	-2.39872	-1.89035	-0.381661
ACP2	E9PQY3;P11117;E9PHY0;B7Z7D2;E9PP23;E9PKW9;E9PQW9;B7Z6U3;P11117-2	6	-0.775336	0.148573	1.69842	-0.561479	0.266346	-1.91499	-1.08086	-0.68365	29.4855	17.0044	16.5492	16.584	16.6427	17.6315	16.9775	16.7121	15.3041	16.9795	14.806	0.381094	0.123038	0.0575466	0.182865	1.08364	0.383608	0.607375	-0.154244	0.533372	-0.0960491	0.305478
ELP2	Q6IA86-3;Q6IA86;Q6IA86-6;Q6IA86-4;Q6IA86-7;Q6IA86-2;Q6IA86-5;K7ER35;F5GYE9;F5GWY6	10	0.731623	0.148573	1.69994	0.407132	1.32088	0.359755	0.77373	0.796612	28.4122	16.8689	16.741	16.5067	16.9974	16.7399	16.9308	15.8982	15.753	16.5537	15.5123	0.245663	0.314792	-0.0197348	0.53758	0.192001	0.33691	-0.206545	0.294671	0.107591	0.610233	-0.263688
MON2	Q7Z3U7-2;Q7Z3U7-6;Q7Z3U7-5;Q7Z3U7;F8VZV1;Q7Z3U7-3;F8VQS2	14	-0.563876	0.148573	1.7129	-0.542196	-0.0429311	-0.538815	-0.610617	-1.4612	28.727	18.2529	17.8043	17.7012	17.6332	18.3282	18.1853	17.6686	16.5808	18.3908	15.6227	1.62966	1.37812	1.17469	1.17332	1.7803	1.59144	1.56393	1.12251	1.94473	0.720665	0.113422
PES1	B5MCF9;O00541-2;O00541;B3KXD6;H7C267;H7BYY8	11	0.66364	0.149369	1.69445	-0.116754	1.21148	0.872962	0.407682	0.710303	29.9913	17.8888	17.5839	17.7228	18.1687	18.1621	18.5436	17.124	16.7296	17.4201	16.3127	1.26553	1.1577	1.19633	1.70883	1.6142	1.94974	1.01932	1.27128	0.974027	1.41066	0.0855596
NCAPG2	Q86XI2;H0Y6U5;Q86XI2-2;F8WE06	8	1.42239	0.149556	1.68631	1.78752	-0.705637	3.04816	1.77375	0.70602	27.3194	16.0294	16.3677	16.4677	16.1283	16.0797	17.2691	15.418	15.9537	15.6179	14.5072	-0.593928	-0.058521	-0.0587275	-0.331588	-0.468239	0.675258	-0.68677	0.495386	-0.828229	-0.39487	0.644411
PDIA5	Q14554;Q14554-2;C9JY10;H7C4F9	13	-0.809084	0.149556	1.69142	-0.522217	-1.17572	-0.252377	-1.7489	-0.554879	32.3969	19.0117	18.5698	18.9636	18.4315	18.9317	18.8951	19.3347	17.4718	19.1423	17.0673	2.3884	2.14361	2.43708	1.97165	2.38374	2.30128	3.23003	2.01352	2.69618	2.16524	0.575096
RRP7A	Q9Y3A4;Q9NSQ0	3	0.577775	0.149556	1.69714	0.487412	0.376503	0.691538	0.398919	1.31832	25.8546	14.6975	14.5966	14.4524	14.5563	15.2096	15.5237	14.5198	14.1193	14.1695	13.5271	-1.92582	-1.82958	-2.07404	-1.9036	-1.33834	-1.0702	-1.58496	-1.33896	-2.27656	-1.37493	0.574948
SENP3	Q9H4L4;A0A087X0R7;A0A087WV50;J3QL36;A0A087WZ63	4	-0.551466	0.149776	1.7037	-0.590584	1.3722	-0.835946	-0.497766	-0.566075	26.0365	14.5843	14.1193	13.9816	14.4933	14.7139	14.4606	14.3819	13.371	14.1415	12.058	-2.03902	-2.30691	-2.54491	-1.96657	-1.83404	-2.13327	-1.72277	-2.08735	-2.30455	-2.84405	0.228886
HADHA	P40939;H0YFD6;P40939-2	27	-0.52394	0.149776	1.70385	-0.500841	-0.484001	-0.993672	-0.313952	-0.586958	34.2309	21.0828	20.6482	20.2808	20.0321	20.323	20.0111	20.2453	19.3595	21.2708	19.1712	4.45956	4.22199	3.75434	3.57228	3.7751	3.41728	4.14056	3.90114	4.82467	4.26919	0.016425
ATP5A1	P25705;P25705-3;K7ENJ4;K7ERX7;K7ESA0	31	-0.546309	0.150266	1.69343	-0.444578	-0.153422	-0.799588	-0.719019	-0.566506	36.4565	20.9619	20.5462	20.4876	20.3743	20.8504	20.6106	20.6883	19.5267	21.6007	19.5168	4.33862	4.12006	3.9611	3.91446	4.3025	4.01678	4.58361	4.06838	5.15459	4.61476	0.2471
APOC3	B0YIW2;P02656	2	-0.82605	0.150946	1.68572	-1.83361	0.263596	-1.18113	-0.652838	-0.644231	33.2862	16.933	16.0481	16.2292	16.2868	16.6788	16.2973	16.6653	15.5487	16.8718	14.7285	0.309673	-0.378092	-0.297263	-0.173071	0.130881	-0.296558	0.560531	0.0903611	0.425735	-0.17354	NA
PARP1	P09874;Q5VX84;Q5VX85	42	-0.962209	0.150959	1.68176	-1.75552	0.926195	-0.515218	-1.31723	-1.15214	35.2003	21.4851	20.6266	20.6528	20.9818	21.476	21.3418	21.1895	19.6206	21.3676	18.8358	4.8618	4.20041	4.12633	4.52196	4.92804	4.74795	5.08482	4.16225	4.92147	3.93377	0.259081
ZCCHC3	Q9NUD5;Q9NUD5-2	3	2.08205	0.151108	1.67525	0.631957	4.17356	2.87632	1.78911	0.939317	25.0309	13.726	13.674	13.8937	15.553	13.0939	14.2195	13.1013	13.6475	13.249	12.3167	-2.89728	-2.7522	-2.6328	-0.906865	-3.45405	-2.37438	-3.00347	-1.81085	-3.19709	-2.58531	-0.318151
ZNF417	M0R230;Q8TAU3-2;Q8TAU3	2	1.88542	0.151108	1.67551	1.76673	-0.0553363	1.26399	2.91493	3.53678	24.6671	11.934	12.2653	12.288	12.215	11.3116	11.8383	11.4468	12.7596	11.6978	12.752	-4.68929	-4.16091	-4.23845	-4.24491	-5.23633	-4.75555	-4.65795	-2.69873	-4.74826	-2.15002	0.0636958
SEC61B	P60468;S4R3B5	5	-0.988497	0.151108	1.68026	-1.97679	0.432664	-0.760184	-0.74424	-1.46115	31.841	17.8015	16.8682	17.2864	17.4132	17.6913	17.4661	17.1365	15.9577	18.1553	15.3872	1.17818	0.442045	0.759883	0.953334	1.14334	0.872258	1.03179	0.499381	1.70917	0.485131	0.47142
PITRM1	Q5JRX3;Q5JRX3-2;Q5JRX3-3;A0A0A0MRX9;H0Y4F7;H0Y7L7;B1APQ0;B1APQ1	27	-0.607591	0.151108	1.68436	-1.36122	-0.314612	-0.647721	-0.394118	-0.648155	31.8243	19.3048	18.5795	18.8529	18.6736	19.3935	19.2101	18.5541	17.6137	19.8007	17.6544	2.68149	2.15329	2.32644	2.21376	2.84558	2.61627	2.44937	2.15536	3.35462	2.75234	0.441316
ZRANB2	O95218-2;O95218	8	-0.706993	0.151286	1.68191	-0.828579	1.36265	-0.473295	-1.8247	-0.819121	31.3936	18.1739	17.6285	17.7738	18.2817	18.8165	18.698	18.469	16.5544	18.2999	16.0228	1.55059	1.20231	1.24737	1.82179	2.26862	2.1041	2.36425	1.09613	1.85383	1.1208	0.335762
ACAD8	Q9UKU7;Q9UKU7-2;Q9UKU7-3;E9PLS3	16	-1.45526	0.151483	1.67329	-1.24372	-0.399481	-2.06015	-2.89832	-0.674621	31.2193	18.7817	18.0961	18.1996	17.9855	18.8969	18.1889	19.4156	16.77	19.3766	17.21	2.15843	1.66992	1.67312	1.52568	2.34897	1.59502	3.31091	1.31173	2.93048	2.30796	0.531692
CCT7	Q99832;Q99832-3;Q99832-4;Q99832-2;F8WAM2;F8WBP8;A0A0D9SG95	16	0.75921	0.151483	1.67884	0.455412	1.60961	0.939597	0.882653	-0.568184	33.7061	19.8311	19.7194	19.7028	20.3117	19.8909	20.2971	19.1934	19.1224	19.7928	17.7077	3.20777	3.29321	3.17628	3.85188	3.34301	3.7033	3.0887	3.66409	3.34673	2.80561	0.48001
MCM4	P33991;E5RG31;E5RFR3;E5RFJ8;E5RG53;Q9UJA3-2;Q9UJA3-3;Q9UJA3;Q9UJA3-4	22	1.52131	0.151769	1.66994	2.34252	0.23343	2.67023	1.65995	0.700418	32.2568	18.8934	19.4192	19.377	19.4222	19.2919	20.3409	18.3738	18.8321	18.1421	17.0271	2.2701	2.99298	2.85054	2.96238	2.74397	3.74708	2.2691	3.37376	1.69601	2.12508	0.741318
NUDCD3	Q8IVD9	7	1.16433	0.151769	1.67161	0.0873488	1.84317	1.56792	1.76696	0.556248	28.6151	16.5119	16.2759	16.901	17.6057	16.1952	16.8348	15.4274	15.9585	15.8752	14.65	-0.111342	-0.150232	0.374532	1.1458	-0.352731	0.240941	-0.677311	0.50022	-0.570876	-0.252059	0.0753335
KIAA0930	Q6ICG6-3;Q6ICG6;Q6ICG6-2;B0QY18;B0QY20;B0QY16;H7C1U5;V9GYW7;V9GZ62	4	0.574041	0.151769	1.68325	0.741969	-0.591208	0.75692	0.421997	0.710244	26.0441	15.3556	15.3407	15.1231	14.8305	15.4045	15.7429	15.1305	14.7458	14.8205	13.7131	-1.26772	-1.08549	-1.40337	-1.62935	-1.14337	-0.850936	-0.974191	-0.712478	-1.62557	-1.18898	0.610296
ANKRD28	O15084;O15084-4;O15084-1;B4DIW9;O15084-2	8	0.558997	0.151845	1.68254	0.709563	0.418326	0.171488	0.549072	1.20226	27.3623	15.4095	15.3837	15.599	15.72	15.8717	15.9926	15.1948	14.8967	15.3602	14.629	-1.21376	-1.04247	-0.927464	-0.739887	-0.676222	-0.601244	-0.909888	-0.561647	-1.0859	-0.27303	0.2481
ANKIB1	Q9P2G1	2	1.32365	0.152524	1.66627	-1.1173	2.86508	0.684962	1.30673	1.97932	22.4335	12.9577	12.3148	11.683	12.8063	11.3232	11.6348	11.1747	11.3925	11.5587	11.4217	-3.66556	-4.11136	-4.84348	-3.65358	-5.22474	-4.95904	-4.92998	-4.06583	-4.88744	-3.4803	-0.0650489
LOC401307	A4D104;C9J7I0	2	-1.24092	0.152524	1.66636	-1.47505	-1.81376	-2.06944	-0.584337	-0.262008	27.2347	16.849	16.0853	16.6634	15.87	16.6609	15.9495	16.3347	15.2648	16.2514	14.4004	0.225758	-0.340889	0.136971	-0.589836	0.113032	-0.644366	0.229988	-0.193538	-0.194671	-0.501632	NA
LYPLAL1	Q5VWZ2;Q5VWZ2-2	7	-1.13785	0.152524	1.66689	-2.05668	0.239763	-0.663766	-1.72087	-1.27282	31.7987	18.3171	17.3569	17.4846	17.5324	17.7382	17.5489	17.712	15.8682	19.1747	16.5506	1.69384	0.930724	0.958079	1.07251	1.19029	0.955016	1.60731	0.409885	2.72855	1.64855	0.736117
PMS2	C9J167;P54278;P54278-2;P54278-3	4	0.97101	0.152887	1.66573	0.253972	0.59506	1.64279	0.900948	1.46228	27.0826	15.1267	14.947	15.0448	15.2381	15.0161	15.6835	14.5066	14.448	14.6229	14.0905	-1.49662	-1.47922	-1.4817	-1.22172	-1.53184	-0.910363	-1.59817	-1.01032	-1.82325	-0.811519	-0.214998
HP1BP3	Q5SSJ5;Q5SSJ5-2;X6RGJ2;B0QZK4;Q5SWC8;B0QZK9;B0QZK8;Q5SSJ5-5	23	-0.657501	0.152887	1.67026	-0.556539	-0.905892	-1.88364	-0.262494	-0.409808	33.1607	20.3674	19.9139	19.7805	19.359	20.2148	19.5723	19.7594	18.9087	19.9107	17.9466	3.74413	3.48774	3.25403	2.89914	3.66687	2.97849	3.65471	3.45034	3.46456	3.04456	0.366151
XPC	Q01831;Q01831-2;E7EUB5	4	-1.06629	0.153317	1.66318	-2.1312	-0.209982	-0.586029	-1.61791	-0.786349	27.8624	15.2072	14.2218	14.7423	14.6059	15.2903	15.1299	15.6785	13.9048	15.2192	12.9672	-1.41608	-2.20436	-1.78417	-1.85398	-1.25757	-1.46396	-0.426176	-1.55349	-1.22689	-1.93485	0.595911
LONP1	K7EKE6;P36776-3;P36776-2;P36776;K7EJE8;K7ER27;K7ERR6;K7EQF8;K7ER56	25	-0.666755	0.153692	1.67045	-0.673747	2.07858	-2.36602	-0.480385	-0.846148	32.9225	20.0634	19.5703	19.371	20.1721	21.4771	20.6555	19.7004	18.7012	20.062	17.7642	3.44014	3.14416	2.84449	3.7122	4.92923	4.06167	3.59567	3.24293	3.61587	2.86218	0.682924
ETHE1	M0QXB5;O95571;M0QY80;M0QX80	6	-0.951903	0.153704	1.66233	-0.977821	-1.61792	-1.39996	-0.705552	0.901838	31.259	17.9581	17.3623	17.6723	16.9591	17.4998	17.037	17.3133	16.1608	17.1393	16.1784	1.33482	0.936129	1.14584	0.499255	0.951904	0.443181	1.20855	0.702487	0.693214	1.27633	-0.187432
ANAPC1	Q9H1A4;H0Y564;F8WAS1	5	0.644655	0.153867	1.66281	1.17734	0.476845	0.0384815	0.546645	0.910528	27.3665	15.1534	15.2856	15.5019	15.6469	15.4005	15.472	14.6059	14.3061	14.6784	13.7241	-1.46989	-1.14059	-1.02455	-0.812996	-1.14743	-1.12186	-1.49884	-1.15225	-1.76772	-1.17796	-0.0455504
RRP36	Q96EU6-2;Q96EU6	3	0.774845	0.153867	1.66317	-0.871702	1.49286	0.478487	1.1014	0.74474	26.1926	14.4485	13.8886	13.84	14.4011	14.6266	14.8616	13.3784	13.4564	13.5872	12.5061	-2.17478	-2.53762	-2.68649	-2.05872	-1.92129	-1.73228	-2.72629	-2.00196	-2.85891	-2.39594	0.212462
NECAP1	Q8NC96;F5H2U7	4	-0.60748	0.153867	1.66953	-1.55062	0.463584	-0.70306	-0.449828	-0.669562	28.2275	16.0602	15.271	15.7725	15.912	16.1442	15.9403	15.6056	14.6272	16.3488	14.1861	-0.563049	-1.15522	-0.753981	-0.547863	-0.403671	-0.653537	-0.499126	-0.831061	-0.0972832	-0.715931	0.480189
DDX54	Q8TDD1;Q8TDD1-2;F8VRX4;H0YHH7;H0YHZ9	19	-0.526815	0.153867	1.67282	-0.634094	1.53762	-0.739958	-0.476478	-0.470798	30.016	18.9586	18.4789	18.2614	18.8409	18.9752	18.7575	17.9819	16.9854	18.761	16.7503	2.33533	2.05275	1.73489	2.38099	2.42725	2.16368	1.87715	1.52706	2.31488	1.84824	-0.0464629
TONSL	Q96HA7-2;Q96HA7;A0A087X1F6	4	0.734563	0.155137	1.65851	-0.53712	0.991572	3.0157	0.73667	0.475416	26.6228	14.3364	13.8895	13.6587	14.0145	13.8154	14.9928	13.481	13.3106	13.3086	12.0216	-2.28684	-2.53667	-2.86782	-2.44541	-2.73253	-1.60109	-2.62368	-2.1477	-3.13747	-2.88047	0.524346
GTPBP6	H0Y2S1;O43824	6	-0.882728	0.155278	1.65455	-1.57282	-0.879458	-1.23845	-0.443863	-0.279048	28.5386	17.3698	16.573	16.7637	16.353	17.3153	16.9125	16.6659	15.6917	17.5263	15.6622	0.746538	0.146866	0.237229	-0.106838	0.767398	0.318665	0.561225	0.233351	1.08017	0.760179	-0.0347601
ZKSCAN1	P17029;B3KRF7;E9PC66;C9JRM9	4	1.083	0.155452	1.65175	0.612364	0.520101	2.24341	0.426435	1.64746	26.1066	13.601	13.5423	14.0253	14.188	13.5483	14.4389	13.4603	13.0787	13.083	12.6923	-3.02232	-2.88387	-2.50116	-2.27189	-2.99957	-2.15499	-2.64439	-2.37966	-3.3631	-2.20976	-0.384184
C9orf78	Q9NZ63	4	0.834689	0.156465	1.65013	1.28008	0.411222	0.964093	1.09224	0.425812	25.3059	13.4746	13.6415	13.8104	13.9284	13.6165	14.0319	13.2893	13.361	13.3081	11.9831	-3.14869	-2.78469	-2.71611	-2.53144	-2.93136	-2.56198	-2.81542	-2.09733	-3.13804	-2.91898	0.693801
RSAD1	Q9HA92	2	-0.80717	0.156465	1.65233	-0.321336	-0.868686	-2.08688	-0.441115	-0.867471	24.8511	14.9133	14.5392	14.9474	14.5411	14.811	14.0931	14.7255	13.7531	15.0799	12.7658	-1.71002	-1.88696	-1.57911	-1.91877	-1.73689	-2.50076	-1.3792	-1.7052	-1.3662	-2.1362	-0.0901935
ARFGAP3	Q9NP61;Q9NP61-2;H0Y6A0;B0QYV8;B0QYV9	13	-1.39326	0.157154	1.6386	-1.96818	-0.215759	-0.631749	-1.71121	-2.43938	31.2754	19.4859	18.5556	18.425	18.2862	19.5438	19.3663	19.2609	17.4237	19.8456	16.3293	2.86263	2.12941	1.89849	1.82631	2.99585	2.77247	3.15619	1.96535	3.39945	1.4273	0.653112
DDX21	Q9NR30;Q9NR30-2	27	1.29173	0.157154	1.64044	0.488806	2.31773	1.58923	1.47041	0.592472	32.2165	19.464	19.3636	19.4246	20.3237	19.3904	20.0379	18.2833	18.6125	19.0387	17.8411	2.84069	2.93741	2.89812	3.8638	2.84248	3.44407	2.17861	3.15421	2.59257	2.93909	0.27448
MAN1A1	P33908;P33908-2	11	-0.979255	0.157154	1.64133	-2.26555	-1.00859	-0.958523	-0.488844	-0.483046	29.3965	17.7647	16.734	16.2369	15.7734	17.6075	17.3087	16.4	15.3951	16.9565	14.9365	1.14146	0.307794	-0.289528	-0.686493	1.05956	0.714808	0.295324	-0.0631779	0.510415	0.0344091	0.625849
AFF4	Q9UHB7-2;Q9UHB7	2	-1.2603	0.157154	1.64459	-3.22373	0.979372	-0.899133	-1.87121	-1.01066	24.7492	14.6717	13.3173	13.474	13.8248	13.9823	13.7055	13.5853	11.6391	13.6477	11.2241	-1.95157	-3.1089	-3.05252	-2.6351	-2.56563	-2.88833	-2.51941	-3.8192	-2.79841	-3.67792	0.0877253
GFOD1	Q9NXC2;Q9NXC2-2	2	-0.659118	0.157154	1.64469	-0.397202	0.413116	-0.770746	-1.11138	-0.879477	24.3167	15.3033	14.9036	14.9077	15.0266	14.7287	14.4996	14.9854	13.5566	15.2965	12.9732	-1.31996	-1.52253	-1.61874	-1.4333	-1.81925	-2.09425	-1.11928	-1.90168	-1.14965	-1.92883	0.0392979
ALG13	A0A096LNJ4;A0A087WX43;D6RE84;A0A087WTT9;A0A1B0GVW6;Q9NP73-2;Q9NP73;A0A096LP10;Q9NP73-3	2	-0.77944	0.157154	1.64672	-0.910037	-0.407527	-0.0225238	-1.41466	-1.12718	27.3783	15.5843	15.0114	15.0788	14.8614	15.6262	15.675	15.1191	13.4838	16.0466	13.5339	-1.03902	-1.41482	-1.4477	-1.59844	-0.921717	-0.918803	-0.985578	-1.97449	-0.399485	-1.36811	-0.0968509
ATP7A	Q04656-5;Q04656;Q04656-2;Q04656-3;Q04656-4	3	-0.632869	0.157154	1.64684	-0.284063	-0.424452	-0.910591	-0.644325	-0.900915	25.6834	15.872	15.5105	14.7528	14.5285	15.7312	15.4501	15.4081	14.2973	15.8671	13.5275	-0.751279	-0.915627	-1.77368	-1.93135	-0.816751	-1.1437	-0.696591	-1.16096	-0.578988	-1.37457	0.180771
BBX	C9JA69;Q8WY36-2;Q8WY36;C9J8D0;C9JYU6;C9JZA0;Q8WY36-3	7	-0.566673	0.157154	1.64713	-0.370918	-0.886303	-0.820617	-0.401368	-0.354161	26.9346	16.491	16.1002	15.7722	15.3588	16.6313	16.3837	16.4739	15.5285	16.1437	14.2222	-0.132257	-0.325944	-0.754239	-1.10111	0.0833511	-0.21018	0.369143	0.0702048	-0.302416	-0.679854	0.412858
OGT	O15294;O15294-3;O15294-2;O15294-4;C9JZL3	14	0.729014	0.157154	1.64804	0.577501	0.999937	1.79082	0.609662	-1.0167	30.4911	18.1862	18.1157	18.0662	18.4255	18.015	18.7374	17.4775	17.2206	18.1741	15.7459	1.56288	1.68956	1.53976	1.9656	1.46712	2.14359	1.37282	1.76231	1.72797	0.84384	-0.223373
FAM98B	Q52LJ0-2;Q52LJ0	6	-0.541093	0.157154	1.66331	-1.39671	-0.510882	-0.565913	-0.546482	-0.273413	30.4361	17.4317	16.6944	17.2269	16.9672	17.0497	16.8968	16.9044	15.8603	16.9082	15.0484	0.808397	0.26821	0.700463	0.507385	0.501831	0.302907	0.799701	0.401952	0.462084	0.1464	-0.0508251
SAP30	O75446	2	1.09609	0.157272	1.63828	0.515907	0.258675	1.56387	1.76181	1.38019	25.4278	14.5773	14.486	15.2537	15.3093	14.1776	14.8157	13.7421	14.2697	13.7751	13.18	-2.04603	-1.94016	-1.27278	-1.1506	-2.37034	-1.77817	-2.36262	-1.1886	-2.671	-1.72206	-0.104112
MMGT1	Q8N4V1;Q8N4V1-2	2	-0.558438	0.157272	1.64619	-0.763794	-0.27586	-0.408209	-0.876419	-0.467907	24.9542	13.4818	12.9583	13.5462	13.3828	13.6811	13.5867	13.3619	12.0931	13.7184	11.7099	-3.14148	-3.46788	-2.98031	-3.0771	-2.86678	-3.00713	-2.74278	-3.36519	-2.72767	-3.1921	0.614453
RAD23B	P54727;Q5W0S5;P54727-2;H0Y579;Q5W0S4	10	-0.701648	0.157349	1.64272	-0.877336	0.516896	-0.454205	-0.773389	-2.22913	31.8604	18.8272	18.2654	18.456	18.6173	18.7203	18.6088	18.0328	16.8342	18.8444	15.489	2.20393	1.83918	1.92952	2.15747	2.17243	2.015	1.92812	1.37586	2.39835	0.586988	-0.291871
CHCHD3	C9JRZ6;Q9NX63;F8WAR4;F8WD73	8	0.560701	0.157349	1.65108	0.589524	0.441794	-0.573929	1.09346	0.650803	30.674	17.0139	16.9475	17.2376	17.3682	16.8133	16.6573	16.5627	16.6352	17.1257	15.9727	0.390609	0.521348	0.711144	0.908336	0.265369	0.0634678	0.457998	1.17693	0.679558	1.07069	-0.183657
CCNDBP1	O95273-2;O95273;H3BR23;H3BUF4;H3BQA6;REV__Q8N4P3;O95273-4;O95273-3	4	1.27338	0.158074	1.63367	0.636036	-0.115739	1.24584	3.13926	1.9382	28.0317	15.568	15.5173	15.6919	15.5941	14.758	15.2779	14.3461	15.8117	15.364	15.1956	-1.05532	-0.908874	-0.834597	-0.865802	-1.78995	-1.31591	-1.75862	0.35334	-1.08213	0.293558	0.469594
PI4K2B	Q8TCG2;G5E9Z4	2	1.00301	0.158428	1.63379	0.64813	-0.50375	0.861166	1.49982	2.06445	24.0306	14.1134	14.0668	14.1908	13.9341	13.4301	13.8072	13.0951	13.4444	13.5713	13.4995	-2.50986	-2.35933	-2.33565	-2.5258	-3.11785	-2.7867	-3.00957	-2.01394	-2.87482	-1.40257	0.0581649
ARL1	F8VYN9;P40616-2;P40616;F8VP99;F8VP63;B4DZG7	2	-1.36896	0.159114	1.62943	-2.53539	-0.652785	1.07165	-2.01384	-1.70201	22.9157	13.3811	12.2592	12.7637	12.4459	12.7601	13.2154	13.0813	11.038	13.4793	10.527	-3.24214	-4.16696	-3.76279	-4.014	-3.78777	-3.37844	-3.02344	-4.42035	-2.96682	-4.37506	0.389424
ITGA3	P26006;P26006-1	2	1.024	0.159169	1.6281	0.023719	1.24425	0.484922	1.45143	1.91568	23.105	11.3595	11.102	10.8426	11.3019	10.779	11.0163	10.325	10.6412	10.8153	10.6297	-5.26375	-5.32413	-5.68389	-5.15797	-5.76893	-5.57753	-5.77975	-4.81707	-5.63079	-4.27232	0.0300688
UBE4A	Q14139;Q14139-2;B7Z7P0	9	0.749788	0.159169	1.6323	0.392267	0.392435	1.24335	0.575833	1.14505	28.0014	16.3098	16.1768	16.4847	16.595	16.3341	16.8532	16.1512	15.8712	15.9752	15.2003	-0.313467	-0.249359	-0.0418107	0.13516	-0.213778	0.259337	0.0464337	0.412897	-0.470877	0.298241	0.113676
ZC3HC1	C9J0I9;Q86WB0;Q86WB0-3;Q86WB0-2;F8WAU5;F8WBD7;F8WDK5;F8WF13	10	-0.726994	0.159169	1.63422	-0.943369	1.13457	-0.428802	-0.808846	-1.39222	28.0379	16.496	15.9118	15.9633	16.3776	16.4367	16.3346	16.0735	14.8507	16.8244	14.109	-0.127285	-0.514338	-0.563219	-0.0822296	-0.111216	-0.259211	-0.0311867	-0.607586	0.378289	-0.79303	0.318047
IRF2BP1	Q8IU81	9	0.59866	0.159169	1.63669	0.756684	-0.272344	0.630413	0.408927	1.21586	28.0559	17.2141	17.2042	17.0689	16.9069	17.0857	17.377	17.0747	16.6811	16.5928	15.872	0.590811	0.778014	0.542386	0.447027	0.537748	0.78319	0.970005	1.22282	0.14671	0.969981	-0.207165
PABPC4	Q13310-3;Q13310-2;B1ANR0;Q13310;H0Y5F5;H0YEU6;H0YCC8;H0YEQ8;B1ANR1;H0Y6X6;H0YER0;P0CB38	26	-0.562692	0.159169	1.6458	-0.550532	1.63944	-0.505137	-0.632426	-1.86386	33.5045	19.5078	19.0563	19.1534	19.7746	20.2437	20.1132	19.3641	18.2615	20.3758	17.2997	2.88453	2.63017	2.62696	3.31477	3.69574	3.51939	3.25942	2.80315	3.92971	2.3977	0.528544
CTPS1	P17812;P17812-2	15	1.39291	0.159728	1.62342	0.784154	1.35977	2.48518	2.16201	0.173437	31.0628	17.9584	17.9578	18.4377	18.9443	17.9179	18.8982	16.8962	17.6963	18.0125	16.4945	1.33516	1.53164	1.91119	2.48443	1.36997	2.30436	0.791445	2.23798	1.56643	1.59248	0.389457
LSM12	Q3MHD2;Q3MHD2-2;K7ELG9	2	1.27175	0.159728	1.62421	1.65112	-0.87156	2.17381	0.650906	1.93604	26.6262	14.5681	14.8604	15.2961	14.8886	15.3499	16.2146	14.7463	14.5174	14.0993	13.9293	-2.05515	-1.56582	-1.23038	-1.57122	-1.19801	-0.379285	-1.35847	-0.940887	-2.34683	-0.972786	0.253221
CUL2	A0A0A0MTN0;Q13617;Q13617-2;Q5T2B5;Q5T2B7	11	0.59155	0.159797	1.63565	0.710465	1.26277	0.624283	0.439936	-1.52079	29.725	18.1361	18.1106	18.1755	18.6424	18.3454	18.6345	17.7312	17.3587	18.5255	15.7118	1.51283	1.68442	1.64901	2.18251	1.79751	2.04068	1.62646	1.90039	2.07937	0.80973	-0.0474979
PTEN	A0A0U1RR63;P60484;P60484-2;A0A087WT17	3	0.901955	0.159892	1.62499	1.70773	-0.572769	1.32682	0.979776	0.464974	26.6088	15.9768	16.2882	15.9609	15.6758	16.4362	16.9863	14.9478	14.9429	15.7663	14.4712	-0.646448	-0.137993	-0.565615	-0.784045	-0.111704	0.392414	-1.1569	-0.515384	-0.679828	-0.430814	0.294223
VBP1	P61758;B4DWR3	8	1.21357	0.160091	1.61667	0.766165	0.876038	2.54937	1.8751	0.0177944	30.5471	16.8571	16.8504	17.1345	17.443	16.7106	17.7148	16.0821	16.6869	17.1294	15.4924	0.233802	0.424208	0.60803	0.983112	0.162707	1.12093	-0.0225933	1.22857	0.683286	0.590309	0.383008
ANKRD36C	Q5JPF3-3;Q8N2N9-3;Q8N2N9-2;Q8N2N9;Q5JPF3;A6QL64;A0A087X1R3;A6QL64-3;Q5JPF3-2	2	-1.71128	0.160091	1.61705	-0.772174	0.0966913	-4.18975	-2.10862	-2.18802	27.8052	14.5082	13.9818	14.7612	14.7504	15.3589	13.8598	15.6057	13.4979	16.0763	12.7523	-2.11511	-2.44434	-1.76524	-1.70942	-1.18905	-2.73402	-0.499011	-1.96046	-0.369804	-2.14973	NA
UBE2R2	Q712K3	3	1.26504	0.160091	1.61867	1.3348	0.467244	1.339	0.607308	3.62646	27.3926	13.7891	13.9745	14.2424	14.3834	14.1494	14.704	13.4273	13.1688	14.388	15.5108	-2.83415	-2.45167	-2.28405	-2.07643	-2.39848	-1.88984	-2.67741	-2.28951	-2.05808	0.60875	0.199108
GNL1	P36915;A0A140T8Y2;P36915-2;A2AB27	7	-0.825546	0.160091	1.62372	-1.11495	0.716398	-0.442885	-0.975426	-1.53193	28.1639	16.8915	16.2494	16.5333	16.7764	16.9731	16.8658	16.505	15.1688	17.1047	14.2825	0.268266	-0.176746	0.0068078	0.316492	0.425181	0.271955	0.400268	-0.28956	0.658624	-0.619535	0.139601
SYNE1	A0A0C4DG40;Q8NF91-4;Q8NF91;E7ENN3;Q8NF91-2;Q8NF91-8;Q8NF91-7;H0Y325;H0Y326;Q8NF91-10;Q8NF91-11;Q5JV20;F8WAI0;Q8NF91-9;Q8NF91-3;E9PEL9;F5GXQ8;Q8NF91-5;Q8NF91-6;F5H422	31	0.595831	0.160091	1.62631	0.410618	-0.714124	0.597883	0.802745	0.984803	29.098	18.1899	18.0631	18.0653	17.7223	18.057	18.3363	17.099	16.9735	17.6991	16.8016	1.56665	1.63696	1.53881	1.26248	1.50904	1.7424	0.994256	1.51523	1.25297	1.89954	0.680602
APRT	P07741-2;P07741;H3BQB1;H3BQF1;H3BQZ9;H3BSW3	8	-0.608792	0.160091	1.62764	-0.427912	0.804899	-1.34936	-0.621256	-0.777244	33.6143	18.6903	18.2803	18.6443	18.9236	18.7486	18.3046	18.1921	17.097	18.6424	16.3973	2.06702	1.85408	2.11784	2.46378	2.20064	1.71071	2.08738	1.63871	2.19628	1.49528	0.175033
DDX46	A0A0C4DG89;Q7L014;D6RJA6	30	-0.553472	0.160091	1.62876	-0.629694	0.501952	-0.632582	-0.398179	-0.925848	32.344	20.1033	19.6251	19.8761	20.0313	20.1915	20.0137	19.5394	18.5962	19.7616	17.4029	3.48001	3.19891	3.34964	3.57147	3.64356	3.41988	3.43465	3.13789	3.31552	2.50087	0.132819
RFC3	P40938-2;P40938;A0A087X270	6	0.525089	0.160091	1.63763	0.557876	0.587374	0.807454	0.430037	-0.691953	29.8831	16.2633	16.1862	16.109	16.2992	16.8953	17.2525	16.2168	15.8376	16.3291	14.1493	-0.359993	-0.239944	-0.417503	-0.160674	0.347427	0.65863	0.112081	0.379268	-0.117002	-0.752774	0.622477
SF3A2	Q15428;K7EMT0	9	0.541206	0.160091	1.64067	0.562227	-0.249592	0.536094	0.525297	0.866352	30.9925	16.9087	16.8331	17.1309	16.9782	16.924	17.1804	16.4098	16.0955	16.5477	15.5596	0.28537	0.406888	0.604416	0.518377	0.376136	0.586544	0.305117	0.637169	0.101625	0.657601	0.356839
ECT2	Q9H8V3-2;Q9H8V3-4;Q9H8V3;Q9H8V3-3;C9JDB4	2	1.87509	0.160392	1.61154	3.33122	-0.916384	2.19494	2.91178	1.13007	23.195	11.3267	12.1865	11.8402	11.4144	11.3192	12.1917	10.6354	11.9461	10.8507	10.0643	-5.29657	-4.23972	-4.68625	-5.04544	-5.22875	-4.40217	-5.46928	-3.51221	-5.59536	-4.83771	0.827328
OLFM4	Q6UX06	7	1.91725	0.160392	1.61344	2.51268	0.265557	0.828307	1.89078	4.11135	30.3468	17.2896	17.8729	16.8826	16.941	15.5783	15.9432	15.2469	15.8623	15.2735	16.7671	0.666324	1.44668	0.356143	0.481138	-0.969597	-0.650649	-0.857833	0.404012	-1.17263	1.86503	0.56362
IFI16	Q16666-2;Q16666;Q16666-3;Q16666-6;A0A0A0MRB1;H3BM18;X6RHM1;H3BR88;H3BVE6;H3BR65;X6RHR0;Q6K0P9-6;Q6K0P9-5;Q6K0P9-4;Q6K0P9-3;Q6K0P9-2;Q6K0P9	25	-0.867821	0.160392	1.61596	-1.83533	0.231843	-0.447038	-1.15966	-0.996816	33.2319	20.0515	19.1661	19.4174	19.462	19.996	19.8872	19.4287	17.967	20.0567	17.6437	3.42824	2.7399	2.89093	3.00212	3.44813	3.29336	3.32393	2.50866	3.61059	2.74167	0.463769
GHDC	Q8N2G8-3;Q8N2G8;K7ESN3;Q8N2G8-2;K7EQ41;K7EL54	11	0.613001	0.160392	1.61993	0.510237	0.340945	0.746394	0.370204	1.34221	29.6817	16.8893	16.7961	17.3291	17.4184	17.1981	17.5325	16.5314	16.1114	17.9813	17.3572	0.26601	0.369966	0.802654	0.958532	0.65015	0.938673	0.426645	0.65309	1.53521	2.45511	0.723604
UBE2L3	P68036-2;P68036;P68036-3;A0A1B0GUS4	3	0.559164	0.160392	1.62972	0.463719	-0.751197	0.627343	1.50691	0.586434	28.339	16.2143	16.1054	16.4515	16.0934	16.03	16.3202	15.4164	15.7705	16.2813	15.0791	-0.40898	-0.320737	-0.0749432	-0.366467	-0.517934	-0.273632	-0.688287	0.312173	-0.164838	0.177065	0.0376378
KNOP1	Q1ED39;H3BNU8;H3BPL4	4	0.955938	0.160878	1.61288	0.466593	-0.251544	1.20673	1.34587	1.78042	26.6181	14.9221	14.8142	15.7194	15.566	15.1324	15.6379	14.0412	14.2856	14.5148	14.2258	-1.70121	-1.61199	-0.807061	-0.893899	-1.41549	-0.95598	-2.06349	-1.17269	-1.93126	-0.676235	-0.0262676
GLT8D1	Q68CQ7;C9J880;Q68CQ7-2	4	-0.566894	0.161113	1.61789	-0.693103	0.0237386	-0.742663	-0.880674	-0.361243	25.8546	14.2472	13.7476	13.8999	13.8592	14.7467	14.5281	13.7022	12.4305	14.6546	12.7277	-2.37609	-2.67861	-2.62655	-2.60062	-1.80119	-2.06576	-2.40255	-3.02786	-1.79146	-2.17432	0.69906
ZNF207	J3QRS9;X6R4W8;O43670-2;O43670;O43670-4;O43670-3;J3KS31	6	0.497028	0.161113	1.6258	0.905443	0.592998	0.478701	0.41937	0.242656	30.0088	16.3396	16.38	16.3798	16.5723	16.428	16.663	16.0857	15.6992	16.8899	15.4248	-0.283656	-0.0462041	-0.146726	0.112407	-0.119911	0.0691793	-0.0190417	0.240883	0.443786	0.522778	0.353637
DECR1	Q16698-2;Q16698;E5RJG7;E5RFV2;E5RJD2;E5RID6;H0YAW3	13	-1.20789	0.161295	1.60731	-1.54349	-0.371493	-2.36288	-1.21701	-0.544593	34.1911	20.2821	19.4952	19.6414	19.4388	19.88	19.0596	19.6378	18.1371	20.4833	18.4161	3.65879	3.06902	3.11491	2.97894	3.33214	2.46575	3.53308	2.67875	4.03716	3.51408	0.520868
ORC1	Q13415	2	1.44793	0.161295	1.60742	3.2319	-0.243091	0.662256	2.24372	1.43764	24.6461	14.0081	14.8343	14.3626	14.2126	14.5092	14.8124	13.9716	14.8274	13.5905	13.0393	-2.6152	-1.5919	-2.16392	-2.24729	-2.03869	-1.78142	-2.13309	-0.630918	-2.85563	-1.86275	0.431597
NDUFAF5	B3KR61;Q5TEU4-2;Q5TEU4	2	-0.846787	0.161295	1.61018	-0.506835	-0.113796	-1.26239	-1.96506	-0.675333	25.2904	15.3634	14.9267	14.6688	14.5718	15.1113	14.6996	15.4343	13.4242	15.921	13.7538	-1.25986	-1.49946	-1.8577	-1.88811	-1.43665	-1.89428	-0.670452	-2.03414	-0.52514	-1.1482	-0.0030462
SLC1A4	P43007-2;P43007	2	-1.05046	0.162033	1.606	0.437456	-2.49637	-0.525256	-1.12395	-1.50226	28.4379	14.1248	14.0071	14.63	13.557	16.3869	16.2491	14.2733	12.8359	14.7834	11.9839	-2.49843	-2.41906	-1.89644	-2.90288	-0.160971	-0.344793	-1.83144	-2.6224	-1.66269	-2.91816	0.600347
WDR4	P57081-3;P57081-2;P57081	2	1.21013	0.162391	1.6034	-0.654423	0.794362	1.22642	1.85253	2.24838	26.2827	14.2454	13.7588	14.5941	14.8692	14.1048	14.6175	13.6931	14.2824	13.071	13.1399	-2.37788	-2.66733	-1.93233	-1.5907	-2.44315	-1.97633	-2.41167	-1.17587	-3.37505	-1.76214	0.0834535
MME	P08473;C9J9X7;C9JR96;C9IYX7	4	0.527569	0.163585	1.61961	0.13933	0.536709	0.528102	0.517899	0.625439	27.0512	15.4196	15.2011	15.6242	15.7936	14.7788	15.0322	14.3233	14.0039	15.0104	13.8381	-1.20372	-1.22505	-0.902309	-0.666235	-1.76912	-1.56168	-1.78146	-1.45444	-1.43566	-1.06392	-0.118998
HIBADH	P31937;H7BZL2	6	-0.846569	0.163683	1.60085	-1.22705	-0.412861	-1.07579	-1.42976	-0.0873882	29.79	17.7219	17.042	16.7063	16.4868	16.9436	16.6013	17.1903	15.5447	17.6267	15.9092	1.09866	0.615784	0.179831	0.0269084	0.395725	0.00741237	1.08555	0.0863523	1.18061	1.00719	-0.00415989
SEL1L	Q9UBV2;Q9UBV2-2;G3V3B3	7	-0.535115	0.163683	1.61585	-1.33192	-0.580428	-0.456946	-0.567965	0.0966624	30.2861	17.2682	16.5528	16.4859	16.1977	17.6321	17.5196	16.7352	15.6764	16.8746	15.2979	0.644914	0.126615	-0.0405998	-0.262167	1.0842	0.925755	0.630438	0.21806	0.428499	0.395839	0.82654
NFKBIE	Q7LC14;O00221	2	1.01146	0.164051	1.59769	1.17528	-1.33828	0.506835	1.9592	1.41071	25.3134	15.0229	15.1544	15.8714	15.2727	14.5395	14.7849	14.2594	14.9215	14.9632	14.3914	-1.60039	-1.27179	-0.6551	-1.18712	-2.00845	-1.80891	-1.84527	-0.536841	-1.48289	-0.5106	-0.0360571
HRG	P04196	2	-0.984652	0.164051	1.59834	-0.9269	-0.81232	1.0195	-1.47658	-1.70395	27.3954	15.2217	14.6431	14.9827	14.5995	14.7192	15.1551	14.6962	13.0187	16.1315	13.1777	-1.40162	-1.78311	-1.54379	-1.86036	-1.82868	-1.43872	-1.40851	-2.43959	-0.314643	-1.72436	NA
DHTKD1	Q96HY7;C9JWN1;H7C1J3;H7C149	8	-1.11507	0.164238	1.58808	-0.751995	-1.72864	-1.3248	-1.8461	0.0761697	29.0973	16.6134	16.0939	16.5937	15.8352	16.4398	16.0049	17.369	15.4399	17.3031	15.7108	-0.00989375	-0.332303	0.0672358	-0.624702	-0.108145	-0.58895	1.26425	-0.018447	0.857041	0.808708	0.767151
YKT6	O15498;O15498-2;H7C3K7	3	0.973744	0.164238	1.5908	0.452228	1.40933	0.223121	1.58579	1.19826	29.1401	16.6712	16.5585	17.3603	17.8873	16.5525	16.6926	16.0186	16.4263	16.2299	15.4956	0.047929	0.132291	0.833856	1.4274	0.00460781	0.0987649	-0.0861302	0.968036	-0.216246	0.59356	0.309247
PNPLA8	A0A0C4DG51;Q9NP80-3;Q9NP80;Q9NP80-2	5	-0.893225	0.164238	1.59183	-1.2858	1.79042	-2.34535	-0.814046	-0.579853	26.931	16.1412	15.4414	15.0835	15.7665	15.9238	15.1099	15.6094	14.383	16.2219	14.1278	-0.482031	-0.984754	-1.443	-0.693335	-0.624096	-1.48398	-0.495341	-1.07528	-0.224171	-0.774212	-0.0768729
MTA1	Q13330-3;Q13330;E7ESY4;H0Y4T7;F8W9Y9;Q13330-2	8	0.600167	0.164238	1.59279	0.142675	0.342227	1.01355	0.653992	0.848386	27.8693	16.5514	16.3341	16.6535	16.7433	16.0948	16.5285	15.7177	15.491	15.8631	14.8613	-0.0718575	-0.0920585	0.127069	0.283472	-0.453153	-0.0653965	-0.387018	0.0326659	-0.583	-0.040764	0.587997
CLPTM1	O96005;K7EQQ1;O96005-4;O96005-3;K7EJ16	5	0.945609	0.164238	1.59309	0.0125987	1.15767	0.514473	1.44786	1.59545	29.267	16.2057	15.9444	15.6235	16.0474	16.0553	16.3036	15.4103	15.7241	16.0936	15.6631	-0.417621	-0.48176	-0.902938	-0.412484	-0.492608	-0.29023	-0.694469	0.265777	-0.352474	0.761096	0.107265
C5orf22	Q49AR2;Q49AR2-3;Q49AR2-2	3	-0.895335	0.164238	1.59386	-1.45023	-1.30588	-0.454925	-1.24844	0.742992	27.1427	13.7681	13.0127	13.9797	13.3943	14.2053	14.0935	13.9205	12.3984	13.4844	12.402	-2.8552	-3.41346	-2.54678	-3.06554	-2.34265	-2.50035	-2.18418	-3.05991	-2.96165	-2.50002	-0.114512
CHCHD6	J3QTB2;J3QTA6;Q9BRQ6;H0Y922	3	-0.657845	0.164238	1.59471	0.375192	-0.459841	-1.42923	-0.915206	-0.598514	26.7626	15.1321	14.9933	14.9819	14.7431	15.2498	14.7761	15.3983	14.103	15.8991	13.7908	-1.49122	-1.43288	-1.5446	-1.71677	-1.29813	-1.81773	-0.706446	-1.35527	-0.546977	-1.11129	NA
SLC25A3	Q00325-2;Q00325;F8VVM2;F8VZL5;F8VWR4;F8VWQ0	8	-0.756825	0.164238	1.59582	-0.793146	0.643288	-0.716114	-1.10319	-1.10567	33.3292	18.927	18.3936	18.3345	18.5476	18.9502	18.7414	18.7417	17.3185	19.971	17.4748	2.30369	1.96738	1.80799	2.08772	2.40229	2.14758	2.637	1.86018	3.52489	2.57272	0.550453
PLEC	Q15149-3	224	-0.595642	0.164238	1.59697	-0.689715	-0.395442	-1.30431	0.213079	-0.701786	35.6438	22.8367	22.3383	22.2331	22.0207	22.1847	21.7574	21.4752	20.9482	22.6253	20.438	6.21347	5.91209	5.70665	5.56086	5.63674	5.16354	5.37044	5.4899	6.17921	5.53592	0.671934
INCENP	Q9NQS7-2;Q9NQS7	6	0.800478	0.164238	1.60002	1.13444	-1.37537	2.01572	0.801294	0.465725	26.8258	16.0824	16.2001	15.8952	15.2814	15.8417	16.6477	15.3048	15.1784	15.4745	14.1801	-0.540923	-0.226119	-0.631256	-1.17848	-0.706199	0.0538045	-0.799942	-0.279957	-0.971568	-0.72198	0.563932
ECI2	A0A0C4DGA2;O75521-2;O75521;F8WAW4;F1LLU7;C9JB63;F8W6J1	7	-0.520803	0.164238	1.60143	-0.395154	-1.05941	-0.300382	-0.385761	-0.681496	30.2575	17.7766	17.3776	17.3087	16.8243	17.1878	17.1334	17.2936	16.3588	17.8036	15.6318	1.15333	0.95146	0.782183	0.364399	0.639847	0.539553	1.18884	0.90053	1.3575	0.729729	0.247921
TMEM109	Q9BVC6	7	-0.607421	0.164238	1.60246	-2.12607	-0.487565	0.450312	-0.781851	-0.552819	31.6523	17.8916	16.9079	17.1121	16.8619	17.6981	17.9225	17.2894	16.085	17.9791	15.9057	1.26833	0.481772	0.585597	0.402071	1.15014	1.32869	1.1847	0.626685	1.53304	1.00367	0.796014
CBWD7	A0A0B4J2F1;A0A0A6YYH9;Q5RIB0;H0Y5V3;C9J3G2;A0A0A0MRU4;Q9BRT8-2;Q5JTY5-2;Q9BRT8-3;Q9BRT8;Q8IUF1;Q5RIA9;Q5JTY5;Q4V339;F2Z2T4;A0A087X140;A0A087WWG3;A6NM15;Q5RIA9-3;A0A087WVU7;A0A087X1C0;Q5JTY2;A0A087WTC0;Q6NVZ8;F8WEG4;A0A0B4J2E3;A0A087WZQ3;F8WEU0;E7EUZ7;A0A087WYD2;A0A087WU66;A0A0B4J1T6;A0A087WU37;Q5RIB5;Q5RIB3;H0Y857;Q5RIA9-2;Q9BRT8-4	6	0.551305	0.164238	1.60306	0.220289	0.354174	0.55763	1.10109	0.679985	28.2473	15.7532	15.5622	15.8211	15.9158	16.21	16.4744	14.9394	15.0172	15.6333	14.5026	-0.870037	-0.864022	-0.705375	-0.544078	-0.337887	-0.119479	-1.16528	-0.441154	-0.812847	-0.399399	NA
INTS1	Q8N201;H7C582	16	0.465711	0.164238	1.61178	0.472658	0.482926	0.168756	0.442579	0.510823	28.4965	17.482	17.3762	17.3504	17.4979	17.746	17.8659	17.0179	16.6472	17.4238	16.1638	0.858756	0.950019	0.823962	1.038	1.19805	1.27202	0.913196	1.18892	0.977724	1.2618	-0.390422
PKN1	Q16512-2	13	0.532178	0.164238	1.61215	0.555529	-1.10377	0.573121	0.979356	0.467889	28.5649	17.1669	17.0891	17.3951	16.8925	17.1718	17.4419	16.3485	16.3433	16.6176	15.3247	0.543648	0.662903	0.868589	0.432632	0.623911	0.848072	0.243782	0.885014	0.171456	0.422698	0.368169
MTIF2	P46199;H7C213	8	-0.572447	0.165253	1.59311	-0.7554	0.593293	-0.886909	-0.668644	-0.3742	28.4559	16.6098	16.0891	16.5698	16.7624	16.5089	16.2367	16.1902	15.0628	16.9807	15.0439	-0.0134956	-0.337055	0.0432903	0.302544	-0.0389713	-0.357126	0.0854696	-0.395463	0.5346	0.141837	0.135048
GOLGA3	Q08378;Q08378-2;Q08378-4;A0A087WV43	48	-0.612776	0.165559	1.58812	-0.882562	-0.136089	-0.375029	-0.907576	-0.762622	31.8811	20.1248	19.5612	19.5009	19.3947	19.9109	19.8288	19.7018	18.4118	19.9489	17.7151	3.50149	3.13498	2.97441	2.93487	3.36299	3.23497	3.59711	2.95348	3.50282	2.81301	0.339038
THUMPD1	Q9NXG2;H3BNW0	13	-1.1025	0.165689	1.58267	-0.827743	0.849336	-1.88466	-1.6808	-1.17017	30.7938	18.3759	17.8308	17.6852	17.9827	19.1098	18.467	18.7268	16.9103	18.7962	16.2507	1.75266	1.40466	1.1587	1.52284	2.56189	1.87313	2.62212	1.45198	2.35011	1.34861	0.492121
RNF214	E9PN76;Q8ND24-2;Q8ND24	6	0.509236	0.165718	1.59496	0.474296	0.182084	1.01749	0.410482	0.642904	26.9767	16.0593	15.954	16.0773	16.1015	16.123	16.5582	15.9144	15.5218	15.5366	14.3776	-0.563999	-0.472183	-0.44916	-0.35836	-0.424901	-0.0356841	-0.190336	0.0635355	-0.909517	-0.524428	0.826768
AIM2	O14862;Q5T3W0	2	-2.16618	0.165749	1.5784	-0.736375	-2.3035	-4.29038	-0.899688	-2.60094	23.6532	11.4056	10.8913	11.2397	10.2457	13.5269	11.9905	11.5118	10.2271	12.6546	9.01483	-5.21771	-5.53485	-5.28676	-6.21419	-3.02105	-4.60339	-4.59292	-5.23118	-3.79151	-5.88722	0.595706
VPS26B	Q4G0F5;H0YCI7	4	0.58417	0.165749	1.5921	1.71295	0.492591	0.51659	0.743291	-0.444596	28.8844	16.6896	17.0027	16.7507	16.9021	16.942	17.1911	16.0109	15.845	16.6317	14.641	0.0663355	0.576552	0.224205	0.442205	0.394122	0.597286	-0.0938002	0.38669	0.185591	-0.261009	0.382186
PSME4	Q14997;Q14997-3;Q14997-2;F8WBH5;Q14997-4	6	0.921811	0.166062	1.58148	-0.842163	0.490074	1.11082	1.1646	2.35684	27.0625	15.9137	15.3638	15.3154	15.4658	14.9383	15.4082	14.8088	14.9297	15.2139	15.3657	-0.709549	-1.06242	-1.21104	-0.994074	-1.60957	-1.18569	-1.29596	-0.52859	-1.23223	0.463628	0.206472
FASTKD5	Q7L8L6	5	-0.516859	0.166181	1.59572	-0.516912	1.06825	-0.455077	-0.578594	-0.823135	27.2629	16.3637	15.9236	15.9268	16.314	16.4013	16.2895	15.7908	14.7248	16.4721	14.1919	-0.25959	-0.502592	-0.599671	-0.145847	-0.146582	-0.304336	-0.313915	-0.73353	0.0259584	-0.710137	-0.163478
NOL12	V9GYY5;Q9UGY1	2	0.525229	0.166181	1.59628	0.577616	0.0453768	0.483635	1.56914	0.514429	28.0567	15.0954	15.025	15.5075	15.4756	14.7944	15.0312	14.0766	14.4731	14.6323	13.375	-1.52792	-1.40121	-1.01902	-0.984225	-1.75355	-1.56262	-2.02807	-0.985239	-1.81384	-1.52701	-0.221252
KNSTRN	H0YM11;V9GY01;Q9Y448-3;Q9Y448-2;Q9Y448	2	1.82779	0.166542	1.57289	2.37751	0.763274	3.88022	1.53604	0.581879	25.8459	15.0918	15.6294	15.5067	15.769	15.0514	16.5499	14.7608	15.1347	14.7368	13.5311	-1.53143	-0.796733	-1.01977	-0.690878	-1.49653	-0.0439757	-1.3439	-0.323603	-1.70933	-1.37091	0.859771
FCHO2	Q0JRZ9;H7BXJ4;Q0JRZ9-2;Q0JRZ9-3;H0YAE2	4	0.76366	0.166542	1.57941	3.5593	-0.30998	1.07806	0.489564	0.723327	26.7089	15.616	16.5528	15.2952	15.1178	14.4887	14.9463	15.6051	15.2664	14.8113	13.7138	-1.00725	0.126645	-1.23128	-1.34206	-2.05926	-1.64754	-0.499647	-0.191926	-1.63482	-1.18823	0.788752
ESF1	Q9H501;A0A087WX71	3	0.544006	0.166542	1.58739	-0.764233	0.507354	0.903419	0.420381	0.704304	25.5624	14.4798	13.9562	14.2059	14.3634	14.5397	14.9325	13.7683	13.3825	14.0815	12.9695	-2.14344	-2.46998	-2.32053	-2.09648	-2.00821	-1.66136	-2.33643	-2.07582	-2.36461	-1.93257	-0.0203932
DCXR	J3KS22;Q7Z4W1;J3QS36;J3KRZ4;J3QL34;J3QS45;J3KSZ5;J3QRQ2	11	-0.548493	0.166542	1.58855	-0.518362	-0.440178	-0.686949	-1.18663	0.267184	32.5242	19.1928	18.7522	18.9367	18.706	19.294	19.096	19.4688	17.9888	18.9749	17.5286	2.56957	2.32608	2.41022	2.24611	2.74608	2.5022	3.36409	2.53045	2.52884	2.62659	0.103774
LDHD	Q86WU2-2;Q86WU2	3	-1.12207	0.168218	1.56935	-0.156486	-0.496666	-2.3853	-1.05224	-1.53562	23.2751	13.5339	13.2156	12.7501	12.4963	14.1924	13.3636	13.9386	12.55	14.852	12.027	-3.08934	-3.2106	-3.77636	-3.96361	-2.35554	-3.23026	-2.16615	-2.90829	-1.59406	-2.87504	0.637088
SLFN5	Q08AF3;B4E128;Q08AF3-2;A0A0D9SGD9;Q8IYM2;Q6IEE8;Q6IEE8-2	11	-1.09982	0.168218	1.57002	-0.803427	-1.67851	-3.21881	-0.632581	-0.130922	29.522	17.6677	17.1308	17.9155	17.1775	17.3527	16.2143	17.1582	16.0554	17.2754	15.5246	1.0444	0.704617	1.38902	0.717614	0.80477	-0.37955	1.05345	0.597078	0.829299	0.622589	0.198828
INIP	Q9NRY2;X6R8P6;Q9NRY2-2	3	0.524876	0.168218	1.58524	0.436146	-0.211898	1.12572	0.613337	0.525153	27.1367	13.309	13.1909	13.8461	13.7089	13.6157	14.0911	13.1647	12.9103	13.8076	12.5585	-3.31423	-3.2353	-2.6804	-2.751	-2.93217	-2.50275	-2.93999	-2.54799	-2.63854	-2.3435	0.729129
CLK3	H3BUL5;H3BVF8;H3BQG1;P49761-1;P49761;P49761-3	2	0.922579	0.168594	1.56883	-0.237717	1.04388	0.656688	1.55048	1.40865	25.1135	13.2106	12.8648	13.2727	13.6499	12.8386	13.1397	12.396	12.7797	12.5157	11.9424	-3.41272	-3.56141	-3.25377	-2.80993	-3.70936	-3.45416	-3.70876	-2.67863	-3.93035	-2.95964	0.459132
RBM34	P42696;A2A2V2;P42696-2;Q5TCT4;H7C5M1	8	0.946255	0.168673	1.56829	-0.0850551	0.971059	0.47383	1.39378	2.92243	32.4611	17.2289	16.9347	17.516	17.8634	16.6545	16.8877	15.9573	16.2343	16.64	17.2244	0.605632	0.508507	0.989516	1.40352	0.106613	0.293894	-0.147438	0.775983	0.193949	2.32235	0.248196
CMC2	Q9NRP2;H3BQQ1;H3BPP2;H3BNN8;H3BTB6	2	-0.517545	0.16883	1.57498	-0.515389	-0.18088	-0.456269	-0.706117	-0.729069	27.6818	16.0288	15.5892	15.6096	15.4851	16.0706	15.9583	15.6194	14.4666	16.4488	14.2406	-0.594446	-0.836933	-0.916836	-0.974726	-0.47735	-0.635547	-0.485275	-0.991724	0.00267995	-0.661477	0.166295
RPP25	Q9BUL9	5	-1.47116	0.168981	1.56305	-1.95879	-2.63887	-2.1204	-0.620901	-0.0168573	27.9193	16.6576	15.7304	15.6265	14.4951	15.8867	15.1564	16.0508	14.956	15.9614	14.2979	0.0343172	-0.695731	-0.89994	-1.96476	-0.661167	-1.43749	-0.0538739	-0.502297	-0.484648	-0.604125	NA
GZMA	P12544-2;P12544	4	0.894656	0.168981	1.56748	0.851057	-0.826868	1.29804	0.534844	2.97773	27.0614	16.0044	16.0264	17.2083	16.8192	15.1992	15.7385	15.0017	14.6938	15.0974	15.7241	-0.618862	-0.399781	0.681815	0.359292	-1.34874	-0.85531	-1.10305	-0.764497	-1.34868	0.822016	NA
ACOT7	O00154-4;O00154-6;O00154-7;O00154;O00154-5;K7EKP8;O00154-2;O00154-3;Q6ZUV0	9	1.17642	0.169294	1.56265	1.77405	0.225156	0.495433	1.84072	1.54675	28.8868	16.8289	17.1626	17.4146	17.4564	16.8412	17.0824	16.4524	17.0337	15.9166	15.4488	0.205575	0.736433	0.888126	0.996571	0.293285	0.48859	0.347632	1.57539	-0.529542	0.546781	0.563189
ENTPD1	P49961;P49961-2;P49961-6;P49961-3;P49961-5;P49961-4;A0A0U1RQZ5;A0A0U1RR44;R4GMQ9	5	0.989887	0.16935	1.56331	1.508	-0.660138	0.805309	0.747319	1.93224	27.4297	14.3782	14.6221	13.9488	13.628	15.3507	15.707	13.4291	13.266	13.747	13.5741	-2.24505	-1.80407	-2.57765	-2.83187	-1.19725	-0.886842	-2.67558	-2.19234	-2.69906	-1.32792	0.820637
ATAD2B	Q9ULI0-2;Q9ULI0;H7BYF1	4	1.15787	0.169507	1.56138	1.74179	-1.02981	0.537956	2.06148	1.52627	24.8942	13.6419	13.9648	14.0993	13.6271	12.9784	13.2354	12.0361	12.7678	12.4144	11.931	-2.98134	-2.46138	-2.42713	-2.83279	-3.5695	-3.3584	-4.06862	-2.69054	-4.03168	-2.97101	0.54026
UQCRB	P14927;B7Z2R2;P14927-2	9	-0.488447	0.170008	1.57193	-0.399056	-0.634242	-0.837646	-0.432021	-0.180732	31.2676	18.0566	17.6563	18.0184	17.7081	17.905	17.6511	17.9163	16.95	18.6478	16.8589	1.43336	1.23017	1.49188	1.24826	1.3571	1.05724	1.81153	1.49172	2.20166	1.95686	0.244586
NR2C2	P49116;P49116-2;C9JKS0	3	-0.662431	0.171264	1.56104	-0.532264	-1.52187	-0.530645	-0.924406	0.63472	26.5564	14.2272	13.7819	14.1623	13.4885	14.5735	14.4336	14.4838	13.1823	13.9882	12.8229	-2.39612	-2.6443	-2.36416	-2.9714	-1.97444	-2.16027	-1.62091	-2.27599	-2.45795	-2.07912	-0.241648
ECHDC3	Q96DC8;Q5W0J8;Q96DC8-2;Q5W0J6	4	-0.855399	0.171694	1.55443	-0.580816	-0.195069	-2.3221	-0.498248	-1.28696	27.1161	16.0275	15.5658	15.0471	14.9168	15.8517	15.0464	15.8763	14.865	17.92	15.2851	-0.595741	-0.860329	-1.4794	-1.5431	-0.696162	-1.54741	-0.228397	-0.593302	1.47388	0.383068	NA
TRAPPC2L	A0A0B4J294;H3BP13;Q9UL33-2;Q9UL33;H3BPN3;H3BUK6;A0A0B4J286	2	0.797538	0.171694	1.55644	0.21278	2.37111	0.610819	1.18366	0.412888	27.1678	14.1416	13.948	14.1983	15.1192	13.6593	13.9434	13.0147	13.1486	13.7724	12.4375	-2.48165	-2.47817	-2.32818	-1.34064	-2.88858	-2.65042	-3.09002	-2.30967	-2.67368	-2.4645	-0.17563
MAN2A1	Q16706;H0YLB9;A0A0C4DGL1;H0YNG5;P49641-2;P49641-1;P49641	22	-0.607989	0.171694	1.55804	-0.83351	-0.422541	-0.307225	-1.30812	-0.345847	31.2882	18.6014	18.0543	18.1817	17.9582	18.5498	18.4929	18.72	17.1572	18.701	16.7858	1.97808	1.62813	1.65518	1.49829	2.00193	1.8991	2.61525	1.69888	2.25487	1.88379	0.573281
COG1	Q8WTW3;A0A087WVI0;E9PBL8;J3KRP4	15	-0.527606	0.171694	1.56351	-0.698216	0.260245	-0.421082	-0.524101	-0.807314	29.3198	17.8671	17.3657	17.4655	17.5217	17.9246	17.8254	17.8098	16.7808	18.1133	15.8452	1.24379	0.93955	0.938994	1.06181	1.37666	1.23153	1.70505	1.32254	1.6672	0.9432	0.364034
GIT1	Q9Y2X7;Q9Y2X7-3;J3QRU8;A0A0C4DGN6;K7EN79;J3QLH1;J3QL89;Q9Y2X7-2	8	-0.464825	0.171694	1.56603	-0.20142	-0.596973	-0.610758	-0.553505	-0.361468	28.2137	17.1399	16.8064	17.1036	16.8086	17.0265	16.8568	16.4932	15.4443	16.8108	14.8837	0.516631	0.380199	0.577119	0.348774	0.478569	0.262988	0.388524	-0.0140072	0.364675	-0.0183514	0.295017
PTCD3	Q96EY7;Q96EY7-2;F8WE76;B8ZZQ4	9	-0.530767	0.171694	1.5685	-0.449526	1.02465	-0.595095	-1.26588	-0.547692	29.6264	17.6557	17.2384	17.251	17.6203	17.564	17.4002	17.3777	15.8437	18.1801	16.1106	1.03243	0.812193	0.724525	1.16048	1.01607	0.806312	1.273	0.38539	1.73401	1.20856	0.136932
CNBP	P62633-7;P62633-3;P62633-2;P62633;P62633-5;P62633-6;D6RAT4	10	0.663923	0.171755	1.55577	0.705412	0.983755	1.13186	0.0430472	0.455537	32.5596	17.5146	17.4874	17.8392	18.1918	17.9962	18.4738	17.7906	17.1479	17.6469	16.3446	0.891326	1.06121	1.31269	1.7319	1.44826	1.87997	1.68589	1.68957	1.20078	1.44258	0.454627
SQRDL	Q9Y6N5;H3BNX3;H3BMS6;A0A1B0GXB4;H3BV36;H3BNP9	18	-0.793271	0.171887	1.55421	0.418271	-0.486252	-2.25885	-1.15237	-0.741141	32.574	19.7209	19.5967	19.516	19.2664	19.5353	18.7535	19.5809	18.1242	20.3394	18.122	3.09766	3.17055	2.98954	2.80655	2.98742	2.15967	3.4762	2.66588	3.89331	3.21992	0.764183
PIK3AP1	Q6ZUJ8;Q6ZUJ8-2;Q6ZUJ8-3	7	-0.627975	0.171887	1.558	1.4079	-0.836103	-0.43137	-1.70706	-0.616473	27.4321	16.9863	17.1963	17.3193	16.9264	15.9781	15.8751	17.5374	15.703	17.3605	15.2384	0.362984	0.770159	0.792808	0.466502	-0.569849	-0.718797	1.43266	0.244647	0.914406	0.33636	0.727827
DYRK1A	Q13627-3;Q13627-4;Q13627-5;Q13627-2;Q13627;Q9Y463-2;Q9Y463-3;Q9Y463;M0R131;Q92630-2;Q92630	3	0.527485	0.171887	1.56211	0.395862	0.871224	0.666399	0.52025	-1.35786	25.7196	14.9835	14.8517	14.8592	15.1657	14.508	14.8127	14.2971	13.9793	14.9383	12.2492	-1.6398	-1.57447	-1.66728	-1.29417	-2.03993	-1.78112	-1.80759	-1.47897	-1.5078	-2.65284	0.235129
PIP5K1A	Q99755-2;A6PW57;Q99755-4;Q99755-3;Q99755	2	0.58171	0.171943	1.55717	-0.457259	1.21899	0.778228	0.508042	0.458879	26.1591	14.8424	14.4224	14.6137	15.0626	14.5695	14.9158	13.7368	13.4107	14.5337	13.234	-1.78093	-2.00378	-1.9128	-1.39723	-1.97841	-1.67806	-2.3679	-2.04759	-1.9124	-1.66805	0.44564
FKBP2	P26885;F5H0N4	6	-1.10448	0.172787	1.54621	-3.51772	-0.90087	-0.517333	-1.59341	-0.235251	32.6253	18.8227	17.369	17.8402	17.4207	18.4837	18.3487	18.2585	16.5014	18.3304	16.4999	2.19943	0.942792	1.31367	0.960837	1.93574	1.75486	2.15375	1.04312	1.88435	1.59785	0.46636
METAP2	F8VQZ7;P50579-2	11	1.04779	0.17335	1.54457	0.667791	-0.772773	1.60969	1.35189	1.68245	24.2431	12.9908	12.9509	13.4892	13.1222	12.3881	13.0432	12.2282	12.4766	12.5788	12.2149	-3.63247	-3.47529	-3.03726	-3.33762	-4.15984	-3.55065	-3.87656	-2.98167	-3.86725	-2.68715	0.0209434
FNDC3A	Q9Y2H6-2;Q9Y2H6;G5E9X3;A0A087X1M6	13	-1.38352	0.173664	1.54161	-0.486646	-0.576382	-2.7709	-2.11054	-0.973124	30.3333	18.2296	17.7997	18.0043	17.7178	19.2623	18.2903	18.8397	16.7305	18.6193	16.2245	1.60629	1.37351	1.47784	1.25793	2.71442	1.69647	2.73497	1.27221	2.17321	1.32241	0.858201
RBMS1	E7ETU5;F6Y5H0;P29558-2;P29558;E7EPF2	3	-0.48322	0.173664	1.55922	-1.00595	-0.430891	-0.241302	-0.459086	-0.559677	28.5766	16.0976	15.4923	15.8477	15.6208	15.8052	15.7728	15.2814	14.2968	15.8595	13.7808	-0.52566	-0.933852	-0.678734	-0.839043	-0.742671	-0.821021	-0.823299	-1.16154	-0.586587	-1.1212	0.272262
ERGIC1	Q969X5;Q969X5-2;F2Z2U2;F2Z3Q5;Q969X5-3;F2Z2P5;A0A1B0GTQ3	6	-1.24471	0.173669	1.5404	-0.407428	-0.52571	-1.15787	-2.62794	-1.50462	30.2523	17.2805	16.8774	16.9418	16.676	17.1328	16.7599	18.2305	15.769	17.7138	14.9125	0.6572	0.451181	0.415328	0.216176	0.58489	0.16609	2.12574	0.310675	1.26775	0.0104704	0.3652
NTMT1	Q9BV86;Q9BV86-2;S4R338;S4R344;S4R3J7	4	0.783414	0.173669	1.54383	0.66606	1.19357	0.699159	1.25098	0.107305	27.9853	15.8237	15.7832	16.1638	16.6023	15.8584	16.1753	15.0811	15.2609	15.7418	14.1732	-0.799615	-0.643023	-0.362689	0.142473	-0.689493	-0.418515	-1.02361	-0.197428	-0.704315	-0.728836	0.107519
ZNF830	Q96NB3	4	0.635849	0.173669	1.54713	0.866304	-0.701246	0.53943	0.501827	1.70894	27.1768	15.4336	15.4607	15.698	15.3603	15.1373	15.3949	15.0773	14.7469	14.8708	14.5271	-1.18966	-0.965431	-0.828504	-1.09957	-1.4106	-1.19895	-1.02745	-0.711376	-1.5753	-0.374934	0.104196
RNPC3	Q96LT9-2;Q96LT9;X6RLP6;E9PPV2	3	1.00457	0.173808	1.54092	1.3448	-1.41893	0.496059	1.17296	2.24795	24.7083	14.6291	14.8179	15.5233	14.8916	14.3128	14.5543	14.0478	14.1745	14.0409	14.1094	-1.99415	-1.60829	-1.00316	-1.56822	-2.2351	-2.03956	-2.05692	-1.28385	-2.40521	-0.792622	0.261669
MAST4	E7EWQ5;J3QT34;O15021-2;O15021-3;O15021-1;O15021;H7C1I9	2	1.23653	0.173932	1.53861	1.70729	0.636624	-1.51174	2.03447	1.90901	22.3833	10.5147	10.8259	10.1829	10.3933	10.0739	9.56957	9.59882	10.3121	10.2349	10.0443	-6.10857	-5.60026	-6.34359	-6.06658	-6.47404	-7.02428	-6.50591	-5.14622	-6.21116	-4.85779	0.205785
HSDL1	Q3SXM5-2;Q3SXM5;H3BQI7;H3BT52	3	-0.821554	0.174539	1.53916	-1.37567	-0.444727	-0.23083	-1.26014	-0.796397	27.3194	16.5305	15.8003	16.4269	16.1943	16.1445	16.116	15.9202	14.3901	16.665	14.4053	-0.0927521	-0.625831	-0.0995728	-0.265549	-0.403392	-0.477852	-0.184508	-1.06821	0.218877	-0.49677	-0.121022
DDOST	A0A0C4DGS1;P39656;P39656-3;U3KQ84;P39656-2	11	-1.15593	0.175055	1.53494	-1.90173	-0.318412	-0.585363	-1.82014	-1.15398	34.3306	19.6802	18.7723	18.9211	18.7402	19.5266	19.3664	19.3917	17.4802	20.1203	17.5872	3.05687	2.34609	2.39461	2.28038	2.97868	2.77254	3.28693	2.02191	3.67425	2.68513	0.519615
TIMM8A	O60220	3	-0.817033	0.175207	1.53747	-0.498046	2.49363	-1.05142	-1.28938	-1.20681	30.1563	15.7207	15.287	14.8446	15.8157	15.6836	15.3502	15.7973	14.2473	16.485	13.9114	-0.902555	-1.13918	-1.68187	-0.64413	-0.864341	-1.2436	-0.30744	-1.21105	0.0388667	-0.990653	0.113767
ACO1	P21399	15	-0.622973	0.175268	1.53899	1.38872	-0.370211	-1.12359	-0.816926	-0.685076	30.9747	18.436	18.6396	18.4952	18.2931	19.118	18.7579	18.6799	17.4516	19.1045	16.93	1.81272	2.21341	1.9687	1.83325	2.57011	2.16404	2.57521	1.9933	2.65842	2.02791	0.797697
RFC1	P35251-2;P35251;H0Y9P8;E0CX09;H0Y8U4	14	0.734307	0.175689	1.53658	0.97282	-0.191642	0.860298	0.369892	1.48359	28.7688	16.9447	17.0078	16.8446	16.7157	17.2944	17.6711	16.9361	16.5159	16.4493	15.9333	0.321386	0.581597	0.318156	0.255857	0.746458	1.07729	0.831341	1.05757	0.0032121	1.03123	0.303769
SLC43A3	H0YD64;E9PS74;Q8NBI5;Q8NBI5-2	3	1.94006	0.175967	1.52897	0.614491	1.20981	1.13907	3.63045	3.10646	26.712	14.3073	14.2494	14.8349	15.2801	14.1153	14.5956	13.0727	14.8727	13.1926	13.9177	-2.31594	-2.17676	-1.69156	-1.17975	-2.43262	-1.99824	-3.03202	-0.585587	-3.25354	-0.984393	0.352367
AGPS	O00116;A0A1B0GWA2;B8ZZ81	13	0.514663	0.175967	1.54948	1.78321	0.0689411	0.51246	0.490749	0.540778	29.6737	18.1206	18.4574	18.0475	18.0253	18.2086	18.4562	17.5999	17.2621	17.8082	16.5711	1.49727	2.03122	1.52103	1.56548	1.66071	1.86234	1.49522	1.80375	1.3621	1.66909	-0.314857
PPM1K	V9GY69;A0A0A0MQZ4;Q8N3J5	3	-1.71736	0.176296	1.5273	-2.83848	-0.689886	-2.17971	-2.52207	-0.356643	27.6997	18.2297	17.0054	16.6127	16.2796	17.4344	16.682	18.1167	15.7273	17.8903	15.9669	1.60638	0.579187	0.0861907	-0.180217	0.886456	0.0881015	2.01198	0.268999	1.4442	1.06487	0.690374
SLC25A6	P12236	22	-1.17139	0.176296	1.52843	-1.92787	0.679441	-0.667544	-1.82584	-1.5695	35.7522	20.2568	19.3401	19.4215	19.6494	20.0907	19.8999	20.0293	18.114	20.7587	17.9077	3.63356	2.91395	2.89498	3.18953	3.54277	3.3061	3.92459	2.6557	4.31256	3.00567	0.306426
MCCC2	Q9HCC0;Q9HCC0-2;D6RD67;D6RDF7;D6R9R1;A0A0G2JM88	16	-0.669199	0.176433	1.53266	-0.694874	-0.121946	-1.0003	-1.01363	-0.51524	31.6544	18.3923	17.8921	18.2651	18.1648	18.1524	17.8381	18.0699	16.7077	18.5647	16.5201	1.76902	1.46591	1.73865	1.70491	1.60448	1.24421	1.96519	1.24935	2.11863	1.61801	0.419798
RETN	Q9HD89;Q9HD89-2	6	1.3099	0.176613	1.52602	2.05408	0.592028	-0.0784241	1.18795	3.37914	31.8522	17.2486	17.6769	16.8417	17.0338	16.5458	16.5739	16.3364	16.4733	16.186	17.1196	0.625314	1.25076	0.315211	0.573946	-0.00211714	-0.0199668	0.231715	1.01498	-0.260138	2.21754	NA
ZNF451	E9PH99;Q9Y4E5-2;Q9Y4E5;D6RIA1;D6RAV4	7	0.978917	0.176613	1.52713	1.47307	-0.308934	1.25584	1.82423	0.439045	27.1646	15.9071	16.1392	16.1143	15.9374	15.5628	16.0865	15.5504	16.1206	15.3404	14.0256	-0.716131	-0.286943	-0.412165	-0.522513	-0.985073	-0.50732	-0.554275	0.662252	-1.10566	-0.876473	0.819274
PDK1	Q15118;Q15118-2;F8WEJ6;C9IYB4	10	-1.84397	0.177078	1.52254	-2.13616	-0.287326	-2.00565	-4.08883	-0.734994	31.4355	19.3958	18.4087	17.8679	17.6997	20.101	19.4132	20.2044	16.7482	19.3738	17.161	2.77248	1.98251	1.34138	1.23988	3.55307	2.81937	4.09971	1.28988	2.92768	2.25899	0.588401
GDI1	P31150;G5E9U5	18	-0.498007	0.177078	1.53946	-0.414667	-0.0240667	-0.601416	-0.986358	-0.477918	30.3375	18.2054	17.7998	17.6882	17.6279	18.1871	18.021	18.0225	16.6788	18.5785	16.5623	1.5821	1.37364	1.16171	1.16805	1.63922	1.42711	1.91775	1.22048	2.13237	1.66029	0.156299
LEPRE1	Q32P28;Q32P28-4;Q32P28-3;E2QRI1;H7C2W6;Q32P28-2;Q8IVL5-2;Q8IVL5	6	1.48627	0.177924	1.52009	1.75746	1.41991	3.6248	0.619585	0.419632	28.954	16.1868	16.5149	16.3861	16.9174	15.9199	17.3235	15.4637	15.2136	16.023	14.6933	-0.436528	0.0887243	-0.140328	0.457555	-0.628024	0.729662	-0.641006	-0.24475	-0.423058	-0.208721	0.75634
LEMD2	Q8NC56;D6RBV0;H7C2Z0;Q8NC56-2;D6R958;H0Y9B7	9	-0.559325	0.177924	1.52744	0.000217648	-0.881704	-0.762124	-0.324632	-0.736845	29.0335	17.0185	16.753	16.837	16.4254	17.0519	16.826	16.5737	15.6806	16.912	14.6979	0.395181	0.326859	0.310536	-0.0344512	0.503956	0.232152	0.468955	0.222269	0.465949	-0.204154	0.331528
CCDC50	Q8IVM0;Q8IVM0-2	8	-0.49091	0.178114	1.53436	1.22678	-0.527726	-0.610465	-0.388475	-0.675505	29.2684	16.9178	17.0667	17.2207	16.9541	17.1207	16.9512	16.9003	15.9637	17.5907	15.4234	0.294488	0.640482	0.694242	0.494264	0.572792	0.35732	0.795579	0.505421	1.14459	0.521399	0.430765
GANC	Q8TET4;H3BMM3;H3BN99	2	-0.485869	0.18021	1.53105	-0.573702	0.570227	-0.742984	-0.482359	-0.401583	25.2267	14.9578	14.4985	14.8122	14.9954	15.3421	15.1234	14.5008	13.5003	15.2931	13.3354	-1.66545	-1.92764	-1.7143	-1.46449	-1.2058	-1.4705	-1.60388	-1.95797	-1.15295	-1.56665	-0.31539
OXR1	Q8N573-8;Q8N573;Q8N573-2;Q8N573-5;Q8N573-3;H0YC07;Q8N573-6;E5RII8;Q8N573-4;Q8N573-7	17	-1.02859	0.180567	1.51279	-1.93761	-0.318499	-0.438337	-1.2762	-1.17232	30.7699	18.5425	17.6225	17.9355	17.7547	18.2635	18.1579	18.5459	17.0048	18.563	16.0158	1.91921	1.19632	1.40907	1.2948	1.71561	1.56408	2.44113	1.5465	2.11688	1.11374	0.471552
RRP15	Q9Y3B9	8	0.856279	0.180567	1.51475	0.4098	1.92745	1.25949	0.899654	-0.32449	28.7693	17.7363	17.6092	17.9202	18.6593	18.3027	18.8277	16.924	16.8646	17.5823	15.6835	1.113	1.18303	1.39368	2.19948	1.75478	2.23389	0.819325	1.40629	1.13616	0.781416	0.305086
REPIN1	Q9BWE0;Q9BWE0-4;C9JZE3;C9JYJ8;E7EVL6	6	0.538301	0.180567	1.52724	-0.680565	0.574097	0.619194	0.421589	1.76014	27.5452	15.5179	15.0225	15.2657	15.4505	15.0637	15.3509	15.0588	14.6739	14.9633	14.6588	-1.1054	-1.40368	-1.26075	-1.00936	-1.48422	-1.24295	-1.04588	-0.784449	-1.4828	-0.243275	-0.0619986
NSF	I3L0N3;P46459;P46459-2;I3L2G1;K7EQD6;I3L0L3;I3L338;I3L4Q9	34	-0.731109	0.180644	1.51619	-0.443829	-0.0646208	-0.593339	-1.09566	-1.80462	33.3942	20.2602	19.8448	19.6771	19.6002	20.1705	20.0073	19.9345	18.5163	21.1356	18.1048	3.63689	3.41858	3.1506	3.14033	3.62257	3.41346	3.82973	3.05803	4.68949	3.20278	0.298911
WDR70	Q9NW82;D6RIW8	11	0.462403	0.180994	1.52951	0.475951	0.36412	0.441312	0.469943	0.57527	28.3661	16.8944	16.7897	16.919	17.0178	16.9157	17.1368	16.3971	16.0451	16.5973	15.3866	0.271111	0.363486	0.392573	0.557945	0.367758	0.54296	0.292385	0.586745	0.151227	0.484592	-0.0664877
SMC4	Q9NTJ3;E9PD53;Q9NTJ3-2;C9JR83;C9JWF0;C9IYK2;C9JJ64	29	1.95083	0.181247	1.5075	2.6555	-0.383254	4.04956	2.67155	0.760799	30.9387	18.8945	19.5259	19.357	19.1496	18.9273	20.4887	17.7709	18.918	18.1526	17.0838	2.27117	3.09977	2.83057	2.68978	2.37935	3.89481	1.66623	3.45972	1.70649	2.18175	0.559417
CUTC	Q5TCZ7;Q9NTM9;A0A0B4J226	2	-0.827532	0.181594	1.51002	-0.374029	0.028802	-1.20892	-0.880662	-1.70285	26.3722	14.4148	14.023	14.4427	14.4041	14.8082	14.4163	14.3051	13.0334	15.6005	12.6476	-2.20846	-2.4032	-2.08373	-2.05572	-1.73975	-2.17751	-1.79959	-2.42489	-0.845575	-2.25445	0.350662
DTX3L	Q8TDB6;Q8TDB6-2	22	-0.795717	0.181729	1.50908	-1.34005	-0.364428	-1.43172	-0.470752	-0.371636	30.0922	18.9383	18.2202	18.4818	18.2821	18.5959	18.1214	18.0839	17.0914	18.7426	16.8078	2.31502	1.79398	1.95528	1.8222	2.04803	1.52751	1.97923	1.63304	2.29651	1.90571	0.363893
CDK13	Q14004-2;Q14004	4	-0.518069	0.181729	1.52364	-0.596203	0.843538	-0.468905	-1.48639	-0.489101	25.9453	15.2753	14.8084	14.8415	15.1367	15.293	15.176	15.0141	13.3299	14.7625	12.7378	-1.34803	-1.61781	-1.68496	-1.32319	-1.25494	-1.41783	-1.09061	-2.12837	-1.68361	-2.16425	0.000486927
NDUFB11	Q9NX14;Q9NX14-2	5	-0.842921	0.182941	1.50421	-1.45731	-0.196501	-1.30945	-0.848165	-0.403178	30.9244	16.3145	15.5567	16.0059	15.875	16.4102	15.981	15.8437	14.5941	16.5638	14.6048	-0.308803	-0.869459	-0.520545	-0.584834	-0.137758	-0.612863	-0.261046	-0.864219	0.117665	-0.29726	0.613703
EOGT	F5H225;Q5NDL2-2;Q5NDL2-3;Q5NDL2	2	0.711595	0.182941	1.50741	0.744319	-0.604013	1.02164	0.368885	1.42189	24.6181	13.3585	13.3444	14.0993	13.8015	12.6356	13.0723	13.0123	12.5914	13.0644	12.5011	-3.26477	-3.08174	-2.42713	-2.65836	-3.91233	-3.52157	-3.09243	-2.86688	-3.38174	-2.4009	0.306418
FAM50A	Q14320;B0S8I6;Q9Y247	5	0.493088	0.182941	1.51247	0.2525	0.597623	0.50939	0.30933	0.796596	28.6803	16.9268	16.7466	16.537	16.7315	17.1404	17.3868	16.4666	16.0052	16.5511	15.5097	0.303548	0.320445	0.0105601	0.271588	0.592499	0.792989	0.361881	0.546876	0.10504	0.607668	-0.109626
WASH3P	A0A096LP75;C4AMC7;Q6VEQ5;A0A096LNU2;A0A096LP26;A8K0Z3;A8MWX3	5	0.49118	0.182962	1.52082	0.469879	0.733716	0.113473	0.487152	0.51651	28.5285	16.0195	15.9127	15.9985	16.2487	16.0746	16.174	15.1806	14.8402	15.4142	14.1585	-0.60382	-0.513496	-0.527974	-0.211195	-0.47331	-0.419881	-0.924152	-0.618073	-1.03194	-0.743514	NA
MAN2C1	Q9NTJ4-3;Q9NTJ4-2;Q9NTJ4;Q9NTJ4-4;H3BRI3;H3BQH9;B4DH23;H3BSE5;H3BMJ3;H3BUW3;A0A0C4DGU9	5	-0.640351	0.183045	1.50601	-0.929828	-0.449155	-1.52172	-0.33948	-0.242899	28.5817	15.9567	15.3771	15.6302	15.3958	15.664	15.156	15.1275	14.2243	15.8043	13.9679	-0.666587	-1.04907	-0.896238	-1.06403	-0.883936	-1.43789	-0.977211	-1.23401	-0.641841	-0.934188	-0.0857593
UBR2	Q8IWV8-4;Q8IWV8;Q8IWV8-2;Q8IWV8-3	6	0.491294	0.183089	1.51279	0.514442	0.802077	0.345054	0.614407	-0.152569	26.2974	15.0612	14.9694	14.7328	15.0109	14.9707	15.1561	15.022	14.7683	14.7938	13.0264	-1.56212	-1.45674	-1.79373	-1.44894	-1.57718	-1.43773	-1.0827	-0.689971	-1.65234	-1.87561	0.664871
XPNPEP3	Q9NQH7-2;Q9NQH7-4;Q9NQH7;Q9NQH7-3;Q9NQH7-5	2	-1.06039	0.183265	1.49996	-2.18589	0.532785	-0.461049	-1.16173	-1.62794	25.2166	14.0504	13.0465	12.7265	12.8943	13.4661	13.352	13.5863	12.1232	14.2782	11.3825	-2.57292	-3.37968	-3.80002	-3.56556	-3.08183	-3.24181	-2.51847	-3.33516	-2.16794	-3.51953	0.481634
CHMP4C	Q96CF2	2	0.792363	0.184498	1.49801	-0.375745	0.64316	0.88848	1.25917	1.20845	23.8932	12.7987	12.4062	12.8006	13.0137	12.1685	12.5557	12.6216	12.807	12.6508	11.9243	-3.82463	-4.01994	-3.72584	-3.44616	-4.37946	-4.03816	-3.4831	-2.65134	-3.79532	-2.97771	NA
LYPLA1	E5RI35	2	0.884498	0.184498	1.49837	2.84317	1.24725	0.937377	0.468958	-1.48565	25.1653	11.6742	12.3691	11.3351	11.7956	11.2665	11.6719	10.9688	10.6161	12.8346	10.0478	-4.94909	-4.0571	-5.19142	-4.66427	-5.28142	-4.92196	-5.13591	-4.84222	-3.61147	-4.85424	0.250813
METTL3	Q86U44;F5H6D8;B4DTN4;H0YFV6;Q86U44-2;B4E349	7	-0.470379	0.184498	1.51332	-0.658062	0.440551	-0.408697	-0.508358	-0.494095	27.6765	16.6637	16.1759	16.4924	16.6224	16.7304	16.6358	16.4964	15.4782	16.6628	14.6342	0.0404445	-0.250235	-0.0341224	0.16256	0.182479	0.0419525	0.391649	0.0198589	0.216654	-0.267801	0.25842
NDUFA8	P51970	4	-1.14045	0.184663	1.4934	-2.29517	0.0546222	-1.33003	-1.66535	-0.466334	30.0495	16.8233	15.7825	16.1765	16.1485	16.8119	16.3751	16.1706	14.3645	17.2641	15.2568	0.199987	-0.643688	-0.349991	-0.311407	0.26399	-0.21876	0.065849	-1.09377	0.817978	0.354754	0.454114
DCUN1D1	C9JVE2;C9J8R4;C9JRU6;C9J0B2;C9JUW4;C9JRE2;C9JAV2;H7C216;Q6PH85-2;Q6PH85	9	0.632545	0.184663	1.49902	0.710779	-0.274026	0.359497	1.46978	0.827385	29.3845	17.2757	17.2503	17.34	17.1774	17.0156	17.2064	16.8522	17.181	17.1165	16.0987	0.652389	0.824087	0.813565	0.717517	0.467722	0.612534	0.747491	1.72267	0.670449	1.19662	0.762697
PRDX3	P30048-2;P30048	6	-0.498043	0.184663	1.50248	-0.449931	-0.305223	-0.732408	-0.690325	-0.312328	34.3941	19.6746	19.2572	18.9823	18.8068	19.3203	19.1055	19.1845	18.0424	19.7893	17.8998	3.05136	2.83099	2.45581	2.34698	2.77243	2.51166	3.07977	2.58408	3.34323	2.99778	-0.0208264
ARL6IP5	F8WF90;C9JQU6;F8WF33;O75915	3	-0.981847	0.184776	1.49302	-1.51927	-0.623547	-1.56667	0.903908	-1.28975	31.1722	16.4292	15.6505	15.8132	15.5074	15.5464	15.0217	15.1327	15.0761	16.7023	14.0652	-0.19407	-0.775656	-0.713271	-0.952503	-1.00153	-1.57218	-0.972021	-0.382163	0.256156	-0.836797	0.126334
MTM1	Q13496-2;Q13496;C9J2A2	5	-0.632226	0.184776	1.49699	0.127338	-0.582576	-1.39523	-0.393684	-0.920392	27.7322	16.7646	16.5421	15.9298	15.6408	16.2921	15.8311	15.7644	14.8243	16.2255	13.8709	0.141332	0.11595	-0.596663	-0.819111	-0.255823	-0.762791	-0.340342	-0.634048	-0.220627	-1.0311	0.218762
DEPDC5	O75140-6;O75140-8;O75140-3;O75140-5;O75140-1;O75140-4;O75140-9;O75140;O75140-2;H7C1T0	3	-0.522021	0.184776	1.4991	-0.474819	-0.134265	-0.761167	-0.739421	-0.500431	25.5291	14.692	14.2661	14.4719	14.3665	14.5791	14.3536	14.3693	13.1938	14.575	12.5417	-1.93126	-2.16005	-2.05461	-2.0934	-1.96877	-2.24022	-1.7354	-2.26452	-1.87109	-2.36039	0.116445
CDK17	F5H6Z0;Q00537-2;Q00537;E5RGN0;A0A087WZU2;Q00536;Q00536-3;Q00536-2;E5RIY8;H0YBX5;E5RIU4;F8VZY6;F8VQZ9;E5RJM2	3	-0.709257	0.185253	1.49384	-0.781567	0.0279691	-1.20501	-1.08283	-0.504847	24.5502	13.318	12.7885	13.1625	13.1235	13.8273	13.437	12.8764	11.467	13.4014	11.3647	-3.3053	-3.6377	-3.36401	-3.33634	-2.72057	-3.15688	-3.2283	-3.99127	-3.04468	-3.53736	0.452824
ALDH18A1	P54886-2;P54886	22	-0.482222	0.186315	1.50168	-1.32468	-0.493953	-0.367228	-0.190165	-0.585469	32.7658	19.342	18.6291	18.7443	18.4915	19.0927	19.0136	18.7686	17.967	19.9906	17.8923	2.71874	2.20288	2.21778	2.03164	2.54484	2.41971	2.66384	2.50871	3.54455	2.99021	0.64868
HDAC9	Q9UKV0;B7Z3P7;B5MCF1;Q9UKV0-11;Q9UKV0-9;Q9UKV0-10;Q9UKV0-8;Q9UKV0-3;Q9UKV0-4;Q9UKV0-2;Q9UKV0-6;Q9UKV0-5;Q9UKV0-7;C9JD56;C9IZS0;C9J1W4;C9J835	4	-0.899024	0.186452	1.48778	-1.41286	0.258267	-1.40293	-0.826234	-0.959004	25.3216	14.3976	13.6549	13.8599	13.9153	14.3208	13.8569	13.9239	12.6892	14.0791	11.695	-2.22567	-2.77131	-2.66655	-2.54454	-2.22711	-2.73694	-2.18084	-2.76908	-2.36703	-3.20703	0.326971
MAP1LC3B	H3BTL1;Q9GZQ8;A6NCE7;H3BTE7;Q9H492;Q9H492-2	2	1.35075	0.186557	1.48161	2.0967	-0.864595	2.36478	1.96842	0.556589	28.2612	13.9949	14.4376	14.237	13.8324	15.1402	16.0758	13.2855	13.9538	13.6296	12.4046	-2.6284	-1.98855	-2.28949	-2.62747	-1.40776	-0.5181	-2.81919	-1.50448	-2.81651	-2.49744	0.4387
DNAJC17	Q9NVM6;H0YLQ7	5	0.932622	0.186557	1.48424	1.46972	1.98568	0.56542	0.516543	0.125748	26.9634	14.3148	14.5457	14.7289	15.4919	15.1319	15.3992	13.8959	13.5755	13.9382	12.3837	-2.30848	-1.88043	-1.7976	-0.967948	-1.41597	-1.19467	-2.20886	-1.88277	-2.5079	-2.51831	0.193755
PLOD3	O60568;H7C2V1;H7C2S8;H7C0B8;C9JIX5;H7C2A8;C9JU11	15	0.993942	0.186557	1.48603	0.442163	2.44471	1.55694	0.840549	0.0134957	29.48	18.1118	17.9956	17.7669	18.718	17.4819	18.1174	16.819	16.7193	17.459	15.8187	1.48849	1.56945	1.2404	2.2581	0.933967	1.52356	0.71431	1.26103	1.0129	0.916637	0.42906
EXOSC6	Q5RKV6	8	0.719054	0.186557	1.48726	1.65388	1.07038	0.672954	0.4139	-0.317335	29.5219	17.093	17.3862	17.6176	18.0056	17.671	17.9782	16.5453	16.1551	16.7537	14.8604	0.469724	0.959991	1.09108	1.54577	1.12309	1.38433	0.440605	0.696804	0.307589	-0.0416852	-0.093457
ITPR2	Q14571;Q14571-2;H7C2X9	25	-0.614364	0.186557	1.48748	-0.895642	-1.55201	-0.393372	-0.554035	-0.0482967	30.3402	19.4204	18.8523	18.4785	17.7923	18.6824	18.5935	18.1904	17.1411	18.3725	16.685	2.79709	2.42616	1.95205	1.33247	2.13452	1.99969	2.08569	1.6828	1.92644	1.78292	0.320136
HEATR3	Q7Z4Q2;Q7Z4Q2-2;Q7Z4Q2-3	7	0.502703	0.186557	1.49436	-0.356199	0.512172	0.830864	0.659427	0.337585	27.5234	15.6866	15.3008	15.5316	15.691	15.4665	15.8323	14.8887	14.6657	15.6317	14.2392	-0.936643	-1.12536	-0.994851	-0.768829	-1.08145	-0.761554	-1.21603	-0.792641	-0.814409	-0.662819	-0.416894
UBE2O	Q9C0C9;K7ES11;K7EQ12	24	0.481624	0.186557	1.49652	0.383709	0.215112	0.610402	1.48433	0.450731	31.1223	18.6848	18.5489	18.5276	18.5654	18.4322	18.7162	18.1745	18.5132	18.4418	17.1359	2.06155	2.12277	2.00117	2.1055	1.8843	2.12231	2.06978	3.05487	1.99574	2.23386	0.823525
ACIN1	S4R3H4	29	0.453587	0.186557	1.49998	0.612689	0.547443	0.350733	0.508614	-0.0390361	31.8457	19.1138	19.0553	19.0153	19.1891	19.1274	19.3149	18.6066	18.2809	18.4968	16.8163	2.49052	2.62909	2.48878	2.72925	2.57946	2.72102	2.50189	2.82258	2.05068	1.91424	0.578727
LDHA	P00338;P00338-3;P00338-4;P00338-5;P00338-2;F5GYU2;F5GXY2;F5GXH2;F5H5J4;F5H6W8;F5H8H6;F5GXC7;F5GWW2;F5GXU1;F5GZQ4;A0A087WUM2;Q6ZMR3;F5H5G7;F5H155;G3XAP5;F5H245;P07864	16	0.623095	0.186668	1.48608	-1.92164	1.05299	0.75179	0.864597	0.355813	36.2449	20.7867	19.8721	20.2483	20.6293	20.4552	20.7917	19.1315	19.0482	20.0445	18.6659	4.1634	3.4459	3.72182	4.16939	3.90732	4.19785	3.0268	3.58989	3.59837	3.7639	0.655121
RWDD4	E7EV43;K4DI92;Q6NW29-2;Q6NW29	2	0.707622	0.186668	1.48624	-0.214468	0.86841	1.49678	0.349879	0.904634	24.8079	13.8342	13.4962	13.6231	13.9284	13.866	14.4792	13.2201	12.7863	13.8946	12.9358	-2.78911	-2.92995	-2.9034	-2.53144	-2.68189	-2.11464	-2.88459	-2.67198	-2.55147	-1.96622	0.626923
FAM195B	I3L2L5;I3L317;I3L4Q0;C9JLW8;I3L3A7	3	1.12372	0.188487	1.47393	1.75827	-0.564646	1.29455	0.468768	2.27942	27.483	14.1147	14.4431	14.5851	14.3034	14.2225	14.7606	13.8711	13.5183	13.6866	13.7792	-2.50856	-1.98304	-1.94134	-2.15644	-2.32542	-1.83329	-2.23359	-1.94003	-2.75949	-1.12284	NA
PURA	Q00577	9	-1.0169	0.188487	1.47454	-1.41655	-0.911932	-2.00884	-0.329736	-0.417458	30.5583	17.9021	17.1581	17.7579	17.3339	17.4768	16.7879	17.732	16.8354	18.1465	16.1766	1.27879	0.731902	1.23145	0.874078	0.928914	0.194026	1.62726	1.3771	1.70044	1.2746	0.873709
NAT1	F5H5R8;P18440	4	-0.912594	0.188487	1.47456	0.36014	-1.42721	-1.30788	-0.449372	-1.49224	27.4412	16.3372	16.1934	15.8294	15.1943	16.461	16.0324	15.9259	14.9478	16.2409	13.449	-0.286059	-0.232803	-0.697076	-1.26553	-0.0869594	-0.561482	-0.178866	-0.510491	-0.205213	-1.45303	0.352637
PSMB7	Q99436;Q5TBG5;Q99436-2	5	0.86125	0.188487	1.47476	0.370321	1.31733	1.43917	1.08138	0.0980504	32.06	18.1035	17.9631	18.0905	18.5797	17.5015	18.0933	17.2615	17.3258	17.553	15.9773	1.48026	1.53696	1.564	2.11986	0.953615	1.49946	1.15679	1.86749	1.1069	1.0753	0.0756207
CD38	P28907;H0Y950;P28907-2	16	-0.890821	0.188487	1.47679	-0.689902	-2.44973	0.654912	-1.34707	-0.635444	33.3539	19.54	19.0415	19.5333	18.4793	19.3027	19.6032	19.4895	17.9002	19.9574	17.8208	2.91674	2.6153	3.00679	2.01945	2.75476	3.0093	3.38482	2.44193	3.51135	2.91879	0.542964
SPR	P35270;REV__Q16649	6	-0.716305	0.188487	1.47725	-0.906596	0.518025	-0.426377	-1.07804	-1.17566	29.0733	18.079	17.5073	17.277	17.4388	17.9587	17.8576	17.9092	16.5031	18.2733	15.7236	1.45573	1.08109	0.750557	0.978977	1.41081	1.26372	1.80446	1.04475	1.82721	0.82151	-0.0267889
SLU7	O95391;E5RK41;A0A0C4DGD2;E5RGM7	9	0.557552	0.188487	1.47931	0.814365	0.255532	0.323364	0.85903	0.535472	28.1365	16.175	16.1845	16.3695	16.4238	16.1847	16.362	15.6034	15.5163	15.4964	14.2553	-0.448316	-0.241629	-0.15693	-0.0360421	-0.36323	-0.231838	-0.501356	0.0579437	-0.94965	-0.646721	-0.0152439
NUTF2	P61970;H3BRV9	2	-0.536102	0.188487	1.48143	-0.623312	0.66651	-0.335821	-0.689211	-0.895357	31.604	18.4037	17.9277	18.0072	18.2298	18.4594	18.3919	18.1571	17.0157	18.4042	16.0688	1.78046	1.50152	1.48069	1.76994	1.91149	1.79803	2.05237	1.55743	1.9581	1.16678	-0.417833
STIP1	P31948;P31948-2;P31948-3;F5H783;H0YGI8;F5GXD8	34	0.528345	0.188487	1.48271	0.299939	0.986951	0.539849	0.717658	0.100418	34.2731	20.7177	20.5536	20.987	21.3409	21.0531	21.3109	20.2013	20.0179	20.6711	19.0972	4.09447	4.12739	4.4605	4.88101	4.5052	4.71701	4.0966	4.55963	4.22497	4.19518	0.570789
SEPSECS	Q9HD40-3;Q9HD40	3	0.546387	0.188875	1.477	0.792743	1.04825	0.160675	0.434301	0.306558	26.1154	16.2945	16.2968	16.6237	17.0027	15.4484	15.5653	15.217	14.8407	16.2113	14.7951	-0.328803	-0.12942	0.0972338	0.542863	-1.09947	-1.02851	-0.887673	-0.617582	-0.23478	-0.106918	0.275951
AP1G2	O75843;G3V532;G3V2V9;G3V3Z2;H0YJ47	6	-0.604238	0.188954	1.47559	-0.462369	-0.334586	-1.772	-0.297674	-0.784497	26.6527	16.6005	16.1788	16.2509	16.0635	16.7303	16.1293	15.5968	14.7221	16.3139	14.0633	-0.0228157	-0.247393	-0.275549	-0.396406	0.182347	-0.464568	-0.50792	-0.73625	-0.132187	-0.838734	0.393728
UBE2K	P61086;D6RDM7;P61086-2;P61086-3;D6RFX1	8	0.65512	0.189262	1.47424	0.51144	0.9604	1.28148	0.49361	-0.876922	30.0664	17.4016	17.3088	17.384	17.727	17.6001	18.1333	17.0679	16.732	17.4489	15.1276	0.778299	0.882662	0.857498	1.26714	1.05218	1.53945	0.963196	1.27367	1.00278	0.225547	0.0313681
ZNF318	Q5VUA4;Q5VUA4-2	5	0.82333	0.18996	1.46974	0.664001	-0.739231	1.62443	0.618052	1.26226	26.0355	14.8933	14.8521	15.168	14.8147	14.7508	15.4114	14.4813	14.2301	14.2746	13.5893	-1.72993	-1.57404	-1.35851	-1.64513	-1.7971	-1.18244	-1.62343	-1.22821	-2.1715	-1.31274	0.319153
SUGT1	Q9Y2Z0;Q9Y2Z0-2	13	0.61962	0.190717	1.47009	1.34481	0.897316	0.315431	0.212351	0.446729	31.2212	18.0649	18.2537	18.3389	18.6561	18.5237	18.6981	18.0827	17.5552	17.6345	16.3255	1.44164	1.82751	1.81243	2.19623	1.97576	2.1042	1.97798	2.09694	1.18836	1.42342	0.56447
OGDH	Q02218;A0A0D9SFS3;E9PDF2;E9PCR7;Q02218-2;E9PFG7;Q02218-3;C9J4G7	29	-0.559654	0.190717	1.47276	-0.351011	0.586977	-1.15456	-0.740106	-0.587875	32.5825	19.5826	19.1985	18.8323	19.0223	19.4647	19.0931	19.1654	17.9894	19.9898	17.8896	2.95933	2.77237	2.30578	2.56245	2.9168	2.49923	3.06071	2.53112	3.54372	2.98754	0.0785862
NCAPG	Q9BPX3;D6RA93;H0Y9Z8	11	1.67758	0.19141	1.46037	1.44412	-0.304153	4.11555	2.70932	0.803753	28.4115	16.8588	17.0811	17.1261	16.9511	16.5744	18.1603	15.7152	16.888	16.324	15.288	0.235502	0.654913	0.599583	0.491193	0.0264754	1.56644	-0.389537	1.42967	-0.122146	0.385956	0.801865
STX5	Q13190;Q13190-2;Q13190-4;E9PNU4;Q13190-3;H7C3X5;E9PP18;E9PRW9;H0YEJ8	9	-0.831358	0.19141	1.4632	-0.455663	-0.761538	0.801338	-1.27697	-1.72503	29.605	17.6183	17.1989	17.0505	16.6881	18.1743	18.5291	18.324	16.7824	18.02	15.0501	0.995062	0.77275	0.52401	0.22825	1.62635	1.93528	2.21923	1.32407	1.57394	0.148101	0.630486
DGKA	P23743;G3V4E1;P23743-3;G3V4I3;F8VNZ9;G3V327;C9JM35;F8W1M3;F8W1H7;P23743-2;F8VWX8;G3V312;H0YJH4	8	-0.63166	0.19141	1.4657	-0.498022	-0.936175	-1.59058	-0.352128	-0.133066	29.2148	17.4556	17.0218	17.6767	17.2427	17.2951	16.7615	16.4191	15.5073	16.9311	15.1787	0.832272	0.595651	1.15018	0.782882	0.747176	0.167649	0.314366	0.0489578	0.485009	0.276659	0.591815
H6PD	R4GMU1;O95479	9	0.643221	0.19141	1.46757	0.775369	-0.415041	0.364144	0.790114	1.71528	28.2848	17.0184	17.0148	16.8416	16.6211	16.2474	16.4398	15.8344	15.7004	15.9219	15.583	0.395072	0.588587	0.315088	0.161272	-0.300558	-0.15402	-0.270325	0.242048	-0.524234	0.680979	0.0168323
BID	P55957;P55957-2	2	-0.542096	0.19141	1.47138	-0.365112	-0.529933	-0.731275	0.591725	-1.10136	28.6313	16.4526	16.0637	16.4472	16.1797	16.7889	16.5745	15.4801	15.2109	15.9805	13.4876	-0.170717	-0.362443	-0.0792478	-0.28013	0.240986	-0.0193606	-0.624657	-0.247373	-0.465579	-1.41446	0.237792
RER1	O15258;Q5T092;A0A0A0MR06;Q5T091	2	-1.01968	0.191548	1.45997	-0.227905	-0.334339	-1.6277	-1.54744	-1.361	29.3474	15.6155	15.273	15.0564	14.869	16.2552	15.7078	15.5089	13.7832	16.4469	13.7554	-1.00777	-1.15314	-1.47009	-1.59085	-0.292717	-0.886033	-0.595782	-1.67511	0.000807806	-1.14664	0.527085
SAMD1	Q6SPF0;E9PIW9;F8WDT5	6	0.579207	0.191548	1.46855	-0.499915	0.584938	2.20367	0.77058	0.382091	27.1788	15.5811	15.1467	15.0325	15.2217	15.2349	16.1106	14.6243	14.477	14.8891	13.5307	-1.04223	-1.27949	-1.49396	-1.23813	-1.31302	-0.483204	-1.48038	-0.981311	-1.55702	-1.37139	NA
TRIP6	Q15654;H7BZE2	3	0.671486	0.192056	1.46295	-0.26235	1.40382	1.00767	0.364591	0.64229	26.0252	12.9949	12.6408	12.6563	13.181	12.5864	13.0179	12.3238	11.9	12.7867	11.6273	-3.6284	-3.78541	-3.87014	-3.27885	-3.96152	-3.57595	-3.78093	-3.55831	-3.65936	-3.27474	0.314382
IFI30	P13284	2	1.26591	0.193108	1.45369	0.749907	0.165135	1.04128	2.04512	2.32813	30.6295	16.0653	16.0531	16.3609	16.3781	15.6452	16.0892	14.9714	15.6919	15.4315	15.5613	-0.558012	-0.373097	-0.165578	-0.0817214	-0.902703	-0.504648	-1.13331	0.233624	-1.01463	0.659273	0.20545
PDCL3	Q9H2J4;C9JST4;H7BZP2	3	0.62537	0.193108	1.45937	0.336699	1.27888	0.8419	0.697593	-0.48605	27.5817	16.6028	16.451	16.7146	17.1881	16.8782	17.2481	15.8682	15.6712	16.7863	14.764	-0.0204945	0.0248432	0.188172	0.728281	0.330283	0.654281	-0.236502	0.212871	0.340248	-0.138054	0.450752
PCLO	Q9Y6V0-2;Q9Y6V0-6;Q9Y6V0;Q9Y6V0-5;E9PE96	2	-0.70927	0.193108	1.46009	-1.69769	-0.673266	-1.068	0.192464	-0.386475	25.3509	14.5255	13.6865	13.9058	13.5796	14.118	13.7785	13.5256	12.9846	13.8674	11.9212	-2.09782	-2.73967	-2.62071	-2.88031	-2.42994	-2.81536	-2.57908	-2.47366	-2.57872	-2.98087	-0.301804
SETD1A	O15047;C9J2Z9	10	0.486239	0.19313	1.47058	0.468769	-0.252943	0.562428	0.427523	1.08569	27.6758	16.512	16.4049	16.6099	16.4559	16.5727	16.8389	16.3174	15.9365	16.2009	15.3806	-0.111265	-0.0213158	0.0834527	-0.00395872	0.0248186	0.245009	0.212691	0.478167	-0.245199	0.478518	-0.233312
ARF4	P18085;C9JAK5;C9JPM4;U3KQF2	7	-0.713669	0.19345	1.45604	-0.330232	0.155917	-0.993936	-0.883309	-1.41182	31.1402	17.9394	17.5623	17.2677	17.2812	18.0444	17.7324	17.5297	16.2562	18.5181	15.7877	1.31612	1.13617	0.741261	0.821342	1.4965	1.1386	1.42498	0.79788	2.07201	0.885705	0.350747
MRPS31	Q92665	4	-0.692911	0.193784	1.45635	-1.03394	0.724817	-0.385515	-1.43473	-0.659354	28.1463	15.2789	14.6642	14.8765	15.123	15.1171	15.0311	14.9272	13.2782	15.5842	13.4293	-1.34436	-1.76201	-1.65001	-1.33687	-1.43084	-1.56275	-1.17755	-2.18012	-0.861928	-1.47277	0.0984938
SOD1	P00441;H7BYH4	12	-0.681628	0.193903	1.45552	-2.15186	0.369316	-0.660845	-0.991358	-0.39261	33.4117	19.2125	18.2202	18.5505	18.6514	18.6592	18.4709	19.1163	17.7692	19.4852	17.5343	2.58924	1.79398	2.02405	2.19155	2.11126	1.87707	3.01157	2.31089	3.03915	2.6323	0.183472
GLB1	P16278-3;P16278;E7EQ29;P16278-2;C9J539	3	-0.650569	0.193973	1.45503	-0.575197	1.08159	-0.92285	-1.79953	-0.453699	27.4406	14.8631	14.4033	14.2825	14.6752	15.041	14.7554	14.6661	12.7687	14.8242	12.8265	-1.76021	-2.0229	-2.24397	-1.78468	-1.50694	-1.83844	-1.43861	-2.68959	-1.62193	-2.0755	0.0904669
ACOX1	Q15067-2;Q15067;Q15067-3;I3L2U4;K7ENF1;K7ESC7;K7ELT1;I3L0T4	5	0.528118	0.194512	1.46077	1.45616	0.436582	-0.770818	0.672477	0.475321	28.6505	17.1021	17.3284	16.9403	17.0688	16.9701	16.741	16.191	15.9769	16.736	15.4488	0.478777	0.902255	0.413837	0.608893	0.42215	0.147116	0.0863183	0.518589	0.289855	0.546781	-0.365124
PPP2R1B	P30154-4;P30154;P30154-2;P30154-3;P30154-5;H0YDG7	7	1.58355	0.194636	1.44423	1.8344	0.348714	2.97005	2.17923	0.585351	28.2804	17.0503	17.4044	17.1553	17.2478	16.5795	17.7399	16.105	16.9168	16.2058	15.0028	0.426993	0.978235	0.628836	0.787897	0.0315815	1.14606	0.000266118	1.45853	-0.240305	0.10077	0.783536
CHMP1B	Q7LBR1	6	0.576369	0.194636	1.45148	0.832207	0.507512	-0.452096	1.06356	0.412466	30.8514	17.5309	17.5465	17.7541	17.9116	17.4871	17.3764	17.1162	17.1684	17.3764	16.0412	0.907644	1.12036	1.2276	1.45172	0.939159	0.782512	1.01152	1.71009	0.930265	1.13912	0.0789357
QDPR	P09417;P09417-2;B7Z415;D6RGG7;D6RHJ7;H0Y8F7	11	-0.581073	0.194636	1.45229	0.0902844	-0.858328	-0.886592	-0.578782	-0.553533	31.4903	18.1223	17.8873	17.7373	17.3353	17.9466	17.6745	17.7588	16.6926	18.079	16.005	1.49899	1.46109	1.2108	0.875387	1.39864	1.0806	1.65405	1.23431	1.63286	1.10294	-0.23359
MRE11A	P49959;P49959-3;F8W7U8;P49959-2;F5GXT0;F5H742;F5H256	18	-0.467029	0.194636	1.45782	-0.609347	0.140563	-0.465508	-0.729636	-0.34748	31.4999	18.705	18.2337	18.7308	18.738	18.7358	18.6201	18.6157	17.4468	18.2976	16.3812	2.08174	1.80752	2.20435	2.27814	2.18788	2.02625	2.51093	1.98847	1.85145	1.47913	0.671196
NEDD1	Q8NHV4;Q8NHV4-3;Q8NHV4-2;G3V2M9;G3V4L2;G3V2V3	9	0.435478	0.194636	1.4614	0.534991	0.497347	0.616449	0.321138	0.116234	28.5079	16.1767	16.0919	15.9492	16.1026	16.2829	16.5691	15.9741	15.5207	15.714	14.1523	-0.446562	-0.334243	-0.577242	-0.357293	-0.265022	-0.0247664	-0.130666	0.0623697	-0.732067	-0.74976	0.291028
CNN3	Q15417-3;Q15417;E9PDU6;Q15417-2	4	-0.496013	0.194636	1.4634	-1.46039	-0.483704	-0.554239	-0.4501	1.55562	26.3375	14.4802	13.7214	13.719	13.4704	13.5595	13.4108	14.6854	13.7068	12.6579	12.1969	-2.14306	-2.70475	-2.80752	-2.98946	-2.98841	-3.183	-1.41937	-1.75149	-3.78824	-2.70514	0.356685
HERC4	Q5GLZ8-6;Q5GLZ8-2;Q5GLZ8;Q5GLZ8-3;D6RCL5;H0Y6K7	5	-0.473617	0.194831	1.45874	-0.426253	0.264529	-0.589737	-0.814299	-0.404883	27.533	16.7071	16.2976	16.1237	16.1816	16.2007	16.0389	16.0623	14.8358	16.1887	14.2284	0.0838361	-0.128542	-0.40282	-0.278246	-0.347223	-0.554996	-0.0424435	-0.622556	-0.257374	-0.673602	0.151591
HDDC3	Q8N4P3;H0YNP9;Q8N4P3-2;H0YKT9	7	-1.13833	0.195126	1.44317	-1.88532	-0.0854895	-1.83632	-1.39723	-0.487323	29.3325	17.0348	16.1324	16.6758	16.5903	16.6335	16.0087	17.3321	15.7087	16.6556	14.6323	0.411497	-0.293735	0.149288	0.130475	0.0856233	-0.585181	1.22738	0.250343	0.209545	-0.269731	NA
MICAL3	Q7RTP6;J3KSK6;Q7RTP6-2;Q7RTP6-4;Q7RTP6-3;Q7RTP6-5;J3KRP8;J3QQT0;J3KTB6;J3QLA3;J3QR21	7	0.559328	0.195208	1.44883	0.799295	-0.469088	0.505704	0.951394	0.459536	26.2785	14.256	14.2605	14.6884	14.4458	13.9029	14.148	14.3264	14.3022	14.3076	13.0084	-2.36729	-2.1657	-1.83812	-2.01407	-2.64497	-2.44585	-1.77829	-1.1561	-2.13854	-1.89369	0.638162
SMARCB1	B5MCL5;G5E975;Q12824-2;Q12824;A0A0U1RQQ2;A0A0U1RRB8;C9JTA6;A0A0G2JSE9	5	0.495019	0.195473	1.45545	0.61868	0.0131354	0.37498	1.64473	0.491389	28.3329	16.2955	16.2389	15.9395	15.8945	15.7321	15.9286	15.4258	15.8737	15.531	14.2562	-0.327816	-0.187229	-0.586943	-0.565354	-0.81585	-0.665286	-0.678883	0.415422	-0.915051	-0.645836	-0.534879
TMPO	P42166;P42167-3	27	0.804993	0.197251	1.43965	0.947235	-0.954499	2.29051	0.404888	1.06289	33.1605	19.0793	19.1337	19.1402	18.6988	19.2769	20.185	19.039	18.6427	18.9328	18.0951	2.45599	2.70755	2.61371	2.2389	2.72903	3.5911	2.93432	3.18438	2.48674	3.19302	0.661088
MTHFD1	P11586	36	0.56266	0.197251	1.442	0.74875	0.782229	0.908976	0.311487	-0.312618	34.2479	20.1207	20.1081	20.2998	20.5699	20.5581	20.9529	20.1067	19.6468	20.1101	18.2203	3.49745	3.68197	3.77336	4.11001	4.01014	4.35906	4.00202	4.18848	3.66396	3.3183	0.570759
AHCYL1	O43865;O43865-2;H0Y8B3;Q96HN2-4;Q96HN2-3	10	-0.545651	0.197251	1.44233	0.0824128	-0.920294	-0.792634	-0.623468	-0.338793	29.6105	17.446	17.2084	17.5188	17.0914	18.1718	17.9346	17.06	15.9634	17.5468	15.637	0.822769	0.782212	0.992284	0.631489	1.62391	1.34077	0.955299	0.505128	1.10066	0.734976	0.773527
ATP5O	P48047;H7C0C1;H7C068;H7C086	7	-0.485146	0.197251	1.44639	-0.333907	0.140689	-0.600434	-0.692892	-0.657901	33.435	18.3967	18.0184	18.2898	18.2971	18.5054	18.3396	18.2057	17.0618	18.8657	16.712	1.77342	1.59223	1.76335	1.8372	1.95746	1.74571	2.10095	1.6035	2.41965	1.80992	0.373227
PTGES3	Q15185-3;Q15185-4;Q15185;A0A087WYT3;B4DDC6;Q15185-2	7	-0.508581	0.198212	1.44324	-1.0462	0.158109	-0.331951	-0.684025	-0.509812	33.4305	19.2522	18.6334	18.7526	18.767	19.4663	19.4003	18.7207	17.5829	18.9827	16.9421	2.62897	2.20718	2.22613	2.30711	2.91844	2.80642	2.61602	2.12461	2.53658	2.0401	0.270127
CLN5	A0A1B0GWI2;A0A0A0MRU5;A0A024R644;O75503;A0A1B0GTI0;A0A087WZY0;A0A1B0GWJ7;A0A1C7CYZ2;A0A1B0GTR6;A0A1B0GTV7;A0A1B0GUE8;A0A1B0GV94;A0A1B0GU14;A0A1B0GVL0	3	0.492605	0.198212	1.44535	0.884045	0.597555	0.347617	-0.673581	0.532673	28.3969	14.1665	14.1996	14.2626	14.457	14.4223	14.6086	14.6014	13.4707	14.3442	13.1009	-2.4568	-2.22658	-2.26387	-2.00287	-2.12565	-1.98525	-1.50336	-1.98765	-2.10194	-1.80115	0.31997
ALDOC	P09972;A8MVZ9;J3KSV6;J3QKP5;C9J8F3;K7EKH5;J3QKK1;A0A087WXX2;P05062	17	-0.97483	0.198952	1.43208	-1.26082	1.5751	-0.431877	-2.14317	-1.23185	32.1898	18.9246	18.2332	18.7753	19.3701	18.4145	18.3113	19.4067	17.2753	19.2777	16.685	2.30129	1.807	2.24882	2.91027	1.86661	1.71747	3.30197	1.817	2.83159	1.78292	0.71072
PGRMC2	O15173;O15173-2;U3KQM0;D3DNX8	11	-1.08156	0.199225	1.43006	-1.42365	-0.416203	0.131076	-1.29212	-2.40689	31.0688	18.1028	17.3564	17.1962	16.9753	18.2599	18.3659	17.9273	16.3755	19.6411	16.1498	1.4795	0.930209	0.669761	0.515469	1.71203	1.772	1.82263	0.917153	3.19503	1.24772	0.775408
UBN1	Q9NPG3-2;Q9NPG3;K7EQR1	3	1.44776	0.199354	1.42834	2.33924	-0.956829	2.85015	0.986756	1.39292	22.3398	11.0496	11.5743	11.825	11.3826	11.1759	12.2917	11.0112	11.011	10.2703	9.68492	-5.57364	-4.85186	-4.70148	-5.07724	-5.37205	-4.3021	-5.09356	-4.44729	-6.1758	-5.21712	0.8255
LRWD1	Q9UFC0;H7C5S6;F8WDB4;H7C5N7	5	0.738046	0.199354	1.43159	0.421856	1.15541	1.19961	0.867067	0.0462885	27.3548	15.6717	15.5487	15.8062	16.2291	15.934	16.4368	15.4821	15.4004	15.4919	13.8767	-0.951546	-0.877443	-0.720254	-0.230726	-0.613875	-0.157009	-0.62267	-0.0578978	-0.954151	-1.02534	-0.222339
RAB18	Q9NP72;Q9NP72-2;A0A087X163;Q5W0J0;H0Y6T8;Q9NP72-3	11	0.476515	0.199408	1.44342	0.460336	-0.605523	0.578537	0.390682	0.865975	30.6705	17.5856	17.4756	17.5247	17.2263	17.4854	17.7575	16.9936	16.5876	17.5832	16.5948	0.962284	1.04938	0.998264	0.766417	0.937509	1.16368	0.888858	1.12925	1.13712	1.6928	0.45467
HMGB2	P26583;D6R9A6	8	0.999089	0.19989	1.42758	2.06717	-1.60559	0.431628	1.43597	1.19307	33.4946	19.0102	19.4429	19.2939	18.5857	19.6738	19.8913	19.3569	19.6626	18.436	17.6978	2.38687	3.01674	2.76738	2.12585	3.12585	3.29746	3.25213	4.20429	1.9899	2.79574	0.69429
VPS41	P49754-2;P49754;P49754-3;C9J3F8;H7BXH3;C9J2U9;C9JZ11;C9JU58	6	0.70613	0.201877	1.42582	0.765608	1.1646	-0.477336	0.56053	1.08058	26.8593	15.1569	15.15	15.6218	16.0484	15.0583	14.9382	14.4353	14.145	14.9367	14.1124	-1.46641	-1.27619	-0.904711	-0.41142	-1.48958	-1.6556	-1.66938	-1.31333	-1.50941	-0.789605	0.410468
VWA5A	O00534;B4DHS6;O00534-3;O00534-2;O00534-4	16	-0.796621	0.201944	1.4236	-0.322992	-0.332332	-1.05717	-1.33945	-0.931163	29.1639	18.124	17.7494	17.6502	17.4636	18.0525	17.717	18.1705	16.5863	18.2803	15.9175	1.50076	1.32326	1.12371	1.00377	1.50454	1.12314	2.06573	1.12803	1.83416	1.01544	0.760871
NSUN4	Q96CB9;Q96CB9-4;M0R1K5;Q96CB9-2;Q96CB9-3	6	-0.523254	0.201978	1.43144	-0.695344	0.481579	-0.435996	-0.438446	-1.23129	28.2476	17.2382	16.7378	16.6629	16.8098	17.2428	17.1381	16.2989	15.3283	18.1022	15.5099	0.6149	0.311627	0.136415	0.349904	0.694928	0.544261	0.194129	-0.130056	1.65606	0.607823	0.0460264
PPM1G	O15355	11	0.495325	0.201982	1.42989	0.843595	0.683665	0.504349	0.325327	-0.210867	31.7892	18.4584	18.4778	18.4999	18.7296	18.9301	19.1747	17.9424	17.4919	17.9954	16.1835	1.83508	2.05164	1.97346	2.26973	2.38219	2.5808	1.83766	2.03354	1.54931	1.28145	0.786885
LMNB2	Q03252	45	-1.06852	0.202194	1.41908	-1.92385	-0.949485	-1.72201	-0.982038	0.392919	35.0155	21.491	20.5756	20.4081	19.9687	20.8059	20.2235	21.1039	19.7632	20.5361	19.186	4.86768	4.14943	3.88163	3.50888	4.25802	3.62968	4.99921	4.30488	4.09002	4.28392	-0.212857
COPA	P53621;P53621-2	49	-0.692372	0.202194	1.4234	-0.964626	0.44888	-0.326806	-0.950644	-1.2564	34.4942	21.0463	20.4549	20.6244	20.7579	21.1467	21.0825	20.6979	19.3785	21.2673	18.6558	4.42299	4.02876	4.09797	4.29806	4.59878	4.48867	4.59315	3.92019	4.82118	3.75374	0.331649
PNPT1	Q8TCS8;H7C3C5;H7BXF6;F8WBI3	23	-0.629397	0.202194	1.42354	-1.07567	0.484339	-0.602295	-0.521092	-0.941998	31.9299	18.8554	18.2266	18.4422	18.5902	18.9492	18.7827	18.5637	17.5368	19.4888	17.1178	2.23213	1.80039	1.91573	2.13035	2.40132	2.18889	2.45893	2.07847	3.04272	2.21572	0.0486311
PSMD5	Q16401-2;Q16401;F2Z3J2;Q4VXH0	11	-0.626832	0.20232	1.42288	-0.532836	0.31887	-0.414108	-0.933618	-1.35416	30.6216	18.3614	17.916	17.6815	17.7617	18.0338	17.9372	18.292	16.9843	18.7398	16.0536	1.73817	1.48979	1.155	1.30183	1.4859	1.34336	2.18731	1.52595	2.29375	1.15154	0.19244
CENPH	B3KVZ3;Q9H3R5;H0Y9E6;D6RBJ6	5	0.814141	0.202412	1.41931	0.913052	0.219631	1.86595	0.839777	0.34151	26.629	14.5008	14.5437	14.308	14.3476	14.5749	15.3252	13.6405	13.5402	14.1976	12.8081	-2.1225	-1.88248	-2.21849	-2.11231	-1.97302	-1.26865	-2.46425	-1.91806	-2.2485	-2.09391	0.812424
SGK3	E5RK28;E5RHX2;Q96BR1-2;Q96BR1;E5RJV7;E5RHY6	2	-1.19842	0.20356	1.41419	0.281743	-0.542815	-1.46264	-2.31492	-1.95348	26.1427	15.8492	15.6789	15.6262	15.3534	16.2287	15.7427	16.3138	14.0654	16.4555	13.3109	-0.774046	-0.747272	-0.900282	-1.10644	-0.319168	-0.851173	0.209029	-1.39289	0.00940604	-1.59115	0.509999
YBX3	P16989;P16989-2;P16989-3;A0A0D9SEI8	14	0.921618	0.203844	1.41461	0.378554	-0.505498	1.17254	1.99363	1.2247	29.8646	16.2232	16.0856	16.3716	16.1141	15.8747	16.3675	14.9506	15.6361	15.8638	15.1498	-0.400033	-0.340557	-0.154904	-0.345776	-0.673194	-0.226385	-1.15407	0.177804	-0.58225	0.247782	0.624505
HSPH1	Q92598-2;Q92598;Q92598-3;Q92598-4;A0A0A0MSM0;Q5TBM3;R4GN69	26	0.815945	0.203864	1.41483	1.29805	1.44522	0.547506	0.285381	0.503568	32.3188	18.8877	19.0607	19.0224	19.564	19.6929	19.9535	18.8571	18.3793	18.5592	17.2937	2.26443	2.63451	2.49589	3.10414	3.14498	3.35962	2.75233	2.92102	2.11308	2.39161	0.597496
MVK	F5H8H2;A0A1B0GWC2;Q03426;A0A1B0GWF3;F5H092	2	0.768979	0.20482	1.41274	0.509439	1.36737	0.859253	1.20056	-0.418665	26.0423	16.1009	16.0075	15.6026	16.1124	16.1459	16.5223	14.7536	14.899	16.161	14.1901	-0.522331	-0.418644	-0.923864	-0.347506	-0.402019	-0.0715756	-1.35114	-0.559284	-0.285143	-0.711911	0.659048
AP2B1	P63010;P63010-2;A0A087X253;P63010-3;A0A087WU93;A0A087WZQ6;A0A087WYD1;K7ERB2;K7EN71;A0A087WXS3;K7EKZ5;K7EJX1	22	0.603234	0.20482	1.41585	0.79904	0.657354	-0.720618	1.71952	0.353362	30.8933	18.6751	18.6795	18.417	18.6358	18.5092	18.2987	17.5689	18.0677	18.0641	16.6837	2.05186	2.25337	1.89048	2.17597	1.96125	1.70487	1.46417	2.6094	1.61803	1.78169	0.526663
CHEK1	J3KN87;E7EPP6;O14757-2;O14757;O14757-3;A0A087WY91;E9PPA5	4	1.50121	0.205163	1.40806	1.77194	0.572227	4.42834	1.39196	0.415965	25.8405	15.417	15.75	15.7887	15.9728	15.2962	16.9983	14.4183	14.6941	14.6224	13.2899	-1.20632	-0.676174	-0.737732	-0.487108	-1.25168	0.404475	-1.68641	-0.764225	-1.8237	-1.61217	0.894516
NCOA7	Q8NI08-2;Q8NI08;Q5TF98;Q5TF97;Q5TF96;Q8NI08-6;Q8NI08-4;Q8NI08-3;Q8NI08-7	3	-0.646654	0.205246	1.41316	0.55427	-0.495305	-0.963433	-1.43064	-0.481305	26.2495	13.8995	13.8212	13.747	13.4937	14.0506	13.75	14.5943	12.9481	14.2803	12.2615	-2.72383	-2.605	-2.77944	-2.96613	-2.4973	-2.84388	-1.51046	-2.51025	-2.16583	-2.64051	0.888604
STAG2	Q8N3U4-2;Q8N3U4;B1AMT4;B1AMT1;B1AMT2;B1AMT3	13	0.55388	0.205676	1.41316	0.335885	-0.755794	0.673529	0.892201	0.795158	29.2836	17.2963	17.1443	17.4186	17.0585	17.0309	17.3383	16.4753	16.4107	16.6867	15.6442	0.673062	0.718125	0.892085	0.598678	0.482993	0.744451	0.370553	0.952439	0.240649	0.742178	0.54686
AKR1A1	P14550;Q5T621;V9GYG2;V9GYP9	14	-1.12823	0.206003	1.40448	-0.453467	0.341192	-1.86766	-1.83633	-1.76769	32.4043	19.2434	18.8247	18.3109	18.4002	19.5017	18.8652	19.2027	17.2802	19.508	16.5055	2.62009	2.39852	1.7844	1.94038	2.95383	2.27138	3.09794	1.8219	3.06191	1.60344	0.527753
MCCC1	Q96RQ3;E9PG35;E9PHF7;F5GYT8;G5E9X5;F8WDI3	14	-0.96735	0.206003	1.40546	-0.62391	-0.981812	-1.57632	-1.56381	-0.0909078	30.6278	18.4429	17.9667	18.2931	17.8405	18.0503	17.522	18.1339	16.397	18.5607	16.8406	1.81966	1.54051	1.76659	1.38059	1.50236	0.928133	2.02913	0.938662	2.11465	1.93854	-0.247749
NFATC2	Q13469-3;Q13469-4;Q13469-2;Q13469;Q13469-5	11	-0.758674	0.206003	1.40812	-1.24984	-0.385204	-0.731511	-0.226278	-1.20054	28.2637	18.0262	17.3385	17.4707	17.2625	17.2684	17.0539	16.8248	15.9986	17.8843	15.3156	1.40288	0.912301	0.944246	0.802653	0.720466	0.460033	0.720038	0.540324	1.43825	0.413529	0.610243
CHD8	Q9HCK8;Q9HCK8-2;G3V2T9;H0YJA4;H0YJG4	8	0.602548	0.206003	1.40967	0.284008	-0.0179511	0.807968	0.863938	1.07478	26.6937	14.7288	14.5593	15.0157	14.9579	14.577	14.9343	13.9981	13.9143	14.3111	13.4824	-1.89446	-1.86692	-1.5108	-1.50195	-1.97095	-1.65956	-2.10666	-1.54402	-2.13499	-1.41961	-0.223339
C17orf49	F8W038;Q8IXM2;Q8IXM2-3;H0YIS7;Q8IXM2-2;K7ES76	5	0.637329	0.206345	1.40699	2.89581	0.329336	0.233915	0.779052	0.592651	28.1098	14.3159	15.0286	14.7992	14.8837	13.8246	13.9687	13.8372	13.6957	14.1216	12.9242	-2.30735	-1.39758	-1.72725	-1.57612	-2.72335	-2.62518	-2.26749	-1.76265	-2.32448	-1.97783	0.245701
ECD	F2Z2R1;C9J316;O95905-2;O95905;O95905-3;C9JGV1	2	0.608498	0.206345	1.40701	0.400487	0.955467	0.91194	0.771285	-0.397586	26.1221	16.3318	16.2016	16.4047	16.7457	16.3504	16.7464	15.2654	15.1185	16.175	14.2203	-0.291471	-0.224587	-0.121784	0.285837	-0.197507	0.152506	-0.839326	-0.339775	-0.271094	-0.681742	0.460939
PURB	Q96QR8	4	-0.688232	0.206345	1.40836	-1.48073	1.52673	-0.468517	-0.568324	-1.02793	29.9564	16.5362	15.7706	16.3282	16.9032	16.4959	16.3791	16.2889	15.2298	16.6953	14.2586	-0.0870483	-0.655614	-0.198257	0.443383	-0.0519625	-0.214709	0.184144	-0.228478	0.249239	-0.643479	-0.120707
NHLRC2	Q8NBF2;Q8NBF2-2	5	-0.553488	0.206345	1.40993	-0.586679	-0.733683	-0.340087	0.209206	-1.80745	28.5456	15.9068	15.4432	15.8979	15.547	15.9041	15.835	15.2236	14.694	16.812	13.7791	-0.716437	-0.983004	-0.62856	-0.912909	-0.643794	-0.758836	-0.881097	-0.764279	0.365929	-1.12294	0.298239
NOL9	Q5SY16	4	0.509444	0.206618	1.40759	0.775861	0.384019	0.74462	0.467929	0.174794	26.8638	14.7647	14.7612	14.5593	14.6662	14.7867	15.1205	14.1879	13.8345	14.5095	12.9926	-1.85862	-1.66494	-1.96722	-1.7937	-1.76123	-1.47337	-1.91683	-1.62384	-1.93657	-1.90948	-0.532897
MCM7	P33993;P33993-3;P33993-2;C9J8M6	18	1.39229	0.206863	1.39917	1.69337	0.493743	2.96347	1.80878	0.00206476	31.6858	18.5949	18.9014	18.8248	18.9766	18.7295	19.8875	17.9866	18.5462	18.3421	16.693	1.97164	2.47525	2.29828	2.51676	2.18162	3.29366	1.88188	3.08788	1.89599	1.79098	0.712911
ISCU	F5H5N2;B4DNC9;B3KQ30;Q9H1K1;Q9H1K1-2	5	-0.45514	0.206863	1.4139	-0.911982	-0.543815	-0.338785	-0.482809	-0.0490906	28.7885	16.9974	16.4239	16.484	16.2108	16.3718	16.3032	16.4239	15.4231	17.1523	15.4642	0.374164	-0.00228729	-0.0424716	-0.24904	-0.176118	-0.290676	0.319166	-0.0352273	0.706246	0.562118	0.372546
OXSM	Q9NWU1;Q9NWU1-2;C9J2G3;C9JQQ2;F8VNS3	7	-1.50763	0.207135	1.39768	-2.82282	-0.528387	-2.24014	-1.56455	-0.382227	29.2935	18.7401	17.5211	18.0563	17.7894	17.8321	17.0573	17.9842	16.2468	18.4776	16.5346	2.1168	1.09489	1.52979	1.32954	1.28422	0.463422	1.87943	0.788449	2.03148	1.63258	0.275566
KIAA1524	A0A087X211;Q8TCG1;Q8TCG1-2;F8WF26;F8WAX6	10	1.83769	0.207304	1.39607	2.11085	0.358024	2.97644	3.11234	0.630777	28.7576	16.5896	17.0371	17.1862	17.2825	16.2812	17.4439	15.7583	17.2055	16.1185	14.9502	-0.0336585	0.610965	0.659735	0.822609	-0.26676	0.850097	-0.34642	1.74722	-0.327623	0.0481921	0.712346
RARS2	Q5T160;H0Y450	9	-0.740536	0.207304	1.40053	-1.84505	0.0608191	-0.36777	-1.15721	-0.667133	28.2335	17.823	16.9342	16.712	16.6865	16.7571	16.6777	16.929	15.469	17.7478	15.587	1.19968	0.508046	0.185486	0.226609	0.209166	0.0838415	0.824306	0.0106955	1.3017	0.684912	0.426219
VTN	P04004;F5GX75;CON__Q3ZBS7	6	1.26986	0.208073	1.39397	4.04333	-0.481154	2.03305	0.831669	0.944696	29.5982	17.1942	18.2945	17.3491	17.1015	16.8669	17.6793	16.7183	16.6125	17.0227	16.0945	0.570938	1.86833	0.82258	0.641681	0.318981	1.08542	0.613544	1.15421	0.576595	1.19249	NA
PDP1	Q9P0J1;Q9P0J1-2;E5RIV4;E5RI96;E5RIE5	12	-1.19718	0.208073	1.39447	-1.53442	0.546482	-3.162	-1.5882	-0.468858	30.087	18.4327	17.6488	17.9005	18.0739	18.143	17.0257	17.7932	16.0397	18.7629	16.7537	1.80938	1.22267	1.374	1.61408	1.59509	0.431873	1.68844	0.581358	2.3168	1.85164	0.542478
PRMT7	H3BNC0;Q9NVM4-4;Q9NVM4-3;Q9NVM4;Q9NVM4-2;H3BPZ8	3	0.942511	0.208073	1.39568	0.586086	-0.0426523	1.79992	1.52557	0.843628	26.1568	14.1161	14.0486	14.4645	14.3966	14.1753	14.9011	13.4769	13.8436	14.1371	13.1316	-2.50718	-2.3776	-2.06199	-2.06326	-2.3726	-1.69275	-2.62785	-1.61468	-2.30903	-1.77043	-0.642895
AHSA1	O95433;O95433-2;H0YJU2;G3V438;H0YJG7;G3V3W9;H0YJ63	12	0.669425	0.208073	1.39781	0.249277	1.04589	0.480833	1.19821	0.372907	31.6305	18.2969	18.1156	18.4249	18.8029	18.3373	18.5731	17.352	17.4958	17.4437	16.0783	1.6736	1.68941	1.89841	2.34308	1.78934	1.97923	1.24727	2.03753	0.997607	1.17621	0.655478
SDHA	P31040-2;P31040;D6RFM5;A0A087X1I3;P31040-3;H0Y8X1	21	-0.887273	0.208251	1.39449	-0.928285	-0.554552	-1.61401	-1.43054	0.0910234	33.0987	20.253	19.674	19.6506	19.373	20.2911	19.7488	20.327	18.6808	20.1864	18.6054	3.62975	3.2478	3.12409	2.91312	3.74318	3.15495	4.22224	3.22251	3.74031	3.70333	0.665844
PRKCH	P24723-2;P24723;G3V4L3;G3V4Q6;Q02156	2	-1.03203	0.208778	1.39182	-0.541891	-0.479703	-0.382549	-1.99105	-1.76498	30.45	17.2276	16.7791	17.1936	16.9467	16.9553	16.8704	16.875	14.8472	18.0157	15.0152	0.604317	0.352878	0.667165	0.48686	0.407353	0.276538	0.770236	-0.611155	1.56959	0.113196	-0.0569884
MED18	Q9BUE0	4	0.397641	0.208778	1.40685	0.25697	0.494107	0.362398	0.314198	0.560531	27.0052	15.4807	15.302	15.4878	15.6398	15.305	15.4968	14.9713	14.5132	14.7638	13.5418	-1.14258	-1.12418	-1.03864	-0.820014	-1.24292	-1.09703	-1.13345	-0.945138	-1.68231	-1.36022	-0.562262
KCNAB2	Q13303-2;Q13303;Q13303-5;Q13303-4;Q13303-3;Q5TG81;Q5TG80;Q5TG84;Q5TG78;K7EKU4;K7EIR5;C9JQ60;Q14722-2;Q14722-3;Q14722	6	1.14127	0.209141	1.39016	1.6681	0.429586	-0.63931	1.46747	2.41896	28.7012	16.5001	16.798	16.6434	16.769	16.0075	15.8272	14.9264	15.2536	15.4512	15.6505	-0.123201	0.371867	0.116957	0.309147	-0.540446	-0.766632	-1.17829	-0.204684	-0.994919	0.748446	0.588838
TOMM5	F8W8Z9;Q8N4H5;Q8N4H5-3;Q8N4H5-2	2	-0.551127	0.209195	1.39414	-0.540426	-0.492823	-0.878469	0.270931	-0.810922	29.7786	17.7748	17.3268	18.1461	17.8938	17.7658	17.4967	16.8015	16.3139	17.7316	15.4608	1.15153	0.900588	1.61962	1.43394	1.21787	0.902847	0.696734	0.855582	1.28549	0.558731	0.0803321
TMEM57	Q8N5G2;Q8N5G2-2;Q8N5G2-3	8	-0.479911	0.209195	1.39874	0.0470824	-0.914666	-0.57112	-0.571078	-0.29756	27.3037	16.0634	15.8138	15.9042	15.4791	16.3862	16.2313	15.9806	14.9197	15.9143	14.0361	-0.559927	-0.612419	-0.622289	-0.980778	-0.161678	-0.362536	-0.124158	-0.538656	-0.531806	-0.865957	0.272003
NDUFV3	P56181-2;P56181	17	-0.4615	0.209195	1.40645	-0.512397	-0.479658	-1.02605	0.13201	-0.392452	31.0821	18.5501	18.1116	17.8784	17.6315	18.3395	18.0156	17.6672	17.085	19.1406	17.1898	1.92687	1.68539	1.3519	1.17161	1.79156	1.42173	1.56247	1.62673	2.69446	2.28774	0.535679
C11orf31	A0A087WYP2;Q8IZQ5;H0YE28	3	-0.975996	0.209428	1.38863	-1.26648	1.30672	-2.1351	-0.402725	-1.25886	30.6706	16.85	16.1567	16.891	17.3759	17.3891	16.6533	15.8048	14.8586	17.7279	15.1146	0.226736	-0.26946	0.364477	0.91599	0.841199	0.0594143	-0.299885	-0.599746	1.28184	0.212511	NA
BCL7C	Q8WUZ0;I3L1Q2;Q8WUZ0-2;I3L4D5;F8WE18;F8WDZ4;Q9BQE9-3;Q4VC05;Q4VC05-2	4	-0.440802	0.209428	1.40432	-0.383307	-0.682053	-0.42728	0.181177	-0.511828	28.7739	15.9303	15.5353	15.8178	15.488	15.7284	15.6269	15.2738	14.7252	15.7906	13.7485	-0.693028	-0.890899	-0.708668	-0.971867	-0.819486	-0.966915	-0.83089	-0.733157	-0.65552	-1.15354	0.14338
UBQLN2	Q9UHD9	8	-0.464891	0.209526	1.40164	-0.937499	-0.457487	0.279343	-0.366063	-0.571136	26.0456	12.9965	12.4144	12.6947	12.4569	12.627	12.7879	12.5358	11.6145	12.9704	10.8829	-3.62674	-4.01181	-3.83179	-4.003	-3.92095	-3.80591	-3.56889	-3.84378	-3.47572	-4.0191	0.52422
SEC62	Q99442;F8WF48;F8WCJ7	10	-1.26352	0.209825	1.38519	0.0903861	-1.66691	-0.446099	-2.63743	-1.65755	31.4093	18.1521	17.9171	18.3578	17.6245	18.5742	18.4657	19.3718	16.9038	19.8115	16.8932	1.52882	1.49095	1.83128	1.16463	2.02624	1.87182	3.26706	1.44552	3.3654	1.99116	0.676525
C19orf53	Q9UNZ5;K7ESE5;A0A0A0MQS3;REV__Q9Y5Y9	4	-0.662513	0.209825	1.38938	-1.37902	-0.635673	-1.02962	-0.33791	0.180097	28.6114	16.8389	16.1075	16.8657	16.5549	17.1743	16.849	16.8671	15.965	15.9312	14.4182	0.215579	-0.318631	0.339209	0.0950098	0.626351	0.255188	0.762412	0.506685	-0.514945	-0.483797	-0.109333
TMEM205	K7EM09;K7EPR0;K7ELQ9;Q6UW68	4	-0.477361	0.209825	1.39899	-0.412858	-0.597965	-0.960466	0.818135	-0.421269	29.6386	15.9289	15.5239	15.4337	15.1384	15.723	15.4235	15.4102	15.2952	16.1339	14.1611	-0.694392	-0.902245	-1.09276	-1.32151	-0.824864	-1.17034	-0.694568	-0.163115	-0.312153	-0.740913	0.353929
RAB21	Q9UL25	8	-0.861253	0.210008	1.38566	-2.12443	-1.11966	-1.11103	0.269385	-0.353002	29.0814	16.4911	15.508	15.7756	15.2665	15.7844	15.4289	15.3246	14.836	16.1317	14.2111	-0.132195	-0.918194	-0.750866	-1.19333	-0.763532	-1.16493	-0.780154	-0.622359	-0.314442	-0.690993	-0.0980802
ANKRD27	Q96NW4	3	1.03973	0.210051	1.38314	1.44951	-0.884903	0.406558	2.27618	1.2892	25.0395	13.0768	13.3009	13.6571	13.2442	12.8432	13.0514	11.9006	12.7785	12.648	11.9833	-3.54648	-3.12525	-2.86938	-3.21568	-3.7047	-3.5424	-4.20412	-2.67984	-3.79812	-2.91877	0.638459
MAEA	E7ESC7;Q7L5Y9;Q7L5Y9-3;D6REW7;D6RIB6;Q7L5Y9-4;Q7L5Y9-2;D6RDW4;B4DQT1;B4DVN3;Q7L5Y9-5;D6RE80;D6RA86;D6R8Z3;D6RID6	8	0.57125	0.210051	1.38768	0.873403	-0.0217139	0.733347	0.870394	0.400817	28.1157	16.6114	16.6409	16.4796	16.4203	16.349	16.6787	15.9875	15.9081	16.1301	14.786	-0.0119097	0.21472	-0.0468381	-0.0395253	-0.198872	0.0848045	-0.117213	0.449824	-0.31603	-0.116082	0.680084
TMX1	Q9H3N1;G3V448	7	-0.667573	0.210051	1.38805	-0.989819	-0.712641	0.258435	-0.300299	-1.40155	31.708	18.6576	18.0577	18.3402	17.9978	18.1376	18.2908	17.4686	16.592	18.034	15.3115	2.03432	1.63157	1.8137	1.53797	1.58965	1.69692	1.36385	1.13374	1.58787	0.40942	-0.425067
SLC25A36	Q96CQ1-3;Q96CQ1;J3KQA4;Q96CQ1-4;D6RB26;D6RCF5;F6SDC8;Q96CQ1-2;Q9BSK2	3	-0.915764	0.210274	1.38258	-1.67412	-0.46048	-0.346218	-1.64005	-0.457954	25.1926	14.0978	13.2668	13.6886	13.4495	14.0255	13.9541	14.1578	12.369	14.3305	12.3296	-2.5255	-3.15939	-2.8379	-3.01033	-2.52243	-2.63975	-1.9469	-3.08929	-2.1156	-2.57242	0.350859
TMEM63A	O94886	3	-0.819107	0.210274	1.38327	-0.362363	1.67597	-1.47687	-1.2097	-1.13815	27.9121	16.6755	16.2876	15.8525	16.4887	16.6237	16.1324	16.4183	14.9226	16.7275	14.2064	0.0522081	-0.138589	-0.673971	0.028808	0.0757989	-0.461491	0.313625	-0.535726	0.281371	-0.695641	0.352594
BRD1	O95696;O95696-2;J3KQ61	5	0.519613	0.210274	1.38688	0.412097	0.0663447	1.07507	0.765729	0.343499	27.0674	16.1328	16.0065	16.0573	16.034	16.1127	16.5693	15.4385	15.2879	15.6944	14.3064	-0.490479	-0.419673	-0.469204	-0.425817	-0.435166	-0.0245587	-0.666222	-0.170454	-0.75174	-0.595627	-0.0104489
CALCOCO2	Q13137-5;Q13137;Q13137-3;Q13137-4;Q13137-2;D6REB0;D6RJE7;D6RF70	4	1.03534	0.210553	1.38055	1.46169	-1.82506	0.422147	1.60854	1.87189	26.6404	16.7064	16.9347	17.0123	16.2142	16.331	16.545	16.2909	16.7141	16.2265	16.0074	0.0831617	0.508507	0.485777	-0.245659	-0.216924	-0.0488409	0.186143	1.2558	-0.219629	1.10535	0.584058
HMGN4	O00479	4	-1.35046	0.210594	1.37832	-2.57543	-1.70981	-1.68102	-0.467581	-0.318433	32.8743	17.8648	16.7293	17.6041	16.8533	17.0739	16.5067	17.5312	16.5408	17.4683	15.5741	1.2415	0.303154	1.07767	0.393446	0.525979	-0.0871401	1.42651	1.08248	1.02216	0.672046	0.302729
RUVBL1	Q9Y265;Q9Y265-2;E7ETR0;H7C4G5;J3QLR1;H7C4I3	10	1.04557	0.210594	1.37946	0.318735	1.90398	1.18281	1.44222	0.380088	32.1156	17.9663	17.8085	18.4664	19.196	18.0497	18.5463	17.4036	17.7136	17.6625	16.3026	1.34307	1.38234	1.93995	2.73613	1.50183	1.95246	1.29886	2.25526	1.21645	1.40054	0.389263
OSGEP	Q9NPF4;G3V445	9	-0.626616	0.211232	1.38227	-0.295104	0.148403	-1.41473	-0.634873	-0.949823	28.9904	17.4256	17.0604	17.0781	17.0885	17.4337	16.9654	16.9395	15.8352	17.5735	15.1964	0.802345	0.634268	0.551591	0.628593	0.885805	0.371595	0.834789	0.376852	1.12739	0.294404	0.0634078
CFI	A0A087X0I2;G3XAM2;E7ETH0;P05156;D6R9Z8	2	2.75138	0.211347	1.37458	4.6058	0.78365	1.58341	2.0928	4.69124	23.4846	10.4022	11.6924	10.7344	11.005	11.7032	12.3485	8.88222	9.63521	9.49582	11.4329	-6.22112	-4.73373	-5.79211	-5.45487	-4.84474	-4.24532	-7.22251	-5.8231	-6.95028	-3.46914	NA
CENPB	P07199	9	-0.88864	0.211347	1.37683	-1.44077	-0.382965	-1.95975	-0.653872	-0.00583786	28.6481	17.1671	16.4149	16.368	16.1608	17.3364	16.6657	16.8261	15.7088	16.2982	14.6431	0.543844	-0.0112252	-0.15843	-0.299106	0.788473	0.0718184	0.721405	0.250531	-0.147928	-0.258978	0.270596
MTARC1	Q5VTB9-3;Q5VTB9;Q5TDE7;Q5TDE8	3	-0.684597	0.211347	1.38037	-1.03977	-0.331596	1.65719	-1.05883	-1.01665	26.5433	15.2534	14.6367	14.774	14.5877	15.3084	15.9811	15.0772	13.6842	15.255	12.8268	-1.36988	-1.78949	-1.75251	-1.87214	-1.23954	-0.612707	-1.02749	-1.77411	-1.19111	-2.0752	-0.577712
TBCC	Q15814	4	0.67573	0.211347	1.38044	-0.205464	1.615	0.309659	0.904674	0.812793	27.2395	16.3995	16.0646	16.4006	17.0118	16.0252	16.1975	15.2191	15.1631	16.2076	15.1786	-0.223802	-0.3616	-0.125847	0.551953	-0.522685	-0.396384	-0.885591	-0.295211	-0.238473	0.276542	0.207317
EIF2AK4	H0YME5;Q9P2K8-2;Q9P2K8;Q9P2K8-3	10	-1.15088	0.211557	1.37349	-2.27065	-0.766935	-0.342477	-1.8952	-0.479154	27.9039	17.4014	16.3689	16.584	16.2194	16.8871	16.8172	16.7739	14.8114	16.9517	14.9347	0.778133	-0.057259	0.0575026	-0.240468	0.339238	0.223308	0.66919	-0.646936	0.505642	0.0326136	0.679589
MIA3	Q5JRA6;Q5JRA6-2;A0A0A0MRH6;Q5JRA6-4;Q5JRA6-3	49	-0.562704	0.211557	1.37887	-0.876867	-0.268128	-0.354423	-1.0234	-0.290702	32.1856	20.1499	19.5882	19.8179	19.6576	20.384	20.3095	20.0278	18.6589	20.1751	18.3022	3.52664	3.16205	3.2914	3.19777	3.83604	3.71567	3.92311	3.20061	3.72902	3.40011	0.76949
IGHV3OR16-9	P01780;A0A0G2JN55;S4R460;A0A0B4J2B5;A0A087WW89;S4R3C0;A0A0C4DH42;A0A0C4DH36;A0A075B7F1;A0A075B7F0;A0A0J9YY99;A0A0J9YX35;A0A0J9YVT0;A0A0C4DH32;A0A0B4J1X5;A0A0B4J1V1;A0A0B4J1X8;A0A075B6Q5;A0A0B4J1Y9;A0A0B4J1V6;A0A0B4J1V0;A0A0A0MS15;P01767;P01766;P01772;P01768;P01764;P01763;P01762	2	0.683323	0.211557	1.37929	-0.157291	0.329315	0.718046	1.00257	2.24714	29.3457	16.1273	15.8086	13.1597	13.2442	12.3544	12.6783	12.5908	12.6014	12.6635	12.7314	-0.496011	-0.617537	-3.36676	-3.21565	-4.19355	-3.91556	-3.51395	-2.85691	-3.78261	-2.17064	NA
SLC25A20	O43772;C9JPE1;F8WEF6	12	-1.40912	0.211753	1.37215	-2.54373	1.45358	-2.29873	-0.918502	-1.64976	31.0837	19.271	18.1462	17.5	18.0451	18.6546	17.8579	17.8658	16.5683	19.0904	16.1781	2.6477	1.72007	0.973572	1.58525	2.10665	1.26408	1.76108	1.11002	2.64435	1.27608	0.353029
STUB1	Q9UNE7;Q9UNE7-2;H3BS86;H3BTA3;H3BUD0	14	0.476401	0.212018	1.38605	0.360312	-0.173331	0.519975	0.548909	1.49205	29.7418	17.2287	17.0849	17.3346	17.2131	17.4719	17.7223	17.0452	16.7469	16.6872	16.1776	0.605444	0.658758	0.808076	0.753278	0.924002	1.12842	0.940441	1.28857	0.241059	1.27555	-0.293172
RPL38	P63173;J3KSP2;J3KT73;J3QL01	2	-0.913216	0.212024	1.3727	-1.31819	1.10743	-0.373437	-1.17106	-1.86646	32.8456	18.1733	17.4625	17.8172	18.2205	18.0133	17.9318	17.7569	16.2875	18.2589	15.1809	1.55001	1.03634	1.29074	1.76062	1.46538	1.33795	1.65223	0.829186	1.81284	0.278836	0.158541
ISOC1	Q96CN7;D6RGE2	5	-1.33262	0.212155	1.3695	-0.0824258	-0.115314	-2.14339	-2.2086	-2.11336	30.5453	17.7031	17.4097	17.4976	17.3999	18.1558	17.4168	18.64	16.464	18.3515	15.0846	1.07979	0.983548	0.971079	0.940048	1.60785	0.82298	2.53525	1.00572	1.90542	0.182598	0.478568
MYO5A	A0A087WY00;G3V394;F8WE88;F8W6H6;Q9Y4I1-2;Q9Y4I1;Q9Y4I1-3;Q9UES5;O95317;E7ERV5;H0YMK3;Q9NQX4-2;G3V3C9;H0YM93	29	-0.790478	0.212155	1.37197	-1.88034	-1.21827	-0.535486	-0.318355	-0.148178	30.3026	19.844	18.9434	18.5443	17.9948	18.0204	17.8787	18.1962	17.3074	18.8452	17.0812	3.22075	2.5172	2.01779	1.53493	1.4725	1.28488	2.09152	1.8491	2.39906	2.17915	0.795283
PFDN5	Q99471;H3BPF6;H3BMQ1;Q99471-3;Q99471-2	5	0.538511	0.212155	1.37863	0.415628	0.457873	1.43217	0.742051	-0.64307	30.5565	17.3493	17.2242	17.3831	17.5203	17.1727	17.7619	16.5537	16.3869	17.5529	15.4105	0.726035	0.798034	0.856654	1.06043	0.62479	1.16804	0.448968	0.928613	1.10683	0.50844	0.317427
MLEC	Q14165;F5H1S8;H0YG07;F5GX14	6	-0.866483	0.21287	1.3682	-0.264982	-1.07758	-0.327005	-1.859	-0.803854	30.6987	16.9368	16.5817	16.6395	16.1476	16.3452	16.281	16.9944	15.0565	16.9743	14.7089	0.313473	0.15557	0.113006	-0.312222	-0.202679	-0.312862	0.889632	-0.401842	0.528227	-0.193123	0.120608
YIPF4	Q9BSR8;H7C0D5	3	-0.967317	0.21287	1.36822	-1.10073	0.0623282	-0.501302	-1.58149	-1.71539	29.3805	16.1639	15.5266	15.4404	15.4155	16.7018	16.5729	16.0463	14.2973	16.4753	13.5127	-0.459375	-0.899584	-1.08606	-1.04432	0.153937	-0.0209876	-0.0584502	-1.16096	0.0291607	-1.3893	0.31958
PDK2	Q15119	4	-0.736456	0.21287	1.37021	0.306663	-0.562814	-1.9032	-1.14511	-0.501357	26.8142	15.9169	15.755	15.8541	15.5732	16.2536	15.6039	16.2176	14.7659	16.5169	14.4828	-0.706375	-0.671183	-0.672338	-0.88669	-0.294285	-0.989935	0.112914	-0.692454	0.0707718	-0.419237	0.530456
NUP188	Q5SRE5;Q5SRE5-2;H7C4K7	13	0.566711	0.21287	1.37093	0.108536	0.854414	0.936608	0.668116	0.265879	28.2652	17.062	16.8332	17.1144	17.414	16.73	17.1351	16.3945	16.1774	16.613	15.1657	0.438745	0.407012	0.587937	0.954161	0.182081	0.541257	0.289808	0.719109	0.166857	0.263608	-0.0301018
OGFOD1	A0A0A0MTR2;Q8N543;H3BR79;H3BUA6;Q8N543-2	3	0.518059	0.21287	1.37597	0.330506	-0.10524	2.05724	0.642444	0.5812	25.0776	13.6901	13.5362	14.1322	14.0387	14.0037	14.8251	13.3122	13.0776	13.2962	12.09	-2.93317	-2.88993	-2.3943	-2.4212	-2.54422	-1.76879	-2.79255	-2.38073	-3.1499	-2.812	-0.273805
ZBTB40	Q9NUA8;F8WAI8;B1AKC8	3	0.511624	0.21287	1.37637	-1.02006	0.432913	1.16752	0.41524	0.686733	25.7728	12.7148	12.1047	12.6836	12.8106	12.2667	12.7576	12.2277	11.8384	12.2025	11.077	-3.90852	-4.32148	-3.84285	-3.64929	-4.28124	-3.83629	-3.87705	-3.61993	-4.24364	-3.82503	0.0356784
GTF3C2	Q8WUA4;A0A087WZD8;Q8WUA4-2;H7C1A9;H7C318;H0Y4Q6	9	0.426238	0.214319	1.37497	0.570235	0.369746	0.72292	0.338757	0.0938612	27.9872	15.9521	15.8792	15.763	15.864	16.316	16.6417	15.893	15.4517	16.1385	14.5597	-0.671222	-0.546998	-0.763523	-0.595847	-0.231913	0.0478907	-0.211681	-0.00664844	-0.307566	-0.342369	0.185355
SMC2	O95347;O95347-2;Q5T821;A0A0C4DGE5	34	1.7027	0.215309	1.35598	2.45166	-0.705303	3.48655	2.5837	0.562494	31.5162	19.2288	19.7914	19.865	19.5256	19.1377	20.4899	18.0387	19.126	18.4086	17.1881	2.60549	3.36524	3.3385	3.06578	2.58975	3.89608	1.93403	3.6677	1.96251	2.2861	0.650217
ADSS	P30520;S4R2Z1;G3V2N1;Q8N142-2	12	1.00557	0.215309	1.35708	-0.595721	1.40219	2.06749	1.43873	0.373798	30.846	18.4408	17.9741	18.4154	18.9394	17.4752	18.3004	16.5147	16.8223	18.0289	16.6641	1.81755	1.54793	1.88891	2.47953	0.927331	1.70656	0.409931	1.36396	1.58281	1.7621	0.470845
ZPR1	O75312;H7C0E5;H7BZM7	8	1.01931	0.215309	1.35789	0.0639613	2.6704	1.65965	0.468893	0.607867	29.1308	16.7842	16.5403	16.8895	17.9331	16.8039	17.4775	16.4137	16.0609	15.962	14.7763	0.160894	0.114105	0.363051	1.4732	0.255942	0.883686	0.308972	0.602618	-0.48406	-0.125766	0.779449
SEC14L4	Q9UDX3-2;Q9UDX3;F8WEM2;D7F472;B5MCN3	3	1.26138	0.215309	1.35872	2.06303	0.460247	-0.588581	3.24978	1.26067	25.9551	15.301	15.7323	15.0827	15.2209	14.1773	14.0159	13.8203	15.3611	14.9927	14.3062	-1.32232	-0.693848	-1.44375	-1.23899	-2.37057	-2.57791	-2.28444	-0.0972233	-1.45338	-0.595841	0.546335
TBC1D22A	A0A0A0MRY0;Q8WUA7-3;Q8WUA7-4;Q8WUA7;B0QYI1;Q8WUA7-2;F8WDP1;Q9NU19	3	-0.745632	0.215309	1.35877	-1.22714	-0.31149	-1.20399	-0.691129	-0.294406	27.0163	14.7862	14.1062	13.9994	13.8214	14.7345	14.3445	14.1573	13.0146	14.0886	12.2128	-1.83711	-2.32002	-2.52709	-2.63849	-1.81341	-2.24935	-1.94745	-2.4437	-2.35748	-2.68921	0.251554
USP20	Q9Y2K6	4	-0.740414	0.215309	1.35985	-1.75594	1.06591	-0.340982	-0.891978	-0.98835	25.3759	15.4509	14.5922	14.3164	14.7026	14.9439	14.8745	14.4061	13.1267	14.8284	12.4219	-1.17242	-1.83395	-2.21012	-1.75726	-1.60402	-1.7194	-1.69858	-2.33159	-1.61766	-2.48011	-0.28559
NUDC	Q9Y266;A0A0A0MSU9;A0A0A0MSS4	20	0.711546	0.215309	1.36132	1.10841	1.00357	1.26621	0.296196	-0.255177	32.2433	19.0825	19.1914	19.3964	19.7571	19.4794	20.0069	18.9857	18.5154	19.0997	17.254	2.45926	2.76528	2.86989	3.29721	2.93144	3.41305	2.88101	3.05707	2.65365	2.35191	0.379729
ZNF276	H3BPT7;H3BTT0;Q8N554-2;Q8N554;H3BTK0;H3BPJ6	4	-0.737262	0.215309	1.36223	-1.62104	-0.735087	-0.301443	-1.17532	0.210906	25.999	15.1353	14.3223	15.018	14.6664	15.2055	15.1507	14.9708	13.4985	14.3888	12.8994	-1.48793	-2.10389	-1.50849	-1.79342	-1.34242	-1.44311	-1.1339	-1.95984	-2.05734	-2.00263	0.11606
RPS7	P62081;B5MCP9	11	0.484684	0.215309	1.36408	0.179444	0.331308	1.05595	0.695955	0.310751	33.9589	19.4415	19.2366	19.7252	19.8105	19.2155	19.665	18.935	18.7368	19.3273	17.9143	2.81818	2.8104	3.19868	3.35061	2.6676	3.07111	2.83028	3.27853	2.88121	3.01228	0.345822
MED22	E9PGW7;Q5T8T7;E7EN96;Q5T8T8;Q15528-2;Q15528	3	0.580325	0.215309	1.3642	0.489038	0.265221	0.918508	0.320709	0.908152	26.3485	15.4231	15.3228	15.5305	15.5888	15.1402	15.5386	14.829	14.3753	14.8496	13.8935	-1.2002	-1.1034	-0.995948	-0.871091	-1.40772	-1.05527	-1.27574	-1.083	-1.5965	-1.00855	0.123016
ARID3A	Q99856;K7EJ04;H0YFY1	10	0.565453	0.215309	1.3645	-1.10113	0.785716	1.83418	0.469857	0.440831	29.1757	17.1952	16.5577	16.9455	17.2169	17.4666	18.2051	16.2478	15.8957	16.6385	15.325	0.5719	0.131558	0.41899	0.757071	0.918675	1.61125	0.143058	0.43736	0.192395	0.422944	0.132898
ANKHD1	E9PDP5;Q8IWZ3-2;Q8IWZ3-5;Q8IWZ3-3;H3BLS9;D6RHC4;H7C2F5	19	-0.554495	0.215668	1.36011	-1.08766	0.928765	-0.795571	-0.569438	-0.298504	25.7948	13.8984	13.2655	13.2726	13.6027	13.7503	13.512	13.2935	12.2337	13.4324	11.5535	-2.72487	-3.16066	-3.25385	-2.85716	-2.79762	-3.08185	-2.81125	-3.22463	-3.01369	-3.34856	0.395248
UBR7	Q8N806;E9PCJ7;H0YJY4;G3V336;H0YJA0;H0YJM2;G3V2G3;G3V3Q6	9	0.539321	0.215668	1.36149	1.44614	-0.175313	0.723352	0.588811	0.305783	28.9742	17.6626	17.8856	17.8723	17.7501	18.4025	18.7284	17.4097	17.1386	17.3253	15.9085	1.03933	1.45943	1.34584	1.29023	1.85458	2.13455	1.305	1.6803	0.879173	1.00644	-0.115904
CISD2	Q8N5K1;D6RCF4;I3L1N9	6	-1.23734	0.215673	1.35369	-0.328383	-0.419376	-2.00037	-1.26762	-2.17094	32.0768	18.7241	18.3477	17.9609	17.7387	19.2394	18.5536	18.6435	17.1083	19.6164	16.3055	2.10086	1.92154	1.43445	1.27886	2.69153	1.95979	2.53878	1.64999	3.17033	1.40346	0.330602
CCDC134	B0QY51;Q9H6E4	2	0.529801	0.215673	1.3587	0.710848	1.06651	0.267238	0.611367	-0.0844786	25.8109	16.0324	16.007	14.914	15.3005	16.3038	16.4603	15.7731	15.5174	15.5372	13.822	-0.590912	-0.419191	-1.61251	-1.1594	-0.24413	-0.133587	-0.331608	0.0590515	-0.908879	-1.08007	0.0374128
ARPC2	O15144;C9JTV5;G5E9J0;G5E9S7;H7C3F9	10	-0.497958	0.215673	1.35994	0.0121125	-0.263151	-0.585338	-0.974772	-0.64541	33.1742	19.7987	19.5373	19.4086	19.2504	19.6157	19.4555	19.1501	17.8143	19.4285	17.2843	3.17546	3.11115	2.88211	2.79051	3.06774	2.8616	3.04542	2.35603	2.98241	2.38224	-0.0184292
FNIP1	A0A087WX11;J3KNG8;Q8TF40-3;Q8TF40	2	1.23568	0.216372	1.35066	-0.272416	0.417048	1.46921	2.6009	1.96366	22.6534	11.5654	11.2079	12.2342	12.3547	10.9987	11.6017	10.2965	11.3954	10.8809	10.732	-5.05789	-5.21831	-4.29223	-4.10517	-5.54918	-4.99217	-5.80826	-4.06288	-5.56521	-4.17005	0.172653
TM9SF4	A0A0C4DFM1;Q92544	7	-1.02515	0.216372	1.35104	-0.617156	0.159339	-1.83513	-1.14236	-1.69045	30.0006	17.5704	17.0964	17.1339	17.1488	18.1121	17.4877	17.9123	16.4624	18.7274	15.7839	0.947094	0.670232	0.607428	0.688911	1.56421	0.893848	1.80756	1.00406	2.28127	0.881874	0.695837
C6orf203	A0A0D9SEI0;Q9P0P8	3	-0.86484	0.216372	1.3528	-1.52006	0.307528	-1.22569	-1.40455	-0.385403	27.6024	15.7093	14.9304	14.8953	14.9709	14.9811	14.583	15.3171	13.6887	15.3963	13.451	-0.913954	-1.49581	-1.63114	-1.48895	-1.56683	-2.01083	-0.787592	-1.76962	-1.04976	-1.45109	0.607577
FBP1	P09467;Q5VZC3	9	-0.654951	0.21638	1.35521	-0.591313	-0.373752	-0.999744	-2.20045	0.0973295	30.9271	18.4275	17.9622	17.9022	17.6987	17.5143	17.2002	18.9999	16.8295	17.9759	16.3997	1.80419	1.53605	1.37577	1.23887	0.966387	0.60632	2.89515	1.37116	1.52985	1.4977	0.509794
SDHB	P21912	14	-0.927876	0.216404	1.35065	-0.725779	-0.113311	-1.46841	-1.99745	-0.334427	32.153	19.1602	18.6496	18.4689	18.372	19.4595	18.9713	19.5549	17.5228	19.3464	17.44	2.53697	2.22341	1.94238	1.91217	2.91157	2.37742	3.45019	2.06444	2.90028	2.53793	0.204896
SEC16B	Q96JE7;E9PK14;Q96JE7-3;Q96JE7-2;H0YE70;U3KQ39	3	-0.848771	0.216791	1.35026	-0.683031	0.100549	-1.36178	-0.427787	-2.35362	25.6632	14.6468	14.1506	14.3614	14.3522	14.4273	13.9787	14.4424	13.479	16.5873	13.1367	-1.97644	-2.27555	-2.16508	-2.10768	-2.1206	-2.61514	-1.66236	-1.97929	0.141226	-1.76534	0.51177
UFM1	H0Y614;P61960;P61960-2	4	-1.3386	0.217627	1.34488	-1.03707	1.2677	-2.20161	-2.61362	-1.22327	32.5008	17.7177	17.1019	17.2619	17.7308	18.4549	17.6943	18.4223	15.9706	17.9102	15.3241	1.09438	0.675678	0.735398	1.27092	1.90696	1.10047	2.31758	0.512267	1.46414	0.42203	0.661569
SLC25A42	Q86VD7	7	-1.32165	0.217627	1.34489	-2.20585	-0.8692	-2.64836	0.206451	-1.09129	29.1925	17.2922	16.2816	16.5347	16.1282	17.2981	16.3716	15.7363	15.2048	18.2056	15.7204	0.668933	-0.144571	0.00817615	-0.331688	0.750223	-0.22221	-0.368452	-0.25351	1.75948	0.818306	0.828596
PHF20L1	A0A0A0MQS0;F8W9L8;A8MW92-4;A8MW92;A8MUE8;A8MXR8;A8MW92-2;E9PM57	3	0.887792	0.217627	1.34741	1.05613	-0.11553	0.381461	1.4527	1.6642	24.3639	13.5863	13.6775	14.4647	14.367	13.8911	14.09	13.3567	13.6739	13.2969	12.919	-3.03703	-2.74868	-2.06174	-2.09286	-2.65679	-2.50382	-2.74799	-1.78445	-3.14918	-1.98303	0.234035
EIF2AK2	P19525-2;P19525;F8WBH4;C9JZT2	10	-0.566561	0.217627	1.3506	-0.786496	0.27541	-0.715893	-1.07072	-0.274837	29.6608	17.1656	16.6344	17.0692	17.1316	17.0816	16.8729	17.4177	16.0166	17.2667	15.4059	0.542274	0.208211	0.542701	0.671732	0.533697	0.279065	1.31302	0.558302	0.820634	0.503861	0.511479
PDK1	C9JKT3;F8WC75	4	-0.866255	0.217945	1.3456	-1.61576	-0.126636	-1.11145	-1.16063	-0.316795	24.1151	14.0088	13.1975	12.6533	12.551	13.8111	13.4555	13.508	12.0457	13.5328	11.6399	-2.6145	-3.22868	-3.87318	-3.90885	-2.73684	-3.13839	-2.59668	-3.41262	-2.91325	-3.26212	0.413099
CCT6A	P40227;P40227-2;Q92526-3;Q92526;Q92526-2	17	0.725756	0.218061	1.34632	-0.160102	1.30452	1.16573	1.01586	0.294411	33.9303	19.8441	19.5245	19.6904	20.1744	19.6225	20.1127	18.8744	18.8941	19.4623	18.0368	3.22083	3.09836	3.16391	3.71452	3.0746	3.51888	2.76973	3.43581	3.0162	3.13477	0.683496
NDUFA6	A0A0C4DGS0;P56556;R4GN43	4	-1.3432	0.218554	1.34141	-1.22861	-0.358319	-0.552798	-2.24522	-2.33103	29.2601	16.7765	16.096	15.1139	14.9167	17.3641	17.216	16.3791	14.1782	17.072	13.6387	0.153204	-0.330201	-1.41261	-1.54319	0.816189	0.622137	0.274352	-1.28011	0.625909	-1.26338	0.133611
TRNT1	Q96Q11-2;Q96Q11;C9JRS7	11	-0.942665	0.218554	1.3427	-1.55101	0.0590661	-1.663	-0.952558	-0.605814	29.9061	18.1619	17.3725	17.7213	17.6951	18.0049	17.4444	17.5045	16.1838	18.2237	16.1098	1.53859	0.946282	1.1948	1.2352	1.45701	0.850582	1.39976	0.725499	1.77764	1.20775	0.549891
RB1CC1	Q8TDY2-2;Q8TDY2	7	0.595979	0.219166	1.34498	0.379913	1.19748	-0.598096	0.518336	0.905482	26.0326	15.2193	15.0821	15.1609	15.601	15.1282	14.9633	14.8632	14.5441	15.3591	14.4009	-1.40396	-1.34403	-1.36558	-0.858819	-1.41972	-1.63059	-1.2415	-0.914191	-1.087	-0.501099	0.320661
DDX3X	A0A0D9SFB3;A0A0D9SG12;A0A0D9SF53;O00571-2;O00571;A0A0J9YYH6;B4DLA0;A0A0J9YVQ7;A0A087WX09;A0A087WVZ1;D6RCM4;Q9NQI0-3;Q9NQI0-2;Q9NQI0-4;Q9NQI0;H0Y960	27	0.523195	0.219166	1.345	0.440993	0.302939	1.17413	0.782388	0.0495909	33.0292	19.9056	19.7891	19.9586	20.0323	19.8294	20.3228	19.0838	18.9445	19.6321	18.0194	3.28236	3.36293	3.4321	3.57241	3.28153	3.72894	2.97904	3.48616	3.186	3.11734	-0.433404
PSMD7	P51665;H3BNT7;H3BTM8;H3BQV2	5	0.447426	0.219166	1.35267	0.310296	0.545474	0.778765	0.486548	-0.382171	31.6276	17.327	17.1663	17.1551	17.3282	17.5089	17.8554	16.5939	16.2532	17.1685	15.2256	0.703746	0.740165	0.628638	0.868303	0.960982	1.26153	0.489224	0.794891	0.722398	0.323539	0.333554
ETV6	P41212;H0YG25	4	-0.578199	0.219331	1.34365	-0.0406764	-0.898571	-1.00587	-0.318922	-0.626953	27.6098	17.1566	16.8774	16.7669	16.3484	16.9773	16.6609	16.1768	15.2876	17.1714	15.0413	0.533316	0.451181	0.240467	-0.11143	0.429436	0.0670923	0.0720554	-0.170742	0.725333	0.139272	0.076552
TBC1D9	Q6ZT07	2	-0.813784	0.219339	1.33964	-1.64167	-1.3258	-0.708651	-0.0395655	-0.353228	25.6118	14.0635	13.2434	13.7937	13.2002	13.5671	13.3611	12.9105	12.2115	13.8944	11.9737	-2.5598	-3.18273	-2.73277	-3.25969	-2.98079	-3.23273	-3.19421	-3.24679	-2.55166	-2.92838	0.113251
UBE2Q1	Q7Z7E8;Q7Z7E8-2;H3BN94;E9PHD0;Q8WVN8-2;Q8WVN8-4;Q8WVN8-3;Q8WVN8	4	0.689951	0.219339	1.34174	-0.140022	0.79693	1.75118	0.979538	0.293337	28.6678	15.8588	15.546	15.5658	15.8419	15.5858	16.2935	14.9923	14.9872	15.7997	14.3734	-0.764522	-0.880215	-0.96063	-0.617956	-0.962068	-0.300325	-1.11245	-0.471091	-0.646386	-0.528636	0.549652
SENP7	J3QT09;Q9BQF6-2;Q9BQF6;Q9BQF6-4;Q9BQF6-5;Q9BQF6-3	3	-0.471092	0.219524	1.3485	-0.381476	-0.0117004	-0.63024	-1.42027	-0.401542	25.1725	14.1494	13.755	13.8467	13.7915	14.3957	14.2188	14.4154	12.7763	14.1329	12.1752	-2.47393	-2.67118	-2.67981	-2.6684	-2.15224	-2.37506	-1.68931	-2.68204	-2.3132	-2.72687	0.291419
PSMA2	A0A024RA52;P25787;C9JCK5	5	0.503365	0.219821	1.34278	0.266365	0.719856	-0.148349	0.705818	0.794031	32.318	18.1474	17.9719	18.3401	18.5846	18.0189	18.021	17.3367	17.1453	17.9439	16.9005	1.5241	1.54568	1.81361	2.12471	1.47098	1.42716	1.23201	1.68699	1.49782	1.99849	0.206273
RABGGTA	Q92696;H0YLH3;H0YLG7;H0YKZ8;H0YMG5	15	-0.501682	0.222803	1.34221	-0.649507	1.54476	-0.463675	-0.391883	-1.75043	30.5851	18.4739	17.989	18.0644	18.6468	18.6741	18.5591	17.9439	17.005	19.0793	16.0899	1.85066	1.56286	1.53792	2.18695	2.1262	1.96525	1.8392	1.54672	2.63317	1.1879	-0.0359001
PPHLN1	F8W0Q9;Q8NEY8-6;Q8NEY8-9;Q8NEY8-8;Q8NEY8-2;F8WF16;B7Z8L1;Q8NEY8;Q8NEY8-7;Q8NEY8-5	3	0.717208	0.223	1.33296	0.337638	-0.539005	0.79196	2.47846	1.022	27.8957	15.2473	15.0958	16.018	15.7468	15.0288	15.3802	14.4271	15.4427	14.5384	13.6693	-1.37602	-1.33037	-0.508515	-0.713113	-1.51914	-1.21369	-1.67767	-0.0156584	-1.90773	-1.23272	-0.827336
EEA1	Q15075	42	-0.409389	0.223	1.34683	-0.365412	-0.41714	-0.23266	-0.624998	-0.445609	31.6061	20.12	19.731	19.7027	19.4814	19.8716	19.8424	19.3094	18.2118	19.7265	17.7351	3.49669	3.30486	3.17622	3.02154	3.32365	3.24851	3.20471	2.7535	3.28042	2.83305	0.474314
CYCS	C9JFR7;P99999;CON__P62894	6	-0.701671	0.223086	1.33129	-1.55594	0.533751	-0.807487	-0.999616	-0.297952	33.728	19.4714	18.6803	18.4146	18.5828	19.0905	18.8478	19.1057	17.753	19.8741	17.9956	2.84814	2.25416	1.88809	2.12295	2.54259	2.25393	3.00102	2.29472	3.42797	3.09352	0.166873
CIRH1A	H3BSH7;Q969X6-3;Q969X6;A0A0J9YWK2;A0A0J9YWM9;Q969X6-2;J3KSE6;J3KTR0;H3BPD7;I3L4T9;J3KSI1;H3BRM8;A0A0J9YXV4	4	0.557054	0.223086	1.3336	0.41561	1.38105	0.814671	-0.443071	0.440934	27.3065	15.7611	15.6359	15.4238	15.9392	16.043	16.4028	14.9666	13.9928	15.3966	14.0831	-0.862223	-0.79023	-1.10264	-0.520675	-0.504905	-0.191022	-1.13813	-1.46546	-1.04953	-0.818898	0.887173
RBM24	H0YA61;F6VZ39;A6NG75;H0Y8S7;Q9H0Z9-2;Q9BX46-5;Q9BX46-2;Q9BX46;Q9H0Z9	2	1.36349	0.223539	1.32618	2.76814	0.273714	1.47116	1.86804	0.436395	27.4904	16.018	16.6876	16.2832	16.3449	15.2444	15.848	15.7647	16.3647	15.6962	14.3793	-0.605254	0.261392	-0.243297	-0.114961	-1.30355	-0.745815	-0.340005	0.906354	-0.749891	-0.522734	NA
SSFA2	E9PHV5;P28290-2;P28290;P28290-3;E7EUL7;H7BZ26	8	-0.56025	0.224916	1.32883	-0.861025	-0.751909	0.164788	-0.333187	-0.894727	26.9061	16.1033	15.547	15.4803	15.1219	15.8999	16.0184	15.1447	14.2458	15.9483	13.6134	-0.519952	-0.87919	-1.04619	-1.33801	-0.647988	-0.575498	-0.960024	-1.21253	-0.497753	-1.2886	0.0948716
FOXK1	P85037;P85037-2;U3KQ26	11	-0.480394	0.225056	1.33673	-1.62848	1.08097	-0.482306	-0.602014	-0.356869	29.5358	18.0637	17.2481	17.7067	18.0991	17.7521	17.6301	17.1652	16.0832	17.4547	15.5311	1.44043	0.821957	1.18024	1.63927	1.20414	1.03627	1.06044	0.624878	1.00857	0.629062	0.583015
HSD17B8	Q92506	13	-0.755769	0.225752	1.32367	-1.82124	0.185962	-0.946816	-1.02929	-0.291096	31.2095	18.4424	17.5617	17.6893	17.7151	18.0527	17.7582	18.5285	17.1556	18.4475	16.5743	1.81909	1.1355	1.1628	1.25519	1.50481	1.1644	2.4238	1.6973	2.00145	1.67224	0.535045
ACOX3	O15254;O15254-2;D6RJ89	6	-0.47481	0.225752	1.3301	-0.668474	-0.0640763	-0.339584	-1.31853	-0.416348	25.9381	14.3038	13.8125	13.5716	13.495	14.0928	14.0238	14.0966	12.5268	14.3358	12.3668	-2.3195	-2.6137	-2.95484	-2.96488	-2.45515	-2.57001	-2.00809	-2.93154	-2.11029	-2.53529	0.395624
PAIP2B	Q9ULR5	2	-1.43893	0.225842	1.31935	-2.26572	-2.11	-2.42574	0.0252743	-0.418479	26.9175	14.371	13.3401	14.0298	13.115	14.7317	13.8879	13.9379	13.2831	14.3549	12.3842	-2.25232	-3.08605	-2.49667	-3.34484	-1.81622	-2.70596	-2.1668	-2.17522	-2.09123	-2.51785	0.86204
RAP1GAP2	A0A1B0GV05;Q684P5-3;Q684P5-2;Q684P5	5	-1.07939	0.225842	1.32091	1.09489	-1.73082	-3.36217	-0.722506	-0.784734	27.4476	15.7053	15.8096	16.3126	15.5531	16.1019	14.9102	15.4275	14.2635	15.8321	13.5813	-0.918026	-0.616582	-0.213912	-0.906745	-0.446059	-1.68363	-0.677212	-1.19482	-0.613999	-1.32073	0.497549
SNX8	Q9Y5X2;C9J8E6;C9J014;C9J271	4	0.924224	0.227038	1.31539	1.82426	0.138502	0.316352	1.0771	1.26491	25.6301	14.9035	15.2542	14.8618	14.8681	14.9717	15.1464	14.5354	14.5968	14.5012	13.8179	-1.71978	-1.17196	-1.66471	-1.59176	-1.57619	-1.4474	-1.56932	-0.861538	-1.94494	-1.08416	0.48529
FKBPL	Q9UIM3	3	0.67137	0.227038	1.31866	1.03975	-1.60379	1.25652	0.567545	0.55646	25.2784	14.0399	14.1256	14.679	13.9716	13.6679	14.1918	13.4325	13.147	13.7285	12.5034	-2.58342	-2.3006	-1.84744	-2.48823	-2.88002	-2.40202	-2.67218	-2.31136	-2.71765	-2.39867	0.125924
HN1L	Q9H910;Q9H910-3;A6NGP5;Q9H910-2;H3BU16;H3BMV3;H3BMT0;H3BTV5;H3BMM8;B4E1P3;H3BS08	8	0.678257	0.227038	1.31981	0.856661	-0.422474	0.284876	1.50788	0.893335	29.4228	17.0978	17.1217	17.0506	16.8271	16.7753	16.9384	16.4859	16.8406	16.4846	15.5172	0.474567	0.695541	0.524116	0.367256	0.227416	0.344511	0.381155	1.38227	0.0385206	0.615132	0.017073
YTHDF1	Q9BYJ9	9	0.45077	0.227038	1.32312	0.541594	0.248349	0.838476	0.0990968	0.526332	26.7389	15.4479	15.3654	15.608	15.6593	15.5124	15.8811	14.8276	14.223	15.1638	13.9157	-1.17536	-1.06081	-0.91851	-0.800565	-1.03551	-0.712784	-1.27713	-1.23529	-1.28229	-0.986352	0.0084593
MEPCE	Q7L2J0;Q7L2J0-2	12	0.477445	0.227038	1.32425	-0.310322	0.523691	0.610272	0.298412	1.04785	28.7652	17.3226	16.9523	17.2228	17.3869	16.8095	17.0934	16.7211	16.2522	16.8066	15.9574	0.699352	0.526134	0.696319	0.92706	0.261606	0.499567	0.616351	0.793912	0.360527	1.05531	0.0619628
BRD3	Q15059;Q15059-2	7	-0.540396	0.227038	1.32462	2.64231	-0.740383	-1.75442	-0.382022	-0.498804	25.6665	13.8367	14.4638	13.7612	13.4075	14.1607	13.5663	13.8738	12.9417	13.4955	11.4634	-2.78654	-1.96239	-2.76524	-3.05233	-2.38717	-3.02756	-2.23089	-2.51666	-2.95062	-3.43867	0.72265
EED	O75530-3;O75530;O75530-2;E9PJK2;E9PMU3;H0YEL4	9	0.506276	0.227038	1.32464	0.643122	0.458692	1.89727	0.194515	0.282582	27.4305	16.0882	16.0399	15.8367	15.9742	16.1119	16.8739	15.635	15.0954	15.7914	14.3569	-0.535093	-0.386249	-0.68981	-0.485696	-0.435981	0.280026	-0.469769	-0.362955	-0.654706	-0.54518	0.711382
KAT8	Q9H7Z6;Q9H7Z6-2;H3BMX5	4	-0.492643	0.227038	1.32732	-0.455414	0.353044	-0.362264	-1.64189	-0.660211	26.3103	15.3439	14.9246	14.8948	14.989	15.4887	15.4114	15.4389	13.6488	15.3363	13.1807	-1.27937	-1.50159	-1.63166	-1.47082	-1.05919	-1.18247	-0.665865	-1.8095	-1.1098	-1.7213	0.408584
TAP1	A0A140T9T7;Q03518	9	-0.407685	0.227038	1.33135	-0.333896	-0.271124	-1.192	-0.498672	-0.345589	31.3101	17.5042	17.126	17.2892	17.1278	17.9726	17.5871	16.958	15.9464	17.8266	15.9116	0.880964	0.699784	0.762768	0.667909	1.42473	0.993253	0.853265	0.488071	1.38046	1.00958	0.827873
GFPT1	Q06210-2;Q06210;O94808;E5RJP4	28	-0.881829	0.228572	1.31224	-0.552645	0.530542	-0.851741	-1.44457	-1.80069	32.9508	19.9469	19.4947	19.3027	19.4696	20.5303	20.2712	20	18.3443	21.2585	18.2307	3.32364	3.06857	2.77624	3.00979	3.9824	3.67731	3.89531	2.88603	4.81235	3.32865	0.660523
DDRGK1	Q96HY6;A0A0A0MRX2;Q96HY6-2;REV__P26038	10	-0.499292	0.228737	1.3159	-0.800596	-0.595721	-0.128848	-0.728438	-0.242857	31.0439	16.7892	16.2532	16.7788	16.4844	16.9776	16.9869	17.0343	15.8663	17.3124	15.476	0.165871	-0.172955	0.25232	0.0244871	0.429659	0.39308	0.929626	0.407979	0.866289	0.573974	0.00521051
RCCD1	G3V2I3;A6NED2;G3V3Q4	3	0.541993	0.228915	1.31625	0.491803	-0.207053	2.24028	0.356735	0.777415	25.9939	14.5025	14.4031	14.5831	14.4479	14.5229	15.4123	14.5274	14.0983	14.1856	13.1296	-2.12076	-2.02303	-1.94339	-2.01201	-2.02496	-1.18155	-1.57731	-1.36003	-2.26045	-1.77249	0.430307
TSC22D3	Q5JRJ0;E7EWD5;Q99576-4;Q99576;Q99576-3;Q5JRJ2	3	-0.752161	0.230624	1.30848	-0.559888	-0.618111	-1.53472	-1.211	0.550291	26.0565	15.0195	14.5649	14.8804	14.5768	15.7331	15.2202	14.8256	13.329	14.1802	12.9504	-1.60373	-1.86125	-1.64608	-1.88308	-0.814843	-1.37362	-1.27912	-2.12935	-2.26588	-1.95162	0.539185
KIFC1	Q9BW19	6	1.58544	0.23128	1.30287	0.410476	-0.395824	2.64693	2.69191	2.57371	26.4235	15.2505	15.1236	15.2212	15.0087	14.6238	15.6642	14.0077	15.1687	14.4311	14.7488	-1.3728	-1.30254	-1.30523	-1.45117	-1.92414	-0.929681	-2.09699	-0.289638	-2.01499	-0.153275	0.494633
PSMD10	B1AJY5;B1AJY7;O75832;B1AJY6;O75832-2	3	-0.758075	0.23128	1.30582	-1.47411	-0.319349	-0.161323	-1.24102	-0.594571	28.5201	16.4302	15.6667	15.8166	15.6354	16.3191	16.3164	16.0874	14.5703	16.263	14.1577	-0.193122	-0.759451	-0.709843	-0.824457	-0.228821	-0.277463	-0.0173002	-0.88798	-0.183085	-0.744382	0.308858
DESI1	Q6ICB0	3	-0.627343	0.23128	1.30828	-0.633413	1.69238	-1.30772	-0.293339	-0.9554	25.6798	14.5584	14.0789	14.0419	14.6848	16.0623	15.6338	13.4143	12.5425	14.6246	12.2433	-2.06492	-2.34727	-2.48456	-1.77506	-0.48557	-0.960032	-2.69043	-2.91581	-1.82147	-2.65872	0.800395
ARHGAP18	Q8N392-2;Q8N392	12	-0.466136	0.23128	1.31072	-0.242322	-0.592123	-0.774888	-0.558147	-0.1632	29.5485	17.5273	17.1799	17.307	17.014	17.6196	17.389	16.9853	15.9332	17.1818	15.4063	0.903983	0.753734	0.780493	0.554135	1.07172	0.795176	0.880542	0.47485	0.735656	0.50426	0.036378
SDR39U1	Q9NRG7-2;Q9NRG7;G3V4Z0;Q86TZ5;F6RWC2;Q9NRG7-3;G3V5T1;H0YJ71;G3V4N6;G3V2Z6	5	-0.955143	0.231459	1.30245	-1.7727	-0.317106	-1.10256	-1.40867	-0.174681	29.6389	17.0867	16.2224	16.3985	16.2182	16.9083	16.556	17.0976	15.4664	17.6246	15.8404	0.463416	-0.203776	-0.127983	-0.241679	0.360388	-0.0378686	0.99292	0.00808483	1.17854	0.938364	-0.15389
ATP5B	P06576;H0YH81;F8W079;F8W0P7;H0YI37	15	-0.742682	0.231459	1.30464	-0.361142	0.0601454	-1.21381	-1.46327	-0.735326	35.8105	20.6461	20.2586	20.0338	20.008	20.5727	20.179	20.4356	18.7672	21.0886	18.8756	4.02278	3.83239	3.50728	3.54813	4.02474	3.58516	4.33091	3.30889	4.64251	3.97357	-0.0405314
MLLT1	Q03111	2	0.455673	0.231459	1.31174	-0.301361	0.271689	0.669014	0.637121	0.611755	25.4272	14.984	14.6167	14.3023	14.3632	14.3824	14.6881	14.3848	14.1466	14.6203	13.4375	-1.63926	-1.80945	-2.22419	-2.09669	-2.16549	-1.90571	-1.71994	-1.31174	-1.82582	-1.46455	-0.335735
DTYMK	P23919;P23919-2;H7C312;H7BZ20;G5E9E9;H7C3A4	15	0.882405	0.232505	1.30058	1.50451	0.630688	1.4654	0.990389	-0.178954	31.4599	18.1219	18.3646	18.0462	18.2542	18.4126	19.0141	17.7217	17.7241	18.2611	16.4736	1.49859	1.9384	1.51975	1.79433	1.86467	2.42026	1.61702	2.26576	1.81504	1.5716	0.525596
WARS2	Q9UGM6;Q9UGM6-2	6	0.82703	0.233876	1.29722	1.31847	0.365604	-1.88766	0.797174	1.90612	28.0701	16.9508	17.1307	17.1247	17.2241	17.1415	16.4976	16.5951	16.4658	17.9413	17.7485	0.327549	0.704517	0.598271	0.764251	0.593597	-0.0962794	0.490346	1.00753	1.49525	2.84641	0.491193
RBM42	K7ER08;K7EP90;Q9BTD8-4;Q9BTD8-2;Q9BTD8-3;Q9BTD8;K7EML2;K7EQ03	4	0.84709	0.233876	1.29775	0.323746	-0.785851	0.871095	1.34656	2.04714	28.6996	15.7888	15.6326	15.8431	15.4708	15.7843	16.1651	15.5032	15.7481	15.0766	14.9915	-0.834511	-0.793549	-0.683389	-0.98911	-0.763609	-0.428767	-0.601517	0.289751	-1.36953	0.0894771	0.188049
EPS15	P42566;B1AUU8;P42566-2;S4R3U1	18	-0.529328	0.233876	1.30105	0.159332	-0.247844	-1.01169	-0.694824	-0.724292	30.8451	18.6738	18.4621	18.5248	18.3729	18.6377	18.3192	18.4651	17.3199	18.4923	16.2878	2.05052	2.03594	1.99834	1.91302	2.0898	1.7253	2.36035	1.86159	2.04622	1.38572	0.638161
HINT2	Q9BX68	5	-0.44894	0.233876	1.30593	-0.373105	-0.284185	-0.55773	-1.69074	-0.252096	31.5072	17.0931	16.7016	17.0763	16.9095	17.4048	17.2549	17.6752	15.8519	17.6887	15.8453	0.469828	0.275403	0.549817	0.449607	0.856914	0.66103	1.57049	0.393585	1.24263	0.943249	0.401749
DCP1B	F5GZK9;Q8IZD4-2;Q8IZD4	2	0.409243	0.233876	1.30919	0.530629	0.327355	-0.138087	0.489399	0.531696	24.8159	13.2632	13.1769	13.2942	13.3779	12.7869	12.7928	12.6622	12.3234	13.0541	11.81	-3.36011	-3.24927	-3.23229	-3.08198	-3.76103	-3.80104	-3.4425	-3.13489	-3.39204	-3.092	0.539206
RRM2B	Q7LG56;H0YAV1;Q7LG56-6;A0A0C4DGZ6;Q7LG56-5;Q7LG56-2;Q7LG56-3	6	-0.424169	0.234758	1.30553	-0.980594	-0.333056	-0.104274	-0.564567	-0.374846	27.0993	16.5525	15.9558	15.9191	15.7323	15.5365	15.555	16.1263	15.0698	15.9218	13.9845	-0.0707614	-0.470389	-0.607334	-0.727564	-1.01139	-1.03884	0.0215392	-0.388525	-0.52428	-0.917537	-0.261141
OTUD7B	Q6GQQ9-2;Q6GQQ9;H0YN66;H0YMI7;Q5SZ59;Q8TE49;Q8TE49-2	2	1.47347	0.234889	1.29098	1.22664	-0.448161	2.81915	2.50707	1.26266	25.4266	12.7765	12.9253	13.648	13.414	12.523	13.6274	11.8274	12.8625	13.0915	12.4065	-3.84683	-3.50088	-2.87846	-3.04584	-4.02486	-2.96643	-4.2773	-2.59581	-3.35458	-2.49552	0.168473
MTPN	P58546;C9JL85	4	1.03046	0.234889	1.29203	0.775321	0.157349	0.658579	1.82947	1.73159	32.4994	18.0336	18.03	19.1962	19.2102	17.6381	17.9399	16.9852	17.5588	17.4035	17.0771	1.41031	1.60381	2.66969	2.75036	1.09016	1.34606	0.880431	2.10053	0.957397	2.17508	0.231294
RALA	H7C3P7;P11233;F8WEQ6;C9JPE8;C9JYR1	2	0.809242	0.234889	1.29361	1.27358	0.0293886	0.925532	0.280253	1.53745	28.4924	13.9501	14.1148	14.6928	14.6545	14.0677	14.4687	13.7132	13.232	14.098	13.6232	-2.67318	-2.31137	-1.83364	-1.8054	-2.48022	-2.12516	-2.39155	-2.22635	-2.34807	-1.27885	0.153633
ERLIN2	E5RHW4;O94905;E5RJ09	9	0.812672	0.235065	1.29286	1.31478	-0.936333	1.83895	0.640563	0.48275	29.5906	18.3641	18.5428	18.3748	17.9408	17.1205	17.8608	17.1331	16.8972	18.1984	16.917	1.74086	2.11659	1.84827	1.48091	0.57259	1.26693	1.02838	1.43892	1.7523	2.01491	-0.19049
MAZ	I3L2Z5;A0A087WWR2;P56270-3;P56270;P56270-2;H3BQS2;H3BQI4;P56270-4	4	1.08133	0.235317	1.28936	1.0263	0.178137	2.2747	1.58754	0.339992	27.1966	14.6147	14.6959	15.2229	15.2455	14.6766	15.5788	14.1911	14.6001	14.4089	13.0183	-2.00857	-1.73029	-1.30357	-1.21439	-1.87129	-1.01509	-1.91359	-0.858223	-2.03717	-1.88374	0.577713
MRPS33	C9JBY7;Q9Y291	2	-1.15323	0.235317	1.28941	-1.60821	1.95496	-0.607408	-1.90226	-1.98897	27.7487	16.457	15.6482	15.2714	16.0218	16.388	16.2196	16.3872	14.4198	17.4035	14.2317	-0.1663	-0.777929	-1.25509	-0.438016	-0.159911	-0.374247	0.282454	-1.03848	0.957397	-0.670299	0.537896
SLC25A22	E9PJH7;Q9H936;K4DIB6;K4DIB3;K4DIB8;K4DIA8;A0A0D9SEI9;A0A0D9SFE1;A0A0D9SFA8;K4DIB0;K4DIA2;A0A0D9SG84;E9PI74;E9PQ36;E9PS95;E9PJY0;A0A0A6YYN8;Q9H1K4;K4DIB4	5	-0.612302	0.235317	1.29416	-0.743513	2.27956	-1.1638	-0.900142	-0.288207	29.8348	16.9894	16.4727	17.1328	18.0162	17.2068	16.8317	16.4715	15.1865	17.8618	15.9907	0.366092	0.0465479	0.606325	1.55637	0.658855	0.237852	0.366795	-0.27177	1.41566	1.08866	0.697397
CMBL	Q96DG6	4	-0.538651	0.235317	1.2969	-2.21214	-0.514009	-0.350431	1.07986	-0.751499	27.3445	17.2547	16.242	15.2609	14.9999	15.1623	15.0894	15.2536	15.3168	16.3871	14.1618	0.631416	-0.18421	-1.26559	-1.45995	-1.3856	-1.50448	-0.851133	-0.141463	-0.0589724	-0.740283	NA
NDUFS1	P28331-4;P28331;P28331-2;P28331-5;B4DJ81;P28331-3;C9JPQ5;F8WDL5	19	-0.857889	0.235516	1.28789	-1.36699	-0.161861	-1.7378	-0.287888	-0.734914	33.1556	20.4804	19.7531	19.8124	19.6957	20.4625	19.8743	19.6	18.7319	20.6601	18.4475	3.85712	3.32697	3.2859	3.2358	3.91463	3.28042	3.49524	3.27357	4.21404	3.54542	0.590872
BCAP31	P51572;P51572-2;C9JSP1;C9JQ75;C9J0M4;C9JMD7;C9JM14	18	-0.724692	0.235516	1.29048	-1.1739	-0.262135	-0.658604	-1.6261	0.0972716	33.4046	20.6247	19.9627	20.0934	19.9356	20.5186	20.3312	20.8486	19.0693	20.0015	18.4253	4.00143	3.53651	3.56692	3.47574	3.97073	3.73738	4.74386	3.61097	3.55545	3.52325	0.288406
NIFK	Q9BYG3;H7BZL0;C9J6C5	7	0.437292	0.235516	1.29698	0.260488	0.986892	0.500139	0.478882	0.157045	28.8265	16.324	16.1465	15.8492	16.203	16.3996	16.6426	16.0539	15.7079	16.1146	14.5841	-0.29924	-0.279646	-0.677316	-0.256822	-0.148316	0.048737	-0.0508593	0.249588	-0.331481	-0.317963	-0.0689649
COA3	K7EPV0;Q9Y2R0	3	-0.389131	0.235516	1.30437	-0.347125	-0.429835	-0.437023	-0.43811	0.616674	29.1314	15.9896	15.6068	15.7902	15.5637	15.8243	15.7192	15.4532	14.4829	15.8202	14.6412	-0.633686	-0.819336	-0.736255	-0.896131	-0.723574	-0.874622	-0.651483	-0.975439	-0.625869	-0.26084	0.367712
MOB2	A0A087WVS8;Q70IA6-2;Q70IA6;Q70IA6-3	3	-0.440466	0.235516	1.30601	-0.442936	-0.420838	-2.00204	0.0251705	-0.457623	27.2283	16.9892	16.574	17.1012	16.8784	17.058	16.3716	16.2371	15.5822	16.3651	14.3645	0.36587	0.147857	0.574761	0.41857	0.510102	-0.222261	0.132358	0.123861	-0.0810057	-0.537568	0.518405
SELM	A0A087WWF1;Q8WWX9	2	-0.904482	0.235749	1.28621	-2.58496	-0.677567	0.609374	-0.566819	-1.46896	27.291	15.7439	14.6052	14.4754	14.1474	14.2767	14.5603	14.7855	13.7275	16.5006	13.7265	-0.879366	-1.82093	-2.05106	-2.31242	-2.27121	-2.03358	-1.31922	-1.73082	0.0544952	-1.17551	NA
CTAGE5	G3V599;O15320-8;O15320-4;O15320-3;O15320-10;O15320;Q96PC5;O15320-6;O15320-7;O15320-2;O15320-5;O15320-9;Q96RT6;Q86UF2;A4D2H0;Q8IX94;P0CG41;A4FU28;Q8IX95;G3V5K6	20	-0.60712	0.235749	1.28936	-0.778719	0.142429	-1.17582	-0.953495	-0.244176	31.8459	18.8354	18.3068	18.4668	18.4747	19.3356	18.9561	18.5894	17.2681	18.852	17.0147	2.2121	1.88066	1.94031	2.01486	2.78773	2.36226	2.48469	1.80979	2.40593	2.11261	0.76231
SUPV3L1	Q8IYB8;B1AR60	15	-0.548848	0.235749	1.29059	-0.952626	-0.285253	-0.861704	-0.621641	-0.0230141	29.2114	18.1251	17.5378	17.7976	17.6303	17.8663	17.6035	17.6605	16.5651	18.3251	16.6569	1.50177	1.11159	1.27112	1.17047	1.31844	1.00965	1.55573	1.10681	1.87904	1.75485	0.617857
SARNP	P82979;F8VZQ9;F8VS12	11	-0.42137	0.235749	1.30234	-0.0622745	-0.424007	-0.378371	-0.461725	-0.812018	29.3858	15.369	15.0825	15.3224	15.0983	15.5806	15.4973	14.9704	13.984	14.9861	12.7144	-1.25426	-1.34369	-1.20406	-1.36154	-0.967329	-1.09659	-1.1343	-1.47434	-1.46003	-2.18763	0.433058
ACSF2	E9PF16;Q96CM8-3;Q96CM8;Q96CM8-2;Q96CM8-4;D6RF87	8	-0.910026	0.236008	1.28541	2.03876	-0.959306	-2.64778	-1.39527	-0.375543	28.3133	16.9286	17.3517	16.6385	16.1951	17.8883	16.9621	17.1933	15.5711	17.9644	16.0266	0.305284	0.925558	0.112016	-0.264761	1.34043	0.368209	1.08853	0.11282	1.51833	1.12454	0.108641
FMN1	H0YM30;Q68DA7-5;Q68DA7;H0YL93	2	-1.51607	0.236269	1.27891	-2.5909	0.173474	-2.79041	-1.64531	-0.727215	27.0002	15.3581	14.2174	14.3962	14.4169	14.7205	13.7413	14.9751	13.1828	14.5943	12.3875	-1.26518	-2.20875	-2.13027	-2.043	-1.8274	-2.85259	-1.12959	-2.27556	-1.85177	-2.51451	0.367697
PAFAH1B3	Q15102;M0R389;M0R1K3;M0QZT2;M0QXS6;M0R323	9	1.02694	0.236269	1.27912	0.484093	-0.244474	2.32483	0.837615	1.73265	31.1345	17.3282	17.2262	17.3303	17.1797	17.5764	18.4971	17.035	16.9333	16.9002	16.5746	0.704886	0.800012	0.803793	0.719851	1.02846	1.90328	0.930271	1.47499	0.454085	1.67258	0.584915
ADRM1	Q16186;A0A087WX59;A0A087WUX6	9	0.955786	0.236269	1.27985	0.306619	0.141256	1.12681	2.27134	0.953841	31.6958	17.2989	17.137	17.7077	17.7151	17.1843	17.66	16.4906	17.3652	17.1037	16.1825	0.675659	0.710836	1.18118	1.25525	0.636364	1.06619	0.385926	1.9069	0.6576	1.28049	0.260806
NA	B4DLN1;I3L1E8	7	0.596555	0.236269	1.28341	-0.0669448	1.40496	0.947444	0.481591	0.324473	30.741	17.5772	17.2891	17.4764	18.0016	17.8924	18.3016	17.075	16.7309	17.7766	16.3741	0.953898	0.86289	0.949953	1.54171	1.34452	1.70773	0.970319	1.27261	1.33052	1.47208	-0.354899
DNAJA2	O60884;A0A087WT48;I3L320	13	0.537804	0.236269	1.28566	0.437525	-0.164489	0.365824	1.10462	0.834043	31.9012	17.7878	17.6701	18.0956	17.9778	17.8518	18.0449	17.1526	17.2328	17.6302	16.6174	1.16453	1.24393	1.56911	1.51793	1.30394	1.4511	1.04792	1.77445	1.1841	1.71537	0.203003
PPP1R9B	D3DTX6;Q96SB3	15	0.637865	0.236269	1.28582	1.38785	0.204408	0.40052	0.950991	0.245559	29.2662	17.4191	17.6224	17.9381	17.9715	17.4358	17.6417	16.6306	16.6061	17.2972	15.8344	0.795775	1.19618	1.41166	1.5116	0.88784	1.04789	0.52583	1.14775	0.851141	0.932352	0.543411
UBR5	O95071-2;O95071;E7EMW7;E5RFK7;E7ET84;H0YAV7;H0YBB4	18	0.518962	0.236269	1.28679	-1.07999	0.980881	0.733035	0.270012	0.588279	28.9545	17.6704	17.0401	16.9127	17.2642	17.3871	17.7166	16.9055	16.4173	17.1577	15.9569	1.04717	0.613965	0.386273	0.804304	0.839181	1.12274	0.800759	0.958982	0.711585	1.0549	-0.429581
TXNDC17	Q9BRA2;I3L2R6;I3L0K2;I3L3M7	3	-0.433565	0.236269	1.29095	-0.555362	-0.458945	0.110157	-0.876653	-0.286419	31.4464	17.0892	16.6361	17.6878	17.4494	16.988	17.0862	16.5819	15.313	16.9726	15.103	0.465901	0.209912	1.1613	0.989494	0.44013	0.492327	0.477215	-0.145356	0.526546	0.200915	-0.0846636
PALD1	Q9ULE6	6	0.476195	0.236269	1.29181	0.354866	0.442854	1.32292	-0.940785	0.630877	26.8427	15.3946	15.249	15.3865	15.5175	14.5985	15.1471	15.3953	14.0826	15.1015	13.9333	-1.22868	-1.17721	-1.13997	-0.942348	-1.94939	-1.44673	-0.709422	-1.37566	-1.34461	-0.968723	0.687305
WIPI2	Q9Y4P8-3;Q9Y4P8-2;Q9Y4P8-4;Q9Y4P8-5;Q9Y4P8-6;Q9Y4P8	3	0.46433	0.236269	1.29286	0.308311	1.72253	-0.107808	0.49087	0.593795	27.2612	14.7911	14.6298	14.2944	14.9496	14.728	14.7451	14.6535	14.3157	14.5387	13.3422	-1.83217	-1.79642	-2.23207	-1.51022	-1.81994	-1.8487	-1.4512	-1.14259	-1.90736	-1.55983	0.544567
FAM8A1	Q9UBU6	3	-0.476859	0.236269	1.29319	-0.639157	-1.42976	0.477005	-0.443941	-0.3475	24.8675	12.6005	12.1191	12.3007	11.6646	12.5844	12.8188	11.6876	10.7133	12.9634	11.047	-4.02281	-4.3071	-4.22578	-4.79528	-3.96349	-3.77503	-4.41708	-4.74501	-3.48271	-3.85506	0.361209
ARFGEF1	Q9Y6D6;E5RIF2;E5RHL7;E5RHZ1;E5RJN9	18	-0.446127	0.236269	1.29357	-0.525475	-0.488117	-1.2228	0.256249	-0.324781	28.8512	17.3349	16.8919	17.3814	17.131	16.8705	16.4735	16.4003	15.9028	17.0237	15.1246	0.711621	0.465728	0.854881	0.671129	0.322598	-0.120319	0.295591	0.444442	0.57757	0.222602	0.336782
SHMT2	P34897-3;P34897;P34897-2;H0YIZ0;G3V2Y4;G3V5L0;G3V4W5;G3V241;G3V3Y8;G3V4T0;G3V4X0;G3V2W0;G3V2E4;G3V540	18	0.44859	0.236269	1.29412	0.504449	1.09168	0.303342	0.537971	-0.172083	34.2491	19.3635	19.2684	19.0959	19.4928	20.5578	20.7277	18.7139	18.4081	19.6937	17.9115	2.74018	2.84218	2.56947	3.03289	4.00986	4.13382	2.60915	2.94984	3.24761	3.00942	0.875736
MGAT2	Q10469	7	-0.556628	0.236664	1.28242	-0.798706	0.193428	-0.262532	-1.42164	-0.608617	27.6265	16.1505	15.6152	15.4915	15.5203	16.2887	16.2484	16.0119	14.3718	16.0725	13.9564	-0.47276	-0.810947	-1.035	-0.939552	-0.259243	-0.345478	-0.0927955	-1.08647	-0.37363	-0.945669	0.494089
TUBG1	P23258;Q9NRH3;K7EIS0;K7EKE5	6	0.81302	0.236892	1.27729	1.55861	0.273506	0.807409	1.34129	0.0842867	28.5314	16.3275	16.5885	16.4876	16.5492	16.8483	17.2054	16.2009	16.4421	16.0713	14.4851	-0.295763	0.16232	-0.0388718	0.0893794	0.300394	0.61158	0.0961387	0.983823	-0.374845	-0.41697	0.567324
ATF7IP	Q6VMQ6-2;Q6VMQ6-5;Q6VMQ6;Q6VMQ6-4;F5H3C4;F5GZ98;F5H6X8;F5H221;F8WE35;F5H8I0;F5H592;F5H2W9;F5H2H9;F5GZ10;F5H502;F5H1K9;A8MV73;F5GYR7	3	0.536937	0.236892	1.28115	0.336527	-0.141672	0.835913	0.66754	0.904046	29.9787	15.5496	15.3978	15.216	15.1076	15.3071	15.6748	14.8021	14.5846	15.0825	14.1232	-1.07365	-1.02837	-1.31045	-1.35228	-1.24085	-0.919079	-1.30261	-0.8737	-1.36362	-0.778813	0.214776
USP25	Q9UHP3;Q9UHP3-1;Q9UHP3-3;Q96B65;H7C253	4	-0.498625	0.236892	1.28208	-0.255856	0.283922	-0.510805	-0.976466	-0.747273	25.1578	14.5929	14.2409	14.3094	14.3753	14.4513	14.3188	14.292	12.955	14.5258	12.3037	-2.03041	-2.18523	-2.21707	-2.08455	-2.09657	-2.27503	-1.81276	-2.5033	-1.92027	-2.59835	0.161957
DUS2	E7EUN9;Q9NX74;J3QLD5	5	0.78314	0.237051	1.27688	0.26737	0.142575	1.14977	1.37313	0.982853	26.4982	14.6754	14.5002	15.0524	15.0604	14.7163	15.2006	13.8775	14.1404	14.6579	13.759	-1.94787	-1.92596	-1.47408	-1.39946	-1.83157	-1.39322	-2.22725	-1.31788	-1.78817	-1.14309	-0.195017
BTK	U3NG26;Q06187;Q06187-2;Q5JY90;J3KR66;F8W9W0;C9JXA2;Q96L35;B1AKC9;F8VP57;B7ZKW7;B7ZKJ3;A0A0B4J1T8;Q9UF33-2;Q9UF33-3;P54762-5;P54756-3;P29317;P29320;P54762;P29323-2;P54760;P29323-3;Q15375-2;Q15375-4;Q15375;P54753;P29322;P54756-2;Q9UF33;P54756;P29323	11	-0.614951	0.237062	1.27941	-0.272655	-1.6841	-0.282851	-0.219949	-0.9721	30.1682	18.2821	17.9245	17.9609	17.2206	18.0545	18.0067	17.272	16.4502	18.2226	15.8285	1.65883	1.49834	1.43445	0.76076	1.50661	1.41283	1.16731	0.991902	1.77651	0.926488	0.61136
EDC4	Q6P2E9;Q6P2E9-2;I3L2F4	21	0.446192	0.237062	1.28348	0.270843	-0.157893	0.638121	0.485417	0.773167	30.3228	18.1964	18.0224	18.3541	18.239	18.0919	18.3862	17.5775	17.236	17.8961	16.8368	1.5731	1.59619	1.82758	1.77911	1.54401	1.79231	1.47283	1.77772	1.45001	1.93472	-0.196404
MFN1	H7C5H5;A0A0C4DFN1;Q8IWA4-3;Q8IWA4;Q8IWA4-2	9	-0.481854	0.237147	1.27965	-0.594571	-0.41402	-0.230392	-0.974574	-0.19571	28.4359	17.5135	17.0472	17.4537	17.2337	17.3887	17.3603	17.1911	15.8555	17.4104	15.6101	0.890247	0.621013	0.927228	0.773831	0.840779	0.766482	1.08641	0.397167	0.964287	0.708028	0.378061
MAX	P61244-2;P61244;G3V570;Q6V3B1;G3V563;G3V5L1;G3V2R5;P61244-6;P61244-5;P61244-3;P61244-4	2	0.500938	0.237636	1.2817	0.653727	-0.416844	0.308885	0.540179	2.02425	27.8053	15.2447	15.2001	15.6762	15.455	15.0587	15.2306	14.7256	14.4214	14.5606	14.458	-1.37854	-1.22612	-0.850271	-1.00483	-1.48924	-1.36323	-1.37909	-1.0369	-1.88553	-0.444023	-0.184307
ABCB6	H7BXK9;Q9NP58-4;Q9NP58;Q2M3G0-1;Q2M3G0	5	0.483016	0.238045	1.28266	2.52749	-0.46418	0.324077	0.606159	0.5188	27.5614	16.9548	17.5431	16.9014	16.6608	17.2012	17.3788	17.1303	16.871	16.4141	15.1603	0.331529	1.11689	0.374886	0.20094	0.653313	0.784969	1.02557	1.41268	-0.0319576	0.258221	0.619861
GLUL	P15104	5	1.5097	0.238268	1.26756	3.65355	-0.480212	0.430382	1.61239	2.33239	27.334	16.6934	17.6621	15.4572	15.2101	15.0835	15.3006	15.5928	16.0187	15.5636	15.6968	0.0701521	1.23588	-1.06929	-1.2498	-1.46439	-1.29325	-0.511914	0.560368	-0.882455	0.794705	0.56161
CCDC167	Q9P0B6	3	1.16506	0.238268	1.26802	-0.740667	0.440351	1.27005	2.58409	1.96893	27.12	14.8429	14.3272	15.221	15.351	14.6396	15.1686	13.2283	14.3158	13.985	13.8402	-1.78039	-2.09897	-1.30546	-1.10886	-1.90829	-1.42526	-2.87646	-1.14252	-2.46106	-1.06186	0.00965473
PARP9	Q8IXQ6-2;Q8IXQ6;Q8IXQ6-3;G5E9U8;C9K0E5	18	-0.837282	0.238268	1.2716	-1.39882	-0.351272	-1.81557	-0.345266	-0.275476	30.7721	19.2839	18.5459	18.6712	18.4769	18.7193	18.1021	18.0249	17.1178	18.5032	16.6419	2.66062	2.11972	2.14473	2.01704	2.17136	1.50826	1.92019	1.65945	2.0571	1.73984	0.122601
TBCD	J3KR97;Q9BTW9;Q9BTW9-4;Q9BTW9-5;A0A0J9YWI5;A0A0J9YVR1;I3L0V3;I3L163;I3L439;I3L4D2;I3L3H4;I3L131;I3L143;A0A0J9YYG2;A0A0J9YVU1;I3L1S3;I3L500;I3L120;A0A0J9YXU4;Q9BTW9-3;Q9BTW9-2	15	0.60674	0.238268	1.27389	0.959929	-0.387048	0.600968	1.32993	0.259406	29.506	17.937	17.9957	18.1229	17.9139	18.1066	18.387	17.328	17.5615	17.6415	16.1892	1.3137	1.56956	1.5964	1.45405	1.55865	1.79316	1.22327	2.10322	1.19536	1.28716	-0.04827
FEM1B	Q9UK73;H3BT12	2	-0.636838	0.238268	1.27503	-1.61431	0.802183	-0.287252	-0.869711	-0.753588	23.4064	14.3209	13.5101	13.7675	14.0457	13.836	13.7865	13.2909	12.0266	13.6223	11.3953	-2.30234	-2.91603	-2.75902	-2.41419	-2.71196	-2.80738	-2.81384	-3.43168	-2.82382	-3.50672	-0.112234
SEC13	A0A0C4DFR6;P55735-2;P55735;P55735-3;A8MXL6;E7ERC8	11	-0.459605	0.238268	1.27613	-0.830923	-0.132499	-0.230568	-0.533927	-0.570107	32.3619	18.1544	17.6082	17.8694	17.7647	18.0433	18.0149	17.8093	16.7737	18.1803	16.0937	1.53109	1.18202	1.34295	1.30488	1.49544	1.42107	1.70454	1.31534	1.73425	1.19166	0.317358
ATE1	F5GXE4;O95260-2;B4E107;Q5SQQ1	6	0.446288	0.238268	1.28057	0.30228	-1.18259	0.86311	0.519214	0.517394	28.0898	16.5874	16.424	16.6267	16.0918	16.2964	16.6742	16.4573	16.1388	16.4663	15.2113	-0.0358837	-0.00217243	0.100231	-0.368015	-0.251479	0.0803968	0.352531	0.680441	0.0201699	0.309273	0.238036
PAPOLA	G3XAH6;P51003;G3V2A0;G3V3I9;A0A0C4DGK1;P51003-2;G3V457;H0YJL4;H7C3W0;H0YJ00;F8WAT4	11	-0.417091	0.238268	1.28598	-0.440949	-0.343386	0.0296222	-0.466923	-0.888752	29.7593	17.6363	17.2219	17.4231	17.232	17.8625	17.9307	17.1112	16.1212	17.5701	15.2397	1.01302	0.795677	0.896607	0.772145	1.31457	1.33685	1.00643	0.662859	1.12398	0.337703	0.0973993
CS	B4DJV2;O75390;A0A0C4DGI3;H0YIC4;F8VPF9;F8VPA1;F8VTT8;F8W1S4;F8W4S1;H0YH82;F8W642;F8VZK9;F8VX07;F8VRP1;F8VX68;F8VRI6;F8VR34	13	-0.467999	0.23853	1.27517	-0.655881	0.361008	-0.877077	-0.255456	-0.507452	33.6138	19.4875	19.0005	19.0086	19.1061	19.1124	18.8439	18.786	17.94	19.7628	17.7241	2.86424	2.5743	2.48212	2.64621	2.56452	2.25002	2.68124	2.48166	3.3167	2.82203	0.261062
COG6	Q9Y2V7;Q9Y2V7-2;H0YGX8	10	-0.460118	0.239594	1.27541	-1.2297	0.17794	-0.289205	-0.505649	-0.58548	28.4056	16.5463	15.8654	16.2149	16.2374	16.3486	16.2984	16.2911	15.2748	16.6538	14.5554	-0.0769586	-0.560731	-0.311588	-0.222486	-0.199269	-0.295412	0.186413	-0.183532	0.207727	-0.346617	0.168634
KATNB1	Q9BVA0;H3BT67;H3BPD8;H3BPK1;H3BTU7	2	-0.569195	0.23965	1.26948	-0.23026	-0.650882	-0.180172	-0.571598	-1.21306	31.4141	14.3214	13.9781	14.1749	13.8579	14.3706	14.3609	13.5881	12.5269	14.2621	11.6837	-2.30192	-2.44809	-2.35155	-2.60198	-2.17729	-2.23293	-2.51659	-2.93144	-2.184	-3.2183	-0.0139438
PLXNA1	Q9UIW2;Q9HCM2;O75051;P51805	4	1.17051	0.240605	1.26237	2.7011	0.344482	-0.273842	1.76489	1.3159	26.6125	14.8309	15.4778	15.4355	15.5263	15.0112	14.9667	13.9339	14.4636	13.8765	13.2322	-1.79242	-0.948416	-1.09094	-0.933609	-1.53668	-1.62712	-2.17085	-0.994722	-2.56958	-1.6698	-0.140184
MOGS	Q13724;Q13724-2;C9J8D4;B8ZZE2	15	-0.597576	0.240654	1.26658	-0.433426	-0.126213	-0.420908	-0.962597	-1.04474	31.3274	18.7532	18.3413	18.5585	18.4564	18.8557	18.7566	18.3174	16.9899	19.2284	16.7788	2.12988	1.91508	2.03203	1.99653	2.30783	2.16277	2.21271	1.53162	2.78232	1.87675	0.416359
MAP4	P27816-5;H7C4C5	19	-0.72856	0.241616	1.26268	-1.1069	-0.286155	-1.61103	1.29954	-0.792728	24.9117	15.0417	14.4023	14.8141	14.6465	14.058	13.5168	13.4533	13.6661	15.7386	13.4817	-1.58154	-2.02383	-1.71234	-1.81336	-2.48992	-3.07704	-2.65145	-1.7922	-0.70753	-1.42037	0.00924359
RANBP1	F6WQW2;P43487-2;P43487;C9JXG8;C9JGV6;C9JJ34;C9JDM3;C9JIC6;Q5T0Z6;Q9C010;Q9C010-2	8	1.08413	0.241989	1.25909	0.690775	1.87137	1.84571	0.998175	0.01464	32.2847	19.0551	19.0229	19.0671	19.7833	19.4102	20.153	18.7441	18.7518	18.675	17.0355	2.43182	2.59676	2.54065	3.32348	2.86231	3.55916	2.6394	3.29345	2.22887	2.13348	0.693707
TRIM38	O00635	3	0.75989	0.242432	1.259	0.80301	-1.50145	0.57914	1.2268	1.36189	24.2039	13.1629	13.1687	14.0299	13.3644	12.5005	12.7728	12.5944	12.7577	12.7113	12.1022	-3.46035	-3.2575	-2.49659	-3.09546	-4.04742	-3.82102	-3.51035	-2.70063	-3.73475	-2.79981	0.208314
SEC23IP	Q9Y6Y8;Q9Y6Y8-2;H7C0V8;A0A0C4DH82;H7C4C4	20	-0.653918	0.242432	1.25955	-1.07616	0.437255	-0.45861	-1.05512	-0.825896	31.472	18.9998	18.3708	18.4457	18.5744	18.8066	18.6935	18.6318	17.2413	19.094	16.8118	2.37653	1.94462	1.91925	2.11458	2.25868	2.09962	2.52704	1.78295	2.64794	1.90973	0.584263
HNRNPH1	E9PCY7;G8JLB6;P31943;D6RBM0;D6RIU0;D6RAM1;E5RGV0;D6R9T0;D6RFM3;D6RIT2;D6RDU3;D6RJ04;D6RIH9;E7EQJ0;E7EN40;D6RDL0;D6RF17;E5RGH4;H0YAQ2;D6R9D3;H0YB39;E5RJ94;H0YBD7;H0YBG7	13	0.502167	0.242432	1.26193	0.194354	0.302993	0.265137	0.750688	1.64158	33.8578	19.1756	18.9758	19.412	19.4857	19.2089	19.3646	18.717	18.5561	18.9749	18.5797	2.55232	2.54958	2.88548	3.02581	2.661	2.77076	2.61227	3.0978	2.52879	3.67764	-0.328819
NAV1	Q8NEY1-5;H0Y6F6;A0A0A0MRJ3;Q8NEY1-6;Q8NEY1-7;Q8NEY1-4;Q8NEY1-2;Q8NEY1-3;Q8NEY1;H7C0A0;H7BZV3;H7BZD9;C9JWL4;C9IZL5;C9JC87;O00189	4	-0.511872	0.242432	1.26337	-0.472764	-0.0195608	-0.761245	-0.296536	-2.2052	33.4214	15.8592	15.434	14.6874	14.629	16.0982	15.8727	14.9656	14.0917	16.232	12.8949	-0.76411	-0.992198	-1.8391	-1.83091	-0.449673	-0.721152	-1.13907	-1.36663	-0.214108	-2.00717	-0.0586106
PDXK	O00764;F2Z2Y4;O00764-3;O00764-2;A8MV33	8	-0.413734	0.242432	1.2705	0.0158784	-0.537297	-0.355262	-0.84699	-0.34863	31.1141	17.513	17.2529	17.0512	16.7807	17.3629	17.2882	17.7173	16.4685	17.6433	15.726	0.889707	0.826676	0.524754	0.320855	0.814991	0.694313	1.61261	1.01023	1.19719	0.823987	0.561622
H2AFX	P16104;A0A0U1RR32;A0A0U1RRH7;Q99878;Q96KK5;Q9BTM1;Q16777;Q93077;Q7L7L0;Q6FI13;P20671;P0C0S8;P04908;Q96QV6;Q9BTM1-2;H0YFX9;REV__H0Y672;REV__E7EQ67;REV__H7BY63;REV__Q8NB25-4;REV__Q8NB25-2;REV__A0A087X2A7;REV__Q8NB25-3;REV__Q8NB25	8	-0.416155	0.242432	1.27199	-0.328759	-0.456776	-0.77895	0.374013	-0.462942	36.9123	21.3797	21.0031	20.7988	20.5612	21.2599	21.0278	21.1387	20.7213	20.8297	18.825	4.7564	4.57695	4.27228	4.10136	4.71203	4.43398	5.03399	5.26303	4.38356	3.92293	0.479624
GOT1	P17174;P17174-2	15	-0.803693	0.242668	1.25676	-0.922853	1.19877	-0.302103	-1.18617	-1.90678	32.3697	19.8976	19.3204	19.5027	19.9434	20.5394	20.4844	19.6242	18.1444	20.6371	17.5283	3.27433	2.89421	2.9762	3.48349	3.99152	3.89059	3.51947	2.68614	4.19105	2.62621	0.391603
ACYP1	G3V2U7;P07311;G3V3F8;G3V597;P07311-2	3	0.689828	0.242668	1.2582	0.925948	0.659564	2.40137	0.273444	0.0698806	27.4825	15.4177	15.465	15.4882	15.708	15.3842	16.3334	15.7826	15.2967	15.5604	13.9632	-1.20559	-0.961214	-1.03826	-0.751858	-1.1637	-0.260451	-0.322133	-0.161573	-0.885735	-0.938878	0.2575
UPF3B	Q9BZI7-2;Q9BZI7;A0A087WYC8;A0A1B0GVA2	9	0.867773	0.243425	1.2524	0.895995	-0.152109	1.49641	0.635443	1.46312	27.97	16.7473	16.7844	16.9201	16.8074	16.7806	17.3936	16.2858	16.0464	16.8322	16.3005	0.123995	0.358256	0.393621	0.347516	0.23268	0.799791	0.181078	0.588132	0.3861	1.39847	-0.173295
TSR2	Q969E8	2	0.779202	0.243425	1.25307	1.30269	0.74183	0.658708	1.30619	-0.113409	25.7964	12.2155	12.39	12.3428	12.5963	12.4874	12.7893	11.9918	12.2092	12.3197	10.5823	-4.40778	-4.03614	-4.18371	-3.8636	-4.06047	-3.80452	-4.11288	-3.2491	-4.1264	-4.31971	-0.00802546
RAB43	Q86YS6	2	-0.691584	0.243425	1.25513	-0.304038	2.41298	-0.904944	-1.7242	-0.865841	27.1764	15.4013	15.0331	14.972	15.9101	15.3594	15.0805	15.4173	13.5712	15.4934	13.1806	-1.222	-1.3931	-1.55448	-0.549783	-1.18847	-1.51332	-0.687462	-1.88715	-0.952649	-1.72141	-0.0954772
TRIM28	Q13263;Q13263-2;M0R0K9;M0R3C0;M0R2I3	25	0.556091	0.243425	1.25659	0.148196	0.540061	1.79024	0.676956	0.251352	33.2833	19.8044	19.5889	19.827	19.9978	19.6252	20.3474	19.2302	19.0191	19.3572	17.8988	3.18108	3.16274	3.30052	3.53797	3.07733	3.75358	3.12548	3.5608	2.91108	2.99672	0.613069
ARPC4-TTLL3	F8WCF6;P59998;F8WDD7;A0A0A6YYG9;P59998-3;P59998-2;H7C0A3;R4GN08;P59998-4;F8WE39;F8WDW3	7	-0.441291	0.243425	1.25949	-0.343766	-0.837367	-0.649092	-0.349384	0.0356382	32.8328	18.4067	18.0251	18.3024	17.9089	18.0354	17.8515	17.5124	16.6025	17.9893	16.3659	1.78341	1.5989	1.7759	1.44908	1.48751	1.25769	1.40773	1.14419	1.54316	1.46383	NA
C16orf62	Q7Z3J2;E7EWW0;H3BVG8;C9J7I2;F5H7K1;Q7Z3J2-2;H3BV68;H0YFG6;H3BTI5;H3BNX2;I3L1U5;F6S1J4	8	-0.445472	0.243425	1.2668	0.673635	-1.62009	-0.523625	-0.473102	-0.339684	28.4099	16.9111	16.8732	16.9566	16.2425	16.9561	16.8188	16.5392	15.545	17.2329	15.3225	0.287831	0.446981	0.430149	-0.217322	0.408147	0.224931	0.434437	0.0866541	0.786848	0.420482	0.855569
RANGAP1	P46060;H0Y4Q3;B0QYT5;B0QYT4;B0QYT6	15	0.557767	0.244002	1.25479	1.04934	0.870966	0.632931	0.302476	-0.473754	31.3459	18.3862	18.4752	18.2607	18.5671	18.4059	18.6982	18.2321	17.766	18.0948	16.0819	1.76297	2.04903	1.7342	2.10721	1.85799	2.10437	2.12733	2.30766	1.64871	1.17981	0.449892
MAP7	Q14244-3;Q14244-2;Q14244;A0A087WZ40;Q14244-5;Q14244-6;Q14244-4;Q14244-7	4	-0.467224	0.244024	1.25795	-0.381803	0.623564	-0.922355	-0.670932	-0.34899	26.0196	16.0829	15.6884	16.2192	16.4242	16.2177	15.9323	15.9076	14.7787	16.2689	14.3514	-0.540424	-0.737788	-0.30727	-0.0356155	-0.3302	-0.661521	-0.197127	-0.679617	-0.177209	-0.550691	0.0690494
GNG7	O60262;K7ESC6	5	-1.20911	0.244227	1.24825	-2.07425	-2.13358	-1.63249	-0.507121	0.301863	29.9061	16.0558	15.0897	15.4325	14.5081	15.9401	15.391	15.4163	14.3989	16.2411	14.8213	-0.567468	-1.33652	-1.09393	-1.95176	-0.607781	-1.20288	-0.688419	-1.05937	-0.20499	-0.0807192	0.827086
L3HYPDH	Q96EM0;D6RC46;E9PKK7	2	0.439495	0.244227	1.26019	-0.0154632	0.471372	0.28511	1.3495	0.561975	23.684	12.9299	12.6591	11.7688	11.9115	12.4836	12.6468	10.8919	11.1387	11.9332	10.7124	-3.69343	-3.76705	-4.75763	-4.54832	-4.06427	-3.94709	-5.21286	-4.31959	-4.51289	-4.18969	-0.0929323
STX8	Q9UNK0;I3L305;K7EQB1	4	-0.452357	0.244711	1.25932	0.501607	-0.447941	-1.27975	-0.596186	-0.312961	27.8667	16.5768	16.4808	16.3216	16.0877	16.691	16.2728	15.9762	14.8982	16.2381	14.3481	-0.0464418	0.0545998	-0.2049	-0.372194	0.143069	-0.321002	-0.128493	-0.560087	-0.20801	-0.553939	0.167203
BTF3L4	E9PL10;Q96K17;Q96K17-2	3	-0.473178	0.245217	1.25396	0.584374	-0.275714	-0.956938	-0.458447	-0.685412	30.3422	16.7579	16.6898	16.7195	16.5561	16.8339	16.5357	16.3611	15.3769	16.8253	14.6504	0.134578	0.263578	0.192993	0.096253	0.286017	-0.05815	0.256365	-0.0814388	0.379159	-0.25161	-0.171371
COPG1	Q9Y678;H0Y8X7;D6RG17;H0Y8G2	37	-0.75581	0.24568	1.24697	-1.40735	0.636749	-0.437425	-1.24373	-0.907808	34.3426	20.6934	19.9525	20.062	20.2724	20.686	20.5808	20.3072	18.7883	20.7545	18.4096	4.07008	3.5263	3.5355	3.81255	4.13812	3.98692	4.20247	3.32995	4.3084	3.50755	0.624916
MSH2	P43246;E9PHA6;P43246-2;C9J809	19	1.05456	0.246195	1.24377	1.96158	0.404601	2.05374	0.306706	0.546193	30.7427	18.5073	18.9044	18.8909	19.0063	18.8696	19.6897	18.4729	18.0097	18.1391	16.9062	1.88399	2.47819	2.36445	2.5464	2.32172	3.09585	2.36822	2.55143	1.69301	2.00414	-0.0805726
SYNJ2BP-COX16	A0A087WUM0;P57105;A0A087X1F5;A0A087WYV9	5	-0.660029	0.246195	1.246	-0.242851	0.34836	-1.02353	-1.31265	-0.892935	28.8379	16.1459	15.7983	15.8932	15.9855	16.1331	15.8101	16.0921	14.5263	16.4153	14.0818	-0.477428	-0.627855	-0.633293	-0.474378	-0.414829	-0.783731	-0.0126045	-0.932056	-0.0307521	-0.820229	NA
PPP2R5D	E9PFR3;Q14738;Q14738-2;H0Y8C4;Q14738-3;H7C5Q9	10	0.566568	0.246195	1.2478	0.167605	0.221934	0.814297	0.590747	1.03826	28.4686	16.491	16.2821	16.44	16.4805	16.5316	16.8913	15.8982	15.6284	16.4063	15.5497	-0.13232	-0.1441	-0.0864507	0.020674	-0.0162861	0.297458	-0.206569	0.17005	-0.0398263	0.64762	-0.0543082
NDUFAF7	C9JEL7;C9JP36;C9JS27;Q7L592-2;Q7L592;B4E0W7;C9J236	2	-0.641156	0.246326	1.24558	-1.72057	-0.107397	-0.776041	-0.64639	-0.245264	25.2737	14.9444	14.0977	14.1914	14.097	14.6099	14.3788	13.9707	12.8585	15.2862	13.448	-1.67889	-2.32847	-2.33503	-2.36282	-1.93804	-2.21501	-2.13399	-2.59977	-1.1599	-1.45406	0.181003
HMHA1	Q92619;K7ES98;K7EM85;Q92619-2;F5H1R4;K7ES92;A0A087X1A3;K7EQA4	24	0.476347	0.246326	1.24788	0.227319	0.661512	-0.114509	0.604734	0.908423	31.4894	19.0397	18.851	19.2561	19.4767	18.4719	18.4866	18.1493	17.8891	18.435	17.4791	2.41646	2.42485	2.7296	3.0168	1.92396	1.89271	2.0446	2.43074	1.98892	2.57707	0.250433
NDUFB2	C9IZW8;C9JXM4;H7C5B8;O95178	2	-1.19497	0.246482	1.23973	-2.0522	-0.332254	-2.05496	-0.216991	-1.31846	28.519	16.2953	15.3366	15.6595	15.473	16.3618	15.6557	14.9438	14.124	16.6641	14.0052	-0.327996	-1.0896	-0.866954	-0.986856	-0.186104	-0.938124	-1.16088	-1.33427	0.218044	-0.896859	0.287795
GID8	Q9NWU2	3	1.01662	0.246482	1.24083	2.28679	-1.2234	1.16208	1.66111	0.328505	27.3224	15.5061	16.013	16.0601	15.5085	15.1027	15.5916	14.7207	15.1797	14.5997	13.2003	-1.11719	-0.413136	-0.466393	-0.951357	-1.4452	-1.00227	-1.38405	-0.278596	-1.84636	-1.70171	0.365728
PSMD8	R4GMR5;P48556;K7EJR3;K7EJC1;K7ERW6;K7ENY6	10	0.854112	0.246482	1.2419	0.264433	1.99922	1.00747	-0.00653792	1.00598	31.3678	18.3247	18.1485	17.6438	18.4124	18.8608	19.2922	18.0102	17.3337	18.7176	17.8363	1.70137	1.7223	1.11731	1.95251	2.31284	2.69834	1.90546	1.87537	2.27153	2.93429	0.742548
DENND5B	Q6ZUT9;G3V1S3;Q6ZUT9-2;Q6ZUT9-4;F5H4A0	5	-0.741549	0.246482	1.24298	-0.935632	-1.2517	0.0836569	-1.23866	-0.365406	26.3819	14.9868	14.4053	14.6097	14.0465	14.927	15.0153	14.6813	13.1659	15.1035	13.1734	-1.63646	-2.0209	-1.91678	-2.41334	-1.62092	-1.57857	-1.42337	-2.29245	-1.34256	-1.7286	0.757636
ELMSAN1	A0A1C7CYX1;A0A0A0MSU2;Q6PJG2;C9JYU7;H7C1L3	7	-0.443276	0.246482	1.2489	-0.386774	-0.0718947	-1.2436	-0.635973	-0.294184	33.1164	16.2503	15.8541	15.9497	15.8698	16.5481	16.1434	15.7448	14.6397	15.8551	13.9795	-0.373019	-0.572061	-0.576809	-0.590053	0.000158105	-0.450487	-0.359888	-0.818574	-0.590962	-0.92253	0.393279
SEPTIN1	J3KNL2;Q8WYJ6;Q8WYJ6-2	11	-0.561837	0.246537	1.24443	-0.622036	-0.798834	-2.89213	-0.264558	0.0666371	28.8295	17.2695	16.7939	17.6058	17.2282	17.7397	16.7227	16.1804	15.3282	16.9024	15.3027	0.646193	0.367683	1.07934	0.768297	1.1918	0.128824	0.0756538	-0.130126	0.456324	0.400701	0.71927
GUF1	Q8N442	6	-0.915175	0.246909	1.2392	-0.147535	-0.59157	-1.5947	-1.55533	-0.686738	27.6442	15.819	15.5037	15.3727	15.08	16.0197	15.4846	15.7672	14.0361	16.5995	14.4236	-0.804274	-0.922504	-1.15375	-1.37988	-0.52819	-1.10925	-0.33752	-1.42222	0.153379	-0.478404	0.272328
WHSC1L1	Q9BZ95-3;Q9BZ95-4;Q9BZ95-2;Q9BZ95-5;Q9BZ95;H0YE68;E9PKA2	3	-0.471424	0.246993	1.24627	-0.675802	-1.01003	0.620842	-0.386811	-0.351714	26.7015	15.9532	15.4595	15.5366	15.0724	15.6472	15.935	15.1491	14.2136	15.8167	13.8971	-0.670039	-0.966711	-0.989926	-1.38748	-0.900734	-0.658847	-0.955649	-1.24467	-0.629389	-1.00496	0.259998
GLMN	Q92990;Q92990-2;M0QX84;M0QXG8	3	1.19879	0.247319	1.23358	0.890516	2.67576	1.96926	0.331604	0.1268	24.4527	12.4695	12.5048	12.1952	13.241	12.2531	13.0418	12.078	11.6318	12.5233	10.9696	-4.15377	-3.92136	-4.33123	-3.21888	-4.2948	-3.55205	-4.0267	-3.82654	-3.92283	-3.93244	0.242466
PHPT1	Q9NRX4-2;Q9NRX4	4	-1.10511	0.247319	1.23518	-1.98163	-0.416367	0.0761764	-1.89795	-1.30578	31.2911	16.6863	15.7515	16.0987	15.8777	17.5914	17.6769	17.0766	15.1122	17.4824	14.8331	0.063056	-0.674709	-0.427766	-0.582124	1.04351	1.08308	0.971885	-0.346115	1.03625	-0.068957	0.504153
TTI2	E5RIH5;Q6NXR4;E5RHM7	4	0.578784	0.247319	1.23896	0.039269	0.437005	0.937714	0.287137	1.19279	24.8961	14.6726	14.4204	14.6832	14.8118	14.4976	14.9031	13.9716	13.4951	14.2496	13.5111	-1.95069	-2.00582	-1.84332	-1.64809	-2.05031	-1.69072	-2.13309	-1.9632	-2.19654	-1.39091	0.219271
DUS3L	Q96G46-2;Q96G46	9	0.639355	0.247319	1.23903	0.36998	1.50732	1.0482	0.453239	-0.129224	28.2619	16.0479	15.9074	16.3523	16.9194	16.4957	16.9423	15.3652	15.0018	16.4575	14.7081	-0.575347	-0.518768	-0.174157	0.459535	-0.0522123	0.348412	-0.739493	-0.456506	0.0114274	-0.193985	-0.00476368
VIM	P08670;B0YJC4;A0A1B0GUA0;B0YJC5;A0A1B0GTT5;Q5JVS8;A0A1B0GVG8;P17661;CON__Q9DCV7;CON__P05787;P05787;P05787-2;H7C5W5;CON__Q9NSB2;CON__Q6ISB0;P14136-3;P14136;P14136-2;P41219;P41219-2;Q9NSB2;U3KPR1;B4DIR1;K7ELP4;K7EJU1;K7EKH9;F8VUG2;F8W1U3;CON__H-INV:HIT000292931;CON__Q9H552;K7EKH6;F8W835;E7EMV2;E7ESP9;P07197-2;P07196;P07197	48	-0.592163	0.247319	1.24048	-0.750762	0.545717	-0.862349	-0.242933	-1.20907	38.217	22.7021	22.183	21.8487	22.0218	22.8205	22.5574	21.4862	20.6487	23.0512	20.4759	6.07886	5.75687	5.32222	5.56198	6.27261	5.96357	5.38144	5.19038	6.60506	5.57381	0.65197
UBE2V1	Q13404;I3L0A0;Q13404-7;Q13404-2;Q13404-1;G3V2F7;Q13404-8;A0A0A0MSL3;Q13404-6;E5RIF1;D6RG00	10	0.578689	0.247319	1.24167	0.935752	1.27958	0.38103	0.430514	-0.143092	32.5188	18.6373	18.6879	18.5441	19.0179	18.7112	18.9099	18.5213	18.1424	18.8266	17.0666	2.01401	2.2617	2.01761	2.558	2.16328	2.31609	2.41653	2.68405	2.38053	2.16451	0.722512
CROCC	Q5TZA2;B1AKD8;Q5TZA2-2;A0A087WW81;A0A087WU09;Q8IVE0	11	-0.480103	0.247319	1.24255	-1.73424	0.00476776	-0.704027	-0.267136	-0.469086	30.8844	17.8735	17.0222	17.0495	17.0011	17.6224	17.4181	16.8134	15.9595	17.3647	15.3553	1.25018	0.595976	0.523053	0.541214	1.07444	0.824216	0.708684	0.501148	0.918601	0.453272	0.093553
ZDHHC5	Q9C0B5-2;Q9C0B5;H0YEF4	2	0.432963	0.247319	1.24312	0.297531	0.643891	0.77594	0.267563	0.179892	25.9024	13.8136	13.6486	13.8866	14.0999	13.89	14.2354	13.2631	12.7732	13.7912	12.2781	-2.8097	-2.77759	-2.63992	-2.35994	-2.65793	-2.35843	-2.84164	-2.68509	-2.65493	-2.62394	0.229015
CUL1	A0A0C4DGX4;Q13616;Q8NI38-2	17	0.429755	0.247319	1.24483	0.382279	1.13545	0.309159	0.597788	0.0309953	30.1666	18.4753	18.3389	18.4594	18.8742	18.293	18.465	17.6512	17.3862	18.0079	16.381	1.852	1.91274	1.93296	2.41431	1.74507	1.87118	1.54644	1.92786	1.56184	1.47896	0.0201792
VPS36	Q86VN1-2;Q86VN1	9	0.418923	0.247319	1.2516	0.474934	1.32006	0.366399	-0.153442	0.415433	29.0701	17.6352	17.5302	18.0223	18.5127	17.9469	18.1402	17.3855	16.609	17.0735	15.7405	1.01196	1.10399	1.49584	2.05281	1.39898	1.54636	1.28077	1.15065	0.627374	0.8385	0.682452
EHMT2	A0A0G2JIS2;A2ABF8;A0A0G2JIR1;A2ABF9;A0A0G2JK64;Q96KQ7-2;Q96KQ7;A0A0G2JRR0;A0A0G2JRN8;H0Y4K5	5	0.706847	0.248475	1.23365	0.915556	0.137277	1.40254	0.234629	0.844234	25.95	15.6485	15.6923	15.7225	15.7283	15.6476	16.2258	15.3942	14.8819	15.0478	14.0429	-0.974754	-0.733886	-0.804016	-0.731571	-0.900284	-0.368041	-0.71056	-0.576432	-1.39825	-0.859188	0.274421
TERF2	Q15554;J3KSZ6;U3KQ35;H3BR06;H3BTA7;Q15554-4	5	-0.527324	0.248475	1.23469	-0.676956	0.42627	-0.234616	-1.03362	-0.747836	26.013	14.5669	14.0727	14.1843	14.3086	15.0553	15.0254	14.7655	13.3896	14.7028	12.4803	-2.05639	-2.35346	-2.34214	-2.15131	-1.49263	-1.56849	-1.33923	-2.06868	-1.74328	-2.42178	0.256126
ACTN4	O43707;O43707-2;F5GXS2;O43707-3;H7C144;K7EJH8;Q08043;A0A087WSZ2;K7EP19;G3V2E8;G3V5M4;D6RH00	44	0.531617	0.248475	1.23486	0.563361	-0.6525	0.253396	0.778163	1.21283	34.8346	20.8181	20.7429	21.0858	20.7681	21.057	21.2084	19.7919	19.6497	20.1259	19.4028	4.1948	4.3167	4.55929	4.30819	4.50911	4.61451	3.6872	4.19143	3.67981	4.50076	0.484705
DUSP23	Q9BVJ7	4	-0.516726	0.248475	1.23527	-0.680877	-0.244139	-0.625113	0.0457571	-1.67252	27.0714	15.0447	14.5492	14.8336	14.6832	14.5643	14.3893	13.9661	13.3252	15.8169	12.8871	-1.57854	-1.87693	-1.69284	-1.77665	-1.98364	-2.20456	-2.13867	-2.13315	-0.629239	-2.01492	0.779194
MFAP1	P55081	8	0.451492	0.248475	1.23935	0.253084	0.207388	0.452576	0.497174	1.5671	30.2201	17.1718	16.9918	17.1355	17.1701	17.2168	17.4422	16.818	16.4845	16.7488	16.2967	0.548541	0.565635	0.609033	0.710198	0.668929	0.848315	0.713311	1.02621	0.30275	1.39464	-0.114662
CCDC93	F8W9X7;Q567U6;H7C050	9	-0.428055	0.248475	1.24013	0.207905	-0.593809	-0.832191	-0.255577	-0.434795	28.2467	16.6933	16.498	16.4387	16.145	16.4695	16.2176	16.1753	15.3292	17.1107	15.1276	0.070016	0.0718487	-0.0877981	-0.314847	-0.0784602	-0.37629	0.070555	-0.12911	0.664651	0.225547	0.500495
PCNA	P12004	14	0.859824	0.248559	1.23011	2.01899	-0.161626	1.46016	0.585461	0.396134	32.8001	18.6081	19.0246	18.9217	18.8051	19.3924	19.992	18.2603	17.9869	18.1881	16.8405	1.98484	2.59844	2.39519	2.34519	2.84454	3.39818	2.15555	2.52856	1.74205	1.93841	0.393141
THOC7	Q6I9Y2;A0A024R341;H7C5E3	5	0.444834	0.248559	1.2359	0.444308	0.051482	0.270453	0.785841	0.672084	27.4842	15.9161	15.8006	15.8824	15.8531	15.6433	15.801	15.0649	14.928	15.124	13.9874	-0.707214	-0.625527	-0.644096	-0.606798	-0.904562	-0.792824	-1.03981	-0.530347	-1.3221	-0.914692	-0.00164171
STX18	Q9P2W9;D6RF48;D6RC71	6	0.418661	0.249345	1.2361	0.61589	0.228247	0.602902	-0.00985162	0.607314	28.1652	16.6157	16.5582	16.618	16.6611	16.6734	16.9546	16.1816	15.5029	16.2127	15.0265	-0.00759326	0.132052	0.0915076	0.201218	0.125508	0.360732	0.0768966	0.0445526	-0.233392	0.124479	0.133265
PLCG1	P19174;P19174-2;V9GY63	3	-0.405402	0.249345	1.24	0.0311553	-0.348208	-0.338801	-0.841831	-0.52922	25.8915	15.3294	15.0744	15.3146	15.1215	15.2354	15.1668	15.4191	14.1738	14.7095	12.6541	-1.29387	-1.35174	-1.21189	-1.33833	-1.3125	-1.42706	-0.685617	-1.28448	-1.73658	-2.2479	0.531312
ARCN1	B0YIW6;P48444;P48444-2;Q6P1Q5;E9PK34	23	-0.454691	0.249404	1.23406	-0.7351	0.329609	-0.300439	-0.542328	-0.669679	34.3553	20.1096	19.5957	19.6921	19.7767	20.1454	20.0911	19.7728	18.7315	20.1666	18.0038	3.48627	3.16957	3.16561	3.31685	3.59753	3.49722	3.6681	3.27317	3.72046	3.10173	0.746206
TDP2	O95551;O95551-2;X6R5A3;O95551-3	4	0.69142	0.250101	1.22723	0.798982	0.229476	0.979071	0.184004	1.26556	27.1296	14.404	14.4084	14.3751	14.4187	14.2962	14.7171	14.1474	13.6006	14.0088	13.326	-2.21927	-2.01778	-2.15137	-2.04115	-2.25171	-1.87676	-1.95736	-1.8577	-2.43732	-1.57604	0.116167
BCAP29	B7Z2L0;Q9UHQ4;H0Y7N8;C9JTE9;Q9UHQ4-2;C9IYK6	4	0.714462	0.250694	1.22588	1.66347	-1.60939	0.899052	0.967344	0.277035	27.1913	15.577	15.8734	16.0994	15.3897	14.8088	15.2	15.4586	15.4452	15.77	14.3312	-1.04624	-0.552731	-0.427046	-1.07013	-1.7391	-1.39387	-0.646123	-0.0130691	-0.676131	-0.570848	0.591274
TIMM21	Q9BVV7;J3QRI1;J3KRJ3	3	0.423186	0.250694	1.23435	0.463076	1.30255	0.0519107	0.26761	0.538848	25.539	13.9987	13.8896	14.0604	14.5436	13.9283	14.0048	13.5049	13.0151	14.0396	12.8011	-2.6246	-2.53658	-2.46603	-1.91623	-2.61958	-2.58902	-2.59978	-2.44319	-2.40649	-2.10098	0.449354
HLTF	A0A0C4DGA6;Q14527;Q14527-2;H7C5K0	9	0.872788	0.25157	1.22153	1.48814	0.293286	1.78208	0.891889	-0.0914596	27.8981	16.2518	16.489	16.3482	16.418	16.4615	17.1807	15.7445	15.6798	15.9857	14.2651	-0.371502	0.0627795	-0.178267	-0.0419124	-0.0863838	0.586836	-0.360229	0.221445	-0.460411	-0.636943	0.600393
LARP4B	Q92615;A0A087X183;H0Y4V9;X6RCG6;V9GYI5;B5MCU2;H0Y641	11	0.843187	0.25157	1.22176	0.707282	0.21958	1.43424	1.44485	0.409975	28.3761	16.9043	16.8777	16.8877	16.9273	16.8271	17.4171	15.9485	16.2603	16.113	14.7759	0.281025	0.451541	0.361268	0.467428	0.279208	0.823227	-0.156217	0.801984	-0.333129	-0.126177	0.618615
VPS28	Q9UK41;Q9UK41-2;E9PQR7;E9PM90	6	-0.382874	0.25157	1.23324	-0.367615	-0.0997039	-0.258381	-0.711117	-0.522596	28.9734	16.9118	16.5221	16.8137	16.7224	17.1998	17.161	16.6605	15.5043	16.7596	14.7092	0.288533	0.0959624	0.28718	0.262543	0.651876	0.567183	0.555804	0.04595	0.313452	-0.192799	-0.439402
TTF2	Q9UNY4;Q9UNY4-2	3	0.845122	0.25198	1.22068	1.36017	0.254707	1.62116	-0.38178	1.32176	25.5162	13.6051	13.7991	13.6656	13.7195	13.3977	14.0571	13.0902	12.1582	12.8051	12.1653	-3.01815	-2.6271	-2.86092	-2.74037	-3.15024	-2.53679	-3.01454	-3.30014	-3.64102	-2.73676	0.678734
ZNHIT2	Q9UHR6;E9PQB8	3	1.03539	0.252448	1.21887	-0.86194	2.94789	1.57782	0.332617	1.19563	25.6494	13.1125	12.5558	13.4718	14.629	12.762	13.4053	12.4805	12.0349	12.728	11.9918	-3.51079	-3.87034	-3.05467	-1.83085	-3.78592	-3.18858	-3.62426	-3.42341	-3.71807	-2.91027	0.074888
TMOD1	P28289;P28289-2	5	1.81543	0.252502	1.21601	1.90691	0.455318	0.387006	3.77003	2.55788	26.4762	14.7428	15.1214	14.5666	14.7028	13.9026	14.1035	13.3287	15.2237	13.8839	14.1894	-1.8805	-1.30476	-1.95983	-1.7571	-2.64535	-2.49032	-2.77605	-0.234573	-2.56221	-0.712606	NA
FTH1	P02794;E9PRK8;E9PKY7;E9PPQ4;G3V1D1;G3V192;E9PQR3;E9PKM5;E9PK45;Q8N4E7	5	0.821065	0.252502	1.21773	2.75204	-0.0184228	1.03207	0.276679	0.908196	29.8476	16.1579	16.822	15.3168	15.2589	15.727	16.1675	16.476	15.9924	15.236	14.2799	-0.465361	0.395848	-1.20966	-1.201	-0.820948	-0.426315	0.371313	0.534075	-1.21012	-0.622144	0.454482
PPAN-P2RY11	A0A0A6YYI3;A0A0B4J1V8;Q9NQ55-2;Q9NQ55;Q9NQ55-3;A8MV53;H7C446;C9JHF7	9	0.721477	0.252502	1.21912	0.165158	3.00792	0.304703	1.17413	0.339374	28.5079	16.774	16.5643	16.8331	18.0149	17.2462	17.4166	15.6863	15.8137	16.0303	14.6392	0.15076	0.138154	0.306587	1.55501	0.698273	0.822733	-0.41844	0.355421	-0.415776	-0.262817	NA
STK17B	O94768	3	0.632874	0.252502	1.22079	0.218844	-0.119461	0.74512	1.00289	1.31698	26.3181	14.4998	14.3083	15.1851	15.0858	14.3125	14.6464	14.3811	14.3919	14.2358	13.5923	-2.12343	-2.11791	-1.34133	-1.37406	-2.23545	-1.9474	-1.72365	-1.0664	-2.21031	-1.3097	0.787656
MIS12	Q9H081;I3L4K6	4	-0.601108	0.252502	1.22194	-0.93018	0.778444	-0.269818	-0.960112	-0.959877	26.1475	13.7739	13.1942	12.6795	12.9479	13.8776	13.8346	13.8429	12.5171	13.4839	11.0992	-2.84942	-3.23202	-3.84702	-3.51192	-2.67034	-2.75928	-2.26178	-2.94118	-2.96216	-3.80283	0.284739
ANAPC7	Q9UJX3-2;Q9UJX3;H0YIW2;H0YIX7	6	0.472578	0.252502	1.22274	0.228076	-0.153463	0.482282	1.02925	0.707405	28.8291	16.8243	16.6358	16.38	16.2667	16.7812	17.0176	15.99	16.0188	16.5974	15.4878	0.200982	0.209628	-0.146455	-0.193114	0.23332	0.423741	-0.114751	0.560455	0.151315	0.585732	-0.32606
MBLL	O95205;Q5VZF2-3;Q5VZF2-2;Q5VZF2	5	-1.08489	0.252587	1.21348	0.112274	-0.294102	-1.48573	-2.12313	-1.63376	25.9279	13.0189	12.7913	12.7357	12.5648	13.6595	13.1649	13.8139	11.6961	13.2055	10.3054	-3.60442	-3.63489	-3.79075	-3.89502	-2.88836	-3.42894	-2.29084	-3.76217	-3.24063	-4.59667	NA
FKBP5	Q13451;Q13451-2	17	-0.786349	0.252587	1.21451	-1.33409	-0.497683	-1.67592	0.196771	-0.620826	32.1205	19.5447	18.8285	18.9066	18.6523	20.0556	19.4903	18.4194	17.8814	18.9985	16.873	2.9214	2.40237	2.38009	2.19242	3.50772	2.89649	2.3147	2.42305	2.55237	1.97099	0.307841
ADAM9	F8WC54;A0AVL1;Q13443-2;Q13443	3	0.830622	0.252587	1.21477	3.26346	-1.45494	0.9866	1.17341	0.331803	23.9024	12.1722	13.0091	12.4223	11.7759	12.2134	12.6371	10.9596	11.0866	12.0803	10.6834	-4.45104	-3.41708	-4.10415	-4.68397	-4.33447	-3.95673	-5.14508	-4.37171	-4.36578	-4.21861	0.493006
MCL1	Q07820-2;Q07820;A0A087WT64	2	0.876053	0.252587	1.21507	0.255517	2.12867	1.38358	0.950128	-0.322577	25.7146	14.0802	13.901	13.6008	14.4225	14.4405	15.0116	13.1282	13.1031	14.8044	12.9071	-2.54313	-2.52521	-2.92563	-2.0374	-2.10743	-1.58223	-2.97657	-2.35524	-1.64166	-1.99495	0.736313
ACSF3	Q4G176;F5H755;F5H5A1;F5H362;F5H2G6;F5GX20;H0YGC7;F5H3B2;H0YH37	13	-0.658083	0.252587	1.21549	-1.09638	-0.156167	-1.2754	-0.472668	-0.289799	31.3104	18.6141	17.9783	18.4884	18.374	18.4497	18.0332	17.7742	16.7803	18.5188	16.6465	1.99086	1.55212	1.96189	1.91412	1.90177	1.43931	1.66951	1.32202	2.0727	1.74449	-0.431986
RAD17	A0A0G2JNH5;A0A0G2JP78;A0A0G2JPT5;O75943-3;O75943-4;O75943-2;O75943;H0Y9J8;H0Y9T7;A0A0G2JP31	3	-0.782049	0.252587	1.21602	-0.636467	1.81166	-0.443075	-1.26675	-2.0263	24.2694	13.7917	13.3112	13.218	13.9098	14.1224	14.0151	13.7056	12.171	14.0295	10.8292	-2.83161	-3.11499	-3.30843	-2.55006	-2.42549	-2.57878	-2.39909	-3.28729	-2.41664	-4.07288	0.0121698
NSMCE2	E5RFJ1;Q96MF7;E5RIM1;A0A087WTZ8;E5RHW9	2	0.743178	0.252587	1.21662	1.48747	1.24067	0.643774	0.59299	-0.505509	26.3732	15.0831	15.3201	15.232	15.6899	15.986	16.2824	14.68	14.4117	14.7887	12.7515	-1.54013	-1.10608	-1.29443	-0.769975	-0.561891	-0.311486	-1.42475	-1.0466	-1.65738	-2.15056	0.65593
PWP1	Q13610;B4DJV5;Q13610-2;F8VZ56	6	0.700475	0.252587	1.21799	0.514973	1.2024	1.15456	0.835572	-0.633501	28.9737	17.8632	17.7717	17.695	18.1372	17.7079	18.1939	16.9316	16.8285	17.5251	15.39	1.23993	1.34548	1.16852	1.6773	1.15995	1.60008	0.826847	1.37017	1.07903	0.487956	-0.195113
PNO1	Q9NRX1;F8WBJ6	8	0.488985	0.252587	1.22311	-0.992057	0.385852	1.35031	0.384332	0.69681	28.4511	16.4516	15.851	16.339	16.4467	16.4834	17.0422	15.6313	15.2209	15.737	14.6192	-0.171683	-0.575182	-0.187427	-0.013152	-0.0645205	0.448322	-0.473431	-0.237365	-0.709115	-0.282799	0.176553
INTS2	J3KMZ7;Q9H0H0	4	-0.384323	0.252587	1.22682	-0.154788	-0.438322	-0.278932	-0.986696	-0.435703	27.0019	15.7865	15.4687	16.0793	15.8493	15.7958	15.7494	15.4123	14.0684	15.1278	13.1439	-0.836807	-0.957487	-0.447179	-0.610532	-0.7521	-0.844426	-0.692449	-1.38995	-1.3183	-1.7581	-0.147034
ARHGAP1	Q07960;H0YE29;E9PNR6	12	0.761013	0.252912	1.21311	0.462381	1.32401	-0.417499	1.01311	1.28039	31.7837	18.9982	18.8889	19.3032	19.7952	18.6872	18.5893	17.8331	17.8509	18.4921	17.8207	2.37491	2.4627	2.77673	3.33533	2.13925	1.99545	1.72834	2.39256	2.04599	2.91861	0.6068
RNF40	H3BP71;O75150;O75150-4;O75150-3;A0A087WTK2;H3BS50;H3BQ99;H3BUL6;I3L332	22	0.408182	0.252912	1.22656	0.320953	-0.515219	0.821493	0.49975	0.403863	30.3461	18.0927	17.9357	18.1938	17.9323	18.007	18.3693	17.4702	17.1384	17.7776	16.4359	1.46947	1.50949	1.66731	1.47245	1.45904	1.77546	1.36544	1.6801	1.33154	1.53382	0.398654
CWF19L2	H7C3G7;Q2TBE0-2;Q2TBE0;H0YE03;Q2TBE0-3	5	1.28821	0.253648	1.20942	0.33337	0.0931625	3.08607	0.724647	2.20381	25.9259	13.094	12.9411	13.6816	13.6693	12.9845	14.188	13.395	13.2164	12.4699	12.5047	-3.52929	-3.48507	-2.84491	-2.79054	-3.56346	-2.40588	-2.70972	-2.24193	-3.97618	-2.39735	0.249756
CARHSP1	H3BTK3;I3L3X8;H3BSW7;H3BUY4;H3BPY5;H3BNU9;Q9Y2V2	3	2.08594	0.25453	1.20595	1.13399	-0.442832	3.66685	3.79891	2.27275	28.4041	15.7726	15.8901	16.5157	16.2839	15.2531	16.6723	15.31	17.2248	15.4907	15.5782	-0.850682	-0.536029	-0.0107611	-0.175962	-1.29484	0.0784642	-0.794677	1.76646	-0.955372	0.67618	0.545287
TXNDC9	F8WCJ3;B8ZZX4;O14530-2;O14530;F8WBV5;G3XAJ4	2	1.00817	0.25453	1.20751	1.2986	1.74077	1.69086	0.664124	-2.3597	27.0096	15.6728	15.8459	16.0093	16.672	16.0711	16.7564	15.341	15.1212	16.5952	13.1399	-0.950524	-0.580268	-0.517151	0.212175	-0.476763	0.162575	-0.763724	-0.337141	0.149072	-1.76214	0.147037
PRKAG1	F8VYY9;P54619-2;P54619;P54619-3;H0YHF8;H0YIC9;F8VSH3;F8VRY2;F8VSL2;F8VVA3;F8VZX1;B4DUK8;E9PGP6;Q9UGJ0-2;Q9UGI9-2;Q9UGI9;Q9UGJ0-3;Q9UGJ0	5	0.607557	0.25453	1.21106	1.15213	0.212002	0.699585	0.972037	0.00202904	27.4658	16.4606	16.5842	16.3358	16.3723	16.619	16.9361	15.8549	15.8448	16.5307	14.8816	-0.162712	0.158069	-0.19065	-0.0875939	0.0710764	0.342212	-0.249805	0.386444	0.0846286	-0.020405	0.304388
PGM2	Q96G03;E7ENQ8;E9PD70;Q96G03-2;H0Y921	19	-0.497229	0.25453	1.21278	-0.432119	-0.276927	-1.07751	0.137083	-0.782684	32.0687	19.1376	18.7262	19.0953	18.9314	18.7666	18.4236	18.4848	17.9061	19.4204	17.1711	2.51436	2.3	2.5688	2.47156	2.21868	1.82972	2.38011	2.44782	2.97425	2.26909	0.572493
ALG11	Q2TAA5	4	-0.550311	0.254794	1.21114	0.781257	-0.418992	-0.38489	-1.3807	-0.847103	27.0966	15.4304	15.4288	15.4411	15.219	16.0119	15.9262	15.6139	14.0017	15.7274	13.4289	-1.19289	-0.997389	-1.08541	-1.24085	-0.535963	-0.667647	-0.490846	-1.45664	-0.718736	-1.47316	0.41737
SDF4	Q9BRK5;Q9BRK5-6;H0Y3T6;G3V1E2;Q9BRK5-4;Q9BRK5-3;Q9BRK5-2;Q9BRK5-5	8	-0.604236	0.254935	1.21037	-0.927019	-0.453172	1.07913	-2.07894	-0.43258	30.9663	17.6437	17.0651	16.7876	16.5516	17.8336	18.2917	17.9313	15.8436	17.6599	15.6784	1.02043	0.638905	0.261146	0.0917093	1.28571	1.69782	1.82656	0.385316	1.2138	0.77639	0.436158
COX20	Q5RI15;Q5RI15-2	4	0.680495	0.254956	1.20764	-0.0960699	0.21934	0.782619	1.56017	0.936415	29.641	16.3036	16.0057	16.5282	16.5676	15.6668	16.0147	15.6933	16.0836	16.3982	15.4637	-0.31966	-0.420506	0.00171833	0.10778	-0.881132	-0.579154	-0.411452	0.625273	-0.0478551	0.561703	0.427333
HSPBP1	Q9NZL4;Q9NZL4-3;K7EN20;K7EL16;Q9NZL4-2;K7ERT9;K7EKM6	5	0.853119	0.255023	1.20577	0.800913	0.245566	1.95288	1.02522	0.241014	28.5034	16.0661	16.0712	16.3606	16.4108	15.9659	16.7485	15.2088	15.2349	15.5566	14.0903	-0.557149	-0.355006	-0.165904	-0.0490978	-0.582059	0.154604	-0.895916	-0.223455	-0.889502	-0.811767	0.655143
TMEM87B	Q96K49-2;Q96K49;H7C1G1;H7C0B3	2	-1.24989	0.255054	1.20326	-0.320748	-0.486442	-2.56848	-2.43686	-0.436943	26.2377	13.1023	12.7284	12.5155	12.2658	13.7584	12.8616	13.2217	10.8903	13.0072	11.0224	-3.52103	-3.69777	-4.01095	-4.19401	-2.78948	-3.73224	-2.88301	-4.56797	-3.43893	-3.87968	0.611721
MESDC2	Q14696;H0YLI4;Q14696-2	9	-1.01158	0.255054	1.20399	-2.13329	-0.273675	-0.171507	-0.961467	-1.51799	33.2253	20.0263	19.0402	19.1968	19.0343	19.5405	19.534	19.093	17.7663	19.9687	17.1572	3.40306	2.61407	2.67036	2.57446	2.99256	2.94014	2.98831	2.30799	3.52264	2.25514	0.308563
CEP290	J3KNF5;O15078;A0A0A0MS86;S4R322;O15078-2	2	-0.606627	0.255054	1.20814	-3.26734	-0.0229642	-0.913901	-0.531039	-0.25279	26.1552	17.8682	16.4991	16.9552	16.8953	16.4852	16.2029	15.8495	14.8158	15.9421	14.0981	1.24494	0.0728771	0.428674	0.435475	-0.0627423	-0.390923	-0.255243	-0.642477	-0.504019	-0.80393	0.505179
LENG1	Q96BZ8	6	0.467885	0.255054	1.20903	0.205385	0.440062	0.791612	0.202945	0.699423	27.7418	15.2412	15.0451	14.9997	15.1296	15.8284	16.1796	15.2773	14.7435	15.2662	14.1505	-1.38208	-1.3811	-1.52674	-1.33026	-0.719552	-0.414233	-0.827398	-0.714843	-1.1799	-0.751583	0.00199816
TMEM19	F8VRE8;Q96HH6-2;Q96HH6;H0YHY1;H0YIS8;F8VS20	2	-1.13656	0.255462	1.20225	-0.979181	-1.04856	0.381771	-2.06075	-1.9761	28.726	16.453	15.8567	15.8867	15.4068	16.9308	17.1298	16.8727	14.7974	17.5195	14.3576	-0.170283	-0.569433	-0.639756	-1.05309	0.382849	0.535935	0.767953	-0.660902	1.07335	-0.544493	0.624238
OTULIN	Q96BN8;H0Y8S4;H0Y9T0	4	0.992208	0.255768	1.20184	0.268678	-0.0597709	1.42759	1.49321	1.83133	27.3466	15.1647	14.9899	15.3706	15.2957	14.9131	15.5006	14.4231	14.7678	14.9556	14.7055	-1.45861	-1.43625	-1.15593	-1.1642	-1.63483	-1.09329	-1.68167	-0.69054	-1.49054	-0.196574	-0.022547
IMP4	H0Y714;Q96G21;E7ENR5;B8ZZ47;B9A008;F8WCN0	6	0.682509	0.25608	1.20332	0.770681	1.38331	-0.747289	0.332512	1.12395	28.0815	16.4877	16.4825	16.0669	16.5831	16.7146	16.4943	15.3685	14.9229	15.7371	14.946	-0.135597	0.056334	-0.459609	0.123278	0.166737	-0.0995575	-0.736181	-0.535401	-0.709035	0.0439476	-0.270467
SDHC	Q99643-5;Q99643-3;Q99643	2	-1.13099	0.256145	1.19982	-0.216547	-0.629057	-1.96773	-1.99174	-0.849902	26.462	14.9333	14.5947	14.6568	14.3487	15.4669	14.7932	15.2878	13.2595	15.698	13.3974	-1.68996	-1.8315	-1.86972	-2.1112	-1.08104	-1.80065	-0.816937	-2.1988	-0.748071	-1.50464	0.285015
HMOX2	P30519;A0A087WT44;I3L159;I3L1F5;I3L276;I3L4P8;A0A1B0GXH0;I3L463;I3L1Y2	9	-0.712543	0.256145	1.20209	-1.38557	0.590939	-0.593218	-1.18668	-0.630285	25.2986	13.8947	13.1612	13.0683	13.2599	14.1331	13.97	13.3508	11.8707	13.9217	11.7891	-2.72856	-3.26498	-3.45822	-3.19993	-2.41477	-2.62383	-2.75392	-3.5876	-2.52435	-3.11296	0.627424
SDF2	Q99470;K7ELI9	2	0.716795	0.25685	1.20014	1.20071	-0.215709	0.518958	0.398323	1.91085	27.2224	14.5676	14.7077	15.5864	15.4476	14.808	15.058	14.0586	13.6578	14.4401	14.2508	-2.05568	-1.71849	-0.940106	-1.01226	-1.7399	-1.53586	-2.04614	-1.80055	-2.00601	-0.651228	0.186269
MAP4	E7EVA0;P27816;P27816-6;P27816-2;P27816-4;B5MEG9;H7C456	36	-0.447948	0.25685	1.20426	-0.690431	-0.398343	-0.280584	-0.123571	-0.746811	32.7985	20.1012	19.6025	20.0564	19.8428	19.9319	19.8849	19.3338	18.5776	19.8525	17.6307	3.47796	3.17634	3.52995	3.38297	3.38395	3.29101	3.22909	3.11931	3.40637	2.72865	0.501027
NUMBL	M0QXQ4;M0QYC2;A0A0C4DGH3;Q9Y6R0;M0R0Q4;M0QZV7	2	-0.513831	0.257296	1.20194	-0.235351	-0.762842	-1.17391	-0.543371	0.534684	25.3928	13.6273	13.2823	13.5734	13.2105	13.4766	13.0978	12.9278	11.8858	13.1701	11.9284	-2.99597	-3.14387	-2.95307	-3.24936	-3.07129	-3.49605	-3.17691	-3.57254	-3.276	-2.97367	0.272764
CCT4	P50991;P50991-2	22	0.956871	0.257639	1.19652	0.258939	1.65849	1.27149	1.39134	0.204107	33.9899	19.7508	19.5727	19.6974	20.3264	19.6737	20.2032	19.0519	19.3272	19.5413	18.0468	3.1275	3.14657	3.17093	3.86655	3.12582	3.60938	2.94717	3.86894	3.09521	3.14472	0.566578
GOLGA2	B7ZC06;H0Y7B8;R4GND7	10	-0.485582	0.257713	1.20219	-1.86669	0.115281	-0.633537	-0.572764	-0.250422	24.4005	14.8503	13.9543	14.037	14.0339	14.4866	14.3085	13.4148	12.3528	13.5596	11.7175	-1.77295	-2.47189	-2.48944	-2.42601	-2.06133	-2.28537	-2.6899	-3.10555	-2.88648	-3.18458	-0.379988
NPAT	Q14207;H0YET3	4	0.737215	0.257778	1.19712	1.23369	-0.644962	1.36711	0.550803	0.787392	25.2403	14.9603	15.1115	15.2336	14.919	14.7375	15.3025	14.3888	14.0918	14.5011	13.4526	-1.66296	-1.31463	-1.29286	-1.54086	-1.8104	-1.29132	-1.71596	-1.36654	-1.94501	-1.44942	-0.00607425
MYO1B	E9PDF6;O43795-2;O43795;H7C2Y7;E7EQD9	8	-1.57113	0.258061	1.19148	-0.157681	0.178243	-2.63788	-2.76461	-2.4737	27.9172	15.8505	15.5317	14.9756	14.9982	17.8387	16.9161	16.4164	13.8619	17.7902	14.2478	-0.7728	-0.894458	-1.55085	-1.46163	1.29082	0.322285	0.31168	-1.59645	1.34414	-0.654266	0.884421
RRAS2	P62070;P62070-4;P62070-2;P62070-3;E9PQK5;E9PQC5;E9PK85;P10301	3	-1.05513	0.258061	1.19193	2.03758	-2.20339	-1.4982	-1.66221	-0.320915	27.2008	16.1504	16.5731	16.1931	15.24	16.0897	15.5904	16.4114	14.6075	15.9491	14.0531	-0.472918	0.146955	-0.333394	-1.21982	-0.458254	-1.00347	0.306674	-0.850807	-0.496955	-0.848967	NA
STARD5	Q9NSY2	2	-1.23151	0.258061	1.19231	-0.834924	-0.243021	-0.608782	-2.31665	-2.15416	26.3239	15.5366	14.9891	14.6674	14.5175	15.7312	15.5623	15.9404	13.6909	15.9376	12.6395	-1.08667	-1.43709	-1.85903	-1.94238	-0.816672	-1.03152	-0.164339	-1.76744	-0.50854	-2.26257	0.4636
TWF1	Q12792;Q12792-4;Q12792-3;F8VS81;F8W1Q9	6	-0.792184	0.258061	1.19445	-1.54674	-0.197508	-0.229597	-0.703195	-1.28388	27.5207	16.7699	15.9819	15.82	15.6887	16.3428	16.3147	16.0423	14.8915	16.797	14.1645	0.146635	-0.444228	-0.706447	-0.771149	-0.205142	-0.279143	-0.0623996	-0.566859	0.35093	-0.737531	0.488781
TRPV1	A0A0B4J2A0;Q9UHJ6	5	-0.64892	0.258061	1.19624	-0.849989	0.757826	-0.234676	-1.36957	-0.967435	27.3661	16.7494	16.1968	16.1554	16.4154	16.7344	16.7044	16.5811	14.9765	16.6639	14.2734	0.126092	-0.229419	-0.371124	-0.0444686	0.186454	0.110566	0.476376	-0.481836	0.217766	-0.628686	NA
KRR1	Q13601;Q13601-2	6	-0.564435	0.258061	1.19645	-0.542877	1.3515	-1.14459	-0.330001	-0.890341	28.7854	16.5216	16.0727	16.1377	16.6409	16.9452	16.5773	15.8335	14.9367	16.1435	13.812	-0.101726	-0.353498	-0.388825	0.181031	0.397327	-0.0165398	-0.271238	-0.52158	-0.302575	-1.09007	0.00312593
ATPIF1	Q9UII2;A0A0B4J230;Q9UII2-3;Q9UII2-2	11	0.732946	0.258061	1.19653	0.796697	-1.16463	0.276524	1.12567	2.05068	33.5184	18.7162	18.7198	19.1693	18.6418	18.5816	18.7415	18.3439	18.4384	18.233	18.1507	2.09288	2.2936	2.6428	2.18191	2.03365	2.14764	2.23918	2.98004	1.78689	3.24861	0.354366
CPSF7	Q8N684;Q8N684-3;F5H669;Q8N684-2;F5H6M0;F5H047;J3QT54;F5H5B7;F5H1W4;F5H2K8;F5H6P5;F5H6A8;F5GXA3;C9JM38;C9J286;C9J323	10	0.552871	0.258061	1.19724	0.344772	1.15214	0.270165	0.093134	0.904147	30.5715	17.1606	17.0116	17.4218	17.8433	17.2193	17.3769	16.6135	16.0049	16.8039	15.8447	0.537359	0.585424	0.895293	1.38348	0.67139	0.783021	0.508809	0.54659	0.357756	0.942636	0.573776
NACA	F8VZJ2;H0YHX9;Q13765;E9PAV3-2;E9PAV3;F8W0W4;F8W1N5;F8VNW4;F8VZ58	5	0.491588	0.258061	1.19851	0.539442	1.35474	0.688139	0.247156	-0.343137	32.1832	17.9374	17.8541	17.6832	18.1878	18.0336	18.3464	17.4628	16.959	17.8827	15.9697	1.3141	1.42793	1.15671	1.72789	1.48568	1.75257	1.35804	1.5007	1.43664	1.06763	0.402112
MPHOSPH8	Q99549;Q99549-2;A0A0A0MT47	5	0.763285	0.258287	1.19217	0.794339	-0.373555	0.451907	1.57584	1.29854	27.7497	16.2751	16.2779	15.9082	15.7048	15.8996	16.1246	15.7767	16.1777	15.0468	14.3892	-0.348156	-0.148233	-0.618248	-0.755069	-0.648342	-0.469204	-0.328032	0.719362	-1.39931	-0.512817	0.308233
SMAD3	P84022;P84022-2;P84022-3;O15198-2;O15198;H0YMP2;H0YL71;H3BP09;H3BQ00;H3BVD1;P84022-4	5	-0.461771	0.258287	1.19608	-0.195993	-0.806051	-0.374725	-0.722528	-0.209556	25.783	14.4147	14.083	13.8202	13.4396	14.1267	14.0447	13.5936	12.4296	14.1262	12.3153	-2.2086	-2.34319	-2.7063	-3.02029	-2.42121	-2.54911	-2.5111	-3.02872	-2.31988	-2.58673	0.410232
CHCHD7	E5RJ08;E5RHM5;E5RFN2;E5RII1;J3KPV1;Q9BUK0;Q9BUK0-2;Q9BUK0-4	2	-0.598896	0.258674	1.19401	-0.562881	-0.269281	-0.964581	-1.3544	0.807588	27.4139	14.2403	13.7846	14.0386	13.8779	14.4709	14.1698	14.2042	12.6099	13.9302	12.8972	-2.38301	-2.64154	-2.4879	-2.582	-2.077	-2.424	-1.90053	-2.84842	-2.51591	-2.00488	0.44787
DSTN	P60981;F6RFD5;P60981-2	8	-0.683556	0.258713	1.19168	-0.226447	-1.86391	-0.958555	-0.588783	-0.0487688	32.0756	18.7842	18.4422	19.0181	18.2041	18.6892	18.3904	18.3814	17.3084	18.6047	16.9167	2.16096	2.01607	2.49163	1.74428	2.14133	1.79656	2.27664	1.85008	2.15856	2.01467	-0.166827
TOMM34	Q15785	7	0.978834	0.259434	1.18526	1.17005	1.16102	2.40659	-0.0996364	0.256142	28.1965	16.4102	16.5399	16.3236	16.7488	16.6266	17.5777	16.0093	15.2695	15.8383	14.3836	-0.213077	0.113757	-0.202841	0.288984	0.0786534	0.983844	-0.0953741	-0.188855	-0.60778	-0.518475	0.670587
PSME1	Q06323-3;Q06323;Q06323-2;H0YKK6;H0YLU2	15	-0.801812	0.259434	1.18542	-1.53045	0.0653221	-0.396939	-1.37713	-0.769873	35.2214	20.2905	19.5081	19.6732	19.6495	20.4807	20.3905	20.0942	18.4844	20.1744	17.935	3.66725	3.08189	3.14668	3.18965	3.93278	3.79662	3.98944	3.02609	3.72829	3.03292	0.543997
ETFDH	Q16134;Q16134-3;D6RAD5	17	-0.929624	0.259434	1.18575	-1.08275	-0.181207	-1.87333	-0.247769	-1.26306	31.2919	18.7394	18.1081	18.0259	17.9013	18.5359	17.8973	17.8473	17.0066	19.4901	16.8735	2.1161	1.68197	1.49946	1.44144	1.98799	1.30344	1.7426	1.54826	3.04401	1.97147	-0.0198691
LMAN2	Q12907;D6RBV2;D6RIU4;D6RDX1;D6RBH1	11	-0.933715	0.259434	1.18597	-0.354891	0.145748	-1.61882	-2.20359	-0.637019	34.0237	19.2062	18.8208	19.1139	19.1232	20.0487	19.5047	19.8935	17.721	19.8055	17.6677	2.58294	2.39466	2.58745	2.66337	3.50082	2.9108	3.78881	2.2627	3.35939	2.76564	0.626286
NSMCE1	Q8WV22;H3BV05;I3L1I3	4	0.574671	0.259434	1.18777	1.48632	0.593689	-0.127655	0.210481	0.895833	27.0979	15.1685	15.4051	15.7071	15.8999	15.9513	15.9611	14.7129	14.1842	14.6784	13.7128	-1.45476	-1.0211	-0.819333	-0.559917	-0.596626	-0.632763	-1.39182	-1.27413	-1.76772	-1.1892	0.0325556
KIF13B	Q9NQT8;E7ERX9;F2Z2F9;H0YBA8;Q9NQT8-2	31	-0.611868	0.259434	1.1892	0.489508	-0.345442	-0.99746	-1.46567	-0.492803	31.2515	18.9289	18.8287	18.5637	18.3717	19.5669	19.2536	19.7321	18.062	18.9517	16.9242	2.3056	2.40256	2.03717	1.91187	3.01896	2.65974	3.62736	2.60371	2.50559	2.02212	0.782257
OSTF1	Q92882	4	-0.467558	0.259434	1.19061	-0.61643	0.268224	-0.226844	-1.05858	-0.55943	30.1529	17.3702	16.8965	16.6966	16.756	16.9185	16.8914	16.5666	15.1738	16.7106	14.6321	0.746964	0.470347	0.170084	0.296171	0.370556	0.297577	0.461897	-0.284555	0.26452	-0.269902	-0.121417
HDAC2	Q92769-3;Q92769;H3BM24;E5RFI6;E5RJ04;E5RGV4;E5RHE7;E5RH52;E5RG37;E5RFP9;E5RK19	6	0.436882	0.259434	1.19221	0.636677	0.305519	1.12915	-0.0713834	0.368423	30.1828	17.0431	16.9927	16.87	16.9448	17.0169	17.4936	16.7973	16.0766	16.6531	15.2842	0.419854	0.56652	0.343551	0.484917	0.469028	0.899723	0.69256	0.618317	0.207027	0.382201	0.163573
MBD1	Q9UIS9-5;Q9UIS9-10;Q9UIS9;Q9UIS9-9;A0A0A0MS90;Q9UIS9-7;Q9UIS9-12;Q9UIS9-8;Q9UIS9-4;Q9UIS9-11;Q9UIS9-6;Q9UIS9-2;K7EPZ6;K7EN65;K7EMA9	11	-0.490373	0.259434	1.1926	-1.08974	0.931258	-0.683776	-0.543559	-0.243856	29.3213	16.7221	16.0885	16.2397	16.5707	16.7307	16.5339	16.2998	15.2576	16.4065	14.5693	0.0988601	-0.337635	-0.286822	0.110881	0.182745	-0.0599582	0.195095	-0.200665	-0.0396436	-0.332723	-0.0229689
GOLGA1	Q92805;H0YE54	4	-0.467703	0.259434	1.19327	-0.542231	-0.185293	-1.52154	-0.437752	-0.228561	25.6882	14.3267	13.8781	14.1623	14.036	14.8285	14.3206	13.8142	12.8441	14.535	12.7095	-2.29657	-2.54812	-2.36416	-2.42386	-1.71938	-2.27326	-2.29054	-2.61425	-1.91113	-2.19251	-0.460802
THOC2	A0A0C4DG98;Q8NI27;Q8NI27-2;H0Y815;H7C477;H0Y7U4;B7ZBA0;H0Y594	14	0.422247	0.259434	1.19525	0.32214	0.404397	0.600256	0.717263	-0.713216	29.5733	17.501	17.3443	17.4006	17.5158	17.611	17.8912	16.914	16.7304	17.2007	15.0047	0.877702	0.918121	0.874103	1.05597	1.0631	1.29734	0.809313	1.27208	0.754648	0.102615	0.176867
DMXL1	F5H269;Q9Y485;E7EMZ0	8	-0.397088	0.259434	1.19857	-0.482337	0.251257	-0.329143	-0.858097	-0.379788	27.0825	16.6041	16.1757	16.0124	16.065	16.3898	16.3248	16.0361	14.7797	16.3022	14.3611	-0.0191471	-0.250469	-0.514026	-0.39489	-0.158095	-0.269072	-0.0686553	-0.678591	-0.143887	-0.540923	-0.058536
NUP205	Q92621;U3KPX2	24	-0.409822	0.259434	1.19983	-0.499355	0.130092	-0.27391	-0.456174	-0.99751	31.4091	19.6934	19.2593	19.3827	19.3856	19.4223	19.3777	19.1333	18.1506	19.5284	17.1149	3.07015	2.83308	2.85621	2.92571	2.87435	2.78389	3.02856	2.6923	3.08233	2.21288	0.234874
SCAMP3	O14828-2;O14828	7	0.40344	0.259434	1.20313	0.421365	2.14419	0.426334	0.0174719	0.362618	30.4229	17.8438	17.7206	17.5171	18.3451	17.6993	17.9149	18.0498	17.3897	17.5046	16.1313	1.22049	1.29443	0.99067	1.88526	1.15136	1.321	1.94513	1.93139	1.05854	1.22927	0.074804
UGGT1	Q9NYU2-2;Q9NYU2;H7BZG0;F8WCI2;F8WCE6	32	-0.542109	0.260177	1.18655	-1.01547	-0.196752	-0.267778	-0.200282	-1.03027	33.2416	21.0803	20.4718	20.3298	20.1988	20.1468	20.1046	20.5996	19.7912	21.296	18.8574	4.45703	4.04562	3.80333	3.73894	3.5989	3.51072	4.49488	4.33286	4.84988	3.95537	0.857849
CUL4A	Q13619;A0A0A0MR50;Q13619-2;A0A087WWN2	16	0.895154	0.260225	1.18193	1.53775	-0.0555215	0.239688	0.888485	1.86537	29.6122	17.2121	17.466	17.3623	17.2892	17.3481	17.4944	16.827	16.7599	16.8044	16.5803	0.588817	1.03985	0.835827	0.829291	0.800194	0.900505	0.722274	1.30163	0.35826	1.67826	-0.0793834
CCDC51	Q96ER9;Q96ER9-2;C9JSW8	7	0.43444	0.260225	1.18907	0.412402	0.642748	-0.0983089	0.983431	0.248125	28.2773	16.6727	16.5465	16.7445	16.9574	17.0853	17.1061	16.5793	16.5769	17.5983	16.1374	0.0494488	0.120358	0.218042	0.497556	0.537437	0.512201	0.474535	1.11854	1.15217	1.23535	0.387712
PSMB4	P28070	4	-0.450462	0.260417	1.18865	-0.246257	0.916893	-0.561973	-0.543211	-0.928752	32.2801	18.1021	17.7534	17.8082	18.1334	18.1737	18.0222	17.681	16.6391	18.2469	15.886	1.47883	1.32725	1.28172	1.67354	1.62581	1.42835	1.57627	1.18075	1.80078	0.983914	0.251151
ALDH4A1	P30038-2;P30038;P30038-3;Q5TF55	11	1.05582	0.260762	1.17994	3.09357	-1.56148	0.449721	1.7779	0.939923	29.6845	17.79	18.5694	18.1739	17.4838	17.3977	17.6219	17.0089	17.5474	17.6795	16.7477	1.1667	2.14327	1.64744	1.02398	0.849747	1.02807	0.904145	2.08913	1.23338	1.84562	0.551898
SELENOF	A0A087X1G7;A0A0B4J1S4;O60613;A0A0J9YX89;A0A087WXL0;A0A0B4J1T0;A8MZD0;O60613-2	4	-1.19992	0.260945	1.17858	-2.10734	-0.358217	0.271159	-1.37734	-2.42786	29.8653	17.251	16.2737	16.3091	16.112	16.605	16.7629	16.6815	15.0716	18.0917	14.5843	0.627721	-0.152507	-0.217355	-0.347893	0.0570763	0.169076	0.576819	-0.38668	1.64562	-0.317728	0.292146
LYSMD2	Q8IV50;Q8IV50-2;Q96S90	5	-0.454948	0.260945	1.18797	-0.271373	0.598718	-0.597596	-1.35991	-0.4959	26.2296	15.5511	15.1939	15.4834	15.6783	15.5348	15.37	15.7073	14.1093	15.5938	13.5639	-1.0722	-1.23226	-1.04307	-0.781594	-1.01315	-1.22384	-0.397416	-1.34905	-0.852298	-1.33813	0.0411677
IWS1	Q96ST2-2;Q96ST2-3;Q96ST2;A0A1B0GW95;H7C0U1	8	-0.452829	0.261047	1.18441	-0.471197	-0.506998	-0.142683	-1.15045	-0.213869	30.2433	17.3572	16.9325	17.0469	16.7888	17.544	17.5482	17.0322	15.5768	17.0142	15.2	0.733876	0.506317	0.520392	0.328905	0.996057	0.954339	0.927475	0.118469	0.568119	0.297973	0.543583
SLC25A1	P53007;B4DP62	7	-0.824487	0.261145	1.17902	1.76805	-0.33613	-1.4343	-1.25645	-1.38095	31.0133	16.5034	16.8352	16.4081	16.22	16.9462	16.4706	16.9726	15.445	18.4539	15.7471	-0.119843	0.408988	-0.118412	-0.239901	0.398241	-0.123239	0.867922	-0.0132631	2.00777	0.845073	0.558962
SUMF2	J3KQJ1;Q8NBJ7;H7C3B2;A8MXB9;C9J660;E9PBT8;J3QT17;C9JL30;F8WA42;Q8NBJ7-2;Q8NBJ7-5;Q8NBJ7-3;E9PG02;F8WES7;F8WEX5;Q8NBJ7-4;F8WEV7	9	-0.441494	0.261527	1.18938	-3.09092	-0.36053	1.02387	-0.394958	-0.568988	30.7629	18.4987	17.1891	17.343	17.1449	17.6085	18.046	17.271	16.33	17.2895	15.2037	1.87541	0.762936	0.816519	0.685033	1.06057	1.45216	1.1663	0.871731	0.843417	0.301686	-0.381685
KIAA1191	A0A087WT18;Q96A73-2;Q96A73;Q96A73-3	3	-1.05482	0.261943	1.17546	-1.37112	0.449914	-0.638732	-1.84614	-1.86803	26.5097	15.5872	14.8585	15.0784	15.2123	15.4126	15.2326	15.7361	13.807	15.8248	12.7455	-1.03612	-1.56766	-1.44808	-1.24756	-1.13531	-1.36128	-0.368637	-1.65136	-0.621338	-2.15654	0.148616
THOC3	Q96J01;Q96J01-2;D6RGZ2;D6REC9	5	0.474991	0.261943	1.18351	0.683093	0.275832	1.42022	0.466065	-0.815444	28.3096	17.0851	17.0504	17.3621	17.4247	17.4589	18.0437	17.0384	16.6837	17.1865	14.9122	0.46186	0.624205	0.835656	0.96486	0.911008	1.44982	0.933704	1.22542	0.740403	0.0101897	-0.117211
C19orf47	Q8N9M1-2;Q8N9M1;J3QKZ5;J9JIE4;J3QS16;Q8N9M1-3;J3QKY6;J3QS80	4	0.45942	0.261988	1.18084	0.706858	0.315136	0.356237	-0.0398581	1.17227	26.8605	14.8992	14.8725	14.2403	14.319	14.9145	15.1041	14.1806	13.4814	14.3532	13.5991	-1.72407	-1.55369	-2.28613	-2.14083	-1.63339	-1.48978	-1.92411	-1.97689	-2.09288	-1.30295	0.11825
SERPINB6	A0A024QZX5;A0A087X1N8;P35237	7	-1.62695	0.262025	1.17379	-3.82589	0.293137	-0.371926	-2.5135	-1.71657	28.8511	17.6135	16.0556	16.0049	16.0746	16.1735	16.0926	17.356	14.9725	17.4775	14.514	0.990178	-0.370553	-0.521598	-0.385304	-0.37439	-0.501259	1.25132	-0.485824	1.03136	-0.388009	NA
PTGR1	Q14914-2;Q14914;F2Z3J9	2	1.2709	0.262204	1.17308	2.30549	-0.453488	0.804233	2.24006	1.45822	26.6258	14.2788	14.7921	14.4028	14.1666	13.5602	13.9162	13.0527	13.906	13.3373	12.8019	-2.34447	-1.6341	-2.12366	-2.29323	-2.9877	-2.67769	-3.05203	-1.55236	-3.10875	-2.10013	NA
SMEK2	Q5MIZ7-3;Q5MIZ7-2;Q5MIZ7;G3V4R3;G3V231;Q5MIZ7-5	7	0.859552	0.262204	1.17417	1.57337	1.45416	1.42956	0.23216	-0.438771	26.0181	14.7194	14.9854	14.6204	15.1657	15.0319	15.6201	14.6294	14.1155	14.2858	12.2996	-1.90389	-1.44082	-1.90608	-1.29417	-1.51599	-0.973717	-1.47531	-1.34286	-2.16026	-2.60241	-0.626361
CBR1	P16152;E9PQ63;A8MTM1;P16152-2	10	-0.418316	0.262204	1.18635	-0.390021	0.39124	-1.35716	-0.325002	-0.539918	32.0111	18.4767	18.0794	18.0523	18.1622	18.22	17.7731	17.6816	16.7883	18.3481	16.2846	1.85339	1.65325	1.52587	1.70235	1.67205	1.17922	1.57689	1.32995	1.90201	1.38251	-0.0180062
TAF6	J3KR72;P49848;P49848-3;P49848-2;C9JFL8;C9JTY6;C9J088	7	0.548138	0.262913	1.17653	1.60175	-0.684293	0.772411	0.625937	0.246095	27.2844	16.3811	16.6566	16.797	16.4663	16.3386	16.6828	16.2667	16.0208	15.9527	14.4903	-0.242211	0.230446	0.270552	0.00643573	-0.209262	0.0889246	0.161937	0.562518	-0.493379	-0.411758	0.261252
KDM3A	F8WE62;F5H070;Q9Y4C1	2	0.390899	0.262913	1.18164	0.290274	0.683366	0.560616	-0.0437731	0.367826	24.196	14.4193	14.2519	14.55	14.7796	14.0998	14.3653	13.6866	12.9848	13.7545	12.3851	-2.20398	-2.17432	-1.97645	-1.6803	-2.44807	-2.22855	-2.41811	-2.47355	-2.69163	-2.51691	-0.27989
PFDN1	O60925;E5RGS4;D6RGG5	4	0.548104	0.263002	1.1757	0.875239	0.518311	0.299393	1.15194	-0.80968	30.1961	17.2842	17.3143	17.5573	17.7193	17.2736	17.442	16.6018	16.7141	17.5443	15.2745	0.660911	0.888161	1.03087	1.2594	0.725666	0.848153	0.497049	1.2558	1.09825	0.372443	0.177746
CWC27	Q6UX04;D6REK3;Q6UX04-2	3	1.22582	0.263125	1.17022	0.834752	-0.282855	3.0951	2.16031	0.327656	25.6959	14.7666	14.7831	15.7933	15.627	14.476	15.6829	14.4759	15.2749	14.7112	13.3112	-1.85665	-1.64307	-0.733178	-0.832843	-2.07192	-0.910993	-1.6288	-0.183423	-1.73486	-1.59086	-0.333972
CNTRL	Q7Z7A1-2;Q7Z7A1-5;Q7Z7A1;Q7Z7A1-3;Q5JVD6;Q5JVD1;Q5JVD5;Q7Z7A1-4	7	-0.391975	0.26357	1.18606	-0.437726	-0.705077	-0.343423	-0.394779	0.676522	26.4853	16.1389	15.7256	15.8497	15.5105	16.1314	16.061	15.647	14.7061	15.4073	14.274	-0.484369	-0.700622	-0.676778	-0.949409	-0.416557	-0.532838	-0.457741	-0.752192	-1.03883	-0.628031	0.468394
FAM3C	Q92520;C9JP35;C9JMN4	7	-0.975537	0.263718	1.16926	-1.92082	-0.2457	-0.552104	-1.7211	-0.437968	31.1594	18.0154	17.101	17.1848	17.0337	17.9648	17.817	18.2092	16.3652	18.304	16.3184	1.39208	0.674857	0.658283	0.573839	1.41691	1.22312	2.10447	0.906901	1.85789	1.41636	0.521055
CD2AP	Q9Y5K6	17	-0.609795	0.263871	1.17196	-0.252811	-0.992615	-1.60995	0.480515	-0.58403	29.7075	19.304	18.9531	18.9928	18.5357	18.8104	18.2696	18.8	18.4552	19.6785	17.5812	2.68075	2.52696	2.46627	2.07585	2.26248	1.67576	2.69528	2.99684	3.23242	2.67919	0.886069
LSM8	F2Z2Y6;O95777;C9JNV3;C9JIZ0	3	-0.404212	0.2639	1.1768	-0.596468	-0.319727	-0.0706859	-0.864882	-0.246577	30.8221	17.7898	17.3228	17.8432	17.6618	18.0358	18.0668	17.4703	16.2094	17.3458	15.5066	1.16651	0.896634	1.31668	1.20191	1.48789	1.47291	1.3656	0.751048	0.899671	0.604511	0.257347
TMED4	Q7Z7H5-2;Q7Z7H5;F8W7F7;Q7Z7H5-3	6	-0.892203	0.264341	1.1673	-1.23586	0.0761813	-0.230838	-1.02746	-2.04303	30.0784	16.8135	16.1306	15.8996	15.8804	16.704	16.6755	16.8149	15.4432	17.0069	13.7938	0.19025	-0.295604	-0.626883	-0.579467	0.1561	0.0816379	0.710186	-0.0150754	0.560798	-1.10824	-0.288864
ZNF644	Q9H582-2;Q9H582;A0A087WZL9	3	0.529555	0.264341	1.17144	0.190311	0.199693	0.89449	0.269028	1.09425	25.0817	13.8233	13.6221	13.3578	13.3892	13.418	13.8075	13.3106	12.8218	13.3922	12.5784	-2.80001	-2.80412	-3.16865	-3.07064	-3.12993	-2.7864	-2.79411	-2.63656	-3.05391	-2.32365	-0.102941
NIF3L1	Q9GZT8-2;Q9GZT8;Q9GZT8-3;E7EXA3;Q6X734;H7C1A8;B8ZZI0;E9PBZ7;C9JN42;Q9NX45-3;A6NNP5-5;A6NNP5-3;A6NNP5-6;A6NNP5;A6NNP5-4	10	-0.604007	0.26484	1.16864	-0.370735	0.0907155	-0.473427	-1.01399	-1.2526	30.3375	17.7453	17.3546	17.5798	17.5666	17.6872	17.5686	18.1685	16.806	18.4995	15.891	1.12203	0.928402	1.05336	1.10673	1.13931	0.974744	2.06377	1.34769	2.05344	0.988908	0.646023
GLS	O94925;B7Z509;H7BZD1;O94925-2;H7C201	14	-0.798273	0.265064	1.16585	-1.3422	0.209997	-0.235365	-2.35837	-0.702804	31.3378	18.2899	17.571	17.6126	17.6482	18.997	18.9668	18.9132	16.6352	18.9055	16.7173	1.66664	1.14487	1.08612	1.18835	2.44909	2.37295	2.80844	1.17693	2.45935	1.81528	0.777087
SMG7	E9PD50;Q92540-2;Q92540;Q92540-5;Q92540-4;B1ALB4	2	0.769434	0.265064	1.16614	-0.126362	0.223183	1.6463	0.777058	1.32699	24.5815	14.0221	13.7139	14.1978	14.2388	13.5319	14.2006	13.1315	12.9885	13.3446	12.7088	-2.60117	-2.71225	-2.32872	-2.22109	-3.01604	-2.39326	-2.97325	-2.46977	-3.10152	-2.19326	0.152198
MIB1	Q86YT6	3	0.387337	0.265311	1.17413	0.833153	0.303066	0.221594	0.475002	0.219144	25.7079	15.3386	15.3545	15.1704	15.2441	15.1882	15.3277	14.6197	14.2711	15.0475	13.5645	-1.28468	-1.07165	-1.35612	-1.21576	-1.35975	-1.26616	-1.48502	-1.18721	-1.39855	-1.33754	-0.460011
CDK14	O94921-3;O94921-2;O94921;E7EUK8;C9JWL6;F8WF96;C9IYJ9;K7EJ83;H0YAZ9;Q9BVE2;A0A087X209;Q96Q40-2;Q96Q40-4;Q96Q40-3;Q96Q40-5;Q96Q40	3	-1.00183	0.26536	1.16261	-1.74279	-0.693031	0.793124	-1.17758	-1.87167	24.2502	13.0109	12.1567	11.7074	11.3731	12.8587	13.2105	11.43	9.95614	12.9672	9.88521	-3.6124	-4.26949	-4.81903	-5.08673	-3.68921	-3.38333	-4.67469	-5.50217	-3.47885	-5.01684	0.173862
CEPT1	Q9Y6K0;A0A0C4DGS9	3	-1.16338	0.26536	1.16267	-0.274	0.46533	-1.33791	-1.79162	-2.87871	27.8637	16.2043	15.8462	15.9592	16.0994	16.6001	16.1604	15.9307	14.0387	16.9817	13.1295	-0.418977	-0.579925	-0.567267	-0.360434	0.0521904	-0.433487	-0.174054	-1.41965	0.535603	-1.77254	0.121028
PLCG2	A0A0A0MRF9;P16885;H3BQV5;H3BPZ3	33	-0.744424	0.26536	1.16419	-0.538358	-0.263794	0.117498	-2.21591	-1.26167	32.6717	19.9788	19.5315	19.304	19.1455	19.7724	19.8732	20.5634	18.3825	20.3471	17.7316	3.35555	3.1053	2.77749	2.68563	3.22447	3.2794	4.45865	2.92414	3.90101	2.82954	0.870097
ELL	P55199;U3KQ90;U3KQA3	10	0.543806	0.26536	1.16672	-0.290835	0.862954	1.62922	0.295557	0.472868	27.4353	16.1569	15.7932	16.0012	16.3043	16.2996	16.9619	15.6419	15.1711	15.8595	14.5705	-0.466368	-0.633003	-0.525288	-0.155566	-0.248345	0.368096	-0.462867	-0.287251	-0.586587	-0.331537	-0.63761
GBE1	Q04446;E9PGM4	9	-0.38908	0.26536	1.17845	-0.00176266	-0.453358	-1.14586	-0.319736	-0.39414	30.3509	18.5002	18.2341	18.421	18.1849	18.3734	18.005	18.0406	17.1509	18.4642	16.5122	1.87688	1.80789	1.89455	1.72504	1.82552	1.41118	1.9359	1.69255	2.01814	1.61012	-0.464754
FBXO3	G3V1E0;E9PJM3;Q9UK99-3;Q9UK99-2;Q9UK99;Q49AF1	4	-0.652007	0.26588	1.16341	-1.40779	-0.196222	0.0645544	-0.623275	-1.0973	25.0838	14.502	13.7609	14.1866	14.0558	13.8636	13.9448	13.4614	12.3649	14.7521	12.2622	-2.12132	-2.66525	-2.3399	-2.40407	-2.68431	-2.64905	-2.64337	-3.09341	-1.69403	-2.6398	0.184285
NF2	P35240-5;P35240-8;P35240-3;P35240;P35240-2;P35240-4;P35240-6;P35240-9;P35240-7	5	0.877677	0.265901	1.16132	1.53023	-0.0551094	1.05512	1.59705	0.261101	25.3726	14.5846	14.836	15.0341	14.9611	14.6585	15.1076	13.9503	14.3657	14.7623	13.3113	-2.03867	-1.59017	-1.49241	-1.49878	-1.88942	-1.48622	-2.15444	-1.0926	-1.68382	-1.59072	-0.402086
RAPGEF6	E9PCH4;Q8TEU7-5;Q8TEU7-3;Q8TEU7;Q8TEU7-4;D6RE77;Q8TEU7-2	3	-0.413814	0.266098	1.17136	-1.0016	0.372106	-0.498427	-0.476821	-0.266208	24.9159	14.7319	14.1281	14.3731	14.4751	14.4146	14.2867	14.1111	13.1144	14.6503	12.796	-1.89138	-2.2981	-2.15341	-1.98476	-2.13329	-2.30715	-1.99359	-2.3439	-1.79583	-2.10601	-0.13428
RBMX2	Q9Y388;Q5JY83	4	0.597574	0.266124	1.16147	0.560532	0.294364	1.06349	0.0647886	1.00469	26.7698	15.0767	15.0006	14.9683	15.0385	15.0491	15.5014	14.811	14.1831	14.5902	13.7079	-1.54655	-1.4256	-1.55817	-1.42137	-1.49879	-1.09248	-1.2937	-1.27522	-1.85592	-1.19415	0.00719969
CIC	I3L2J0;A0A0A0MQR4;Q96RK0;I3L135	8	-0.480971	0.266124	1.16394	-1.50857	-0.476967	-0.221966	-0.743932	0.0904817	26.5721	16.1902	15.4151	15.7474	15.5016	15.9769	15.9517	15.5924	14.4138	15.9432	14.3617	-0.433089	-1.01106	-0.779122	-0.958306	-0.570989	-0.642156	-0.512352	-1.04455	-0.502919	-0.540307	0.0645423
RIOK1	Q9BRS2	5	0.424581	0.266124	1.16922	0.289854	-0.984599	0.587187	0.929695	0.396734	26.9867	16.0864	15.9188	16.4019	15.9482	15.7647	16.04	15.0585	15.0195	15.6454	14.2982	-0.536895	-0.507381	-0.124564	-0.511702	-0.783247	-0.553861	-1.04618	-0.438763	-0.800665	-0.603839	0.242437
WDR37	Q9Y2I8;Q9Y2I8-2;E7EQ49;A0A087WTQ2;Q9Y2I8-3;C9JGR9	7	-0.386596	0.266124	1.17078	-0.142254	-0.4696	-1.46478	-0.251587	-0.41363	28.2808	17.2339	16.9203	17.1776	16.9348	16.6227	16.1358	16.2178	15.3744	16.8805	14.9135	0.610601	0.494155	0.651099	0.474933	0.0747984	-0.458001	0.113066	-0.0838821	0.434371	0.0114524	0.86523
[truncated: 4,797 more rows]

## Sheet: patient_data_phospho_plex2
id	logFC	adj.P.Val.	log.pvalue	ratio.patient1	ratio.patient2	ratio.patient3	ratio.patient4	Proteins	Positions.within.proteins	AA	Gene.names	Multiplicity	Sequence.window	Localization.prob	log2.intensity.patient1.diagnose	log2.intensity.patient1.relapse	log2.intensity.patient2.diagnose	log2.intensity.patient2.relapse	log2.intensity.patient3.diagnose	log2.intensity.patient3.relapse	log2.intensity.patient4.diagnose	log2.intensity.patient4.relapse	log2.intensity.patient5.relapse	normalized.phosphopep.patient1.diagnose	normalized.phosphopep.patient1.relapse	normalized.phosphopep.patient2.diagnose	normalized.phosphopep.patient2.relapse	normalized.phosphopep.patient3.diagnose	normalized.phosphopep.patient3.relapse	normalized.phosphopep.patient4.diagnose	normalized.phosphopep.patient4.relapse	normalized.phosphopep.patient5.relapse
[truncated: 24,796 more rows]
