# Supplementary material for: Proteomic profiling reveals CDK6 upregulation as a targetable resistance mechanism for lenalidomide in multiple myeloma
Source: Nat Commun. 2022 Feb 23;13:1009. doi: 10.1038/s41467-022-28515-1 (PMC8866544; doi:10.1038/s41467-022-28515-1)
Supplement: Supplementary file 5 — Supplementary Data 2 [file 41467_2022_28515_MOESM5_ESM.xlsx]

## Sheet: patient_data_RNAseq
Gene_symbols	ENSG	logFC.RNA	adj.P.Val.RNA	P.Value.RNA	ratio.RNA.patient1	ratio.RNA.patient2	ratio.RNA.patient3	ratio.RNA.patient4	ratio.RNA.patient5	log2.TPM.patient1_diagnose	log2.TPM.patient2_diagnose	log2.TPM.patient3_diagnose	log2.TPM.patient4_diagnose	log2.TPM.patient5_diagnose	log2.TPM.patient1_relapse	log2.TPM.patient2_relapse	log2.TPM.patient3_relapse	log2.TPM.patient4_relapse	log2.TPM.patient5_relapse	normalized.TPM.patient1_diagnose	normalized.TPM.patient2_diagnose	normalized.TPM.patient3_diagnose	normalized.TPM.patient4_diagnose	normalized.TPM.patient5_diagnose	normalized.TPM.patient1_relapse	normalized.TPM.patient2_relapse	normalized.TPM.patient3_relapse	normalized.TPM.patient4_relapse	normalized.TPM.patient5_relapse
VNN3	ENSG00000093134	3.64	0.04	0	3.32	-2.29	3.74	3.85	6.88	-1.32	2.47	-1.64	-2.56	-3.84	2.06	-1.03	1.92	1.37	0.67	-3.895	-1.055	-4.44	-5.96	-6.18	0.37	-3.97	-0.28	-0.67	-1.82
G0S2	ENSG00000123689	3.37	0.04	0	3.22	-1.31	3.54	3.35	7.05	0.32	2.82	2.75	-0.09	-3.84	3.58	0.53	6.1	3.13	0.78	-2.255	-0.705	-0.05	-3.49	-6.18	1.89	-2.41	3.9	1.09	-1.71
ZC3HAV1L	ENSG00000146858	2.5	0.04	0	2.87	2.4	2.5	-0.52	2.61	-5.64	-0.97	-3.18	-1.79	-2.47	-2.84	1.33	-1.03	-4.06	-0.74	-8.215	-4.495	-5.98	-5.19	-4.81	-4.53	-1.61	-3.23	-6.1	-3.23
CAMP	ENSG00000164047	3.08	0.04	0	2.98	-2.55	3.04	3.22	5.27	1.47	5.96	-0.47	3.13	0.48	4.42	2.14	2.3	6.16	3.94	-1.105	2.435	-3.27	-0.27	-1.86	2.73	-0.8	0.1	4.12	1.45
ADGRG3	ENSG00000182885	3.8	0.04	0	3.78	-1.69	4.07	3.55	7.36	-0.27	3.4	-1.25	0.32	-3.64	3.7	0.64	2.69	3.82	1.18	-2.845	-0.125	-4.05	-3.08	-5.98	2.01	-2.3	0.49	1.78	-1.31
IGFBP4	ENSG00000141753	2.47	0.06	0	2.63	2.42	4.41	1.65	2.37	-3.84	-6.64	-6.64	-4.64	-6.64	-1.32	-4.32	-2.32	-3.84	-5.06	-6.415	-10.165	-9.44	-8.04	-8.98	-3.01	-7.26	-4.52	-5.88	-7.55
MRC1	ENSG00000260314	2.87	0.07	0	3.63	0.41	2.69	3.2	2.71	0.25	0.38	-1.69	-2.25	-3.64	4.02	0.21	0.69	0.76	-1.84	-2.325	-3.145	-4.49	-5.65	-5.98	2.33	-2.73	-1.51	-1.28	-4.33
PGLYRP1	ENSG00000008438	2.91	0.1	0	3.16	-1.67	2.49	3.1	6.97	-1.36	3.49	-1.69	1.24	-2.18	1.82	0.76	0.45	4.11	2.38	-3.935	-0.035	-4.49	-2.16	-4.52	0.13	-2.18	-1.75	2.07	-0.11
NLRC4	ENSG00000091106	2.26	0.1	0	2.1	-0.5	2.41	2.26	4.89	-0.2	1.23	-1.56	-1.32	-3.84	1.64	-0.06	0.51	0.36	-0.62	-2.775	-2.295	-4.36	-4.72	-6.18	-0.05	-3	-1.69	-1.68	-3.11
SCD	ENSG00000099194	1.76	0.1	0	1.7	2.99	1.85	1.7	1.65	-1.36	-0.4	-0.42	-3.06	-4.06	-0.03	2.63	1.01	-2.18	-2.94	-3.935	-3.925	-3.22	-6.46	-6.4	-1.72	-0.31	-1.19	-4.22	-5.43
CD81	ENSG00000110651	1.8	0.1	0	1.8	1.66	2.19	2.05	0.58	2.56	3.89	1.63	1.4	4.25	4.03	5.28	3.44	2.78	4.68	-0.015	0.365	-1.17	-2	1.91	2.34	2.34	1.24	0.74	2.19
LAMA4	ENSG00000112769	2.43	0.1	0	2.81	-1.23	3.03	2.1	2.55	-1.79	-1.64	-2.94	-3.84	-3.64	0.96	-3.84	-0.18	-2.4	-1.94	-4.365	-5.165	-5.74	-7.24	-5.98	-0.73	-6.78	-2.38	-4.44	-4.43
PAIP2B	ENSG00000124374	-1.73	0.1	0	-1.77	-1.63	-4.6	-1.14	-1.8	-0.79	-0.64	1.83	2.76	1.62	-3.84	-3.32	-4.06	-0.4	0.51	-3.365	-4.165	-0.97	-0.64	-0.72	-5.53	-6.26	-6.26	-2.44	-1.98
NECTIN2	ENSG00000130202	1.9	0.1	0	1.77	-1.56	1.89	2.35	2.03	-0.56	0.91	-2.47	-3.32	-3.84	0.87	-1.69	-1	-1.51	-2.47	-3.135	-2.615	-5.27	-6.72	-6.18	-0.82	-4.63	-3.2	-3.55	-4.96
GPNMB	ENSG00000136235	2.79	0.1	0	3.49	3.3	2.8	1.53	2.59	-2.56	-1.36	-0.62	-0.32	1.04	1.04	2.05	1.88	0.32	2.77	-5.135	-4.885	-3.42	-3.72	-1.3	-0.65	-0.89	-0.32	-1.72	0.28
DSCC1	ENSG00000136982	1.93	0.1	0	-0.09	1.94	1.97	3.01	1.89	-1.32	-0.14	-1.22	-4.06	-3.06	-2.25	1.59	0.34	-1.32	-1.79	-3.895	-3.665	-4.02	-7.46	-5.4	-3.94	-1.35	-1.86	-3.36	-4.28
HECW2	ENSG00000138411	2.64	0.1	0	2.7	2.2	5.59	1.17	3.01	-1.12	-0.81	-4.06	-3.18	-3.06	1.48	1.24	1.6	-3.06	-1.06	-3.695	-4.335	-6.86	-6.58	-5.4	-0.21	-1.7	-0.6	-5.1	-3.55
GPR84	ENSG00000139572	2.93	0.1	0	2.62	-1.18	3.33	2.82	4.82	-2.47	-0.71	-4.32	-2.56	-5.64	0.03	-2.84	-1.22	-0.09	-2.47	-5.045	-4.235	-7.12	-5.96	-7.98	-1.66	-5.78	-3.42	-2.13	-4.96
BCL2A1	ENSG00000140379	2.46	0.1	0	2.73	-0.99	2.53	4.22	2.13	-0.07	4.7	1.3	-1.32	0.08	2.57	2.82	3.5	3.13	1.51	-2.645	1.175	-1.5	-4.72	-2.26	0.88	-0.12	1.3	1.09	-0.98
C1orf162	ENSG00000143110	2.34	0.1	0	2.21	0.02	2.15	2.66	8.02	2.74	3.99	1.21	0.41	-3.84	4.72	3.35	2.98	2.66	1.41	0.165	0.465	-1.59	-2.99	-6.18	3.03	0.41	0.78	0.62	-1.08
MYLK4	ENSG00000145949	-1.63	0.1	0	-3.24	-1.58	-1.69	1.95	-1.62	-1.74	-1.43	-4.06	-2.18	-5.64	-6.64	-4.06	-6.64	-0.94	-6.64	-4.315	-4.955	-6.86	-5.58	-7.98	-8.33	-7	-8.84	-2.98	-9.13
ASAP2	ENSG00000151693	2.28	0.1	0	1.97	-1.04	3.98	2.37	2.49	-1.56	0.93	-3.06	-2.64	-4.06	0.12	-1.03	0.78	-0.81	-2.4	-4.135	-2.595	-5.86	-6.04	-6.4	-1.57	-3.97	-1.42	-2.85	-4.89
ALCAM	ENSG00000170017	-1.62	0.1	0	-1.7	-1.51	-2.24	-1.66	0.03	2.87	3.47	4.43	5.55	3.2	-0.09	0.93	1.22	1.66	3.27	0.295	-0.055	1.63	2.15	0.86	-1.78	-2.01	-0.98	-0.38	0.78
ZBTB20	ENSG00000181722	-1.54	0.1	0	-0.42	-1.58	-1.45	-1.65	-1.7	1.21	2.24	2.68	4.53	1.82	-0.14	-0.38	0.37	0.65	0.77	-1.365	-1.285	-0.12	1.13	-0.52	-1.83	-3.32	-1.83	-1.39	-1.72
FCAR	ENSG00000186431	3.21	0.1	0	2.77	-2.53	3.45	3.4	6.31	3.32	6.67	1.51	2.55	-0.58	6.01	2.88	4.75	5.84	3.56	0.745	3.145	-1.29	-0.85	-2.92	4.32	-0.06	2.55	3.8	1.07
KAZN	ENSG00000189337	2.06	0.1	0	2.1	-1	2.21	3.31	1.87	-0.51	-1.15	-3.47	-5.06	-4.32	1.33	-3.06	-1.64	-1.89	-3.06	-3.085	-4.675	-6.27	-8.46	-6.66	-0.36	-6	-3.84	-3.93	-5.55
LST1	ENSG00000204482	2.62	0.1	0	2.2	-0.73	3.01	2.73	3.38	3.49	6.38	2.71	2.26	0.19	5.46	4.8	5.45	4.6	2.43	0.915	2.855	-0.09	-1.14	-2.15	3.77	1.86	3.25	2.56	-0.06
CEP126	ENSG00000110318	-1.91	0.11	0	-2.8	-1.64	-2.15	-1.92	0.73	-1.29	0.23	-1.94	1.61	-1.74	-5.64	-2.47	-5.06	-2.64	-1.22	-3.865	-3.295	-4.74	-1.79	-4.08	-7.33	-5.41	-7.26	-4.68	-3.71
GOLGA6L9	ENSG00000197978	1.95	0.12	0	1.67	-0.27	2.17	3.61	2	4.7	6.22	3.61	0.43	1.78	6	5.23	5.4	4.02	3.12	2.125	2.695	0.81	-2.97	-0.56	4.31	2.29	3.2	1.98	0.63
ATP2C2	ENSG00000064270	2.99	0.13	0	3.46	-0.83	2.29	3.27	4.35	-0.47	1.52	-2.4	-1.12	-2.32	3.09	-0.18	-0.47	1.99	0.55	-3.045	-2.005	-5.2	-4.52	-4.66	1.4	-3.12	-2.67	-0.05	-1.94
TMC5	ENSG00000103534	1.66	0.13	0	-1.03	1.83	1.67	3.94	1.47	-2.94	0.32	-5.06	-2.32	-3.47	-5.06	1.91	-3.84	1.74	-2.47	-5.515	-3.205	-7.86	-5.72	-5.81	-6.75	-1.03	-6.04	-0.3	-4.96
CLC	ENSG00000105205	2.61	0.13	0	2.54	-1.63	3.08	4.82	2.2	1.55	3.81	-0.6	0.24	-0.86	3.95	1.12	2.22	5.55	0.61	-1.025	0.285	-3.4	-3.16	-3.2	2.26	-1.82	0.02	3.51	-1.88
CD83	ENSG00000112149	2.91	0.13	0	3.55	-1.41	4.28	2.81	2.37	-0.64	2.9	-3.18	-2	-4.06	3.02	0.49	0.99	0.45	-2.47	-3.215	-0.625	-5.98	-5.4	-6.4	1.33	-2.45	-1.21	-1.59	-4.96
LRRC39	ENSG00000122477	-1.4	0.13	0	-1.37	-1.38	-1.45	-1.88	2.11	-0.51	0.58	-1.51	1.8	-3.06	-3.06	-1.79	-3.84	-2.4	-1.64	-3.085	-2.945	-4.31	-1.6	-5.4	-4.75	-4.73	-6.04	-4.44	-4.13
LMO7	ENSG00000136153	-1.31	0.13	0	-1.34	-1.31	1.32	-1.27	-1.44	4.32	3.42	2.26	3.97	1.51	1.81	1.13	3.09	0.63	0.62	1.745	-0.105	-0.54	0.57	-0.83	0.12	-1.81	0.89	-1.41	-1.87
ANXA3	ENSG00000138772	2.45	0.13	0	2.44	-2	2.91	3.36	2.01	0.39	4.63	0.21	0.57	0.59	2.66	1.49	2.84	3.79	1.94	-2.185	1.105	-2.59	-2.83	-1.75	0.97	-1.45	0.64	1.75	-0.55
APP	ENSG00000142192	1.34	0.13	0	1.31	1.26	1.44	2.04	0.8	6.78	7.64	7.32	3.61	6.58	7.62	8.53	8.28	4.97	7.15	4.205	4.115	4.52	0.21	4.24	5.93	5.59	6.08	2.93	4.66
SIGLEC10	ENSG00000142512	1.84	0.13	0	1.59	-0.59	2.15	3.35	1.78	0.38	3.87	-1.64	-2.25	-3.32	1.58	2.47	0.12	0.97	-2.12	-2.195	0.345	-4.44	-5.65	-5.66	-0.11	-0.47	-2.08	-1.07	-4.61
ATP1B1	ENSG00000143153	-1.49	0.13	0	2.53	-1.72	-1.91	-1.34	-1.45	-1	0.55	1.77	3.86	1.45	1.38	-2.25	-1.06	0.42	0.57	-3.575	-2.975	-1.03	0.46	-0.89	-0.31	-5.19	-3.26	-1.62	-1.92
S100A8	ENSG00000143546	3.2	0.13	0	2.85	-0.69	2.84	3.89	6.44	4.34	7.23	3.99	4.08	2.3	7.13	5.7	6.54	8.07	6.52	1.765	3.705	1.19	0.68	-0.04	5.44	2.76	4.34	6.03	4.03
HNMT	ENSG00000150540	1.54	0.13	0	1.67	-0.46	1.42	1.52	4.06	1.07	1.58	-1.47	-0.64	-3.06	2.37	0.34	-0.54	-0.01	-0.38	-1.505	-1.945	-4.27	-4.04	-5.4	0.68	-2.6	-2.74	-2.05	-2.87
DAB2	ENSG00000153071	1.75	0.13	0	2	-1.5	1.59	1.65	4.78	1.89	2.17	-1.69	-0.34	-2.94	3.6	-0.36	-0.56	0.48	0.2	-0.685	-1.355	-4.49	-3.74	-5.28	1.91	-3.3	-2.76	-1.56	-2.29
PTMS	ENSG00000159335	2.14	0.13	0	2.09	-1.53	5.43	2.51	1.81	6.57	7.05	0.51	4.62	0.55	8.4	4.49	5.98	6.65	1.77	3.995	3.525	-2.29	1.22	-1.79	6.71	1.55	3.78	4.61	-0.72
ZYX	ENSG00000159840	1.26	0.13	0	1.21	-0.65	1.34	1.23	1.47	2.52	3.85	2.33	2.09	0.06	3.23	2.38	3.17	2.31	1.06	-0.055	0.325	-0.47	-1.31	-2.28	1.54	-0.56	0.97	0.27	-1.43
SPC24	ENSG00000161888	1.94	0.13	0	1.8	-0.94	1.78	4.09	2.24	0.07	1.99	-0.25	-2.74	-1.79	1.53	0.16	1.09	1.53	-0.29	-2.505	-1.535	-3.05	-6.14	-4.13	-0.16	-2.78	-1.11	-0.51	-2.78
C11orf74	ENSG00000166352	1.41	0.13	0	1.36	1.45	2.12	1.42	0.77	-0.69	1.13	-2.64	-1.06	1.12	0.21	2.26	-0.92	-0.58	1.67	-3.265	-2.395	-5.44	-4.46	-1.22	-1.48	-0.68	-3.12	-2.62	-0.82
MEI1	ENSG00000167077	-1.6	0.13	0	-0.38	-1.82	-2.36	-1.32	-1.67	3.84	4.96	6.47	5.67	6.72	2.55	2.05	3.12	2.26	5.69	1.265	1.435	3.67	2.27	4.38	0.86	-0.89	0.92	0.22	3.2
NCKAP5L	ENSG00000167566	1.66	0.13	0	1.57	-1.13	1.56	1.84	3.51	-1.22	0.23	-3.84	-3.47	-5.64	-0.04	-1.84	-2.74	-2.4	-3.32	-3.795	-3.295	-6.64	-6.87	-7.98	-1.73	-4.78	-4.94	-4.44	-5.81
MFSD2A	ENSG00000168389	-1.52	0.13	0	-2.07	-1.11	-1.71	-1.24	-1.49	1.92	1.52	2.2	3.19	1.94	-1.51	-0.51	-0.42	-0.1	1.02	-0.655	-2.005	-0.6	-0.21	-0.4	-3.2	-3.45	-2.62	-2.14	-1.47
HSPA6	ENSG00000173110	2.49	0.13	0	2.94	1.95	3.24	2.89	0.05	-3.47	-0.29	-1.84	-2.25	-0.92	-0.58	1.45	1.16	0.32	-0.84	-6.045	-3.815	-4.64	-5.65	-3.26	-2.27	-1.49	-1.04	-1.72	-3.33
TNFRSF10C	ENSG00000173535	3.46	0.13	0	2.68	-0.54	3.99	3.7	5.63	0.88	4.55	0.92	0.53	-0.12	3.46	3.21	4.77	4.24	3.58	-1.695	1.025	-1.88	-2.87	-2.46	1.77	0.27	2.57	2.2	1.09
NRG3	ENSG00000185737	-1.91	0.13	0	-1.61	-2.26	-3.34	-1.85	-0.36	0.45	2.68	3.1	4.97	2.57	-2.4	-0.79	-1.36	0.81	2.39	-2.125	-0.845	0.3	1.57	0.23	-4.09	-3.73	-3.56	-1.23	-0.1
HN1	ENSG00000189159	1.44	0.13	0	1.61	1.13	1.37	3.44	1.24	1.9	4.15	3.73	0.36	1.81	3.12	4.88	4.61	3.7	2.66	-0.675	0.625	0.93	-3.04	-0.53	1.43	1.94	2.41	1.66	0.17
SYCP2	ENSG00000196074	-1.89	0.13	0	-2.09	-1.52	-2.26	1.99	-2.47	0.81	1.29	-1.09	-0.71	-0.29	-2.64	-1.25	-4.32	0.58	-1.84	-1.765	-2.235	-3.89	-4.11	-2.63	-4.33	-4.19	-6.52	-1.46	-4.33
FAM114A1	ENSG00000197712	-1.65	0.13	0	-2.1	-1.95	-1.63	-1.4	-1.18	2.32	1.72	2.85	4.08	3.22	-1.15	-1.36	0.33	0.57	2.5	-0.255	-1.805	0.05	0.68	0.88	-2.84	-4.3	-1.87	-1.47	0.01
TMEM170B	ENSG00000205269	1.44	0.13	0	1.33	-1.64	1.37	1.61	2.07	-0.29	0.44	-3.06	-1.36	-3.64	0.58	-2.25	-2.18	-0.6	-2.25	-2.865	-3.085	-5.86	-4.76	-5.98	-1.11	-5.19	-4.38	-2.64	-4.74
CCL3L1	ENSG00000276085	1.71	0.13	0	1.64	1.92	7.07	1.57	0.67	2.1	1.62	-3.84	-1	0.24	3.36	3.33	3.51	-0.3	0.72	-0.475	-1.905	-6.64	-4.4	-2.1	1.67	0.39	1.31	-2.34	-1.77
MID2	ENSG00000080561	-1.53	0.14	0	-1.48	-1.16	-1.96	-1.2	-1.86	0.36	-0.45	1.3	1.79	1.58	-2.32	-2.56	-1.6	-1.43	0.42	-2.215	-3.975	-1.5	-1.61	-0.76	-4.01	-5.5	-3.8	-3.47	-2.07
CDC45	ENSG00000093009	1.51	0.14	0	1.34	-1	1.77	1.65	1.8	2.43	4.4	2.76	1.42	-0.34	3.31	2.49	4.09	2.22	0.87	-0.145	0.875	-0.04	-1.98	-2.68	1.62	-0.45	1.89	0.18	-1.62
MYOM1	ENSG00000101605	-1.31	0.14	0	-1.52	-0.95	-1.23	-1.13	-2.37	0.85	-0.47	-2.25	2.51	-2.84	-1.89	-2.32	-4.32	-0.62	-4.32	-1.725	-3.995	-5.05	-0.89	-5.18	-3.58	-5.26	-6.52	-2.66	-6.81
TP53I11	ENSG00000175274	2.48	0.14	0	2	-0.68	2.57	3.46	3.07	0.37	1.26	-3.84	-2.25	-0.03	2.08	-0.25	-1.6	1.13	2.01	-2.205	-2.265	-6.64	-5.65	-2.37	0.39	-3.19	-3.8	-0.91	-0.48
LRRN1	ENSG00000175928	-1.42	0.14	0	-4.02	-1.33	-1.64	-1.29	-0.93	0.84	0.31	2.08	1.68	3.68	-5.06	-2	-0.45	-1.69	3.12	-1.735	-3.215	-0.72	-1.72	1.34	-6.75	-4.94	-2.65	-3.73	0.63
PELI1	ENSG00000197329	-1.19	0.14	0	-1.58	-1.09	-0.82	-1.33	-1.15	3.12	4.18	4.25	5.85	4.79	0.31	2.17	2.65	2.42	4.09	0.545	0.655	1.45	2.45	2.45	-1.38	-0.77	0.45	0.38	1.6
CFAP45	ENSG00000213085	1.47	0.14	0	1.25	-0.75	1.59	1.57	2.2	-0.79	0.9	-1.25	-2.94	-3.47	-0.01	-0.69	-0.12	-2.25	-2	-3.365	-2.625	-4.05	-6.34	-5.81	-1.7	-3.63	-2.32	-4.29	-4.49
HLA-DPA1	ENSG00000231389	1.45	0.14	0	1.63	1.2	0.92	2.59	1.51	4.36	6.02	2.63	1.35	3.22	5.6	6.83	3	3.49	4.25	1.785	2.495	-0.17	-2.05	0.88	3.91	3.89	0.8	1.45	1.76
MRC2	ENSG00000011028	3.54	0.15	0	2.57	-2.44	4.2	5.07	4.26	-0.47	1.56	-6.64	-3.32	-6.64	1.96	-2.12	-2.56	2.33	-3.84	-3.045	-1.965	-9.44	-6.72	-8.98	0.27	-5.06	-4.76	0.29	-6.33
SCML1	ENSG00000047634	-1.98	0.15	0	-2.15	-2.82	1.52	-2.46	-1.48	0.06	1.42	-1.32	-0.62	-2.74	-3.47	-2.74	-0.27	-5.64	-3.64	-2.515	-2.105	-4.12	-4.02	-5.08	-5.16	-5.68	-2.47	-7.68	-6.13
PHKA1	ENSG00000067177	1.15	0.15	0	1.4	1.09	-0.19	1.14	1.23	-2.64	0.96	3.43	-2.64	0.62	-1.69	1.64	2.54	-2.56	1.47	-5.215	-2.565	0.63	-6.04	-1.72	-3.38	-1.3	0.34	-4.6	-1.02
TRIP13	ENSG00000071539	1.56	0.15	0	1.3	1.92	0.97	1.34	3.03	1.29	1.9	1.97	0.06	-1	2.12	3.61	2.4	0.42	1.01	-1.285	-1.625	-0.83	-3.34	-3.34	0.43	0.67	0.2	-1.62	-1.48
SPAG5	ENSG00000076382	1.75	0.15	0	1.37	-0.84	2.05	2.24	2.16	3.47	5.35	3.11	2.81	1.28	4.4	3.64	4.76	4.45	2.72	0.895	1.825	0.31	-0.59	-1.06	2.71	0.7	2.56	2.41	0.23
ATP8B4	ENSG00000104043	2.05	0.15	0	1.6	-2.4	2.5	3.32	2.03	2.67	5.29	-1.89	0.61	-1	3.88	1.65	0.28	3.79	0.37	0.095	1.765	-4.69	-2.79	-3.34	2.19	-1.29	-1.92	1.75	-2.12
RASA4	ENSG00000105808	1.28	0.15	0	1.25	1.12	1.47	-0.45	1.9	5.9	5.85	3.29	5.34	2.43	6.66	6.56	4.28	3.17	3.71	3.325	2.325	0.49	1.94	0.09	4.97	3.62	2.08	1.13	1.22
NAMPT	ENSG00000105835	1.17	0.15	0	1.19	0.74	0.97	1.35	1.6	4.81	8.18	5.6	6.17	5.98	5.5	8.43	6.03	6.55	7.07	2.235	4.655	2.8	2.77	3.64	3.81	5.49	3.83	4.51	4.58
EHD1	ENSG00000110047	1.19	0.15	0	1	-0.12	1.56	1.29	1.3	4.11	5.26	3.83	4.54	1.84	4.56	4.44	4.92	4.83	2.74	1.535	1.735	1.03	1.14	-0.5	2.87	1.5	2.72	2.79	0.25
KRT18	ENSG00000111057	1.3	0.15	0	1.13	1.9	1.48	1.27	-3.63	-0.49	-1.36	0.61	-1.06	1.61	0.12	0.32	1.62	-0.79	-0.69	-3.065	-4.885	-2.19	-4.46	-0.73	-1.57	-2.62	-0.58	-2.83	-3.18
CEP85L	ENSG00000111860	-1.39	0.15	0	-2.29	-0.76	-1.47	-1.08	-1.63	2.82	3.94	2.79	3.85	2.1	-0.89	2.33	0.44	0.78	1.1	0.245	0.415	-0.01	0.45	-0.24	-2.58	-0.61	-1.76	-1.26	-1.39
ALDH5A1	ENSG00000112294	1.18	0.15	0	-3	1.17	1.11	1.27	2.89	2.49	3.35	2.58	4.39	0.88	-2.12	4.14	3.17	4.66	2.8	-0.085	-0.175	-0.22	0.99	-1.46	-3.81	1.2	0.97	2.62	0.31
GCA	ENSG00000115271	1.8	0.15	0	1.39	-0.97	2.19	1.84	3.21	1.61	4.37	2.06	3.28	1.24	2.55	2.51	3.86	4.35	3.37	-0.965	0.845	-0.74	-0.12	-1.1	0.86	-0.43	1.66	2.31	0.88
WLS	ENSG00000116729	2.54	0.15	0	4.35	1.94	2.91	2.75	-5.88	-1.4	2.8	-1.22	-1.79	1.87	3.29	4.53	1.41	0.58	-1.89	-3.975	-0.725	-4.02	-5.19	-0.47	1.6	1.59	-0.79	-1.46	-4.38
LRMP	ENSG00000118308	-1.37	0.15	0	-1.65	0.53	-1.09	-1.38	-1.97	5.17	4.42	5.57	6.97	6.05	2.27	4.4	3.67	3.49	4.82	2.595	0.895	2.77	3.57	3.71	0.58	1.46	1.47	1.45	2.33
IL1B	ENSG00000125538	3.65	0.15	0	4.62	-1.45	3.7	4.99	3.23	1.59	5.9	1.91	-1.89	-3.06	6.62	3.44	5.44	3.65	-0.92	-0.985	2.375	-0.89	-5.29	-5.4	4.93	0.5	3.24	1.61	-3.41
CHTF18	ENSG00000127586	1.75	0.15	0	1.9	-1.58	2.01	1.34	2.57	2.54	3.43	0.99	1.4	-2	4.14	0.81	2.6	1.77	-0.29	-0.035	-0.095	-1.81	-2	-4.34	2.45	-2.13	0.4	-0.27	-2.78
GNAZ	ENSG00000128266	1.37	0.15	0	1.97	1.46	1.17	1.48	-0.57	-4.32	-0.58	-1.84	-2.12	-4.32	-2.64	0.56	-1.18	-1.56	-4.64	-6.895	-4.105	-4.64	-5.52	-6.66	-4.33	-2.38	-3.38	-3.6	-7.13
IL1RN	ENSG00000136689	3.71	0.15	0	3.38	-0.43	3.09	4.67	8.72	-5.06	1.89	0.03	-3.64	-4.64	-1.6	0.7	2.86	1.45	1.06	-7.635	-1.635	-2.77	-7.04	-6.98	-3.29	-2.24	0.66	-0.59	-1.43
IER3	ENSG00000137331	2.21	0.15	0	2.13	-1.41	6.15	1.81	2.69	-0.43	2.6	-1.6	0.75	-2.74	1.44	0.19	4.7	1.79	-0.94	-3.005	-0.925	-4.4	-2.65	-5.08	-0.25	-2.75	2.5	-0.25	-3.43
CEP55	ENSG00000138180	1.35	0.15	0	2.78	1.08	1.55	1.08	1.15	-4.64	-0.42	0.03	-1.03	-0.47	-1.94	0.25	1.12	-1.03	0.32	-7.215	-3.945	-2.77	-4.43	-2.81	-3.63	-2.69	-1.08	-3.07	-2.17
MANF	ENSG00000145050	-1.2	0.15	0	-1.27	1.5	-1.34	-1.04	-1.47	3.93	3.45	8.6	6.93	7.65	1.51	4.64	6.4	3.91	6.74	1.355	-0.075	5.8	3.53	5.31	-0.18	1.7	4.2	1.87	4.25
CSGALNACT1	ENSG00000147408	-1.24	0.15	0	-1.04	-1.46	-0.48	-1.22	-1.73	3.9	2.92	3.14	5.7	5.6	1.77	0.44	1.91	2.44	4.53	1.325	-0.605	0.34	2.3	3.26	0.08	-2.5	-0.29	0.4	2.04
LCN2	ENSG00000148346	3.24	0.15	0	2.65	-2.13	2.98	4.09	5.1	1.54	5.91	-0.15	1.71	0.26	4.07	2.61	2.56	5.98	3.62	-1.035	2.385	-2.95	-1.69	-2.08	2.38	-0.33	0.36	3.94	1.13
TIMM8B	ENSG00000150779	1.22	0.15	0	1.26	2.05	1.35	-0.1	1.07	-0.58	1.03	0.96	1.31	-0.34	0.2	2.9	1.82	-0.36	0.4	-3.155	-2.495	-1.84	-2.09	-2.68	-1.49	-0.04	-0.38	-2.4	-2.09
CFAP70	ENSG00000156042	-1.32	0.15	0	-1.52	-2.09	-1.1	-1.33	3.7	-0.45	0.07	-1.56	1.03	-2.64	-3.18	-3.18	-3.47	-2.4	-0.2	-3.025	-3.455	-4.36	-2.37	-4.98	-4.87	-6.12	-5.67	-4.44	-2.69
HSPA4L	ENSG00000164070	1.13	0.15	0	0.81	0.98	2.36	1.19	1.23	-1.4	1.14	0.69	-3.47	0.33	-1.18	1.69	2.69	-3.32	1.18	-3.975	-2.385	-2.11	-6.87	-2.01	-2.87	-1.25	0.49	-5.36	-1.31
COL1A2	ENSG00000164692	-2.06	0.15	0	2.06	-5.34	-2.16	-1.63	-2.39	2.42	5.32	6.33	8.12	1.8	4.21	-1.94	3.22	4.27	0.3	-0.155	1.795	3.53	4.72	-0.54	2.52	-4.88	1.02	2.23	-2.19
C9orf64	ENSG00000165118	1.43	0.15	0	1.42	2.04	1.78	0.77	1.14	1.11	0.51	1.08	0.3	-0.14	2.09	2.36	2.42	-0.14	0.65	-1.465	-3.015	-1.72	-3.1	-2.48	0.4	-0.58	0.22	-2.18	-1.84
LOXHD1	ENSG00000167210	2.59	0.15	0	1.99	-1.65	2.57	3.19	7.22	1.63	1.84	-3.18	-2.56	-5.64	3.34	-0.86	-0.94	0.44	-0.92	-0.945	-1.685	-5.98	-5.96	-7.98	1.65	-3.8	-3.14	-1.6	-3.41
GPX4	ENSG00000167468	1.29	0.15	0	1.47	1.21	1.2	1.81	-0.07	2.41	3.57	2.95	3.37	3.05	3.46	4.4	3.63	4.4	3.06	-0.165	0.045	0.15	-0.03	0.71	1.77	1.46	1.43	2.36	0.57
GNG7	ENSG00000176533	-1.17	0.15	0	-0.3	-3.08	-1.15	-1.27	-1.09	-0.06	0.83	3.29	2.87	2.77	-1.25	-3.64	1.32	-0.45	2.11	-2.635	-2.695	0.49	-0.53	0.43	-2.94	-6.58	-0.88	-2.49	-0.38
VSIG10	ENSG00000176834	1.9	0.15	0	1.62	-1.28	1.76	2.3	4.55	0.26	0.96	-0.81	-5.06	-6.64	1.5	-1.29	0.52	-3.32	-3.64	-2.315	-2.565	-3.61	-8.46	-8.98	-0.19	-4.23	-1.68	-5.36	-6.13
NQO1	ENSG00000181019	1.65	0.15	0	1.44	3.32	2.06	0.88	1.42	-2.56	-1.64	-1.74	-3.18	-2.06	-1.56	1.79	-0.07	-3.47	-1.09	-5.135	-5.165	-4.54	-6.58	-4.4	-3.25	-1.15	-2.27	-5.51	-3.58
HIST2H3D	ENSG00000183598	1.19	0.15	0	1.15	-0.86	1.22	5.01	1.2	3.74	6.28	4.3	1.58	4.66	4.38	4.54	5.01	7.16	5.49	1.165	2.755	1.5	-1.82	2.32	2.69	1.6	2.81	5.12	3
SH2D1A	ENSG00000183918	2.25	0.15	0	1.77	-0.11	4.82	2.29	2.68	-0.14	1.86	-2.94	-2.56	-3.18	1.28	1.05	1.85	-0.84	-1.4	-2.715	-1.665	-5.74	-5.96	-5.52	-0.41	-1.89	-0.35	-2.88	-3.89
CYP4F3	ENSG00000186529	2.8	0.15	0	2.14	-2.42	2.79	3.47	6.9	2.58	4.75	0.03	0.59	-1.4	4.48	1.09	2.51	3.99	3.12	0.005	1.225	-2.77	-2.81	-3.74	2.79	-1.85	0.31	1.95	0.63
ZNF682	ENSG00000197124	2.28	0.15	0	1.46	1.66	2.56	4.22	2.21	-0.15	0.15	-3.32	-6.64	-2.84	0.88	1.54	-1.09	-2.18	-1.36	-2.725	-3.375	-6.12	-10.04	-5.18	-0.81	-1.4	-3.29	-4.22	-3.85
FAM169A	ENSG00000198780	1.22	0.15	0	-0.4	1.31	1.11	1.24	1.74	-1.74	1.09	-5.64	-4.06	-0.43	-3.06	2.04	-5.06	-3.84	0.74	-4.315	-2.435	-8.44	-7.46	-2.77	-4.75	-0.9	-7.26	-5.88	-1.75
DMD	ENSG00000198947	3.08	0.15	0	4.59	1.08	3.83	2.17	3.53	-2.84	1.05	-0.86	-3.18	-0.54	2.15	1.72	2.81	-1.64	1.8	-5.415	-2.475	-3.66	-6.58	-2.88	0.46	-1.22	0.61	-3.68	-0.69
AIF1	ENSG00000204472	1.95	0.15	0	2.22	-0.6	1.49	2.2	2.8	3.04	4.8	1.97	1.62	-0.27	5.04	3.39	2.98	3.21	1.59	0.465	1.275	-0.83	-1.78	-2.61	3.35	0.45	0.78	1.17	-0.9
SNORA25	ENSG00000207112	1.42	0.15	0	1.4	-0.1	1.99	1.17	1.7	3.32	5	4.8	3.95	2.91	4.28	4.21	6.37	4.07	4.06	0.745	1.475	2	0.55	0.57	2.59	1.27	4.17	2.03	1.57
ZNF234	ENSG00000263002	1.26	0.15	0	-1	1.1	1.28	1.41	2.19	1.08	0.53	0.78	-1.94	0.38	-1	1.21	1.56	-1.47	1.85	-1.495	-2.995	-2.02	-5.34	-1.96	-2.69	-1.73	-0.64	-3.51	-0.64
LENG9	ENSG00000275183	1.55	0.15	0	1.37	2.62	1.39	-0.38	1.89	-2.47	-1.15	-0.58	0.67	-2.4	-1.56	1.42	0.32	-1.4	-1.12	-5.045	-4.675	-3.38	-2.73	-4.74	-3.25	-1.52	-1.88	-3.44	-3.61
FHL1	ENSG00000022267	1.69	0.16	0	1.21	1.57	2.63	2.13	0.89	2.38	3.13	-1.69	-2.25	3.49	3.1	4.41	0.61	-0.76	4.12	-0.195	-0.395	-4.49	-5.65	1.15	1.41	1.47	-1.59	-2.8	1.63
PLLP	ENSG00000102934	1.33	0.16	0	1.64	2.1	1.25	0.59	1.09	-4.32	-0.25	1.51	1.19	0.81	-3.06	1.68	2.25	0.5	1.57	-6.895	-3.775	-1.29	-2.21	-1.53	-4.75	-1.26	0.05	-1.54	-0.92
ZNF767P	ENSG00000133624	1.12	0.16	0	1.03	-0.73	1.13	1.22	1.77	5.8	6.17	3.44	5	2.3	6.28	4.6	4.05	5.19	3.49	3.225	2.645	0.64	1.6	-0.04	4.59	1.66	1.85	3.15	1
HS2ST1	ENSG00000153936	-1.2	0.16	0	-1.12	0.6	-3.13	-1.35	-1.12	0.76	1.6	3.04	3.45	2.95	-1.47	1.68	-1.18	0	2.28	-1.815	-1.925	0.24	0.05	0.61	-3.16	-1.26	-3.38	-2.04	-0.21
FCER1G	ENSG00000158869	2.16	0.16	0	2.11	0.24	1.61	3.48	2.76	2.26	4.85	3.12	0.84	-0.54	4.11	4.48	4.26	4.24	1.3	-0.315	1.325	0.32	-2.56	-2.88	2.42	1.54	2.06	2.2	-1.19
MXRA8	ENSG00000162576	-1.23	0.16	0	-1.09	-1.42	-1.88	-1.17	0.89	0.72	1.24	-1.03	1.67	-3.18	-1.47	-1.18	-3.84	-1.51	-2.56	-1.855	-2.285	-3.83	-1.73	-5.52	-3.16	-4.12	-6.04	-3.55	-5.05
LRRC28	ENSG00000168904	1.04	0.16	0	1.18	1.33	0.98	0.83	0.86	0.48	1.82	1.42	1.2	1.27	1.16	2.8	1.86	0.84	1.88	-2.095	-1.705	-1.38	-2.2	-1.07	-0.53	-0.14	-0.34	-1.2	-0.61
ZBTB38	ENSG00000177311	-1.08	0.16	0	-1.43	1.89	-1.06	-1.05	-1.14	4.18	3.3	4.91	5.03	6.04	1.56	4.96	3.03	2.01	5.35	1.605	-0.225	2.11	1.63	3.7	-0.13	2.02	0.83	-0.03	2.86
CD300LF	ENSG00000186074	2.44	0.16	0	3.06	-1.23	1.97	5.43	2.3	0.86	3.76	-0.36	-4.64	-2.18	3.91	1.57	1.2	1.52	-0.64	-1.715	0.235	-3.16	-8.04	-4.52	2.22	-1.37	-1	-0.52	-3.13
LCOR	ENSG00000196233	-1.16	0.16	0	-1.1	-1.1	-2.03	0.81	-1.29	3.74	5.08	3.78	4.99	4.28	1.54	3.05	0.81	4.6	3.49	1.165	1.555	0.98	1.59	1.94	-0.15	0.11	-1.39	2.56	1
LRRFIP1P1	ENSG00000240429	-1.19	0.16	0	-1.39	-1.16	-1.02	-1.59	3.4	0.01	1.36	-1.36	1.23	-1.74	-2.56	-0.74	-3.18	-2.56	0.52	-2.565	-2.165	-4.16	-2.17	-4.08	-4.25	-3.68	-5.38	-4.6	-1.97
BRMS1L	ENSG00000100916	-0.97	0.17	0	-0.96	-0.92	0.78	-1.03	-1.09	2.77	2.78	2.47	3.2	2.04	0.75	0.97	2.69	0.2	1.38	0.195	-0.745	-0.33	-0.2	-0.3	-0.94	-1.97	0.49	-1.84	-1.11
FADS1	ENSG00000149485	1.23	0.17	0	0.98	0.67	1.3	1.4	2.93	1.22	2.56	1.74	0.59	-0.01	1.65	2.72	2.54	1.04	1.93	-1.355	-0.965	-1.06	-2.81	-2.35	-0.04	-0.22	0.34	-1	-0.56
MIS12	ENSG00000167842	-1.08	0.17	0	-1.47	0.74	-1.04	-0.98	-1.23	2.21	2.26	3.19	3.39	3.15	-0.45	2.51	1.34	0.46	2.4	-0.365	-1.265	0.39	-0.01	0.81	-2.14	-0.43	-0.86	-1.58	-0.09
GDAP1	ENSG00000104381	1.22	0.18	0	1.29	1.34	2.78	-0.86	1.02	0.03	1.9	-0.15	0.81	1.23	0.85	2.88	2.32	-1.94	1.94	-2.545	-1.625	-2.95	-2.59	-1.11	-0.84	-0.06	0.12	-3.98	-0.55
FCRL2	ENSG00000132704	-1.33	0.18	0	-3.54	0.19	-1.26	-1.13	-1.59	2.55	0.61	4.12	5.45	4.59	-2.74	0.18	2.01	2.31	3.61	-0.025	-2.915	1.32	2.05	2.25	-4.43	-2.76	-0.19	0.27	1.12
BMP6	ENSG00000153162	-1.36	0.18	0	-1.23	0.01	-1.63	-1.2	-3.06	0.54	1.38	2.59	4.17	3.2	-1.84	0.72	0.07	0.93	1.26	-2.035	-2.145	-0.21	0.77	0.86	-3.53	-2.22	-2.13	-1.11	-1.23
LOC388692	ENSG00000272419	-1.34	0.18	0	-3.64	-0.43	-1.05	-1.56	-1.42	2.94	2.51	0.51	2.8	0.23	-2.47	1.32	-1.36	-0.94	-0.64	0.365	-1.015	-2.29	-0.6	-2.11	-4.16	-1.62	-3.56	-2.98	-3.13
ABCB4	ENSG00000005471	1.01	0.19	0	1.09	1.05	-2.16	1.35	0.89	-0.74	1.19	1.8	0.86	2.5	-0.17	1.82	-1.32	1.23	3.12	-3.315	-2.335	-1	-2.54	0.16	-1.86	-1.12	-3.52	-0.81	0.63
PRDM1	ENSG00000057657	-1.09	0.19	0	-1.21	-0.86	-1.29	-1.48	-0.35	5.46	6.56	7.96	8.93	6.17	3.12	4.83	5.83	5.3	5.99	2.885	3.035	5.16	5.53	3.83	1.43	1.89	3.63	3.26	3.5
RFFL	ENSG00000092871	1.15	0.19	0	0.97	-1.02	1.15	1.89	1.35	4.01	5.33	3.89	4.94	2.72	4.42	3.4	4.52	6.1	3.64	1.435	1.805	1.09	1.54	0.38	2.73	0.46	2.32	4.06	1.15
MAP3K1	ENSG00000095015	-0.91	0.19	0	-0.93	-0.29	-0.85	-1.04	-0.96	3.96	4.79	4.18	5.64	4.97	1.97	3.77	2.54	2.63	4.4	1.385	1.265	1.38	2.24	2.63	0.28	0.83	0.34	0.59	1.91
PLEKHA1	ENSG00000107679	-1.07	0.19	0	-0.99	-0.99	2.14	-1.24	-1.47	1.94	1.3	-3.64	0.23	2.18	-0.12	-0.6	-1.89	-3.06	1.28	-0.635	-2.225	-6.44	-3.17	-0.16	-1.81	-3.54	-4.09	-5.1	-1.21
LPGAT1	ENSG00000123684	1.45	0.19	0	1.4	-0.06	1.81	2.64	1.13	0.82	2.45	-0.03	-1.15	-0.01	1.78	1.7	1.35	1.06	0.77	-1.755	-1.075	-2.83	-4.55	-2.35	0.09	-1.24	-0.85	-0.98	-1.72
ZC4H2	ENSG00000126970	-1.22	0.19	0	-1.25	-0.48	-3.62	-1.43	-0.98	2.32	0.98	0.71	3.02	0.82	-0.07	-0.29	-4.06	-0.54	0.24	-0.255	-2.545	-2.09	-0.38	-1.52	-1.76	-3.23	-6.26	-2.58	-2.25
IL10	ENSG00000136634	2.19	0.19	0	2.19	-0.34	3.43	2.85	1.6	-0.12	0.59	-2.12	-2.84	-3.64	1.83	-0.49	1.1	-0.32	-2.56	-2.695	-2.935	-4.92	-6.24	-5.98	0.14	-3.43	-1.1	-2.36	-5.05
DNAJB5	ENSG00000137094	-1.17	0.19	0	-1.04	-0.28	-1.02	-1.74	-1.44	-0.71	0.91	2.17	2.53	1.49	-2.84	-0.1	0.33	-1.47	0.6	-3.285	-2.615	-0.63	-0.87	-0.85	-4.53	-3.04	-1.87	-3.51	-1.89
FAM117B	ENSG00000138439	-1.24	0.19	0	-1.98	-0.99	-1.31	-1.43	0.83	1.88	2.25	-1.03	0.73	-1.74	-1.43	0.37	-3.18	-2.84	-1.15	-0.695	-1.275	-3.83	-2.67	-4.08	-3.12	-2.57	-5.38	-4.88	-3.64
2011-09-01	ENSG00000138758	1.02	0.19	0	0.66	1.76	0.94	1.2	0.9	4.24	4.18	2.87	1.6	2.46	4.27	5.69	3.27	1.77	3.1	1.665	0.655	0.07	-1.8	0.12	2.58	2.75	1.07	-0.27	0.61
OBSCN	ENSG00000154358	-1.27	0.19	0	-1.04	-1.6	-1.17	-1.93	-0.52	5.28	3.88	4.3	5.78	2.21	3.16	1.23	2.3	1.51	1.92	2.705	0.355	1.5	2.38	-0.13	1.47	-1.71	0.1	-0.53	-0.57
TP53INP1	ENSG00000164938	-1.33	0.19	0	-1.53	0.84	-1.77	-1.64	-1.01	2.48	2.62	2.48	5.7	3.7	-0.27	2.98	-0.2	1.84	3.1	-0.095	-0.905	-0.32	2.3	1.36	-1.96	0.04	-2.4	-0.2	0.61
DEFA1	ENSG00000206047	1.44	0.19	0	1.7	-2.69	1.48	4.02	1.13	9.93	14.29	8.13	8.81	7.19	11.27	10.29	9.13	12.98	7.97	7.355	10.765	5.33	5.41	4.85	9.58	7.35	6.93	10.94	5.48
FKBP1A	ENSG00000088832	0.95	0.2	0	1.14	0.77	0.72	1.26	0.88	3.47	5.01	4.65	4.02	4.08	4.09	5.29	4.79	4.27	4.7	0.895	1.485	1.85	0.62	1.74	2.4	2.35	2.59	2.23	2.21
CEP170B	ENSG00000099814	-1.47	0.2	0	1.02	-1.12	-1.82	-1.47	-3.39	1.71	2.06	1.3	3.1	-1.69	2.18	0.01	-1.43	-0.51	-3.84	-0.865	-1.465	-1.5	-0.3	-4.03	0.49	-2.93	-3.63	-2.55	-6.33
CHI3L1	ENSG00000133048	3.32	0.2	0	2.23	-0.45	3.89	3.83	5.54	-0.45	3.01	-2.84	-1.29	-3.47	1.56	1.78	0.9	2.61	0.16	-3.025	-0.515	-5.64	-4.69	-5.81	-0.13	-1.16	-1.3	0.57	-2.33
ACKR3	ENSG00000144476	-1.14	0.2	0	-1.03	-1.08	-1.3	1.08	-5.24	-1.36	-1.47	1.15	-4.32	-0.71	-3.47	-3.47	-1	-4.32	-4.06	-3.935	-4.995	-1.65	-7.72	-3.05	-5.16	-6.41	-3.2	-6.36	-6.55
S100A12	ENSG00000163221	3.82	0.2	0	4.09	-0.54	3.5	5.14	5.09	0.32	3.3	1.05	-1	0.67	4.67	1.96	4.34	4.75	4.02	-2.255	-0.225	-1.75	-4.4	-1.67	2.98	-0.98	2.14	2.71	1.53
CA5B	ENSG00000169239	-1.02	0.2	0	-1.05	-1.03	-2.24	0.28	-0.96	2.35	3.39	2.09	2.37	1.28	0.2	1.45	-1.12	1.23	0.7	-0.225	-0.135	-0.71	-1.03	-1.06	-1.49	-1.49	-3.32	-0.81	-1.79
APOBEC3B	ENSG00000179750	1.11	0.2	0	0.28	1.36	0.89	1.58	1.11	2.53	4.94	3.93	2.34	2.46	2.07	5.95	4.26	3.05	3.23	-0.045	1.415	1.13	-1.06	0.12	0.38	3.01	2.06	1.01	0.74
SATB1	ENSG00000182568	-1.39	0.2	0	-1.05	-2.45	-1.62	0.48	-1.5	5.6	6.14	3.2	4.51	4.31	3.46	2.44	0.7	3.65	3.39	3.025	2.615	0.4	1.11	1.97	1.77	-0.5	-1.5	1.61	0.9
ZXDB	ENSG00000198455	-1.08	0.2	0	-0.84	-0.37	-1.49	-1.19	-1.3	-0.38	0.9	0.48	1.67	0.93	-2.25	-0.23	-1.89	-1.56	0.14	-2.955	-2.625	-2.32	-1.73	-1.41	-3.94	-3.17	-4.09	-3.6	-2.35
RRAGD	ENSG00000025039	0.94	0.21	0	0.99	0.81	-1.02	1.01	1.24	1.06	2.97	3.41	1.6	3.77	1.51	3.3	1.58	1.5	4.62	-1.515	-0.555	0.61	-1.8	1.43	-0.18	0.36	-0.62	-0.54	2.13
TRIO	ENSG00000038382	1.22	0.21	0	1.21	0.57	2.1	1.53	0.88	3.29	4.18	-0.67	0.18	2.5	4.02	4.21	1.04	0.82	3.12	0.715	0.655	-3.47	-3.22	0.16	2.33	1.27	-1.16	-1.22	0.63
PYGL	ENSG00000100504	2.64	0.21	0	1.93	-0.99	2.55	3.45	5.69	2.32	5.2	0.99	1.2	-0.45	3.95	3.31	3.2	4.57	3.28	-0.255	1.675	-1.81	-2.2	-2.79	2.26	0.37	1	2.53	0.79
PTN	ENSG00000105894	2.06	0.21	0	2.07	3.59	-1	2.69	1.41	-4.64	-1.18	-3.84	-3.84	-2.32	-2.84	2.58	-5.64	-1.56	-1.36	-7.215	-4.705	-6.64	-7.24	-4.66	-4.53	-0.36	-7.84	-3.6	-3.85
TACR1	ENSG00000115353	-2.07	0.21	0	-1.57	-1.37	-2.85	-1.7	-2.87	0.32	-1.47	-2.74	-0.12	-3.84	-2.47	-3.84	-6.64	-4.06	-5.64	-2.255	-4.995	-5.54	-3.52	-6.18	-4.16	-6.78	-8.84	-6.1	-8.13
ZBTB1	ENSG00000126804	-0.94	0.21	0	-1.41	-0.56	-1.02	-0.9	-0.91	2.97	3.92	2.45	4.14	2.36	0.37	2.55	0.62	1.33	1.82	0.395	0.395	-0.35	0.74	0.02	-1.32	-0.39	-1.58	-0.71	-0.67
APOC1	ENSG00000130208	2.35	0.21	0	3.33	-1.05	3.11	1.61	2.87	1.84	1.41	-1.84	1.64	-0.36	5.24	-0.56	1.01	2.39	1.55	-0.735	-2.115	-4.64	-1.76	-2.7	3.55	-3.5	-1.19	0.35	-0.94
SKIL	ENSG00000136603	-1.12	0.21	0	-1.42	0.5	-0.93	-1.38	-1.27	2.44	3.08	3.41	4.54	2.81	-0.17	3.03	1.68	1.05	2.03	-0.135	-0.445	0.61	1.14	0.47	-1.86	0.09	-0.52	-0.99	-0.46
PNPT1	ENSG00000138035	0.92	0.21	0	1.15	0.92	0.99	-0.88	0.85	1.9	3.65	3.23	3.86	2.91	2.54	4.11	3.68	1.08	3.5	-0.675	0.125	0.43	0.46	0.57	0.85	1.17	1.48	-0.96	1.01
ENPEP	ENSG00000138792	1.51	0.21	0	1.15	1.95	4.27	1.31	0.76	-1.64	-1.51	-4.64	-3.06	0.11	-1	0.23	-0.47	-2.74	0.65	-4.215	-5.035	-7.44	-6.46	-2.23	-2.69	-2.71	-2.67	-4.78	-1.84
PRKACB	ENSG00000142875	-0.89	0.21	0	-0.82	-0.89	-0.95	-1.1	-0.54	3.07	4.17	2.59	4.34	4.59	1.23	2.4	0.84	1.25	4.29	0.495	0.645	-0.21	0.94	2.25	-0.46	-0.54	-1.36	-0.79	1.8
SPARCL1	ENSG00000152583	1.37	0.21	0	1.34	1.06	5.04	0.26	1.7	-3.06	-0.58	-5.64	-3.47	-1.15	-2.18	0.07	-0.6	-4.64	0	-5.635	-4.105	-8.44	-6.87	-3.49	-3.87	-2.87	-2.8	-6.68	-2.49
MNDA	ENSG00000163563	2.37	0.21	0	1.77	-0.51	2.24	3.12	5.48	1.45	3.35	0.68	0.1	-1.4	2.87	2.05	2.54	2.99	2.2	-1.125	-0.175	-2.12	-3.3	-3.74	1.18	-0.89	0.34	0.95	-0.29
ZMAT1	ENSG00000166432	-2.29	0.21	0	-2.17	-1.73	-5.18	-2.97	1.69	2.49	2.84	0.9	4.91	-0.69	-1.06	0.03	-5.64	-0.84	0.45	-0.085	-0.685	-1.9	1.51	-3.03	-2.75	-2.91	-7.84	-2.88	-2.04
VWCE	ENSG00000167992	2.19	0.21	0	1.29	2.21	1.43	3.67	2.37	0.71	1.37	-1.25	-2.84	-5.06	1.53	3.44	-0.3	0.83	-3.47	-1.865	-2.155	-4.05	-6.24	-7.4	-0.16	0.5	-2.5	-1.21	-5.96
EXOSC4	ENSG00000178896	1.09	0.21	0	1.26	2	0.89	1.13	-0.03	-0.69	1.1	1.07	0.62	0.44	0.08	2.91	1.41	0.7	0.48	-3.265	-2.425	-1.73	-2.78	-1.9	-1.61	-0.03	-0.79	-1.34	-2.01
SPTY2D1	ENSG00000179119	-0.93	0.21	0	-0.93	0.17	-0.84	-1.06	-1.15	2.03	4.07	3.73	5.29	3.15	0.04	3.61	2.1	2.25	2.46	-0.545	0.545	0.93	1.89	0.81	-1.65	0.67	-0.1	0.21	-0.03
NAA38	ENSG00000183011	0.9	0.21	0	0.92	1.12	0.81	0.99	0.24	0.06	1.64	1.61	0.55	1.2	0.4	2.36	1.86	0.41	1.4	-2.515	-1.885	-1.19	-2.85	-1.14	-1.29	-0.58	-0.34	-1.63	-1.09
POU6F1	ENSG00000184271	-1.31	0.21	0	-1.19	-0.2	-1.33	-1.69	-1.8	1.94	0.63	-0.38	2.5	-1.36	-0.38	-0.29	-2.56	-1.43	-2.47	-0.635	-2.895	-3.18	-0.9	-3.7	-2.07	-3.23	-4.76	-3.47	-4.96
KIF18B	ENSG00000186185	1.36	0.21	0	1.04	-1.73	1.54	3.24	1.5	1.53	2.97	-0.25	-1.06	-1.56	2.04	0.16	0.82	2	-0.54	-1.045	-0.555	-3.05	-4.46	-3.9	0.35	-2.78	-1.38	-0.04	-3.03
PSMB3	ENSG00000277791	0.99	0.21	0	1.02	1.7	1.11	0.85	-0.17	3.68	4.51	6.34	4.31	5.69	4.15	5.95	6.92	3.99	5.63	1.105	0.985	3.54	0.91	3.35	2.46	3.01	4.72	1.95	3.14
TYROBP	ENSG00000011600	1.88	0.22	0	2.23	-0.16	1.26	3.12	2.16	4.71	7.08	4.56	3.01	2.99	6.72	6.22	5.32	5.9	4.44	2.135	3.555	1.76	-0.39	0.65	5.03	3.28	3.12	3.86	1.95
PDGFRB	ENSG00000113721	1.7	0.22	0	1.27	-0.91	2.17	1.67	4.91	-1.09	1.15	-2.18	-3.47	-4.32	-0.3	-0.64	-0.4	-2.64	-1.09	-3.665	-2.375	-4.98	-6.87	-6.66	-1.99	-3.58	-2.6	-4.68	-3.58
ABCC5	ENSG00000114770	1.93	0.22	0	1.7	-1.63	1.87	2.56	2.85	3.91	4.96	0.2	0.38	-0.49	5.25	2.27	1.65	2.48	1.4	1.335	1.435	-2.6	-3.02	-2.83	3.56	-0.67	-0.55	0.44	-1.09
RECK	ENSG00000122707	0.86	0.22	0	0.81	0.89	0.5	0.89	1.04	-1.12	-0.54	-1.89	-3.06	0.03	-0.92	-0.1	-2	-3.32	0.75	-3.695	-4.065	-4.69	-6.46	-2.31	-2.61	-3.04	-4.2	-5.36	-1.74
RIN2	ENSG00000132669	2.35	0.22	0	1.88	0.43	2.04	3.13	5.8	-0.67	1.26	-2.47	-4.64	-6.64	0.9	1.12	-0.84	-1.74	-2.84	-3.245	-2.265	-5.27	-8.04	-8.98	-0.79	-1.82	-3.04	-3.78	-5.33
TSPAN31	ENSG00000135452	-0.96	0.22	0	-0.97	0.91	-2.16	-1.01	-0.9	1.44	1.76	3.7	4.09	3.71	-0.6	2.22	0.58	1.12	3.17	-1.135	-1.765	0.9	0.69	1.37	-2.29	-0.72	-1.62	-0.92	0.68
MPC2	ENSG00000143158	1.18	0.22	0	0.95	1.45	1.15	2.82	-0.12	0.43	1.6	1.44	-0.07	2.06	0.82	2.73	2.07	2.4	2.03	-2.145	-1.925	-1.36	-3.47	-0.28	-0.87	-0.21	-0.13	0.36	-0.46
CENPH	ENSG00000153044	0.97	0.22	0	0.86	1.08	1.8	0.96	-0.08	0.12	1.33	0.9	1.14	-0.15	0.4	2	2.26	0.97	-0.15	-2.455	-2.195	-1.9	-2.26	-2.49	-1.29	-0.94	0.06	-1.07	-2.64
CTSB	ENSG00000164733	1.03	0.22	0	1.22	0.22	0.91	2.6	0.97	4.04	4.6	3.77	4.53	3.29	4.77	4.21	4.12	6.68	3.97	1.465	1.075	0.97	1.13	0.95	3.08	1.27	1.92	4.64	1.48
SMAD3	ENSG00000166949	-1.36	0.22	0	-2.92	-0.96	-1.76	-1.05	-0.87	5.13	5.07	4.2	4.55	3.81	0.63	3.22	1.54	1.53	3.3	2.555	1.545	1.4	1.15	1.47	-1.06	0.28	-0.66	-0.51	0.81
LTBP3	ENSG00000168056	-1.36	0.22	0	-1.73	-1.12	-0.52	-1.24	-5.22	6.14	5.86	4.69	6.85	2.42	3.14	3.81	3.43	3.56	-0.92	3.565	2.335	1.89	3.45	0.08	1.45	0.87	1.23	1.52	-3.41
ANO9	ENSG00000185101	-1.45	0.22	0	-1.04	-1.68	-1.39	-0.87	-4.41	1.67	2.45	1.41	2.04	-3.84	-0.45	-0.3	-0.84	-0.74	-6.64	-0.905	-1.075	-1.39	-1.36	-6.18	-2.14	-3.24	-3.04	-2.78	-9.13
MXD1	ENSG00000059728	1.37	0.23	0	1	-0.63	1.33	2.48	1.76	3.6	4.64	2.57	1.83	1.17	4.06	3.2	3.41	3.81	2.36	1.025	1.115	-0.23	-1.57	-1.17	2.37	0.26	1.21	1.77	-0.13
CHI3L2	ENSG00000064886	1.32	0.23	0	0.6	1.37	4.31	1.6	0.93	1.63	-0.62	-1.69	-2.74	0.73	1.58	0.4	2.53	-2	1.38	-0.945	-4.145	-4.49	-6.14	-1.61	-0.11	-2.54	0.33	-4.04	-1.11
CDHR5	ENSG00000099834	-0.95	0.23	0	-0.82	-1.45	-0.97	-1.06	7	0.2	1.14	-1.06	1.56	-6.64	-1.64	-1.32	-2.84	-1.47	-2.06	-2.375	-2.385	-3.86	-1.84	-8.98	-3.33	-4.26	-5.04	-3.51	-4.55
TBC1D30	ENSG00000111490	-1.79	0.23	0	-1.18	-0.97	-3.82	-2.19	-1.61	-0.43	1.66	1.94	3.31	1.82	-2.74	-0.2	-3.06	-1.32	0.83	-3.005	-1.865	-0.86	-0.09	-0.52	-4.43	-3.14	-5.26	-3.36	-1.66
KCNJ13	ENSG00000115474	-0.94	0.23	0	-0.5	-0.96	-3.63	-0.81	-1.05	-0.07	3.73	2.6	4.73	0.14	-1.51	1.87	-2.18	2.05	-0.49	-2.645	0.205	-0.2	1.33	-2.2	-3.2	-1.07	-4.38	0.01	-2.98
SCPEP1	ENSG00000121064	0.94	0.23	0	0.9	0.89	0.1	1.03	1.91	4.44	5.09	5.34	3.84	3.6	4.75	5.52	4.79	3.78	4.88	1.865	1.565	2.54	0.44	1.26	3.06	2.58	2.59	1.74	2.39
VASP	ENSG00000125753	1.02	0.23	0	1.37	-0.64	1.16	1.21	0.79	5.14	7.04	5.15	5.65	4.8	6.06	5.58	5.79	5.84	5.36	2.565	3.515	2.35	2.25	2.46	4.37	2.64	3.59	3.8	2.87
COX7B	ENSG00000131174	1.11	0.23	0	1.36	1.96	1.13	0.84	-0.44	2.82	4.14	5.8	4.57	5.16	3.72	5.9	6.4	4.23	4.92	0.245	0.615	3	1.17	2.82	2.03	2.96	4.2	2.19	2.43
KLRG1	ENSG00000139187	1.05	0.23	0	1.09	-0.15	0.86	1.2	3.45	1.9	2.78	-1.36	0.1	-3.64	2.46	1.92	-1.06	0.28	-1.36	-0.675	-0.745	-4.16	-3.3	-5.98	0.77	-1.02	-3.26	-1.76	-3.85
TMEM86A	ENSG00000151117	1.11	0.23	0	0.95	1.41	2.4	0.91	0.57	-2.64	-3.47	-2.74	-2.4	-3.06	-2.25	-2.4	-0.69	-2.64	-2.64	-5.215	-6.995	-5.54	-5.8	-5.4	-3.94	-5.34	-2.89	-4.68	-5.13
FLCN	ENSG00000154803	0.98	0.23	0	1.04	-1.32	0.88	3.58	1	4.29	4.54	1.37	2.93	1.09	4.8	2.24	1.7	6.49	1.79	1.715	1.015	-1.43	-0.47	-1.25	3.11	-0.7	-0.5	4.45	-0.7
FCGR3B	ENSG00000162747	3.61	0.23	0	2.38	-0.18	4.31	4.15	8.65	1.2	4.89	1.35	-0.06	-0.89	3.39	4	5.57	4.29	4.76	-1.375	1.365	-1.45	-3.46	-3.23	1.7	1.06	3.37	2.25	2.27
STK17A	ENSG00000164543	0.91	0.23	0	-0.79	1.41	0.92	0.82	1.01	2.95	3.39	1.23	4.35	2.15	1.14	4.46	1.6	3.98	2.85	0.375	-0.135	-1.57	0.95	-0.19	-0.55	1.52	-0.6	1.94	0.36
PNOC	ENSG00000168081	-1.35	0.23	0	-1.22	-2.62	-1.11	-1.73	0.61	0.03	-2.74	-0.01	2.7	0.86	-2.32	-6.64	-1.94	-1.29	1.31	-2.545	-6.265	-2.81	-0.7	-1.48	-4.01	-9.58	-4.14	-3.33	-1.18
PRB3	ENSG00000197870	-1.58	0.23	0	-1.48	-1.23	-3.96	-2.02	1	3.31	1.87	1.52	3.15	0.69	0.62	-0.32	-3.64	-1.25	1.38	0.735	-1.655	-1.28	-0.25	-1.65	-1.07	-3.26	-5.84	-3.29	-1.11
HLA-DRB6	ENSG00000229391	1.99	0.23	0	1.46	0.72	1.74	2.68	3.93	4.65	5.17	1.12	0.69	0.98	5.68	5.39	2.41	2.95	3.57	2.075	1.645	-1.68	-2.71	-1.36	3.99	2.45	0.21	0.91	1.08
PLAUR	ENSG00000011422	3.21	0.24	0	2.1	-2.16	3.23	4.31	7.25	3.92	6.21	2.26	0.42	-2.74	5.76	2.87	5.25	5	2.01	1.345	2.685	-0.54	-2.98	-5.08	4.07	-0.07	3.05	2.96	-0.48
PNPLA6	ENSG00000032444	1.04	0.24	0.01	1.21	-0.79	0.76	1.15	1.59	6.02	6.75	4.45	5.87	3.08	6.74	5.1	4.64	5.97	4.15	3.445	3.225	1.65	2.47	0.74	5.05	2.16	2.44	3.93	1.66
ZFHX4	ENSG00000091656	4.02	0.24	0	6.31	5.11	5.26	2.49	-0.08	-6.64	-6.64	-5.64	-6.64	-6.64	0.52	-1	-0.36	-4.64	-6.64	-9.215	-10.165	-8.44	-10.04	-8.98	-1.17	-3.94	-2.56	-6.68	-9.13
DGCR14	ENSG00000100056	0.86	0.24	0	1.14	-0.68	0.78	1	0.81	0.36	2.12	0.64	1.5	0.43	0.99	0.61	0.85	1.39	1.01	-2.215	-1.405	-2.16	-1.9	-1.91	-0.7	-2.33	-1.35	-0.65	-1.48
CENPM	ENSG00000100162	1.48	0.24	0	1	-1.98	1.88	1.72	2.27	1.4	2.98	1.27	1.12	-1.79	1.84	-0.14	2.73	2.03	-0.27	-1.175	-0.545	-1.53	-2.28	-4.13	0.15	-3.08	0.53	-0.01	-2.76
CPQ	ENSG00000104324	-1.21	0.24	0	0.86	-2.07	-0.87	-1.32	-1.44	1.72	2.54	0.44	4.11	3.54	2	-0.69	-1.22	0.7	2.66	-0.855	-0.985	-2.36	0.71	1.2	0.31	-3.63	-3.42	-1.34	0.17
CAV2	ENSG00000105971	-0.98	0.24	0.01	-0.88	2.46	-1.21	-1.46	-0.84	0.67	-2.32	0.89	0.66	0.45	-1.25	0.06	-1.15	-2.94	-0.04	-1.905	-5.845	-1.91	-2.74	-1.89	-2.94	-2.88	-3.35	-4.98	-2.53
BCL6	ENSG00000113916	1.51	0.24	0.01	1.33	-1.46	1.26	1.94	5.82	1.96	4.75	0.95	2.86	-1.6	2.82	2.28	1.7	4.08	2.22	-0.615	1.225	-1.85	-0.54	-3.94	1.13	-0.66	-0.5	2.04	-0.27
HES1	ENSG00000114315	1.76	0.24	0	2.28	1.2	4.2	1.78	-2.12	-4.32	-2.56	-6.64	-5.64	-2	-2.25	-1.74	-2.56	-4.64	-3.32	-6.895	-6.085	-9.44	-9.04	-4.34	-3.94	-4.68	-4.76	-6.68	-5.81
EPX	ENSG00000121053	2.65	0.24	0.01	2.68	-2.05	3.65	4.41	1.85	-0.71	1.42	-5.64	-0.67	-1.79	1.86	-1.79	-2.18	4.05	-0.54	-3.285	-2.105	-8.44	-4.07	-4.13	0.17	-4.73	-4.38	2.01	-3.03
ACVR2A	ENSG00000121989	-1.23	0.24	0.01	-3.11	-0.29	-1.03	-1.6	-1.06	2.35	2.19	1.78	3.95	2.33	-2.4	1.16	-0.06	0.15	1.69	-0.225	-1.335	-1.02	0.55	-0.01	-4.09	-1.78	-2.26	-1.89	-0.8
CD93	ENSG00000125810	1.7	0.24	0	1.78	-1.06	2.14	4.09	1.17	-1.43	1.38	-2.4	-5.06	-4.64	0	-0.6	-0.64	-0.79	-3.84	-4.005	-2.145	-5.2	-8.46	-6.98	-1.69	-3.54	-2.84	-2.83	-6.33
TRAF2	ENSG00000127191	1.01	0.24	0	1.12	-0.32	1.11	0.81	2.06	2.46	4.2	1.99	2.35	0.84	3.06	3.13	2.58	1.97	2.23	-0.115	0.675	-0.81	-1.05	-1.5	1.37	0.19	0.38	-0.07	-0.26
IDUA	ENSG00000127415	-1.26	0.24	0	-0.95	-1.48	-4.36	-1.37	0.92	2.62	3.42	2.29	3.7	2.66	0.6	0.92	-3.32	0.23	3.3	0.045	-0.105	-0.51	0.3	0.32	-1.09	-2.02	-5.52	-1.81	0.81
NFATC1	ENSG00000131196	-1.3	0.24	0.01	-0.49	-1.76	-1.11	-0.94	-2.25	1.13	1.87	0.93	2.93	0.87	-0.3	-0.97	-1	0.07	-0.54	-1.445	-1.655	-1.87	-0.47	-1.47	-1.99	-3.91	-3.2	-1.97	-3.03
KRBA1	ENSG00000133619	-0.99	0.24	0.01	-1.63	0.48	-1.05	-0.75	-1.17	0.56	0.37	-0.32	0.48	-2.47	-2.32	0.29	-2.18	-2.12	-3.18	-2.015	-3.155	-3.12	-2.92	-4.81	-4.01	-2.65	-4.38	-4.16	-5.67
FAM13A	ENSG00000138640	-1.22	0.24	0	-0.94	-1.6	-1.58	-1.48	1.24	4.65	5.44	4.99	6.94	2.92	2.65	2.79	2.53	3.31	3.77	2.075	1.915	2.19	3.54	0.58	0.96	-0.15	0.33	1.27	1.28
USP53	ENSG00000145390	-1.33	0.24	0	-2.22	1.64	-0.92	-1.55	-1.51	1.62	0.82	0.5	3.43	2.19	-2	2.18	-1.22	-0.3	1.26	-0.955	-2.705	-2.3	0.03	-0.15	-3.69	-0.76	-3.42	-2.34	-1.23
NCAM1	ENSG00000149294	-1.43	0.24	0	-1.3	-2.02	5.5	-1.4	-1.87	2.31	5.04	-2.25	2.7	4.08	-0.15	1.87	3.31	-0.81	2.92	-0.265	1.515	-5.05	-0.7	1.74	-1.84	-1.07	1.11	-2.85	0.43
ARID5B	ENSG00000150347	-1.12	0.24	0	-0.96	-0.38	-1.47	-0.95	-1.8	4.19	4.21	4.12	4.78	4.9	2.15	3.07	1.77	1.9	3.78	1.615	0.685	1.32	1.38	2.56	0.46	0.13	-0.43	-0.14	1.29
ADGRA3	ENSG00000152990	-0.86	0.24	0.01	-0.84	-0.82	-0.34	-0.94	-1.82	3.19	3.54	2.5	4.35	1.27	1.32	1.87	1.45	1.49	0.14	0.615	0.015	-0.3	0.95	-1.07	-0.37	-1.07	-0.75	-0.55	-2.35
PRKCA	ENSG00000154229	-0.99	0.24	0.01	-1.08	-2.29	-0.79	-1.09	0.12	3.75	3.54	0.96	3.92	2.83	1.57	0.04	-0.6	0.84	2.95	1.175	0.015	-1.84	0.52	0.49	-0.12	-2.9	-2.8	-1.2	0.46
ZNF362	ENSG00000160094	-0.98	0.24	0	-0.83	-1.02	-2.44	-1.09	0.79	1.21	1.97	1.25	2.89	1.41	-0.64	0.04	-2.18	-0.18	1.97	-1.365	-1.555	-1.55	-0.51	-0.93	-2.33	-2.9	-4.38	-2.22	-0.52
FAM86C2P	ENSG00000160172	1.56	0.24	0.01	2.53	1.7	2.07	-1.11	1.02	-1.12	0.83	0.24	1.27	0.41	1.26	2.26	1.91	-1.84	1.12	-3.695	-2.695	-2.56	-2.13	-1.93	-0.43	-0.68	-0.29	-3.88	-1.37
PKN3	ENSG00000160447	1.91	0.24	0	1.57	-0.23	2.58	1.59	3.91	-0.81	-0.1	-0.79	-1.12	-6.64	0.36	-1.06	1.46	-0.4	-4.06	-3.385	-3.625	-3.59	-4.52	-8.98	-1.33	-4	-0.74	-2.44	-6.55
HK3	ENSG00000160883	2.28	0.24	0	1.71	-1.45	2.11	3.04	5.24	3.9	5.19	1.31	0.84	-1.47	5.24	2.73	3.03	3.62	1.97	1.325	1.665	-1.49	-2.56	-3.81	3.55	-0.21	0.83	1.58	-0.52
FBXO33	ENSG00000165355	-0.91	0.24	0.01	-0.9	-0.83	-2.82	1.01	-1	2.28	3.24	1.62	2.19	1.43	0.33	1.55	-2.25	2.09	0.83	-0.295	-0.285	-1.18	-1.21	-0.91	-1.36	-1.39	-4.45	0.05	-1.66
HPRT1	ENSG00000165704	0.8	0.24	0	-0.79	0.74	0.85	0.92	0.82	2.28	2.55	2.69	2.99	1.82	0.46	2.8	2.98	2.77	2.4	-0.295	-0.975	-0.11	-0.41	-0.52	-1.23	-0.14	0.78	0.73	-0.09
HID1	ENSG00000167861	-1.29	0.24	0	-0.46	-1.73	-1.82	-1.59	-0.85	4.79	4.92	6.19	7.09	4.7	3.4	2.11	3.45	3.31	4.2	2.215	1.395	3.39	3.69	2.36	1.71	-0.83	1.25	1.27	1.71
TMEM192	ENSG00000170088	-1.05	0.24	0	-2.19	1.79	-1.26	-0.98	-0.92	1.02	1.68	3.03	3.26	3.34	-2.56	3.22	0.92	0.34	2.8	-1.555	-1.845	0.23	-0.14	1	-4.25	0.28	-1.28	-1.7	0.31
C14orf142	ENSG00000170270	0.95	0.24	0	1.11	1.48	-2.22	0.96	0.79	-0.43	-0.64	0.55	-1.47	1.16	0.15	0.52	-2.64	-1.64	1.72	-3.005	-4.165	-2.25	-4.87	-1.18	-1.54	-2.42	-4.84	-3.68	-0.77
TRIAP1	ENSG00000170855	0.96	0.24	0	-1.28	0.95	0.79	1.12	1.64	0.11	0.55	-0.18	-0.4	-0.09	-2.32	1.06	0.04	-0.34	1.02	-2.465	-2.975	-2.98	-3.8	-2.43	-4.01	-1.88	-2.16	-2.38	-1.47
IL16	ENSG00000172349	-0.91	0.24	0.01	-1.1	0.83	-1.13	-0.92	-0.85	4.27	4.24	4.24	5.83	5.63	2.07	4.6	2.29	2.99	5.13	1.695	0.715	1.44	2.43	3.29	0.38	1.66	0.09	0.95	2.64
COQ2	ENSG00000173085	0.76	0.24	0.01	0.67	0.51	0.89	0.72	1.04	0.65	1.71	0.7	1.45	0.2	0.68	1.67	1.04	0.95	0.93	-1.925	-1.815	-2.1	-1.95	-2.14	-1.01	-1.27	-1.16	-1.09	-1.56
STAP2	ENSG00000178078	0.89	0.24	0	0.94	0.72	0.68	0.87	1.7	-1.18	1.14	1.23	-0.4	-1.29	-0.81	1.36	1.32	-0.69	-0.14	-3.755	-2.385	-1.57	-3.8	-3.63	-2.5	-1.58	-0.88	-2.73	-2.63
NCF1B	ENSG00000182487	1.12	0.24	0	1.36	-1.65	0.96	1.04	3.12	5.59	6.89	5.52	5.68	3.47	6.5	4.18	5.94	5.63	5.54	3.015	3.365	2.72	2.28	1.13	4.81	1.24	3.74	3.59	3.05
ZNF555	ENSG00000186300	-0.93	0.24	0	-0.73	-0.07	-1.4	-0.91	-1.14	1.6	0.77	1.59	1.6	1.44	-0.14	0.01	-0.67	-1.22	0.76	-0.975	-2.755	-1.21	-1.8	-0.9	-1.83	-2.93	-2.87	-3.26	-1.73
TET3	ENSG00000187605	1.02	0.24	0	1.19	-1.28	1.01	2.2	0.84	2.42	4.27	0.89	2.06	0.48	3.11	2.03	1.36	3.65	1.07	-0.155	0.745	-1.91	-1.34	-1.86	1.42	-0.91	-0.84	1.61	-1.42
ZNF69	ENSG00000198429	-0.99	0.24	0	-0.79	-1.18	-1.72	-1	3.4	2.32	4.13	-0.56	3.33	1.26	0.51	2.01	-3.18	0.38	3.52	-0.255	0.605	-3.36	-0.07	-1.08	-1.18	-0.93	-5.38	-1.66	1.03
FICD	ENSG00000198855	-1.46	0.24	0	-2.41	-0.22	-1.89	-0.97	-1.57	2.21	1.39	3.22	3.32	3.74	-1.64	0.44	0.4	0.41	2.77	-0.365	-2.135	0.42	-0.08	1.4	-3.33	-2.5	-1.8	-1.63	0.28
SNORA65	ENSG00000201302	1.58	0.24	0	2.02	-0.58	1.6	1.11	8.39	7.41	8.33	5.96	4.34	0.85	9.15	6.94	7.11	4.39	6.33	4.835	4.805	3.16	0.94	-1.49	7.46	4	4.91	2.35	3.84
PPT2	ENSG00000221988	1.05	0.24	0	0.86	-1.16	1.14	3.9	1.14	4.27	5.33	0.74	0.1	0.46	4.55	3.22	1.36	4.09	1.25	1.695	1.805	-2.06	-3.3	-1.88	2.86	0.28	-0.84	2.05	-1.24
ZNF737	ENSG00000237440	1.16	0.24	0	0.83	1.5	1.08	0.55	3.55	0.5	1.85	1.9	2.13	-0.2	0.73	3.04	2.45	1.38	2.15	-2.075	-1.675	-0.9	-1.27	-2.54	-0.96	0.1	0.25	-0.66	-0.34
SNORD3A	ENSG00000263934	0.97	0.24	0	1	-0.26	1.31	0.83	1.2	18.28	16.84	18.2	16.78	16.68	18.73	15.85	19.02	16.43	17.5	15.705	13.315	15.4	13.38	14.34	17.04	12.91	16.82	14.39	15.01
ENO2	ENSG00000111674	-0.92	0.25	0.01	-1.06	-0.84	-1.76	-0.87	4.28	3.93	4.33	3.07	6.04	-2.94	1.77	2.62	0.41	3.28	-0.12	1.355	0.805	0.27	2.64	-5.28	0.08	-0.32	-1.79	1.24	-2.61
IFI27	ENSG00000165949	1.67	0.25	0.01	2.25	1.19	0.08	1.58	4.38	-0.14	2.56	1.86	2.19	5.11	1.89	3.37	1.28	2.9	7.99	-2.715	-0.965	-0.94	-1.21	2.77	0.2	0.43	-0.92	0.86	5.5
SCAMP5	ENSG00000198794	-1.25	0.25	0.01	-1.02	-2.41	-1.67	-0.97	-0.49	2.63	3.31	4.65	5.22	6	0.53	-0.34	2.08	2.31	5.73	0.055	-0.215	1.85	1.82	3.66	-1.16	-3.28	-0.12	0.27	3.24
MAP3K9	ENSG00000006432	-1.11	0.26	0.01	0.09	-1.25	-4.73	-1.26	-0.82	0.32	0.58	0.39	2.07	-1.12	-0.38	-1.64	-5.64	-1.25	-1.6	-2.255	-2.945	-2.41	-1.33	-3.46	-2.07	-4.58	-7.84	-3.29	-4.09
PFKP	ENSG00000067057	2.48	0.26	0.01	-0.23	1.49	4.58	3.37	2.57	3.33	2.99	-1.84	-3.64	-0.89	2.22	4.17	2.68	-0.4	0.82	0.755	-0.535	-4.64	-7.04	-3.23	0.53	1.23	0.48	-2.44	-1.67
CLTCL1	ENSG00000070371	1.79	0.26	0.01	1.25	-0.54	1.72	2.38	9.6	0.45	2.41	-2.84	-1	-6.64	1.22	1.08	-1.56	0.85	-0.38	-2.125	-1.115	-5.64	-4.4	-8.98	-0.47	-1.86	-3.76	-1.19	-2.87
ACTN1	ENSG00000072110	2.59	0.26	0.01	1.58	-0.69	3.15	3.4	4.23	3.96	6.42	1.73	1.23	-0.06	5.14	4.9	4.63	4.53	2.73	1.385	2.895	-1.07	-2.17	-2.4	3.45	1.96	2.43	2.49	0.24
CHMP4B	ENSG00000101421	0.76	0.26	0.01	0.89	0.69	-0.21	0.78	0.8	3.01	4.57	4.54	5.36	5.52	3.32	4.75	3.63	4.94	6.09	0.435	1.045	1.74	1.96	3.18	1.63	1.81	1.43	2.9	3.6
RBBP8	ENSG00000101773	0.79	0.26	0.01	-0.79	0.68	1.01	0.88	0.82	3.69	4.82	4.46	4.33	3.52	1.88	5	4.94	4.05	4.1	1.115	1.295	1.66	0.93	1.18	0.19	2.06	2.74	2.01	1.61
IL4I1	ENSG00000104951	3.15	0.26	0.01	5.07	1.85	4.06	1.56	3.22	-4.06	-0.25	-3.06	-4.32	-4.32	1.54	1.36	0.87	-3.64	-2.18	-6.635	-3.775	-5.86	-7.72	-6.66	-0.15	-1.58	-1.33	-5.68	-4.67
SUSD1	ENSG00000106868	1.1	0.26	0.01	1.18	-1.06	1.88	0.78	1.36	0.73	3.74	-0.81	1.65	0.03	1.41	1.77	0.65	1.21	0.96	-1.845	0.215	-3.61	-1.75	-2.31	-0.28	-1.17	-1.55	-0.83	-1.53
ARFGEF3	ENSG00000112379	-0.91	0.26	0.01	-0.04	-0.86	-1.69	-1.13	-0.76	-0.07	-0.22	0.11	2.42	1.38	-0.94	-1.94	-2.47	-0.71	0.94	-2.645	-3.745	-2.69	-0.98	-0.96	-2.63	-4.88	-4.67	-2.75	-1.55
PLAGL1	ENSG00000118495	0.88	0.26	0.01	1.02	-0.22	0.87	0.75	1.78	0.89	2.78	-0.69	-0.42	-0.54	1.37	1.84	-0.38	-0.89	0.67	-1.685	-0.745	-3.49	-3.82	-2.88	-0.32	-1.1	-2.58	-2.93	-1.82
KLF12	ENSG00000118922	-2.04	0.26	0.01	-2.43	0.25	-5.55	-2.39	-1.31	3.07	4.18	1.9	5.69	1.11	-0.81	3.82	-5.06	0.77	0.31	0.495	0.655	-0.9	2.29	-1.23	-2.5	0.88	-7.26	-1.27	-2.18
ARL1	ENSG00000120805	-0.78	0.26	0.01	-0.89	1.35	-0.68	-0.83	-0.96	4.43	3.5	5.67	6.13	6.27	2.5	4.5	4.23	3.42	5.7	1.855	-0.025	2.87	2.73	3.93	0.81	1.56	2.03	1.38	3.21
RPP40	ENSG00000124787	1.26	0.26	0.01	-1.6	2.44	1.41	0.88	1.49	-0.81	-0.45	1.16	-1.84	0.43	-3.64	1.9	2.09	-2.12	1.45	-3.385	-3.975	-1.64	-5.24	-1.91	-5.33	-1.04	-0.11	-4.16	-1.04
LAMA5	ENSG00000130702	-0.99	0.26	0.01	0.55	-1.5	-1.1	-0.71	-1.2	3.07	1.55	2.01	4.71	2.54	2.95	-0.97	0.08	2.17	1.81	0.495	-1.975	-0.79	1.31	0.2	1.26	-3.91	-2.12	0.13	-0.68
SERPINF1	ENSG00000132386	0.95	0.26	0.01	0.99	-2.2	2.48	1.08	0.78	2.19	3.12	-0.23	0.1	-0.42	2.63	-0.27	1.9	0.1	0.14	-0.385	-0.405	-3.03	-3.3	-2.76	0.94	-3.21	-0.3	-1.94	-2.35
NES	ENSG00000132688	1.37	0.26	0.01	1.78	3.62	1.35	-1.02	0.98	-1.25	1.62	2.04	3.51	4.64	0.19	5.43	2.9	0.53	5.32	-3.825	-1.905	-0.76	0.11	2.3	-1.5	2.49	0.7	-1.51	2.83
SLC41A2	ENSG00000136052	-0.89	0.26	0.01	-4.13	0.32	-0.79	-1.01	-0.86	1.4	1.52	3.14	3.8	3.57	-4.64	1.25	1.58	0.83	3.07	-1.175	-2.005	0.34	0.4	1.23	-6.33	-1.69	-0.62	-1.21	0.58
EIF4A3	ENSG00000141543	0.84	0.26	0.01	1.14	0.17	0.7	1.05	0.89	2.68	4.5	4.29	3.26	3.42	3.31	4.04	4.41	3.21	4.05	0.105	0.975	1.49	-0.14	1.08	1.62	1.1	2.21	1.17	1.56
KCNN3	ENSG00000143603	-0.95	0.26	0.01	-2.36	3.06	-0.97	-0.79	-1.1	4.52	0.84	7.02	6.04	6.09	0.72	3.96	5.25	3.38	5.43	1.945	-2.685	4.22	2.64	3.75	-0.97	1.02	3.05	1.34	2.94
ATAD2	ENSG00000156802	1.42	0.26	0.01	1.39	-1.49	2.68	1.9	0.98	4.51	5.53	3.25	3.38	1.23	5.45	3.02	5.62	4.54	1.91	1.935	2.005	0.45	-0.02	-1.11	3.76	0.08	3.42	2.5	-0.58
AFMID	ENSG00000183077	1.27	0.26	0.01	0.91	1.21	1.73	0.62	1.88	2.73	3.04	2.08	1.92	1.34	3.06	3.87	3.36	1.27	2.61	0.155	-0.485	-0.72	-1.48	-1	1.37	0.93	1.16	-0.77	0.12
CHSY3	ENSG00000198108	-1.5	0.26	0.01	-2.02	-0.75	-2.08	-1.94	-0.73	-1.69	1.41	2.22	5.91	-0.76	-5.06	-0.18	-0.81	1.63	-1.18	-4.265	-2.115	-0.58	2.51	-3.1	-6.75	-3.12	-3.01	-0.41	-3.67
TOX	ENSG00000198846	-2.36	0.26	0.01	-4.37	-0.54	-2.55	-1.4	-3.05	-0.3	0.5	1.44	2	-2.4	-6.64	-0.84	-2.12	-1.51	-4.32	-2.875	-3.025	-1.36	-1.4	-4.74	-8.33	-3.78	-4.32	-3.55	-6.81
VWA7	ENSG00000204396	-1.3	0.26	0.01	-1.42	1.21	-1.61	-0.87	-2.27	0.66	-2.47	2.1	1.74	-0.97	-1.94	-1.64	-0.4	-1.03	-2.4	-1.915	-5.995	-0.7	-1.66	-3.31	-3.63	-4.58	-2.6	-3.07	-4.89
INO80B-WBP1	ENSG00000274049	-0.93	0.26	0.01	-0.91	0.15	-0.79	-1.1	-3.63	-1.09	1.34	1.64	2.09	2.05	-3.06	0.86	0.07	-1	-0.25	-3.665	-2.185	-1.16	-1.31	-0.29	-4.75	-2.08	-2.13	-3.04	-2.74
NCF4	ENSG00000100365	0.96	0.27	0.01	1.38	-1.92	1.19	1.09	0.7	4.52	5.94	3.81	5.09	3.96	5.45	2.9	4.48	5.11	4.46	1.945	2.415	1.01	1.69	1.62	3.76	-0.04	2.28	3.07	1.97
CDCA3	ENSG00000111665	1.89	0.27	0.01	1.23	-0.81	1.92	2.53	5.44	0.68	2.93	1	0.04	-3.32	1.42	1.26	2.51	2.1	0.25	-1.895	-0.595	-1.8	-3.36	-5.66	-0.27	-1.68	0.31	0.06	-2.24
KLHL36	ENSG00000135686	-0.93	0.27	0.01	-0.35	-1.03	-2.05	-0.69	-1.08	-0.3	0	-1.32	0.67	-1.18	-1.56	-1.94	-4.32	-1.84	-1.84	-2.875	-3.525	-4.12	-2.73	-3.52	-3.25	-4.88	-6.52	-3.88	-4.33
PKHD1	ENSG00000170927	0.77	0.27	0.01	0.87	0.77	4.47	0.67	0.57	-2.47	-0.76	-6.64	-4.06	-5.06	-2.18	-0.47	-2.25	-4.64	-4.64	-5.045	-4.285	-9.44	-7.46	-7.4	-3.87	-3.41	-4.45	-6.68	-7.13
LAMA2	ENSG00000196569	-1.51	0.27	0.01	-2.72	-0.91	-1.98	-1.38	-0.56	1.6	1.88	-0.27	4.45	0.45	-2.64	0.08	-3.18	0.96	0.14	-0.975	-1.645	-3.07	1.05	-1.89	-4.33	-2.86	-5.38	-1.08	-2.35
SFI1	ENSG00000198089	-0.82	0.27	0.01	-1.29	-0.91	0.52	-0.81	-0.74	5.26	5.26	2.31	5.18	2.45	2.82	3.46	2.23	2.5	2.02	2.685	1.735	-0.49	1.78	0.11	1.13	0.52	0.03	0.46	-0.47
SNORA60	ENSG00000199266	-1.1	0.27	0.01	1.25	-2.21	-0.86	-1.03	-1.4	6.47	8.82	5.56	6.69	5.82	7.24	5.41	3.91	3.7	4.96	3.895	5.295	2.76	3.29	3.48	5.55	2.47	1.71	1.66	2.47
SNORA31	ENSG00000199477	0.86	0.27	0.01	1.22	-1.32	0.75	1.04	0.78	7.62	9.82	7.81	5.06	4.19	8.36	7.52	7.99	5	4.74	5.045	6.295	5.01	1.66	1.85	6.67	4.58	5.79	2.96	2.25
GAS7	ENSG00000007237	1.55	0.28	0.01	1.28	-1.14	1.26	3.58	2.1	2.59	4.61	0.7	-1.09	-1.51	3.4	2.53	1.45	2.46	-0.1	0.015	1.085	-2.1	-4.49	-3.85	1.71	-0.41	-0.75	0.42	-2.59
CDKL5	ENSG00000008086	-1.3	0.28	0.01	-0.96	-1.8	-2.33	-1.15	-0.09	1.65	2.73	3.68	4.25	2.97	-0.38	-0.17	0.37	1.08	2.97	-0.925	-0.795	0.88	0.85	0.63	-2.07	-3.11	-1.83	-0.96	0.48
ST6GAL1	ENSG00000073849	-1.17	0.28	0.01	-0.78	1.45	-1.35	-1.44	-1.89	4.46	4.44	6.82	7.07	7.93	2.66	5.57	4.61	3.5	6.75	1.885	0.915	4.02	3.67	5.59	0.97	2.63	2.41	1.46	4.26
LTBP4	ENSG00000090006	-1	0.28	0.01	-0.9	-2.24	-0.82	-1.27	0.52	4.7	4.14	3.48	4.55	1.05	2.75	0.7	1.87	1.22	1.43	2.125	0.615	0.68	1.15	-1.29	1.06	-2.24	-0.33	-0.82	-1.06
SIRPB1	ENSG00000101307	0.82	0.28	0.01	0.78	-1.19	0.86	0.82	3.69	3.09	4.81	3.56	4.51	2.43	3.26	2.67	3.86	4.14	4.86	0.515	1.285	0.76	1.11	0.09	1.57	-0.27	1.66	2.1	2.37
HMOX2	ENSG00000103415	-0.8	0.28	0.01	-0.95	0.5	-0.78	-0.68	-1.18	3.37	2.87	2.91	2.95	2.86	1.36	2.82	1.35	0.45	2.14	0.795	-0.655	0.11	-0.45	0.52	-0.33	-0.12	-0.85	-1.59	-0.35
PLEK	ENSG00000115956	1.21	0.28	0.01	1.17	-0.71	1.61	2.36	0.85	4.14	5.5	2.55	1.99	3.79	4.8	3.96	3.71	3.8	4.39	1.565	1.975	-0.25	-1.41	1.45	3.11	1.02	1.51	1.76	1.9
LSM4	ENSG00000130520	0.76	0.28	0.01	0.56	1.75	0.72	0.64	0.87	1.84	2.42	3	2.28	1.68	1.74	3.91	3.14	1.66	2.29	-0.735	-1.105	0.2	-1.12	-0.66	0.05	0.97	0.94	-0.38	-0.2
EMILIN2	ENSG00000132205	1.15	0.28	0.01	0.98	-1.03	0.99	3.52	1.47	0.51	2.07	-1.89	-3.84	-3.64	0.93	0.12	-1.43	-0.38	-2.64	-2.065	-1.455	-4.69	-7.24	-5.98	-0.76	-2.82	-3.63	-2.42	-5.13
TRIM22	ENSG00000132274	-0.85	0.28	0.01	-0.7	-1	-0.85	-1.43	2.41	4.86	5.84	2.19	5.99	2.36	3.16	3.94	0.55	2.43	3.97	2.285	2.315	-0.61	2.59	0.02	1.47	1	-1.65	0.39	1.48
SORT1	ENSG00000134243	-1.04	0.28	0.01	-1.11	-1.21	0.88	-0.78	-3.95	2.73	3.66	0.63	5.47	4.09	0.52	1.49	0.96	2.83	1.58	0.155	0.135	-2.17	2.07	1.75	-1.17	-1.45	-1.24	0.79	-0.91
PARVG	ENSG00000138964	1.4	0.28	0.01	0.93	-1.61	1.78	1.48	3.24	4.94	5.98	1.52	2.24	-1.36	5.3	3.32	2.86	2.81	0.79	2.365	2.455	-1.28	-1.16	-3.7	3.61	0.38	0.66	0.77	-1.7
GRAP	ENSG00000154016	-1.09	0.28	0.01	-0.96	-0.9	0.5	-1.4	-2.6	4.17	3.79	-0.3	4.6	-1.84	2.14	2	-0.42	1.08	-3.47	1.595	0.265	-3.1	1.2	-4.18	0.45	-0.94	-2.62	-0.96	-5.96
ST5	ENSG00000166444	1.12	0.28	0.01	1.5	0.32	2.12	0.81	1.04	0.42	2.88	-1.29	0.03	0.54	1.51	2.61	0.44	-0.36	1.26	-2.155	-0.645	-4.09	-3.37	-1.8	-0.18	-0.33	-1.76	-2.4	-1.23
VPS37C	ENSG00000167987	1.22	0.28	0.01	1.21	-0.43	1.63	0.8	2.29	1.28	2.2	-0.25	0.95	-2.4	2	1.01	0.93	0.56	-0.86	-1.295	-1.325	-3.05	-2.45	-4.74	0.31	-1.93	-1.27	-1.48	-3.35
RGPD8	ENSG00000169629	-0.99	0.28	0.01	-1.11	-1.66	-0.7	-1.16	0.55	6.26	7.68	6.67	7.62	5.48	4.05	4.96	5.2	4.44	5.88	3.685	4.155	3.87	4.22	3.14	2.36	2.02	3	2.4	3.39
ABCA13	ENSG00000179869	2.3	0.28	0.01	2.08	-2.22	2.18	3.21	3.53	0	3.68	-1.79	-0.22	-2.4	1.82	0.28	0.01	2.81	-0.06	-2.575	0.155	-4.59	-3.62	-4.74	0.13	-2.66	-2.19	0.77	-2.55
MAGEH1	ENSG00000187601	-0.95	0.28	0.01	-1.73	1.18	-0.73	-0.95	-1.19	0.88	0.42	2.34	1.44	3.27	-2.12	1.21	0.85	-1.43	2.55	-1.695	-3.105	-0.46	-1.96	0.93	-3.81	-1.73	-1.35	-3.47	0.06
TCEA3	ENSG00000204219	-2.78	0.28	0.01	0.08	-2.55	-4.74	-2.25	-3.98	1.49	0.34	1.41	0.4	3.65	0.77	-3.47	-4.64	-4.32	1.12	-1.085	-3.185	-1.39	-3	1.31	-0.92	-6.41	-6.84	-6.36	-1.37
HLA-DPB1	ENSG00000223865	1.62	0.28	0.01	1.35	0.22	1.24	2.26	3.38	5.19	5.78	1.86	1.7	-0.38	6.09	5.38	2.58	3.37	1.86	2.615	2.255	-0.94	-1.7	-2.72	4.4	2.44	0.38	1.33	-0.63
FAM157C	ENSG00000260528	2.48	0.28	0.01	1.81	-1.37	3.48	2.14	4.49	4.8	5.29	-0.25	1.51	-1.84	6.27	2.94	3.02	3.02	1.12	2.225	1.765	-3.05	-1.89	-4.18	4.58	0	0.82	0.98	-1.37
TRAF1	ENSG00000056558	-0.83	0.29	0.01	-1.02	-0.87	-1.06	-0.74	1.96	0.85	0.86	-1.6	0.4	-4.06	-1.25	-0.89	-3.47	-2.18	-2.74	-1.725	-2.665	-4.4	-3	-6.4	-2.94	-3.83	-5.67	-4.22	-5.23
MON2	ENSG00000061987	-0.72	0.29	0.01	-0.83	-0.79	-0.8	-0.63	0.86	4.32	5.22	4.67	5.74	3.39	2.46	3.58	3.09	3.32	4	1.745	1.695	1.87	2.34	1.05	0.77	0.64	0.89	1.28	1.51
NLK	ENSG00000087095	-0.71	0.29	0.01	-0.67	-0.07	-0.73	-0.72	-0.79	2.47	3.17	3.35	4.22	3.67	0.81	2.41	1.85	1.67	3.21	-0.105	-0.355	0.55	0.82	1.33	-0.88	-0.53	-0.35	-0.37	0.72
EPB41L1	ENSG00000088367	-1.35	0.29	0.01	-1.47	0.94	-1.68	-0.9	-4.37	4.39	3.24	4.27	6.16	3.89	1.72	3.73	1.69	3.36	1.1	1.815	-0.285	1.47	2.76	1.55	0.03	0.79	-0.51	1.32	-1.39
SLCO4A1	ENSG00000101187	-0.9	0.29	0.01	-1.09	-0.05	-0.69	-0.91	-5.51	-0.64	1.78	1.38	3.22	-2.12	-2.84	1.04	-0.07	0.39	-5.64	-3.215	-1.745	-1.42	-0.18	-4.46	-4.53	-1.9	-2.27	-1.65	-8.13
TGFBR1	ENSG00000106799	-0.89	0.29	0.01	-1.76	-0.98	-1.01	0.03	-0.67	2.81	4.24	2.86	4.82	3.43	-0.23	2.36	1.05	3.33	3.05	0.235	0.715	0.06	1.42	1.09	-1.92	-0.58	-1.15	1.29	0.56
FOXM1	ENSG00000111206	1.06	0.29	0.01	1	-0.88	1.38	2.56	0.81	2.22	4.49	2.28	0.9	0.93	2.67	2.73	3.18	3	1.51	-0.355	0.965	-0.52	-2.5	-1.41	0.98	-0.21	0.98	0.96	-0.98
MRPL19	ENSG00000115364	1.01	0.29	0.01	1.37	0.69	1.37	0.37	1.24	0.82	3.57	3.8	3.53	3.12	1.74	3.75	4.68	2.52	3.97	-1.755	0.045	1	0.13	0.78	0.05	0.81	2.48	0.48	1.48
MAN1C1	ENSG00000117643	-0.85	0.29	0.01	-0.92	-0.63	2.79	-1.03	-1.26	2.01	1.41	-1.15	2.71	-0.67	0.04	-0.04	1.33	-0.29	-1.43	-0.565	-2.115	-3.95	-0.69	-3.01	-1.65	-2.98	-0.87	-2.33	-3.92
SLC16A7	ENSG00000118596	-0.85	0.29	0.01	-2.33	0.88	-0.99	-0.7	-0.87	1.76	1.91	3.49	2.91	3.07	-2	2.33	1.69	0.38	2.56	-0.815	-1.615	0.69	-0.49	0.73	-3.69	-0.61	-0.51	-1.66	0.07
ZNFX1	ENSG00000124201	0.99	0.29	0.01	1.29	-0.78	1.87	0.72	0.95	2.52	4.04	1.51	4.07	1.54	3.33	2.41	2.96	3.57	2.21	-0.055	0.515	-1.29	0.67	-0.8	1.64	-0.53	0.76	1.53	-0.28
AHNAK	ENSG00000124942	-1.19	0.29	0.01	0.91	-1.06	-1.57	-0.96	-5.06	8.45	8.06	9.1	8.84	6.59	8.78	6.08	6.65	5.95	3.36	5.875	4.535	6.3	5.44	4.25	7.09	3.14	4.45	3.91	0.87
TMEM53	ENSG00000126106	-1.05	0.29	0.01	1.51	-1.13	-2.81	-0.76	-1.26	-1.74	-0.58	-1.79	0.49	-1.56	-0.64	-2.64	-5.64	-2.12	-2.32	-4.315	-4.105	-4.59	-2.91	-3.9	-2.33	-5.58	-7.84	-4.16	-4.81
LCA5	ENSG00000135338	-0.95	0.29	0.01	2.77	-0.93	-1.22	-1.57	-0.7	-3.47	1.66	-1	2.47	-0.09	-0.79	-0.15	-3.06	-1.29	-0.49	-6.045	-1.865	-3.8	-0.93	-2.43	-2.48	-3.09	-5.26	-3.33	-2.98
DYSF	ENSG00000135636	2.36	0.29	0.01	1.48	-1.79	2.49	3.11	8.01	4.27	6.27	1.41	2.14	-1.94	5.33	3.39	3.56	5.03	3.3	1.695	2.745	-1.39	-1.26	-4.28	3.64	0.45	1.36	2.99	0.81
BORA	ENSG00000136122	0.75	0.29	0.01	0.67	-0.26	0.73	1.07	0.87	0.69	1.66	1.43	1.74	-0.36	0.72	0.68	1.58	1.72	0.25	-1.885	-1.865	-1.37	-1.66	-2.7	-0.97	-2.26	-0.62	-0.32	-2.24
WDR61	ENSG00000140395	0.76	0.29	0.01	0.89	1.03	0.89	0.59	0.07	2.32	4.13	4.03	3.44	3.92	2.63	4.74	4.36	2.75	4.01	-0.255	0.605	1.23	0.04	1.58	0.94	1.8	2.16	0.71	1.52
ITGA10	ENSG00000143127	-1.77	0.29	0.01	-2.51	-1.01	-1.88	-0.04	-3.16	1.52	-0.2	-1.84	-2.74	-3.64	-2.47	-2.12	-4.64	-4.32	-5.64	-1.055	-3.725	-4.64	-6.14	-5.98	-4.16	-5.06	-6.84	-6.36	-8.13
PDIA6	ENSG00000143870	-0.76	0.29	0.01	-0.78	2.04	-0.83	-1.07	-0.68	4.4	4.89	8.21	7.75	7.87	2.61	6.74	6.6	4.69	7.48	1.825	1.365	5.41	4.35	5.53	0.92	3.8	4.4	2.65	4.99
GRIK4	ENSG00000149403	-1.31	0.29	0.01	-0.94	-1.92	-1.77	-1.52	5.54	-4.64	2.67	2.22	3.33	-3.18	-6.64	-0.38	-0.45	-0.36	0.45	-7.215	-0.855	-0.58	-0.07	-5.52	-8.33	-3.32	-2.65	-2.4	-2.04
TIPARP	ENSG00000163659	-0.79	0.29	0.01	-1.41	-0.81	-0.81	-0.77	-0.24	4.04	4.81	3.04	5.15	2.88	1.45	3.15	1.45	2.53	2.77	1.465	1.285	0.24	1.75	0.54	-0.24	0.21	-0.75	0.49	0.28
FAM102A	ENSG00000167106	-0.9	0.29	0.01	-1.2	-0.55	-0.62	-1.2	-0.94	4.86	3.92	4.02	4.24	2.8	2.52	2.57	2.64	1	2.24	2.285	0.395	1.22	0.84	0.46	0.83	-0.37	0.44	-1.04	-0.25
RASGRP4	ENSG00000171777	2.49	0.29	0.01	1.5	-1.09	2.44	3.54	4.87	-0.45	2.41	-0.84	-2	-3.32	0.62	0.39	1.25	1.5	-0.12	-3.025	-1.115	-3.64	-5.4	-5.66	-1.07	-2.55	-0.95	-0.54	-2.61
ZBTB21	ENSG00000173276	-0.91	0.29	0.01	-1.12	0	-0.96	-0.66	-2.02	1.72	2.63	2.45	3.42	2.38	-0.51	1.96	0.69	0.95	1.12	-0.855	-0.895	-0.35	0.02	0.04	-2.2	-0.98	-1.51	-1.09	-1.37
RIMS2	ENSG00000176406	-2.27	0.29	0.01	-1.28	-2.93	-2.59	-0.46	-4.07	-0.3	-0.03	4.41	0.19	-1.47	-2.74	-4.32	0.81	-2	-4.06	-2.875	-3.555	1.61	-3.21	-3.81	-4.43	-7.26	-1.39	-4.04	-6.55
MTX3	ENSG00000177034	-1.13	0.29	0.01	-1.24	-0.77	-2.78	-1.38	0.2	-0.01	0.99	-0.01	1.75	0.7	-2.4	-0.62	-3.84	-1.74	0.87	-2.585	-2.535	-2.81	-1.65	-1.64	-4.09	-3.56	-6.04	-3.78	-1.62
CHD9	ENSG00000177200	-0.7	0.29	0.01	-0.66	-0.66	-0.63	-0.74	-1.18	3.98	5.23	4.51	5.85	4.31	2.34	3.74	3.12	3.27	3.59	1.405	1.705	1.71	2.45	1.97	0.65	0.8	0.92	1.23	1.1
NECTIN3	ENSG00000177707	-1.26	0.29	0.01	-1.36	0.51	-1.94	-1.72	-0.93	-0.79	-1.18	0.82	3.03	3.25	-3.32	-1.22	-2.06	-0.94	2.7	-3.365	-4.705	-1.98	-0.37	0.91	-5.01	-4.16	-4.26	-2.98	0.21
RCC1	ENSG00000180198	1.26	0.29	0.01	1.99	0.02	1.51	1.75	0.77	1.49	3.65	2.97	1.34	1.09	3.19	3.01	4	2.29	1.64	-1.085	0.125	0.17	-2.06	-1.25	1.5	0.07	1.8	0.25	-0.85
TRAK1	ENSG00000182606	-0.79	0.29	0.01	0.25	-0.9	-1.36	-0.71	-0.76	3.39	4.44	3.7	4.74	2.93	2.9	2.66	1.48	2.2	2.49	0.815	0.915	0.9	1.34	0.59	1.21	-0.28	-0.72	0.16	0
RNFT1	ENSG00000189050	0.77	0.29	0.01	0.61	0.79	1.54	0.47	0.9	0.48	2.01	1.38	1.73	1.99	0.43	2.31	2.45	0.86	2.62	-2.095	-1.515	-1.42	-1.67	-0.35	-1.26	-0.63	0.25	-1.18	0.13
ZNF823	ENSG00000197933	0.88	0.29	0.01	0.27	1	2.19	0.65	0.99	-0.81	0.19	-1.29	-0.47	-0.09	-1.29	0.76	0.53	-1.09	0.6	-3.385	-3.335	-4.09	-3.87	-2.43	-2.98	-2.18	-1.67	-3.13	-1.89
SNORA71D	ENSG00000200354	1.18	0.29	0.01	2.66	-1.3	0.81	1.4	1.33	8.93	8.85	9.55	7.27	8.15	11.48	6.58	9.79	7.72	9.06	6.355	5.325	6.75	3.87	5.81	9.79	3.64	7.59	5.68	6.57
CHML	ENSG00000203668	1.4	0.29	0.01	0	1.31	1.95	0.93	2.79	-0.1	2.54	0.46	0.12	2.56	-0.92	3.49	2	-0.09	4.42	-2.675	-0.985	-2.34	-3.28	0.22	-2.61	0.55	-0.2	-2.13	1.93
ATP11A	ENSG00000068650	0.76	0.3	0.01	0.83	-0.68	0.83	0.62	1.16	3.93	5.51	4.12	4.22	1.42	4.17	4.01	4.39	3.56	2.22	1.355	1.985	1.32	0.82	-0.92	2.48	1.07	2.19	1.52	-0.27
FSCN1	ENSG00000075618	2.49	0.3	0.01	3.54	-2.46	4.92	1.83	2.11	-2.25	0.24	-4.06	-1.43	-4.06	1.41	-3.47	0.85	-0.38	-2.64	-4.825	-3.285	-6.86	-4.83	-6.4	-0.28	-6.41	-1.35	-2.42	-5.13
FNDC3A	ENSG00000102531	-0.95	0.3	0.01	-1.06	-0.22	-1.29	-1.47	-0.65	5.01	6.55	7.64	7.96	5.82	2.85	5.61	5.51	4.34	5.45	2.435	3.025	4.84	4.56	3.48	1.16	2.67	3.31	2.3	2.96
NUTF2	ENSG00000102898	0.76	0.3	0.01	0.66	0.85	-0.2	1.25	0.78	1.57	3.16	2.85	2.23	2.08	1.58	3.55	1.96	2.47	2.63	-1.005	-0.365	0.05	-1.17	-0.26	-0.11	0.61	-0.24	0.43	0.14
LILRB1	ENSG00000104972	-0.78	0.3	0.01	-0.68	-0.87	-1.41	-0.79	1.42	3.49	4.02	2.25	4.94	3.26	1.82	2.28	-0.01	2.29	4.23	0.915	0.495	-0.55	1.54	0.92	0.13	-0.66	-2.21	0.25	1.74
CLINT1	ENSG00000113282	-0.83	0.3	0.01	-0.91	-0.14	-0.63	-0.96	-1.81	6.07	7.48	6.84	7.88	7.46	4.1	6.63	5.46	4.99	6.34	3.495	3.955	4.04	4.48	5.12	2.41	3.69	3.26	2.95	3.85
NAA50	ENSG00000121579	0.79	0.3	0.01	0.68	0.69	1.44	1.01	0.27	3.22	4.21	3.77	3.35	3.47	3.27	4.39	4.73	3.26	3.69	0.645	0.685	0.97	-0.05	1.13	1.58	1.45	2.53	1.22	1.2
ARFGEF2	ENSG00000124198	-0.94	0.3	0.01	-1.09	-0.46	-1.32	-1.24	-0.6	4.95	4.89	5.79	7.02	5.32	2.77	3.66	3.62	3.73	4.98	2.375	1.365	2.99	3.62	2.98	1.08	0.72	1.42	1.69	2.49
TREM1	ENSG00000124731	3.05	0.3	0.01	2.3	-1.96	2.54	4.31	9.02	2.09	5.64	1.22	-0.67	-4.06	4.19	2.55	3.43	3.91	1.83	-0.485	2.115	-1.58	-4.07	-6.4	2.5	-0.39	1.23	1.87	-0.66
TCN1	ENSG00000134827	2.56	0.3	0.01	3.2	-1.23	1.53	4.07	3.68	-0.84	3.12	-0.09	0	-0.1	2.39	0.94	0.97	4.24	2.33	-3.415	-0.405	-2.89	-3.4	-2.44	0.7	-2	-1.23	2.2	-0.16
ANKRD36	ENSG00000135976	-1.04	0.3	0.01	-1.71	-1.38	-0.69	-1.1	2.92	6.37	7.16	5.11	7.02	3.72	3.4	4.79	3.65	3.93	5.66	3.795	3.635	2.31	3.62	1.38	1.71	1.85	1.45	1.89	3.17
SLIT2	ENSG00000145147	-1.74	0.3	0.01	-1.61	1.35	-4.34	-2.41	-1.2	-0.47	-5.06	2.41	2.21	0.08	-3.32	-4.06	-3.18	-2.74	-0.64	-3.045	-8.585	-0.39	-1.19	-2.26	-5.01	-7	-5.38	-4.78	-3.13
DIAPH2	ENSG00000147202	-1.07	0.3	0.01	-1.2	-1.29	-2.33	-0.73	1.22	2.82	3.64	2.37	4.35	0.91	0.5	1.38	-0.94	1.78	1.75	0.245	0.115	-0.43	0.95	-1.43	-1.19	-1.56	-3.14	-0.26	-0.74
PLPP5	ENSG00000147535	-0.86	0.3	0.01	-1.48	0.36	-1.1	-0.74	-0.73	3.48	3.45	6.28	6.88	6.17	0.79	3.22	4.36	4.3	5.74	0.905	-0.075	3.48	3.48	3.83	-0.9	0.28	2.16	2.26	3.25
ZNF394	ENSG00000160908	0.77	0.3	0.01	0.78	-0.48	0.91	0.63	1.18	3.6	5.13	2.75	4.04	2.28	3.76	3.86	3.11	3.4	3.09	1.025	1.605	-0.05	0.64	-0.06	2.07	0.92	0.91	1.36	0.6
CFL1	ENSG00000172757	0.71	0.3	0.01	0.85	0.91	0.66	0.69	0.16	5.93	7.13	6.31	6.65	6.18	6.19	7.59	6.38	6.1	6.33	3.355	3.605	3.51	3.25	3.84	4.5	4.65	4.18	4.06	3.84
C1QA	ENSG00000173372	2.15	0.3	0.01	3.35	0.8	2.86	1.17	2.58	1.47	2.01	-0.14	2.17	0.45	4.9	2.34	2.43	2.3	2.18	-1.105	-1.515	-2.94	-1.23	-1.89	3.21	-0.6	0.23	0.26	-0.31
PHC3	ENSG00000173889	-0.72	0.3	0.01	-0.83	-0.6	-0.88	-0.87	-0.01	5.61	6.87	6.3	8.07	6.04	3.75	5.46	4.63	5.31	6.08	3.035	3.345	3.5	4.67	3.7	2.06	2.52	2.43	3.27	3.59
NR2C2AP	ENSG00000184162	0.84	0.3	0.01	0.8	1.08	1.24	0.7	-0.46	0.69	2.13	2.01	1.63	1.93	0.89	2.8	2.74	1.09	1.68	-1.885	-1.395	-0.79	-1.77	-0.41	-0.8	-0.14	0.54	-0.95	-0.81
UBALD2	ENSG00000185262	1.07	0.3	0.01	1.61	1.01	0.24	1.49	0.99	4.37	7.86	7.91	7.08	6.27	5.6	8.44	7.5	7.66	6.96	1.795	4.335	5.11	3.68	3.93	3.91	5.5	5.3	5.62	4.47
RXRA	ENSG00000186350	1.46	0.3	0.01	1.75	-1.61	0.89	2.57	1.78	1.99	3.84	1.04	1.68	-0.92	3.4	1.18	1.38	3.79	0.29	-0.585	0.315	-1.76	-1.72	-3.26	1.71	-1.76	-0.82	1.75	-2.2
HEXIM1	ENSG00000186834	0.87	0.3	0.01	0.81	-0.68	1.89	1.09	0.71	1.21	2.76	0.32	2.41	0.53	1.42	1.25	1.79	2.42	1.04	-1.365	-0.765	-2.48	-0.99	-1.81	-0.27	-1.69	-0.41	0.38	-1.45
FANCA	ENSG00000187741	0.88	0.3	0.01	0.67	-0.91	1.78	0.87	1.12	5.36	6.6	4.3	5.23	2.4	5.39	4.81	5.65	4.93	3.17	2.785	3.075	1.5	1.83	0.06	3.7	1.87	3.45	2.89	0.68
SULF2	ENSG00000196562	0.88	0.3	0.01	0.72	-0.41	1.14	1.55	0.79	3.32	6.35	1.38	1.6	6.25	3.41	5.18	2	2.28	6.81	0.745	2.825	-1.42	-1.8	3.91	1.72	2.24	-0.2	0.24	4.32
FAM3C	ENSG00000196937	0.78	0.3	0.01	0.78	1.7	0.76	-1.58	0.79	1.75	3.62	4.94	6.55	4.88	1.93	5.05	5.12	2.78	5.44	-0.825	0.095	2.14	3.15	2.54	0.24	2.11	2.92	0.74	2.95
TMSB4X	ENSG00000205542	1.09	0.3	0.01	1.48	0.38	0.71	1.02	2.76	7.55	8.43	9.34	8.18	4.24	8.61	8.23	9.47	8.09	6.08	4.975	4.905	6.54	4.78	1.9	6.92	5.29	7.27	6.05	3.59
IFI30	ENSG00000216490	1.01	0.3	0.01	0.89	0.82	-0.13	1.32	2.9	4.03	5.88	5.37	4.12	0.4	4.34	6.23	4.54	4.45	2.33	1.455	2.355	2.57	0.72	-1.94	2.65	3.29	2.34	2.41	-0.16
SLC4A7	ENSG00000033867	-1.13	0.31	0.01	-0.98	-0.89	-1.51	0.8	-3.1	3.16	3.19	1.2	0.06	3.53	1.1	1.42	-1.18	-0.34	1.57	0.585	-0.335	-1.6	-3.34	1.19	-0.59	-1.52	-3.38	-2.38	-0.92
SEC61A1	ENSG00000058262	-0.74	0.31	0.01	-0.63	0.98	-1.18	-0.74	-0.87	5.58	6.83	8.04	7.62	7.83	3.97	7.38	6.03	5.04	7.32	3.005	3.305	5.24	4.22	5.49	2.28	4.44	3.83	3	4.83
EVI5	ENSG00000067208	-0.78	0.31	0.01	1.19	-0.66	-0.9	-1.77	-0.77	2.17	4.26	3.37	6.01	3.58	2.86	2.77	1.68	1.97	3.13	-0.405	0.735	0.57	2.61	1.24	1.17	-0.17	-0.52	-0.07	0.64
TRIB2	ENSG00000071575	-0.84	0.31	0.01	-0.64	-1.26	-0.68	-1.13	-0.49	2.82	2.58	2.38	4	2.09	1.2	0.34	0.93	0.86	1.82	0.245	-0.945	-0.42	0.6	-0.25	-0.49	-2.6	-1.27	-1.18	-0.67
PCSK5	ENSG00000099139	-1.33	0.31	0.01	-1.51	-1.83	1.56	-0.8	-2.25	1.88	1.64	-2.25	0.11	-0.92	-0.84	-1.29	-1.15	-2.56	-2.32	-0.695	-1.885	-5.05	-3.29	-3.26	-2.53	-4.23	-3.35	-4.6	-4.81
GCDH	ENSG00000105607	0.78	0.31	0.01	0.96	-0.09	0.57	1.06	0.94	2.79	4.48	3.26	3.9	2.37	3.19	3.7	3.23	3.87	3.03	0.215	0.955	0.46	0.5	0.03	1.5	0.76	1.03	1.83	0.54
OGN	ENSG00000106809	1.48	0.31	0.01	2.05	-0.81	2.07	0.86	2.19	-0.32	1.4	-1.89	-0.71	-2.94	1.45	-0.27	-0.22	-1.03	-1.47	-2.895	-2.125	-4.69	-4.11	-5.28	-0.24	-3.21	-2.42	-3.07	-3.96
PFN1	ENSG00000108518	0.76	0.31	0.01	0.55	0.52	0.99	1.13	0.61	4.63	6.24	4.83	4.72	4.44	4.51	6.22	5.27	4.79	4.88	2.055	2.715	2.03	1.32	2.1	2.82	3.28	3.07	2.75	2.39
TARS	ENSG00000113407	0.72	0.31	0.01	0.79	0.61	0.77	1.04	-0.52	6.02	7.03	7.06	7.3	5.12	6.2	7.12	7.27	7.25	4.83	3.445	3.505	4.26	3.9	2.78	4.51	4.18	5.07	5.21	2.34
SLC1A4	ENSG00000115902	-0.81	0.31	0.01	-0.61	0.27	-1.48	-0.99	-0.84	3.22	3.89	6.5	6.3	5.12	1.63	3.56	4.15	3.36	4.62	0.645	0.365	3.7	2.9	2.78	-0.06	0.62	1.95	1.32	2.13
HELLS	ENSG00000119969	0.89	0.31	0.01	1.04	-1.08	1.01	0.63	1.66	3.18	4.54	2.48	3.39	1	3.68	2.54	2.95	2.75	2.12	0.605	1.015	-0.32	-0.01	-1.34	1.99	-0.4	0.75	0.71	-0.37
PPP3CC	ENSG00000120910	-0.74	0.31	0.01	-1.61	-0.21	-0.61	-0.82	-0.8	4.64	4.85	4.55	5.21	4.57	1.79	3.93	3.19	2.51	4.1	2.065	1.325	1.75	1.81	2.23	0.1	0.99	0.99	0.47	1.61
GCNT7	ENSG00000124091	0.79	0.31	0.01	0.82	-1.36	0.69	0.87	4.82	-1.09	0.84	-1.32	0.33	-5.64	-0.86	-1.51	-1.22	0.03	-2.47	-3.665	-2.685	-4.12	-3.07	-7.98	-2.55	-4.45	-3.42	-2.01	-4.96
GIMAP4	ENSG00000133574	0.95	0.31	0.01	0.58	0.31	1.57	1.2	1.09	2.87	2.85	0.1	-0.12	-0.51	2.79	2.56	1.21	0.06	0.24	0.295	-0.675	-2.7	-3.52	-2.85	1.1	-0.38	-0.99	-1.98	-2.25
GOLM1	ENSG00000135052	2.35	0.31	0.01	2.42	1.31	4.59	3.31	-1.99	-0.71	1.64	0.37	-2.18	1.18	1.53	2.59	4.89	0.99	-0.06	-3.285	-1.885	-2.43	-5.58	-1.16	-0.16	-0.35	2.69	-1.05	-2.55
CDK5RAP2	ENSG00000136861	0.96	0.31	0.01	1.09	-1.04	1.58	0.64	1.21	6.61	7.15	4.34	6.2	3.45	7.17	5.2	5.45	5.57	4.29	4.035	3.625	1.54	2.8	1.11	5.48	2.26	3.25	3.53	1.8
PLCB2	ENSG00000137841	1.17	0.31	0.01	1	-1.35	2.14	0.9	1.62	6.99	7.04	2.15	4.14	1.37	7.44	4.7	3.9	3.88	2.47	4.415	3.515	-0.65	0.74	-0.97	5.75	1.76	1.7	1.84	-0.02
USO1	ENSG00000138768	-0.77	0.31	0.01	-0.58	0.62	-0.91	-1.2	-0.83	3.67	4.78	5.39	5.9	4.76	2.12	4.88	3.69	2.67	4.27	1.095	1.255	2.59	2.5	2.42	0.43	1.94	1.49	0.63	1.78
ITGB3BP	ENSG00000142856	0.92	0.31	0.01	1.21	0.59	1.06	0.11	1.45	0.51	3.02	2.46	3.38	1.36	1.22	3.09	2.99	2	2.35	-2.065	-0.505	-0.34	-0.02	-0.98	-0.47	0.15	0.79	-0.04	-0.14
CELSR2	ENSG00000143126	-1.16	0.31	0.01	-1.52	-1.26	0.33	-2.23	-0.72	-2.32	-1.25	-1.64	1.38	-2.06	-5.06	-3.47	-1.94	-3.32	-2.47	-4.895	-4.775	-4.44	-2.02	-4.4	-6.75	-6.41	-4.14	-5.36	-4.96
RUBCN	ENSG00000145016	-0.78	0.31	0.01	-0.75	-0.62	-1.25	-0.99	0.28	5.01	5.37	5.06	6.23	4.62	3.25	3.93	2.97	3.3	4.85	2.435	1.845	2.26	2.83	2.28	1.56	0.99	0.77	1.26	2.36
MFHAS1	ENSG00000147324	-0.79	0.31	0.01	-0.9	-2.39	-0.8	4.09	-0.68	2.09	3.58	-5.06	-0.49	-0.76	0.14	-0.04	-6.64	3.78	-1.15	-0.485	0.055	-7.86	-3.89	-3.1	-1.55	-2.98	-8.84	1.74	-3.64
MS4A3	ENSG00000149516	3.17	0.31	0.01	4.34	-3.49	4.98	4.52	1.73	-1.56	4.07	-2.25	-2.64	-3.64	3.12	-0.92	2.72	2.23	-2.47	-4.135	0.545	-5.05	-6.04	-5.98	1.43	-3.86	0.52	0.19	-4.96
ZFYVE9	ENSG00000157077	-0.92	0.31	0.01	-0.97	-0.58	-1.32	-1.15	-0.58	1.46	2.09	1.28	3.13	1.33	-0.58	0.7	-0.89	-0.03	1	-1.115	-1.435	-1.52	-0.27	-1.01	-2.27	-2.24	-3.09	-2.07	-1.49
ALPL	ENSG00000162551	2.19	0.31	0.01	1.68	0.31	4.68	3.19	1.59	-2.4	0.18	-2.56	-2.4	-1.89	-1.09	-0.1	2.07	0.59	-0.81	-4.975	-3.345	-5.36	-5.8	-4.23	-2.78	-3.04	-0.13	-1.45	-3.3
S100P	ENSG00000163993	2.78	0.31	0.01	1.57	-1.65	3.77	3	5.74	-1.22	1.9	-2.94	-0.76	-3.18	-0.04	-0.81	0.66	1.96	0.58	-3.795	-1.625	-5.74	-4.16	-5.52	-1.73	-3.75	-1.54	-0.08	-1.91
MB21D1	ENSG00000164430	0.86	0.31	0.01	1.72	0.76	1.13	-0.04	0.7	-1.84	0.59	0.79	0.33	0.61	-0.47	0.86	1.4	-1.25	1.12	-4.415	-2.935	-2.01	-3.07	-1.73	-2.16	-2.08	-0.8	-3.29	-1.37
BMI1	ENSG00000168283	-1.06	0.31	0.01	-1.3	-0.65	-1.68	-1.42	0.19	3.66	4.11	6.28	6.68	6.83	1.21	2.64	3.7	3.14	7	1.085	0.585	3.48	3.28	4.49	-0.48	-0.3	1.5	1.1	4.51
LRRN2	ENSG00000170382	-1.38	0.31	0.01	-0.83	-1.73	-1.57	2.08	-2.78	0.65	0.56	0.71	-1.18	2.07	-1.22	-2.25	-1.74	0.24	0.32	-1.925	-2.965	-2.09	-4.58	-0.27	-2.91	-5.19	-3.94	-1.8	-2.17
ABAT	ENSG00000183044	1.2	0.31	0.01	2.08	-1.87	0.74	1.46	1.47	-0.09	2.42	-0.25	0.07	-0.12	1.73	-0.56	-0.09	0.61	0.88	-2.665	-1.105	-3.05	-3.33	-2.46	0.04	-3.5	-2.29	-1.43	-1.61
TMED9	ENSG00000184840	-0.81	0.31	0.01	-1.03	1.76	-1.09	-0.87	-0.7	3.05	4.18	6.56	6.49	5.82	0.93	5.68	4.65	3.72	5.41	0.475	0.655	3.76	3.09	3.48	-0.76	2.74	2.45	1.68	2.92
BAZ1A	ENSG00000198604	0.67	0.31	0.01	0.76	-0.83	0.76	0.65	0.7	4.04	5.88	3.83	4.56	1.57	4.19	4.2	4.02	3.94	2.07	1.465	2.355	1.03	1.16	-0.77	2.5	1.26	1.82	1.9	-0.42
MSRB1	ENSG00000198736	1.72	0.31	0.01	1.88	-0.62	1	2.26	3.63	1.06	4.53	2.66	2.06	0.21	2.62	3.11	3.13	3.74	2.61	-1.515	1.005	-0.14	-1.34	-2.13	0.93	0.17	0.93	1.7	0.12
HSD17B8	ENSG00000204228	-0.74	0.31	0.01	-0.77	1.32	-0.76	-0.69	-1.5	2.43	1.96	4.45	4.3	4.28	0.64	2.92	2.91	1.79	3.36	-0.145	-1.565	1.65	0.9	1.94	-1.05	-0.02	0.71	-0.25	0.87
ARFGAP3	ENSG00000242247	-0.87	0.31	0.01	-1.18	-0.25	-0.71	-0.72	-1.55	4.05	4.56	5.81	6.16	5.63	1.74	3.58	4.34	3.61	4.67	1.475	1.035	3.01	2.76	3.29	0.05	0.64	2.14	1.57	2.18
TGIF2-C20orf24	ENSG00000259399	0.78	0.31	0.01	2.28	0.76	0.69	0.88	-1.15	0.88	4.03	4.22	3.16	4.29	2.95	4.3	4.33	2.87	3.59	-1.695	0.505	1.42	-0.24	1.95	1.26	1.36	2.13	0.83	1.1
TXNIP	ENSG00000265972	-0.99	0.31	0.01	-0.68	0.8	-1.11	-1.18	-2.33	7	6.62	7.86	9.47	8.39	5.32	6.94	5.93	6.26	6.93	4.425	3.095	5.06	6.07	6.05	3.63	4	3.73	4.22	4.44
MYH7B	ENSG00000078814	-1.2	0.32	0.01	0.37	-0.74	-2.94	-1.51	-1.36	-1.84	-1.06	-2.64	0.03	-2.64	-2.18	-2.64	-6.64	-3.64	-3.47	-4.415	-4.585	-5.44	-3.37	-4.98	-3.87	-5.58	-8.84	-5.68	-5.96
RFX2	ENSG00000087903	2.33	0.32	0.01	3.39	-1.78	3.78	2.8	1.47	-1.94	1.14	-3.64	-2.32	-3.06	1.53	-1.74	-0.03	0.12	-2.06	-4.515	-2.385	-6.44	-5.72	-5.4	-0.16	-4.68	-2.23	-1.92	-4.55
STX4	ENSG00000103496	0.75	0.32	0.01	0.54	-0.56	0.94	0.85	1.05	4.53	4.86	3.29	3.93	1.87	4.4	3.5	3.68	3.6	2.6	1.955	1.335	0.49	0.53	-0.47	2.71	0.56	1.48	1.56	0.11
TJP1	ENSG00000104067	-1.23	0.32	0.01	-0.74	2.28	-1.61	-2.04	-1.51	2.01	0.57	3.59	6.01	4.53	0.26	2.72	1.09	1.58	3.6	-0.565	-2.955	0.79	2.61	2.19	-1.43	-0.22	-1.11	-0.46	1.11
KANK1	ENSG00000107104	-0.98	0.32	0.01	-0.64	0.92	-1.1	-1.19	-2.02	1.97	3.76	3.64	3.97	3.73	0.34	4.23	1.73	0.75	2.46	-0.605	0.235	0.84	0.57	1.39	-1.35	1.29	-0.47	-1.29	-0.03
NPHP3	ENSG00000113971	-0.75	0.32	0.01	-1.25	-0.6	-0.87	-0.77	0.58	3.05	2.88	1.59	3.96	1.07	0.66	1.48	-0.07	1.34	1.5	0.475	-0.645	-1.21	0.56	-1.27	-1.03	-1.46	-2.27	-0.7	-0.99
PKD2	ENSG00000118762	-1.13	0.32	0.01	-0.71	-1.62	-0.03	-1.13	-2.04	5.5	5.47	3.79	6.2	3.76	3.79	2.8	3.08	3.06	2.48	2.925	1.945	0.99	2.8	1.42	2.1	-0.14	0.88	1.02	-0.01
TAOK3	ENSG00000135090	-0.9	0.32	0.01	-1.19	-1.5	-0.99	0.24	-0.57	4.37	5.11	4.16	4.8	2.81	2.06	2.58	2.36	3.6	2.49	1.795	1.585	1.36	1.4	0.47	0.37	-0.36	0.16	1.56	0
ARRB2	ENSG00000141480	1.77	0.32	0.01	0.98	-1.39	1.98	3.16	2.53	5.73	7.17	3.32	2.68	1.35	6.16	4.78	4.89	5.63	3.04	3.155	3.645	0.52	-0.72	-0.99	4.47	1.84	2.69	3.59	0.55
TIFA	ENSG00000145365	-0.91	0.32	0.01	-1.79	2.39	-0.64	-1.18	-0.91	-0.1	-0.74	3.29	2.51	3.24	-3.18	1.55	1.89	-0.69	2.69	-2.675	-4.265	0.49	-0.89	0.9	-4.87	-1.39	-0.31	-2.73	0.2
SOGA1	ENSG00000149639	-1.07	0.32	0.01	0.43	-1.21	-1.51	-0.92	-1.5	2.01	1.67	1.17	2.8	0.7	1.74	-0.49	-1.22	-0.04	-0.22	-0.565	-1.855	-1.63	-0.6	-1.64	0.05	-3.43	-3.42	-2.08	-2.71
HAUS1	ENSG00000152240	0.77	0.32	0.01	0.67	0.7	1.13	0.97	-1.05	2.39	2.9	2.35	2.56	2.42	2.42	3.1	2.96	2.41	1.79	-0.185	-0.625	-0.45	-0.84	0.08	0.73	0.16	0.76	0.37	-0.7
NLRP3	ENSG00000162711	1.47	0.32	0.01	1.84	-2.36	0.92	4.75	1.67	3.34	5.9	0.87	-2.74	-2.64	4.84	2.31	1.24	2.47	-1.51	0.765	2.375	-1.93	-6.14	-4.98	3.15	-0.63	-0.96	0.43	-4
PRRC1	ENSG00000164244	-1.17	0.32	0.01	-2.89	0.82	-1.62	-0.81	-1.1	4	4.39	5.17	5.75	5.4	-0.47	4.73	2.66	3.07	4.73	1.425	0.865	2.37	2.35	3.06	-2.16	1.79	0.46	1.03	2.24
SKA3	ENSG00000165480	1.62	0.32	0.01	1.02	0.44	2.38	2.85	1.43	-0.76	0.96	-0.3	-1.4	-1.74	-0.29	0.84	1.72	1.12	-0.76	-3.335	-2.565	-3.1	-4.8	-4.08	-1.98	-2.1	-0.48	-0.92	-3.25
TCP11L2	ENSG00000166046	-1.05	0.32	0.01	-1.22	-0.67	-1.93	2.81	-1.25	4.7	4.79	2.93	4.74	3.1	2.34	3.29	0.07	7.19	2.34	2.125	1.265	0.13	1.34	0.76	0.65	0.35	-2.13	5.15	-0.15
B2M	ENSG00000166710	-0.78	0.32	0.01	-1.25	1.6	-0.87	-0.91	-0.57	11.36	10.8	12.94	12.43	13.57	8.96	12.11	11.28	9.6	13.25	8.785	7.275	10.14	9.03	11.23	7.27	9.17	9.08	7.56	10.76
ZNF16	ENSG00000170631	-0.8	0.32	0.01	-1.04	0.27	-0.71	-1.16	-0.76	0.85	0.65	0.08	0.62	0.12	-1.29	0.32	-1.4	-2.56	-0.32	-1.725	-2.875	-2.72	-2.78	-2.22	-2.98	-2.62	-3.6	-4.6	-2.81
ZNF852	ENSG00000178917	-0.71	0.32	0.01	-1.05	-0.03	-0.75	-0.89	-0.53	1.12	2.34	1.76	2.93	1.43	-1.03	1.64	0.24	0.14	1.14	-1.455	-1.185	-1.04	-0.47	-0.91	-2.72	-1.3	-1.96	-1.9	-1.35
LMLN	ENSG00000185621	-0.94	0.32	0.01	-1.19	-0.62	-1.97	-1	0.2	0	1.56	0.58	2.34	0.87	-2.32	0.12	-2.32	-0.62	1.05	-2.575	-1.965	-2.22	-1.06	-1.47	-4.01	-2.82	-4.52	-2.66	-1.44
DNAH14	ENSG00000185842	2.31	0.32	0.01	1.63	1.27	5.39	3.38	0.84	-0.23	3.47	-4.32	-3.64	2.55	1.01	4.36	1.11	-0.38	3.14	-2.805	-0.055	-7.12	-7.04	0.21	-0.68	1.42	-1.09	-2.42	0.65
PLEKHN1	ENSG00000187583	-1.05	0.32	0.01	-0.83	-2.45	-1.29	-0.62	-0.64	-0.32	-0.36	0.19	0.48	-1.89	-2.18	-4.06	-1.94	-1.94	-2.25	-2.895	-3.885	-2.61	-2.92	-4.23	-3.87	-7	-4.14	-3.98	-4.74
NTRK1	ENSG00000198400	1.68	0.32	0.01	1.33	0.4	2.42	3.89	1.06	0.8	1.63	-2.84	-4.32	-4.06	1.66	1.46	-0.76	-0.34	-3.32	-1.775	-1.895	-5.64	-7.72	-6.4	-0.03	-1.48	-2.96	-2.38	-5.81
SNORA36B	ENSG00000222370	0.98	0.32	0.01	0.79	-1.34	1.27	0.88	6.32	3.44	5.55	2.34	1.79	-1.47	3.63	3.22	3.11	1.51	2.67	0.865	2.025	-0.46	-1.61	-3.81	1.94	0.28	0.91	-0.53	0.18
RBM14	ENSG00000239306	-0.62	0.32	0.01	-0.8	-0.5	-0.72	-0.46	-0.62	1.73	3.03	1.47	3.18	1.06	-0.09	1.75	-0.01	0.99	0.71	-0.845	-0.495	-1.33	-0.22	-1.28	-1.78	-1.19	-2.21	-1.05	-1.78
FGR	ENSG00000000938	2.48	0.33	0.01	1.71	-0.86	2.07	3.68	5.67	2.52	5.78	1.99	0.19	-1.84	3.87	4.05	3.66	3.87	1.89	-0.055	2.255	-0.81	-3.21	-4.18	2.18	1.11	1.46	1.83	-0.6
AKAP8L	ENSG00000011243	0.78	0.33	0.01	1.36	-0.89	0.7	1	0.62	6.36	7.35	5.01	6.58	3.75	7.27	5.58	5.13	6.47	4.21	3.785	3.825	2.21	3.18	1.41	5.58	2.64	2.93	4.43	1.72
TACC3	ENSG00000013810	1.49	0.33	0.01	0.81	-1.32	1.86	2.73	1.93	3.88	4.54	1.77	1.42	0.15	4.09	2.24	3.2	3.76	1.45	1.305	1.015	-1.03	-1.98	-2.19	2.4	-0.7	1	1.72	-1.04
AKAP11	ENSG00000023516	-0.95	0.33	0.01	-1.7	-0.57	-1.28	-1.01	0.19	1.64	2.12	2.11	2.59	0.76	-1.32	0.75	-0.01	-0.38	0.93	-0.935	-1.405	-0.69	-0.81	-1.58	-3.01	-2.19	-2.21	-2.42	-1.56
DCBLD2	ENSG00000057019	-0.72	0.33	0.01	-1.65	-0.78	0.12	-0.67	-0.7	0.25	2.11	1.45	2.9	1.12	-2.64	0.49	0.92	0.41	0.71	-2.325	-1.415	-1.35	-0.5	-1.22	-4.33	-2.45	-1.28	-1.63	-1.78
FAR2	ENSG00000064763	-1.01	0.33	0.01	-1.26	-0.59	-0.83	-0.53	-2.09	2.66	2.41	3.07	3.16	3.43	0.26	1.02	1.45	0.88	2.13	0.085	-1.115	0.27	-0.24	1.09	-1.43	-1.92	-0.75	-1.16	-0.36
ZFYVE26	ENSG00000072121	-0.93	0.33	0.01	-1.24	-0.65	-2.17	-0.53	-0.56	4.62	5.36	3.85	5.31	2.48	2.23	3.89	0.72	3.03	2.16	2.045	1.835	1.05	1.91	0.14	0.54	0.95	-1.48	0.99	-0.33
MCM2	ENSG00000073111	0.9	0.33	0.01	0.58	-0.58	1.6	1.22	0.92	3.91	4.56	1.92	2.53	0.38	3.83	3.17	3.06	2.72	1.02	1.335	1.035	-0.88	-0.87	-1.96	2.14	0.23	0.86	0.68	-1.47
LXN	ENSG00000079257	-1.19	0.33	0.01	-0.68	-1.53	-1.91	1.17	-1.66	1.99	2.15	0.71	0.77	0.69	0.31	-0.42	-2.12	0.9	-0.34	-0.585	-1.375	-2.09	-2.63	-1.65	-1.38	-3.36	-4.32	-1.14	-2.83
DLD	ENSG00000091140	0.69	0.33	0.01	0.73	0.74	-0.48	0.61	1.02	3.77	5.12	4.5	5.09	3.89	3.88	5.36	3.28	4.42	4.59	1.195	1.595	1.7	1.69	1.55	2.19	2.42	1.08	2.38	2.1
PPP2R3C	ENSG00000092020	0.98	0.33	0.01	1.8	0.57	0.85	1.19	0.51	1.75	3.37	3.22	3.29	3.26	3.21	3.4	3.51	3.44	3.64	-0.825	-0.155	0.42	-0.11	0.92	1.52	0.46	1.31	1.4	1.15
RBFOX2	ENSG00000100320	-1.26	0.33	0.01	-1.56	-0.71	-2.08	-1.81	0.53	4.13	3.83	4.12	6.2	3.53	1.34	2.29	1.08	2.1	3.92	1.555	0.305	1.32	2.8	1.19	-0.35	-0.65	-1.12	0.06	1.43
IFT27	ENSG00000100360	-0.77	0.33	0.01	-1.25	-0.89	-0.17	-0.49	-1	3.19	3.27	3.52	3.58	3.18	0.8	1.5	2.65	1.35	2.58	0.615	-0.255	0.72	0.18	0.84	-0.89	-1.44	0.45	-0.69	0.09
SRP54	ENSG00000100883	-0.71	0.33	0.01	-0.54	0.45	-0.81	-0.97	-0.85	4.31	5.17	5.8	6.87	5.32	2.82	5.05	4.21	3.96	4.82	1.735	1.645	3	3.47	2.98	1.13	2.11	2.01	1.92	2.33
DNAJC3	ENSG00000102580	-0.81	0.33	0.01	-0.54	0.71	-0.93	-1.27	-1.05	2.41	3.26	5.9	5.72	4.68	0.91	3.47	4.18	2.4	4.04	-0.165	-0.265	3.1	2.32	2.34	-0.78	0.53	1.98	0.36	1.55
HSDL1	ENSG00000103160	0.68	0.33	0.01	0.86	0.5	0.64	0.34	1.3	-1.79	0.41	0.77	0.4	0.55	-1.51	0.37	0.83	-0.64	1.44	-4.365	-3.115	-2.03	-3	-1.79	-3.2	-2.57	-1.37	-2.68	-1.05
NFKBIB	ENSG00000104825	-0.62	0.33	0.01	-0.54	-0.68	-0.67	0.19	-0.76	0.31	1.82	1.38	1.93	-0.03	-1.18	0.31	-0.04	0.66	-0.47	-2.265	-1.705	-1.42	-1.47	-2.37	-2.87	-2.63	-2.24	-1.38	-2.96
PPP6R1	ENSG00000105063	0.71	0.33	0.01	0.52	-0.46	0.74	1.05	0.88	6.23	7.32	5.13	6.38	4.73	6.08	6.09	5.3	6.34	5.35	3.655	3.795	2.33	2.98	2.39	4.39	3.15	3.1	4.3	2.86
ZNF14	ENSG00000105708	-0.93	0.33	0.01	-2.04	-0.99	-0.59	-1.2	0.52	0.75	1.78	1.23	2.72	0.65	-2.64	-0.1	-0.12	-0.51	1.04	-1.825	-1.745	-1.57	-0.68	-1.69	-4.33	-3.04	-2.32	-2.55	-1.45
ZNF85	ENSG00000105750	2.74	0.33	0.01	0.88	1.3	3.78	4.15	3.59	0.49	1.83	-1.94	-3.84	0.08	0.78	2.76	1.67	0.52	2.46	-2.085	-1.695	-4.74	-7.24	-2.26	-0.91	-0.18	-0.53	-1.52	-0.03
RHEB	ENSG00000106615	0.67	0.33	0.01	0.6	1.09	0.66	0.77	0.08	3.54	4.87	4.39	4.87	4.86	3.48	5.54	4.47	4.43	4.96	0.965	1.345	1.59	1.47	2.52	1.79	2.6	2.27	2.39	2.47
GAB1	ENSG00000109458	-0.75	0.33	0.01	-0.53	-0.4	-1.28	-0.55	-1	4.91	6.27	5.04	6.9	5.82	3.43	5.11	2.92	4.59	5.22	2.335	2.745	2.24	3.5	3.48	1.74	2.17	0.72	2.55	2.73
VWA5A	ENSG00000110002	-0.75	0.33	0.01	-0.6	-0.36	-1.94	-0.6	-0.99	1.51	0.86	2.06	3.43	1.96	-0.06	-0.25	-0.81	1.05	1.37	-1.065	-2.665	-0.74	0.03	-0.38	-1.75	-3.19	-3.01	-0.99	-1.12
PPARD	ENSG00000112033	-0.64	0.33	0.01	-0.98	-0.75	-0.5	-0.66	-0.25	1.34	1.2	0.21	1.44	-0.32	-0.71	-0.4	-1.03	-1.03	-0.43	-1.235	-2.325	-2.59	-1.96	-2.66	-2.4	-3.34	-3.23	-3.07	-2.92
SOX4	ENSG00000124766	1.16	0.33	0.01	1.18	-0.91	0.67	2.2	1.62	-4.32	0.4	-1.64	-6.64	-3.84	-3.64	-1.4	-1.56	-5.06	-2.74	-6.895	-3.125	-4.44	-10.04	-6.18	-5.33	-4.34	-3.76	-7.1	-5.23
AMOT	ENSG00000126016	-1.42	0.33	0.01	0.8	-1.02	-3.28	-2.04	-1.21	-2.84	-1.25	-1.25	1.58	-0.86	-2.64	-3.18	-5.64	-2.84	-1.6	-5.415	-4.775	-4.05	-1.82	-3.2	-4.33	-6.12	-7.84	-4.88	-4.09
HAUS8	ENSG00000131351	1.3	0.33	0.01	1.48	-0.94	1.68	0.75	2.56	0.6	3	1.01	2.12	-1.03	1.66	1.16	2.25	1.65	0.68	-1.975	-0.525	-1.79	-1.28	-3.37	-0.03	-1.78	0.05	-0.39	-1.81
SLC6A6	ENSG00000131389	1.16	0.33	0.01	1.51	-0.52	1.26	0.7	3.72	2.24	3.71	1.66	2.68	-0.04	3.34	2.39	2.42	2.14	2.42	-0.335	0.185	-1.14	-0.72	-2.38	1.65	-0.55	0.22	0.1	-0.07
PTPRE	ENSG00000132334	1.66	0.33	0.01	1.56	-1.81	2.78	2.4	1.37	3.26	5.58	1.21	1.7	-0.27	4.41	2.68	3.69	3.58	0.67	0.685	2.055	-1.59	-1.7	-2.61	2.72	-0.26	1.49	1.54	-1.82
EDEM1	ENSG00000134109	-0.72	0.33	0.01	-0.57	-0.8	-1.77	-0.78	0.07	3.84	5.24	7.53	5.94	5.93	2.31	3.57	4.85	3.3	6.03	1.265	1.715	4.73	2.54	3.59	0.62	0.63	2.65	1.26	3.54
PLAA	ENSG00000137055	0.95	0.33	0.01	0.55	1.2	1.32	1.45	0.22	1.92	4.37	3.92	3.53	3.34	1.8	5.19	4.75	4.06	3.53	-0.655	0.845	1.12	0.13	1	0.11	2.25	2.55	2.02	1.04
ARL3	ENSG00000138175	0.7	0.33	0.01	1.94	0.71	0.66	0.72	-0.21	-3.64	-2	-2.47	-3.32	-1.6	-2	-1.79	-2.4	-3.84	-1.69	-6.215	-5.525	-5.27	-6.72	-3.94	-3.69	-4.73	-4.6	-5.88	-4.18
LARP1B	ENSG00000138709	-0.83	0.33	0.01	-1.55	-0.59	-0.28	-1.15	-0.67	4.61	5.29	5	6.57	4.64	1.84	3.89	4	3.41	4.26	2.035	1.765	2.2	3.17	2.3	0.15	0.95	1.8	1.37	1.77
GAS2L3	ENSG00000139354	2.2	0.33	0.01	2.81	-3.2	1.31	3.51	3.23	0.24	2.23	-2.25	-1.18	-1.64	2.97	-2.4	-1.43	2.26	0.5	-2.335	-1.295	-5.05	-4.58	-3.98	1.28	-5.34	-3.63	0.22	-1.99
KSR1	ENSG00000141068	1.19	0.33	0.01	0.96	-1.06	2.08	1.02	1.68	4.67	5.06	1.83	3.67	-0.07	5.07	3.08	3.51	3.58	1.06	2.095	1.535	-0.97	0.27	-2.41	3.38	0.14	1.31	1.54	-1.43
TMEM91	ENSG00000142046	0.95	0.33	0.01	0.68	-1.96	1.16	1	5.03	2.63	3.06	0.57	1.43	-2.94	2.67	-0.03	1.21	1.32	0.37	0.055	-0.465	-2.23	-1.97	-5.28	0.98	-2.97	-0.99	-0.72	-2.12
CCDC150	ENSG00000144395	0.83	0.33	0.01	0.81	-0.31	3.93	1.04	0.64	1.57	2.4	-1.09	0.28	-1	1.77	1.35	2.69	0.21	-0.54	-1.005	-1.125	-3.89	-3.12	-3.34	0.08	-1.59	0.49	-1.83	-3.03
ARHGAP26	ENSG00000145819	0.92	0.33	0.01	0.6	-1.61	1.24	0.93	1.63	6.15	6.94	3.36	4.48	2.02	6.1	4.28	4.1	4.27	3.12	3.575	3.415	0.56	1.08	-0.32	4.41	1.34	1.9	2.23	0.63
TRPT1	ENSG00000149743	-0.8	0.33	0.01	-1.05	1	-1	-0.56	-1.07	1.58	2.22	3.83	3.9	2.85	-0.56	2.79	2.03	1.57	2.2	-0.995	-1.305	1.03	0.5	0.51	-2.25	-0.15	-0.17	-0.47	-0.29
NGLY1	ENSG00000151092	-0.72	0.33	0.01	-1.63	-0.73	-0.65	-0.79	0.85	3.75	5.18	4.68	5.72	4.17	0.87	3.61	3.27	3.07	4.78	1.175	1.655	1.88	2.32	1.83	-0.82	0.67	1.07	1.03	2.29
GLT1D1	ENSG00000151948	1.97	0.33	0.01	1.09	-2.06	2	2.82	4.31	0.86	3.33	-0.27	-0.49	-2.4	1.42	0.11	1.32	1.98	0.44	-1.715	-0.195	-3.07	-3.89	-4.74	-0.27	-2.83	-0.88	-0.06	-2.05
NPR2	ENSG00000159899	-0.8	0.33	0.01	1.51	-0.6	-0.96	-0.85	-1.94	0.75	1.79	0.4	2.03	0.73	1.85	0.39	-1.36	-0.71	-0.47	-1.825	-1.735	-2.4	-1.37	-1.61	0.16	-2.55	-3.56	-2.75	-2.96
FAM189B	ENSG00000160767	0.79	0.33	0.01	0.54	2.09	0.75	0.3	1.05	-1.18	-0.81	0.2	-1.29	-0.71	-1.32	1.1	0.38	-2.4	0.01	-3.755	-4.335	-2.6	-4.69	-3.05	-3.01	-1.84	-1.82	-4.44	-2.48
POLR3K	ENSG00000161980	0.69	0.33	0.01	-0.49	0.79	1.2	0.57	0.71	-0.89	1.25	0.78	0.61	0.7	-2.32	1.56	1.46	-0.1	1.21	-3.465	-2.275	-2.02	-2.79	-1.64	-4.01	-1.38	-0.74	-2.14	-1.28
ARPC5	ENSG00000162704	0.71	0.33	0.01	0.99	0.47	0.87	0.83	0.41	1.82	3.26	2.58	2.5	3.29	2.26	3.17	2.89	2.14	3.61	-0.755	-0.265	-0.22	-0.9	0.95	0.57	0.23	0.69	0.1	1.12
KRTCAP2	ENSG00000163463	-0.89	0.33	0.01	-1.43	1.94	-0.6	-1.21	-0.96	7.41	7.05	9.67	10.09	10.54	4.79	8.78	8.31	6.84	9.97	4.835	3.525	6.87	6.69	8.2	3.1	5.84	6.11	4.8	7.48
AIM2	ENSG00000163568	-1.46	0.33	0.01	-2.68	-1.6	-0.82	-2	1.13	2.02	1.99	4.65	4.61	4.36	-2.18	-0.67	3.05	0.24	5.14	-0.555	-1.535	1.85	1.21	2.02	-3.87	-3.61	0.85	-1.8	2.65
SALL2	ENSG00000165821	2.4	0.33	0.01	3.48	4.08	3.07	-0.82	1.26	-6.64	-3.64	-5.06	-2.94	-1.6	-3.06	0.73	-2.25	-5.64	-0.74	-9.215	-7.165	-7.86	-6.34	-3.94	-4.75	-2.21	-4.45	-7.68	-3.23
KIAA0101	ENSG00000166803	1.22	0.33	0.01	1.36	1.17	0.71	3.86	0.62	-3.64	1.8	1.43	-0.86	0.19	-2.74	2.58	1.56	3.08	0.64	-6.215	-1.725	-1.37	-4.26	-2.15	-4.43	-0.36	-0.64	1.04	-1.85
IRF2BP2	ENSG00000168264	-1	0.33	0.01	-1.15	0.29	-1.68	-0.6	-1.36	3.21	4.51	4.46	5.4	5.38	0.94	4.2	1.89	3.01	4.55	0.635	0.985	1.66	2	3.04	-0.75	1.26	-0.31	0.97	2.06
FAM161A	ENSG00000170264	-0.84	0.33	0.01	-1.13	-0.62	0.46	-1.52	-0.78	0.45	1.54	-1	3.47	1.73	-1.79	0.11	-1.15	-0.22	1.27	-2.125	-1.985	-3.8	0.07	-0.61	-3.48	-2.83	-3.35	-2.26	-1.22
PFKFB3	ENSG00000170525	0.79	0.33	0.01	0.65	-1.52	0.76	0.97	3.31	5.34	6.2	2.91	5.03	-0.76	5.35	3.65	3.09	4.87	1.43	2.765	2.675	0.11	1.63	-3.1	3.66	0.71	0.89	2.83	-1.06
CNP	ENSG00000173786	0.72	0.33	0.01	0.56	-0.29	0.72	0.92	1.08	2.05	3.26	2.94	2.25	2.94	1.94	2.23	3.09	2.03	3.69	-0.525	-0.265	0.14	-1.15	0.6	0.25	-0.71	0.89	-0.01	1.2
DPY19L2	ENSG00000177990	1.5	0.33	0.01	-0.7	0.8	1.93	2.5	2.17	1.86	3.55	-0.4	-2.47	2.42	0.16	3.87	1.12	-0.45	3.87	-0.715	0.025	-3.2	-5.87	0.08	-1.53	0.93	-1.08	-2.49	1.38
BEND3	ENSG00000178409	0.68	0.33	0.01	0.98	0.78	0.59	-0.58	0.67	-2.12	-1.94	-2.32	-0.84	-3.32	-1.69	-1.64	-2.32	-3.18	-2.84	-4.695	-5.465	-5.12	-4.24	-5.66	-3.38	-4.58	-4.52	-5.22	-5.33
WRB	ENSG00000182093	0.76	0.33	0.01	0.51	1.1	1.03	0.82	0.36	0.66	1.46	2.24	1.41	2.36	0.5	2.15	2.74	1.04	2.64	-1.915	-2.065	-0.56	-1.99	0.02	-1.19	-0.79	0.54	-1	0.15
COA3	ENSG00000183978	0.96	0.33	0.01	1.09	1.35	0.78	0.06	1.39	0.18	-0.25	1.42	0.56	1.29	0.74	0.75	1.64	-0.89	2.24	-2.395	-3.775	-1.38	-2.84	-1.05	-0.95	-2.19	-0.56	-2.93	-0.25
ZNF836	ENSG00000196267	-1.3	0.33	0.01	-4.33	0.09	-1.83	-0.99	-1.08	0.64	0.58	0.42	1.79	1.3	-5.64	0.03	-2.32	-1.15	0.65	-1.935	-2.945	-2.38	-1.61	-1.04	-7.33	-2.91	-4.52	-3.19	-1.84
ZNF565	ENSG00000196357	-0.98	0.33	0.01	-0.6	-1.44	-1.28	-1.35	0.52	-0.22	1.48	-0.43	1.6	0.2	-1.79	-0.97	-2.56	-1.84	0.58	-2.795	-2.045	-3.23	-1.8	-2.14	-3.48	-3.91	-4.76	-3.88	-1.91
ENTPD4	ENSG00000197217	-0.72	0.33	0.01	-0.55	-0.85	-1.63	-0.76	-0.23	5	6.44	6.41	7.76	5.51	3.5	4.73	3.89	5.15	5.41	2.425	2.915	3.61	4.36	3.17	1.81	1.79	1.69	3.11	2.92
SERPINA1	ENSG00000197249	2.71	0.33	0.01	2.89	0.34	1.64	4.09	4.6	1.58	5.21	2.8	-0.29	-1.18	4.42	4.96	3.99	3.99	1.85	-0.995	1.685	0	-3.69	-3.52	2.73	2.02	1.79	1.95	-0.64
HLA-DRA	ENSG00000204287	1.27	0.33	0.01	0.68	1.66	0.51	2.27	1.23	5.73	6.5	3.39	2.7	2.45	5.77	7.88	3.3	4.38	3.29	3.155	2.975	0.59	-0.7	0.11	4.08	4.94	1.1	2.34	0.8
LIN52	ENSG00000205659	-1.48	0.33	0.01	-2.17	-1.05	-2.72	-0.51	-0.93	0.92	2.05	2.39	2.9	1.71	-2.64	0.08	-1.36	0.64	1.16	-1.655	-1.475	-0.41	-0.5	-0.63	-4.33	-2.86	-3.56	-1.4	-1.33
ZNF486	ENSG00000256229	1.44	0.33	0.01	-3.03	0.86	1.58	1.89	3.68	-2	-0.38	-0.43	-2.84	-4.32	-6.64	0.01	0.69	-1.69	-1.89	-4.575	-3.905	-3.23	-6.24	-6.66	-8.33	-2.93	-1.51	-3.73	-4.38
BOP1	ENSG00000261236	0.78	0.33	0.01	1.08	1.2	0.5	0.62	0.52	3.96	5.1	4.44	3.26	2.82	4.51	5.91	4.33	2.61	3.2	1.385	1.575	1.64	-0.14	0.48	2.82	2.97	2.13	0.57	0.71
CDK11A	ENSG00000008128	0.67	0.34	0.02	1.12	-1.07	0.78	0.59	0.65	6.38	7.02	4.77	5.67	3.54	6.98	5.03	4.98	4.97	4.01	3.805	3.495	1.97	2.27	1.2	5.29	2.09	2.78	2.93	1.52
KIF1B	ENSG00000054523	1.02	0.34	0.02	0.92	-1.14	3.05	1.4	0.75	2.52	4.95	1.85	3.13	2.2	2.87	2.87	4.64	3.58	2.74	-0.055	1.425	-0.95	-0.27	-0.14	1.18	-0.07	2.44	1.54	0.25
SUCO	ENSG00000094975	-0.69	0.34	0.01	-0.95	-0.85	-0.51	0.83	-0.79	4.73	5.8	4.34	5.75	6.14	2.71	4.08	3.08	5.39	5.68	2.155	2.275	1.54	2.35	3.8	1.02	1.14	0.88	3.35	3.19
MAGED2	ENSG00000102316	-0.78	0.34	0.01	-0.97	1.14	-1.2	-0.53	-0.92	2.61	2.24	4.7	4.61	5.7	0.58	2.98	2.66	2.33	5.15	0.035	-1.285	1.9	1.21	3.36	-1.11	0.04	0.46	0.29	2.66
SIPA1L3	ENSG00000105738	-0.74	0.34	0.02	0.7	-0.7	-0.54	-1.21	-0.96	3.9	4.71	4.11	5.67	4.35	3.97	3.18	2.82	2.41	3.78	1.325	1.185	1.31	2.27	2.01	2.28	0.24	0.62	0.37	1.29
SLAMF1	ENSG00000117090	-1.18	0.34	0.02	-0.69	-1.65	-3.08	0.58	-1.21	4.41	4.14	3.52	-0.76	7.02	2.73	1.43	-0.64	-1.47	6.28	1.835	0.615	0.72	-4.16	4.68	1.04	-1.51	-2.84	-3.51	3.79
CLIP1	ENSG00000130779	-0.71	0.34	0.02	0.25	-0.8	-1.1	-0.49	-0.87	3.23	4.08	4.93	5.36	3.49	2.73	2.43	3.01	3.13	2.97	0.655	0.555	2.13	1.96	1.15	1.04	-0.51	0.81	1.09	0.48
CHMP1A	ENSG00000131165	0.88	0.34	0.02	1.76	-0.34	0.74	1.22	0.69	2.03	3.76	2.75	3.31	1.34	3.44	2.67	2.91	3.51	1.84	-0.545	0.235	-0.05	-0.09	-1	1.75	-0.27	0.71	1.47	-0.65
CCNB1	ENSG00000134057	1.06	0.34	0.01	0.76	0.32	1.5	3.29	0.79	2.35	4.38	3.15	1.56	2.06	2.5	4.11	4.18	4.69	2.62	-0.225	0.855	0.35	-1.84	-0.28	0.81	1.17	1.98	2.65	0.13
TTYH3	ENSG00000136295	0.86	0.34	0.02	1.13	-0.75	0.8	0.64	2.16	0.7	2.67	0.31	0.97	-3.18	1.32	1.07	0.55	0.34	-1.74	-1.875	-0.855	-2.49	-2.43	-5.52	-0.37	-1.87	-1.65	-1.7	-4.23
CNOT6L	ENSG00000138767	-0.61	0.34	0.01	-1.61	-0.66	-0.49	-0.55	-0.63	4.06	5.64	4.1	4.91	5.09	1.21	4.15	2.88	2.59	4.73	1.485	2.115	1.3	1.51	2.75	-0.48	1.21	0.68	0.55	2.24
MCTP2	ENSG00000140563	-1.09	0.34	0.01	-0.59	-1.94	-1.4	-1	-0.51	3.65	5.53	3.77	5.82	4.24	2.08	2.46	1.52	2.87	3.96	1.075	2.005	0.97	2.42	1.9	0.39	-0.48	-0.68	0.83	1.47
ARL6IP5	ENSG00000144746	0.77	0.34	0.02	0.84	1.54	0.91	0.56	-1.25	3.34	4.28	4.28	4.47	5.84	3.59	5.51	4.64	3.72	5.08	0.765	0.755	1.48	1.07	3.5	1.9	2.57	2.44	1.68	2.59
NR6A1	ENSG00000148200	1.63	0.34	0.02	0.84	1.64	3.84	2.4	0.01	-0.94	1.55	-3.06	-3.47	-2	-0.69	2.92	0.62	-1.6	-1.94	-3.515	-1.975	-5.86	-6.87	-4.34	-2.38	-0.02	-1.58	-3.64	-4.43
GPR180	ENSG00000152749	-0.96	0.34	0.02	-1.45	0.71	-1.35	-1.25	-0.57	-2	-1.12	-0.27	0.25	-2.74	-4.64	-0.92	-2.47	-3.06	-3.06	-4.575	-4.645	-3.07	-3.15	-5.08	-6.33	-3.86	-4.67	-5.1	-5.55
HHEX	ENSG00000152804	1.53	0.34	0.02	2.12	-0.92	0.8	2.26	2.4	-0.23	2.01	-1.15	-0.86	-1.74	1.63	0.2	-0.92	0.81	-0.14	-2.805	-1.515	-3.95	-4.26	-4.08	-0.06	-2.74	-3.12	-1.23	-2.63
MERTK	ENSG00000153208	-1.26	0.34	0.02	0.09	-1.13	-0.85	-1.81	-4.04	3.04	3.88	2.95	6.18	4.9	2.34	1.81	1.32	2.08	2.33	0.465	0.355	0.15	2.78	2.56	0.65	-1.13	-0.88	0.04	-0.16
GALK2	ENSG00000156958	-0.73	0.34	0.02	-0.53	0.41	-0.81	-0.86	-1.43	2.95	4.5	4.36	5.18	4.38	1.46	4.35	2.78	2.42	3.5	0.375	0.975	1.56	1.78	2.04	-0.23	1.41	0.58	0.38	1.01
PADI4	ENSG00000159339	2.36	0.34	0.01	1.71	-2.12	1.95	3.42	7.36	2.11	5.09	0.19	1.15	-1.56	3.46	1.8	1.72	4.47	3.26	-0.465	1.565	-2.61	-2.25	-3.9	1.77	-1.14	-0.48	2.43	0.77
CEP120	ENSG00000168944	-0.67	0.34	0.02	-0.83	-0.27	-1.31	-0.69	-0.49	2.35	3.59	3.51	4.46	2.81	0.5	2.6	1.36	1.96	2.54	-0.225	0.065	0.71	1.06	0.47	-1.19	-0.34	-0.84	-0.08	0.05
C15orf40	ENSG00000169609	1.01	0.34	0.02	1.73	1.47	1.19	0.56	0.11	-0.4	1.67	1.5	1.24	1.86	0.97	2.82	2.17	0.51	1.97	-2.975	-1.855	-1.3	-2.16	-0.48	-0.72	-0.12	-0.03	-1.53	-0.52
SOCS5	ENSG00000171150	-0.81	0.34	0.02	-0.41	-0.55	-1.24	-0.7	-1.13	-0.92	0.1	-0.86	0.4	0.08	-2.25	-1.25	-2.94	-2.12	-0.6	-3.495	-3.425	-3.66	-3	-2.26	-3.94	-4.19	-5.14	-4.16	-3.09
TMEM134	ENSG00000172663	-0.66	0.34	0.02	-0.61	-0.53	-1.02	-0.84	-0.04	3.7	4.17	3.88	5.1	3.53	2.12	2.84	2.05	2.38	3.56	1.125	0.645	1.08	1.7	1.19	0.43	-0.1	-0.15	0.34	1.07
NBEA	ENSG00000172915	-1.4	0.34	0.02	-2.01	-0.75	-2.49	-1.63	0.87	2.06	3.97	2.31	4.28	2.97	-1.29	2.37	-1.18	0.43	3.58	-0.515	0.445	-0.49	0.88	0.63	-2.98	-0.57	-3.38	-1.61	1.09
WDR25	ENSG00000176473	-1.06	0.34	0.02	-4.05	-0.63	-1.5	-0.58	-0.64	-0.71	0.71	0.31	1.52	0.03	-6.64	-0.74	-2.06	-0.84	-0.34	-3.285	-2.815	-2.49	-1.88	-2.31	-8.33	-3.68	-4.26	-2.88	-2.83
PPFIA3	ENSG00000177380	-1.24	0.34	0.01	0.81	-1.42	-1.64	-0.69	-2.33	0.53	0.87	0.21	0.99	-0.18	0.73	-1.56	-2.32	-1.51	-1.64	-2.045	-2.655	-2.59	-2.41	-2.52	-0.96	-4.5	-4.52	-3.55	-4.13
HLA-DRB1	ENSG00000196126	1.85	0.34	0.02	0.71	1.08	1.23	2.8	3.44	5.41	6.84	3.56	1.57	0.73	5.49	7.5	4.28	4	3.01	2.835	3.315	0.76	-1.83	-1.61	3.8	4.56	2.08	1.96	0.52
FAM228B	ENSG00000219626	-0.68	0.34	0.01	1.12	-1.06	-0.68	-0.56	-0.79	0.08	1.27	0.56	2.24	2.05	0.69	-0.71	-0.89	-0.09	1.58	-2.495	-2.255	-2.24	-1.16	-0.29	-1	-3.65	-3.09	-2.13	-0.91
AMY2B	ENSG00000240038	-0.98	0.34	0.01	-0.98	-1.32	-4.55	-0.66	0.85	5.22	5.86	3.58	5.84	4.91	3.17	3.57	-2.25	3.38	5.51	2.645	2.335	0.78	2.44	2.57	1.48	0.63	-4.45	1.34	3.02
RFXANK	ENSG00000064490	0.67	0.35	0.02	0.71	0.77	0.21	1.69	0.52	3.87	4.95	5.2	3.95	4.73	3.96	5.24	4.77	4.81	5.12	1.295	1.425	2.4	0.55	2.39	2.27	2.3	2.57	2.77	2.63
STOML1	ENSG00000067221	-0.62	0.35	0.02	-0.56	1.25	-0.72	-0.59	-0.87	0.37	-0.43	0.33	-0.18	-0.51	-1.15	0.44	-1.15	-2.56	-1.03	-2.205	-3.955	-2.47	-3.58	-2.85	-2.84	-2.5	-3.35	-4.6	-3.52
UBE2T	ENSG00000077152	1.07	0.35	0.02	-0.94	1.05	1.53	2.12	0.62	2.75	2.61	2.45	1.58	1.73	0.75	3.24	3.51	3.05	2.18	0.175	-0.915	-0.35	-1.82	-0.61	-0.94	0.3	1.31	1.01	-0.31
MAP2	ENSG00000078018	-0.97	0.35	0.02	0.64	-1.33	-1.22	-0.55	-1.61	-3.47	0.06	0.62	0.53	2.36	-3.47	-2.25	-1.43	-1.79	1.37	-6.045	-3.465	-2.18	-2.87	0.02	-5.16	-5.19	-3.63	-3.83	-1.12
ZNF184	ENSG00000096654	-0.88	0.35	0.02	-0.56	0.4	-1.72	-0.84	-1.24	0.28	1.09	1.14	2.87	1.69	-1.25	0.92	-1.47	0.15	0.93	-2.295	-2.435	-1.66	-0.53	-0.65	-2.94	-2.02	-3.67	-1.89	-1.56
HMOX1	ENSG00000100292	1.9	0.35	0.02	4.37	-0.49	1.85	0.99	2.86	1.46	3.27	1.19	3.37	0.61	6.17	1.99	2.61	3.24	2.52	-1.115	-0.255	-1.61	-0.03	-1.73	4.48	-0.95	0.41	1.2	0.03
DESI1	ENSG00000100418	0.71	0.35	0.02	0.5	1.21	-0.71	0.81	0.82	3.13	3.56	5.56	2.97	3.33	2.95	4.39	4.09	2.58	3.91	0.555	0.035	2.76	-0.43	0.99	1.26	1.45	1.89	0.54	1.42
PLA2G15	ENSG00000103066	-0.7	0.35	0.02	-3.03	0.38	-0.61	-0.82	-0.66	1.16	0.48	1.77	2.51	2.16	-3.47	0.28	0.41	-0.18	1.78	-1.415	-3.045	-1.03	-0.89	-0.18	-5.16	-2.66	-1.79	-2.22	-0.71
COTL1	ENSG00000103187	1.81	0.35	0.02	1.11	-0.39	1.56	3.72	2.74	2.25	3.7	1.01	-1.4	-2.06	2.84	2.55	2.11	2.35	-0.23	-0.325	0.175	-1.79	-4.8	-4.4	1.15	-0.39	-0.09	0.31	-2.72
CUBN	ENSG00000107611	-0.87	0.35	0.02	-1.78	-0.77	-1.16	-0.68	2.63	1.85	1.77	-0.07	1.34	-1.64	-1.22	0.15	-2.06	-1.15	0.11	-0.725	-1.755	-2.87	-2.06	-3.98	-2.91	-2.79	-4.26	-3.19	-2.38
CPEB3	ENSG00000107864	-1.11	0.35	0.02	-2.8	-0.31	-1.62	-0.6	-0.88	-0.29	0.26	0.67	1.6	-0.06	-4.64	-0.79	-1.84	-0.79	-0.58	-2.865	-3.265	-2.13	-1.8	-2.4	-6.33	-3.73	-4.04	-2.83	-3.07
CNTNAP1	ENSG00000108797	1.09	0.35	0.02	1.13	0.65	1.48	-0.87	2.99	0.97	4.06	0.82	3.55	-1.74	1.59	4.19	1.83	0.78	0.25	-1.605	0.535	-1.98	0.15	-4.08	-0.1	1.25	-0.37	-1.26	-2.24
ZNF684	ENSG00000117010	-0.74	0.35	0.02	-0.54	0.48	-1.51	-0.79	-0.88	-0.76	0.08	-0.09	0.46	-0.12	-2.25	0.01	-2.47	-2.18	-0.64	-3.335	-3.445	-2.89	-2.94	-2.46	-3.94	-2.93	-4.67	-4.22	-3.13
TGFBI	ENSG00000120708	1.69	0.35	0.02	1.7	0.93	2.95	2.57	0.3	3.32	4.32	0.59	0.12	-1.4	4.65	4.79	3.26	2.24	-1.15	0.745	0.795	-2.21	-3.28	-3.74	2.96	1.85	1.06	0.2	-3.64
CLCC1	ENSG00000121940	-0.62	0.35	0.02	-0.64	0.56	-0.76	-0.73	-0.57	2.98	3.73	4.79	4.95	4.09	1.36	3.75	3.26	2.38	3.77	0.405	0.205	1.99	1.55	1.75	-0.33	0.81	1.06	0.34	1.28
MYRF	ENSG00000124920	-0.99	0.35	0.02	0.29	-1.61	-1.23	-1.43	-0.57	-0.84	-0.29	-1.12	0.08	-4.32	-1.29	-2.94	-3.18	-3.47	-4.64	-3.415	-3.815	-3.92	-3.32	-6.66	-2.98	-5.88	-5.38	-5.51	-7.13
PPDPF	ENSG00000125534	-1.26	0.35	0.02	-1.85	-1.3	-2.16	1.77	-0.92	1.16	2.66	3.69	3.06	2.74	-2	0.38	0.57	4.04	2.2	-1.415	-0.865	0.89	-0.34	0.4	-3.69	-2.56	-1.63	2	-0.29
FGL2	ENSG00000127951	1.24	0.35	0.02	1.25	0.03	0.74	1.86	2.34	2.36	4	2	0.82	-1.03	3.13	3.38	2.16	1.92	0.54	-0.215	0.475	-0.8	-2.58	-3.37	1.44	0.44	-0.04	-0.12	-1.95
PODXL	ENSG00000128567	0.95	0.35	0.02	1.28	0.76	3.71	-0.95	0.81	-2.06	0.82	-1.6	0.32	-0.29	-1.25	1.09	1.93	-2.56	0.29	-4.635	-2.705	-4.4	-3.08	-2.63	-2.94	-1.85	-0.27	-4.6	-2.2
EXOC4	ENSG00000131558	-0.65	0.35	0.02	-0.77	0.17	-0.68	-1.07	-0.5	6.99	7.8	6.4	8.15	6.2	5.21	7.34	4.96	5.09	5.93	4.415	4.275	3.6	4.75	3.86	3.52	4.4	2.76	3.05	3.44
MYBBP1A	ENSG00000132382	0.68	0.35	0.02	0.75	0.5	0.81	-1.04	1.04	4.76	6	4.57	6.01	3.36	4.89	5.95	4.82	3	4.09	2.185	2.475	1.77	2.61	1.02	3.2	3.01	2.62	0.96	1.6
NOTCH2	ENSG00000134250	0.77	0.35	0.02	0.53	-0.42	0.75	1.05	1.45	5.71	6.56	3.93	3.78	4.25	5.56	5.38	4.1	3.74	5.24	3.135	3.035	1.13	0.38	1.91	3.87	2.44	1.9	1.7	2.75
DSC2	ENSG00000134755	2.32	0.35	0.02	2.23	1.11	2.83	4.7	0.72	-2.74	-0.38	-1.36	-5.06	-3.84	-0.74	0.32	1.18	0.07	-3.32	-5.315	-3.905	-4.16	-8.46	-6.18	-2.43	-2.62	-1.02	-1.97	-5.81
ANXA1	ENSG00000135046	1.75	0.35	0.02	0.99	-1.99	2.29	2.81	2.59	6	7.93	3.4	3.14	1.36	6.43	4.8	5.33	5.59	3.09	3.425	4.405	0.6	-0.26	-0.98	4.74	1.86	3.13	3.55	0.6
IGF2BP3	ENSG00000136231	3.06	0.35	0.02	2.49	4.04	6.15	1.4	1.23	0.01	1.51	-2.25	-2.64	-3.32	2.35	5.84	4.05	-2.18	-2.47	-2.565	-2.015	-5.05	-6.04	-5.66	0.66	2.9	1.85	-4.22	-4.96
BCAR3	ENSG00000137936	-1.11	0.35	0.02	-0.94	-1.35	-0.59	-0.52	-2.36	2.53	-0.3	3.49	3.66	1.45	0.53	-2.64	2.15	1.38	-0.03	-0.045	-3.825	0.69	0.26	-0.89	-1.16	-5.58	-0.05	-0.66	-2.52
STAT4	ENSG00000138378	-1.28	0.35	0.02	-1.52	-1.14	-0.56	-0.66	-2.94	3.53	3.99	2.75	3.21	2.83	0.8	1.91	1.44	0.74	0.97	0.955	0.465	-0.05	-0.19	0.49	-0.89	-1.03	-0.76	-1.3	-1.52
FBXO10	ENSG00000147912	-1.46	0.35	0.02	3.72	-2.89	-1.7	-0.78	-1.9	-3.06	1.3	1.32	3.58	2.5	0.82	-2.94	-1.29	0.95	1.32	-5.635	-2.225	-1.48	0.18	0.16	-0.87	-5.88	-3.49	-1.09	-1.17
PPP4C	ENSG00000149923	0.68	0.35	0.02	0.78	0.74	-0.11	1.37	0.52	2.15	3.21	3.38	2.66	2.43	2.32	3.46	2.58	3.07	2.82	-0.425	-0.315	0.58	-0.74	0.09	0.63	0.52	0.38	1.03	0.33
ADAM8	ENSG00000151651	2.18	0.35	0.02	1.09	0.29	1.85	3.28	5.64	2.12	3.54	0.7	-0.76	-4.32	2.69	3.23	2.13	2.36	-0.62	-0.455	0.015	-2.1	-4.16	-6.66	1	0.29	-0.07	0.32	-3.11
GBP5	ENSG00000154451	-0.68	0.35	0.02	-0.48	-0.82	-0.86	-0.93	0.55	3.43	5.14	5.26	4.14	3.68	2	3.47	3.62	1.29	4.09	0.855	1.615	2.46	0.74	1.34	0.31	0.53	1.42	-0.75	1.6
CCDC116	ENSG00000161180	-1.02	0.35	0.02	-1.19	-2.11	-1.32	-0.56	-0.08	-2.74	-1.79	-3.47	-3.32	-4.64	-5.06	-5.06	-5.64	-5.64	-4.64	-5.315	-5.315	-6.27	-6.72	-6.98	-6.75	-8	-7.84	-7.68	-7.13
HGSNAT	ENSG00000165102	-1.27	0.35	0.02	-1.28	-1.27	-3.14	-0.65	-0.66	2.93	3.51	2.11	4.02	2.5	0.5	1.27	-2.12	1.57	2.12	0.355	-0.015	-0.69	0.62	0.16	-1.19	-1.67	-4.32	-0.47	-0.37
CLMN	ENSG00000165959	-1.11	0.35	0.02	0.7	-1.48	-1.6	-1.63	-0.71	1.37	3.28	3.17	5.79	3.11	1.45	0.78	0.68	1.95	2.7	-1.205	-0.245	0.37	2.39	0.77	-0.24	-2.16	-1.52	-0.09	0.21
CLEC4D	ENSG00000166527	2.09	0.35	0.02	1.82	-2.52	1.39	3.07	5.67	-2.74	1.6	-1.74	-1.09	-3.18	-1.25	-2.18	-0.84	1.74	0.54	-5.315	-1.925	-4.54	-4.49	-5.52	-2.94	-5.12	-3.04	-0.3	-1.95
DHRS13	ENSG00000167536	-0.84	0.35	0.02	-1.15	-0.54	-0.87	2.99	-1.41	0.08	1.07	1.01	-0.15	0.63	-2.18	-0.27	-0.64	2.56	-0.23	-2.495	-2.455	-1.79	-3.55	-1.71	-3.87	-3.21	-2.84	0.52	-2.72
TP53I13	ENSG00000167543	-0.6	0.35	0.02	-0.67	-0.12	-0.5	-0.83	-0.62	2.97	3.17	2.73	3.83	1.74	1.31	2.36	1.5	1.12	1.38	0.395	-0.355	-0.07	0.43	-0.6	-0.38	-0.58	-0.7	-0.92	-1.11
COMMD8	ENSG00000169019	0.68	0.35	0.02	1.23	0.84	0.62	0.58	-0.07	-0.97	0.4	1.13	0.04	1.63	-0.23	0.77	1.16	-0.67	1.63	-3.545	-3.125	-1.67	-3.36	-0.71	-1.92	-2.17	-1.04	-2.71	-0.86
ZBTB4	ENSG00000174282	-0.94	0.35	0.02	-0.7	-0.63	-3.02	-1.32	-0.35	-0.04	0.16	0.04	2.25	-0.22	-1.74	-1.29	-4.06	-1.15	-0.4	-2.615	-3.365	-2.76	-1.15	-2.56	-3.43	-4.23	-6.26	-3.19	-2.89
AURKB	ENSG00000178999	1.48	0.35	0.02	0.76	-0.93	1.91	2.76	1.94	1.75	3.31	1.03	0.3	-0.4	1.9	1.5	2.53	2.69	0.91	-0.825	-0.215	-1.77	-3.1	-2.74	0.21	-1.44	0.33	0.65	-1.58
PCED1B	ENSG00000179715	-1.24	0.35	0.02	-3.58	-0.92	-0.65	-1.64	-0.57	1.28	-0.14	-0.32	1.74	0.58	-4.06	-1.94	-1.74	-2.12	0.26	-1.295	-3.665	-3.12	-1.66	-1.76	-5.75	-4.88	-3.94	-4.16	-2.23
ZNF587	ENSG00000198466	-0.67	0.35	0.02	-1.04	-0.67	-0.5	-0.84	0.84	4.38	5.62	4.12	6.04	3.59	2.25	4.12	2.88	3.32	4.18	1.805	2.095	1.32	2.64	1.25	0.56	1.18	0.68	1.28	1.69
STK39	ENSG00000198648	-0.67	0.35	0.02	-0.63	-1.45	-0.82	0.03	-0.57	2.38	3.51	1.49	1.2	2.11	0.77	1.06	-0.12	-0.29	1.79	-0.195	-0.015	-1.31	-2.2	-0.23	-0.92	-1.88	-2.32	-2.33	-0.7
UBE2J1	ENSG00000198833	-0.7	0.35	0.02	-0.89	1.53	-0.86	-0.92	-0.5	4.77	4.61	7.15	6.25	7.04	2.84	5.84	5.5	3.41	6.76	2.195	1.085	4.35	2.85	4.7	1.15	2.9	3.3	1.37	4.27
ARMCX6	ENSG00000198960	1.15	0.35	0.02	4.19	0.73	1.6	-1.32	1.12	-4.32	0.57	0.6	2.32	-0.25	0.16	0.8	1.75	-1.09	0.53	-6.895	-2.955	-2.2	-1.08	-2.59	-1.53	-2.14	-0.45	-3.13	-1.96
NELFE	ENSG00000204356	0.62	0.35	0.02	0.91	0.74	0.53	0.59	-0.18	2.15	3.09	3.31	3.86	2.78	2.49	3.34	3.24	3.16	2.72	-0.425	-0.435	0.51	0.46	0.44	0.8	0.4	1.04	1.12	0.23
SNORD116-9	ENSG00000206727	-1.59	0.35	0.02	-2.33	-0.37	-6.69	-0.98	-1.17	7.1	9.17	8.25	8.15	6.2	3.34	8.05	-0.01	5.23	5.49	4.525	5.645	5.45	4.75	3.86	1.65	5.11	-2.21	3.19	3
SNORD116-3	ENSG00000207014	-1.59	0.35	0.02	-2.33	-0.37	-6.69	-0.98	-1.17	7.1	9.17	8.25	8.15	6.2	3.34	8.05	-0.01	5.23	5.49	4.525	5.645	5.45	4.75	3.86	1.65	5.11	-2.21	3.19	3
DCAF8L1	ENSG00000226372	1.01	0.35	0.02	2.87	1.35	0.59	1.08	-0.08	-5.64	-5.06	-4.32	-5.64	-5.06	-2.84	-4.06	-4.32	-5.64	-5.06	-8.215	-8.585	-7.12	-9.04	-7.4	-4.53	-7	-6.52	-7.68	-7.55
GOLGA6L10	ENSG00000278662	1.26	0.35	0.02	0.71	-0.17	4.06	1.4	1.67	1.62	3.04	-2.18	-0.23	-1.94	1.7	2.16	1.75	0.21	-0.81	-0.955	-0.485	-4.98	-3.63	-4.28	0.01	-0.78	-0.45	-1.83	-3.3
MNT	ENSG00000070444	-0.64	0.36	0.02	1.08	-0.93	-0.68	-0.64	-0.59	1.69	2.85	1.19	3.25	1.99	2.24	1.03	-0.25	0.81	1.66	-0.885	-0.675	-1.61	-0.15	-0.35	0.55	-1.91	-2.45	-1.23	-0.83
FOSL2	ENSG00000075426	0.88	0.36	0.02	1.19	-1.73	0.76	2.59	0.7	5.3	6.28	3.42	1.99	-0.62	6	3.47	3.61	4.14	-0.12	2.725	2.755	0.62	-1.41	-2.96	4.31	0.53	1.41	2.1	-2.61
SLC1A3	ENSG00000079215	0.73	0.36	0.02	0.56	-1.77	2.4	0.83	0.81	1.93	2.14	-2.32	0.68	-1.51	1.82	-0.71	-0.27	0.32	-0.94	-0.645	-1.385	-5.12	-2.72	-3.85	0.13	-3.65	-2.47	-1.72	-3.43
ARHGAP28	ENSG00000088756	0.91	0.36	0.02	5.36	0.61	0.94	1.19	-1.44	-5.64	-0.94	-1.29	-3.47	0.53	0.31	-0.86	-0.89	-3.32	-0.36	-8.215	-4.465	-4.09	-6.87	-1.81	-1.38	-3.8	-3.09	-5.36	-2.85
CLSPN	ENSG00000092853	1.14	0.36	0.02	0.73	-1.14	2.67	1.65	1.04	2.38	4.15	1.53	2.01	-0.49	2.49	2.07	3.89	2.81	0.23	-0.195	0.625	-1.27	-1.39	-2.83	0.8	-0.87	1.69	0.77	-2.26
RBFA	ENSG00000101546	0.59	0.36	0.02	0.59	0.57	0.68	-0.58	0.69	1.6	3.11	1.88	2.73	1.12	1.54	3.15	1.99	0.38	1.62	-0.975	-0.415	-0.92	-0.67	-1.22	-0.15	0.21	-0.21	-1.66	-0.87
BUD31	ENSG00000106245	0.92	0.36	0.02	1.8	1.04	0.51	1.22	-0.11	1.78	4.03	4.15	4.35	3.19	3.23	4.65	4.06	4.55	3.17	-0.795	0.505	1.35	0.95	0.85	1.54	1.71	1.86	2.51	0.68
RIC1	ENSG00000107036	-0.58	0.36	0.02	-0.6	-0.36	-0.44	-0.94	-0.63	3.19	4.54	4.11	4.89	3.73	1.61	3.43	2.93	2.02	3.37	0.615	1.015	1.31	1.49	1.39	-0.08	0.49	0.73	-0.02	0.88
FBRSL1	ENSG00000112787	-0.63	0.36	0.02	0.14	-1.22	-0.69	-0.66	-0.54	3.4	3.57	1.38	3.34	0.93	2.75	1.39	-0.07	0.87	0.62	0.825	0.045	-1.42	-0.06	-1.41	1.06	-1.55	-2.27	-1.17	-1.87
PRDX1	ENSG00000117450	0.81	0.36	0.02	1.13	2.64	0.31	0.58	0.58	3	3.44	6.04	5.82	6.39	3.61	6.03	5.72	5.1	6.81	0.425	-0.085	3.24	2.42	4.05	1.92	3.09	3.52	3.06	4.32
CRIPT	ENSG00000119878	0.65	0.36	0.02	-2.15	0.82	0.7	0.57	0.85	0.48	0.31	0.78	1.71	1.1	-3.06	0.66	0.9	0.99	1.7	-2.095	-3.215	-2.02	-1.69	-1.24	-4.75	-2.28	-1.3	-1.05	-0.79
CALU	ENSG00000128595	-0.7	0.36	0.02	-0.53	1.7	-0.7	-1.44	-0.87	2.88	5.23	6.5	7.16	6.54	1.4	6.67	5.03	3.59	6.03	0.305	1.705	3.7	3.76	4.2	-0.29	3.73	2.83	1.55	3.54
SIGLEC9	ENSG00000129450	1.93	0.36	0.02	0.93	-0.73	2.1	2.79	3.9	2.51	2.68	-0.09	-1.84	-2.32	2.86	1.12	1.62	0.59	0.25	-0.065	-0.845	-2.89	-5.24	-4.66	1.17	-1.82	-0.58	-1.45	-2.24
ANKHD1	ENSG00000131503	-0.58	0.36	0.02	-0.22	-0.6	-0.81	-0.65	-0.49	5.39	6.72	5.59	7.02	4.67	4.29	5.31	3.99	4.57	4.4	2.815	3.195	2.79	3.62	2.33	2.6	2.37	1.79	2.53	1.91
USPL1	ENSG00000132952	-0.64	0.36	0.02	-0.9	-0.61	-0.13	-0.58	-0.83	1.58	3.29	1.88	3.73	0.96	-0.38	1.86	1.06	1.37	0.48	-0.995	-0.235	-0.92	0.33	-1.38	-2.07	-1.08	-1.14	-0.67	-2.01
TXN	ENSG00000136810	1.04	0.36	0.02	0.92	2.69	0.15	1.52	0.63	3.88	5.17	6.58	4.97	6.27	4.23	7.83	6.08	5.59	6.73	1.305	1.645	3.78	1.57	3.93	2.54	4.89	3.88	3.55	4.24
GGH	ENSG00000137563	1.57	0.36	0.02	2.04	3.03	1.37	0.68	0.74	-1.18	0.91	3.83	3	2.48	0.58	3.99	4.71	2.43	3.01	-3.755	-2.615	1.03	-0.4	0.14	-1.11	1.05	2.51	0.39	0.52
FTO	ENSG00000140718	-0.66	0.36	0.02	-0.43	-0.3	-0.62	-1.25	-0.83	4.71	5.51	5.2	6.54	5.42	3.35	4.47	3.82	3.24	4.93	2.135	1.985	2.4	3.14	3.08	1.66	1.53	1.62	1.2	2.44
GAREM1	ENSG00000141441	-1.13	0.36	0.02	-2.25	0.68	-0.65	-1.67	-1.07	0.33	0.31	-3.64	1.06	1.64	-3.32	0.49	-5.06	-2.84	0.99	-2.245	-3.215	-6.44	-2.34	-0.7	-5.01	-2.45	-7.26	-4.88	-1.5
CDC42BPA	ENSG00000143776	1.64	0.36	0.02	1.11	-3.29	2.41	3.98	1.39	0.93	4.96	-3.18	0.5	3.74	1.51	0.23	-1.12	4.61	4.68	-1.645	1.435	-5.98	-2.9	1.4	-0.18	-2.71	-3.32	2.57	2.19
PAM	ENSG00000145730	-0.75	0.36	0.02	-0.47	-0.04	-1.58	-0.96	-0.82	3.25	4.41	5.78	5.01	5.51	1.84	3.7	3.31	2.11	5.03	0.675	0.885	2.98	1.61	3.17	0.15	0.76	1.11	0.07	2.54
TBC1D7	ENSG00000145979	0.84	0.36	0.02	1.19	0.72	1.55	-0.64	0.62	2.35	3.66	2.46	4.59	2.13	3.04	3.88	3.54	2.15	2.58	-0.225	0.135	-0.34	1.19	-0.21	1.35	0.94	1.34	0.11	0.09
GEMIN6	ENSG00000152147	0.98	0.36	0.02	1.4	2.35	0.81	-0.09	0.72	-1.47	-0.69	0.29	0.15	0.24	-0.51	1.55	0.54	-1.51	0.76	-4.045	-4.215	-2.51	-3.25	-2.1	-2.2	-1.39	-1.66	-3.55	-1.73
ZNF18	ENSG00000154957	-0.6	0.36	0.02	-0.47	-0.75	-1.3	-0.54	-0.36	1.55	2.17	0.51	1.73	0.1	0.14	0.58	-1.64	-0.58	-0.09	-1.025	-1.355	-2.29	-1.67	-2.24	-1.55	-2.36	-3.84	-2.62	-2.58
DENND2D	ENSG00000162777	-0.75	0.36	0.02	-1.41	-0.9	0.61	-0.5	-0.85	3.83	4.32	1.9	3.06	1.36	1.23	2.53	1.92	0.82	0.86	1.255	0.795	-0.9	-0.34	-0.98	-0.46	-0.41	-0.28	-1.22	-1.63
BOLA3	ENSG00000163170	0.98	0.36	0.02	-4.67	1.88	1.37	0.93	0.63	3.39	2.43	3.63	2.9	3.74	-3.32	4.09	4.52	2.68	4.19	0.815	-1.095	0.83	-0.5	1.4	-5.01	1.15	2.32	0.64	1.7
NCF1C	ENSG00000165178	0.84	0.36	0.02	1.62	-1.39	0.53	0.97	1.02	2.59	5.78	5.25	5.23	4.56	3.82	3.4	5.17	5.07	5.26	0.015	2.255	2.45	1.83	2.22	2.13	0.46	2.97	3.03	2.77
ARHGAP12	ENSG00000165322	-1.65	0.36	0.02	-2.53	-0.45	-2.56	-1.54	-1.14	3.3	4.32	3.12	5.64	3.01	-0.71	3.09	-0.45	1.92	2.32	0.725	0.795	0.32	2.24	0.67	-2.4	0.15	-2.65	-0.12	-0.17
PPIB	ENSG00000166794	-0.59	0.36	0.02	-0.66	2.6	-0.6	-0.56	-0.6	6.56	7.58	10.12	8.64	9.28	4.91	10.12	8.76	6.31	8.94	3.985	4.055	7.32	5.24	6.94	3.22	7.18	6.56	4.27	6.45
TUBA1C	ENSG00000167553	0.66	0.36	0.02	0.47	0.83	0.21	1.57	0.69	3.39	4.96	5.17	4.88	4.4	3.18	5.32	4.74	5.58	4.89	0.815	1.435	2.37	1.48	2.06	1.49	2.38	2.54	3.54	2.4
SRRM2	ENSG00000167978	-0.68	0.36	0.02	-0.41	-0.78	-0.4	-0.86	-0.93	8.87	9.65	7.68	10.16	6.38	7.53	8.02	6.55	7.4	5.83	6.295	6.125	4.88	6.76	4.04	5.84	5.08	4.35	5.36	3.34
RAB4A	ENSG00000168118	0.63	0.36	0.02	0.78	1.63	0.58	0.53	0.3	0.46	2.63	1.34	2.61	3.65	0.64	3.99	1.33	1.83	3.9	-2.115	-0.895	-1.46	-0.79	1.31	-1.05	1.05	-0.87	-0.21	1.41
PTAFR	ENSG00000169403	2.13	0.36	0.02	1.01	-1.02	2.36	3.04	4.51	-0.54	2.41	-1.43	-2	-4.06	-0.07	0.49	0.57	0.77	-1.09	-3.115	-1.115	-4.23	-5.4	-6.4	-1.76	-2.45	-1.63	-1.27	-3.58
ELOVL6	ENSG00000170522	0.66	0.36	0.02	0.71	0.66	-2.03	2.13	0.6	-0.56	1.08	-0.67	-0.84	-2.84	-0.47	1.23	-3.64	0.65	-2.4	-3.135	-2.445	-3.47	-4.24	-5.18	-2.16	-1.71	-5.84	-1.39	-4.89
LRRC8C	ENSG00000171488	-1.05	0.36	0.02	-1.56	-1.18	-0.89	-1.54	0.22	0.39	1.04	1.93	2.5	-0.49	-2.4	-1.09	0.24	-1.22	-0.3	-2.185	-2.485	-0.87	-0.9	-2.83	-4.09	-4.03	-1.96	-3.26	-2.79
LAMB2	ENSG00000172037	1.68	0.36	0.02	0.8	-0.2	2.98	2.2	2.49	1.76	1.84	-3.06	-1.69	-0.42	1.96	0.93	-0.36	-0.1	1.24	-0.815	-1.685	-5.86	-5.09	-2.76	0.27	-2.01	-2.56	-2.14	-1.25
HPSE	ENSG00000173083	1.88	0.36	0.02	2.61	1.53	0.52	4.18	0.89	-3.06	0.77	-0.22	-4.64	-3.18	-0.58	1.99	-0.3	-0.25	-2.56	-5.635	-2.755	-3.02	-8.04	-5.52	-2.27	-0.95	-2.5	-2.29	-5.05
PARP15	ENSG00000173200	-1.66	0.36	0.02	-3.02	-1.25	-1.54	1.61	-2.5	3.55	4.37	-0.76	-0.84	2.34	-1.09	2.16	-3.18	-0.09	0.77	0.975	0.845	-3.56	-4.24	0	-2.78	-0.78	-5.38	-2.13	-1.72
SH3BP5L	ENSG00000175137	0.56	0.36	0.02	0.59	0.41	0.41	0.68	0.69	1.79	2.68	0.86	1.91	1.91	1.72	2.53	0.66	1.34	2.4	-0.785	-0.845	-1.94	-1.49	-0.43	0.03	-0.41	-1.54	-0.7	-0.09
GUSBP1	ENSG00000183666	-0.65	0.36	0.02	-1.2	-0.7	-0.71	-0.54	0.8	5.8	5.87	5.12	5.71	3.35	3.47	4.33	3.65	3.41	3.92	3.225	2.345	2.32	2.31	1.01	1.78	1.39	1.45	1.37	1.43
PBX1	ENSG00000185630	1.7	0.36	0.02	0.87	1.82	2.41	4.81	-0.36	0.08	1.36	-4.06	-2.84	3.57	0.37	2.95	-2	2.46	3.39	-2.495	-2.165	-6.86	-6.24	1.23	-1.32	0.01	-4.2	0.42	0.9
ERCC6L	ENSG00000186871	1.11	0.36	0.02	1.38	0.16	0.55	1.42	2.03	-3.18	-0.89	-1.74	-2	-3.84	-2.25	-1.36	-1.79	-1.51	-2.47	-5.755	-4.415	-4.54	-5.4	-6.18	-3.94	-4.3	-3.99	-3.55	-4.96
UGT2B17	ENSG00000197888	-0.9	0.36	0.02	-2.92	2.44	-1.05	-0.59	-1.06	-0.56	1.8	5.8	3.36	3.08	-5.06	4.15	3.94	1	2.44	-3.135	-1.725	3	-0.04	0.74	-6.75	1.21	1.74	-1.04	-0.05
HLA-DRB5	ENSG00000198502	2.04	0.36	0.02	1.85	0.92	0.82	2.9	3.68	4.02	5.2	3.46	1.26	-0.3	5.55	5.67	3.71	3.85	2.13	1.445	1.675	0.66	-2.14	-2.64	3.86	2.73	1.51	1.81	-0.36
TBC1D8	ENSG00000204634	0.88	0.36	0.02	0.55	-0.86	2.37	1.18	0.91	1.23	2.74	-1.94	0.3	-0.89	1.12	1.01	0.07	0.44	-0.25	-1.345	-0.785	-4.74	-3.1	-3.23	-0.57	-1.93	-2.13	-1.6	-2.74
SCARNA22	ENSG00000249784	2.05	0.36	0.02	2.92	-3.39	3.1	3.19	1.09	2.37	2.3	1.34	-0.27	3.43	5.25	-2.56	4.19	2.72	4.19	-0.205	-1.225	-1.46	-3.67	1.09	3.56	-5.5	1.99	0.68	1.7
ZNF595	ENSG00000272602	0.88	0.36	0.02	0.7	0.7	1.69	-0.58	1.24	2.08	2.84	-0.43	4.58	2.23	2.15	3.03	0.81	2.22	3.08	-0.495	-0.685	-3.23	1.18	-0.11	0.46	0.09	-1.39	0.18	0.59
APBA3	ENSG00000011132	0.67	0.37	0.02	0.69	0.87	-0.74	0.47	1.12	0.29	1.92	0.87	1.16	0.51	0.34	2.32	-0.64	0.29	1.28	-2.285	-1.605	-1.93	-2.24	-1.83	-1.35	-0.62	-2.84	-1.75	-1.21
ZMYND11	ENSG00000015171	-0.62	0.37	0.02	-0.67	-0.34	-0.63	-0.63	-0.62	3.93	4.52	4.44	5.63	3.31	2.27	3.43	3.06	3.21	2.96	1.355	0.995	1.64	2.23	0.97	0.58	0.49	0.86	1.17	0.47
ZZZ3	ENSG00000036549	-0.65	0.37	0.02	-0.72	0.1	-0.78	-1.23	-0.47	0.66	2.19	1.68	2.54	1.45	-1.06	1.65	0.12	-0.74	1.2	-1.915	-1.335	-1.12	-0.86	-0.89	-2.75	-1.29	-2.08	-2.78	-1.29
AP2S1	ENSG00000042753	0.96	0.37	0.02	1.15	1.16	0.57	3.1	-0.58	2.2	3.49	3.48	2.22	3.29	2.84	4.25	3.45	5.09	2.96	-0.375	-0.035	0.68	-1.18	0.95	1.15	1.31	1.25	3.05	0.47
THUMPD1	ENSG00000066654	-0.96	0.37	0.02	-1.85	-0.48	-0.88	-1.2	-0.38	2.98	4.29	3.3	5.45	3.35	-0.17	3.02	1.62	2.21	3.15	0.405	0.765	0.5	2.05	1.01	-1.86	0.08	-0.58	0.17	0.66
ZNF302	ENSG00000089335	0.66	0.37	0.02	2.31	0.7	0.55	-1.07	0.73	1.75	2.16	2.72	3.68	2.72	3.86	2.36	2.67	0.62	3.25	-0.825	-1.365	-0.08	0.28	0.38	2.17	-0.58	0.47	-1.42	0.76
MMP9	ENSG00000100985	2.93	0.37	0.02	1.93	-2.02	2.35	4.5	6.56	1.86	4.83	0.68	0.94	0.76	3.48	1.66	2.67	5.79	5.06	-0.715	1.305	-2.12	-2.46	-1.58	1.79	-1.28	0.47	3.75	2.57
LSR	ENSG00000105699	-0.74	0.37	0.02	-0.5	0.11	-2.77	-0.91	-0.8	0.99	1.6	3.05	2.68	1.5	-0.45	1.08	-0.76	-0.15	1.03	-1.585	-1.925	0.25	-0.72	-0.84	-2.14	-1.86	-2.96	-2.19	-1.46
PPL	ENSG00000118898	0.98	0.37	0.02	0.79	-0.94	1.38	0.77	3.07	-0.92	-0.64	-2.84	-2.12	-1.94	-0.74	-2.47	-1.94	-2.56	0.1	-3.495	-4.165	-5.64	-5.52	-4.28	-2.43	-5.41	-4.14	-4.6	-2.39
CDKN1A	ENSG00000124762	-0.74	0.37	0.02	-0.89	-0.47	-0.85	-0.22	-5.01	2.99	4.12	6.16	5.38	4.8	1.04	2.86	4.52	3.54	1.6	0.415	0.595	3.36	1.98	2.46	-0.65	-0.08	2.32	1.5	-0.89
PRAM1	ENSG00000133246	1.82	0.37	0.02	1.68	-1.84	1.08	2.7	5.54	2.82	4.97	0.08	0.3	-3.18	4.14	2.03	0.63	2.6	0.45	0.245	1.445	-2.72	-3.1	-5.52	2.45	-0.91	-1.57	0.56	-2.04
KIF13A	ENSG00000137177	1.25	0.37	0.02	0.68	-2.02	3.3	1.32	1.75	2.08	4.07	-1.09	1.67	-0.14	2.13	0.9	1.98	2	1.05	-0.495	0.545	-3.89	-1.73	-2.48	0.44	-2.04	-0.22	-0.04	-1.44
TRIM55	ENSG00000147573	-1.11	0.37	0.02	-0.58	-1.35	-1.4	-2.27	0.59	0.07	1.37	2.11	4.41	0.1	-1.47	-0.97	-0.15	-0.34	0.53	-2.505	-2.155	-0.69	1.01	-2.24	-3.16	-3.91	-2.35	-2.38	-1.96
C9orf3	ENSG00000148120	-0.75	0.37	0.02	-0.6	-0.7	-1.02	-1.22	2.77	2.5	3.25	1.77	4.03	0.01	0.93	1.71	-0.06	0.77	1.86	-0.075	-0.275	-1.03	0.63	-2.33	-0.76	-1.23	-2.26	-1.27	-0.63
PKD1L1	ENSG00000158683	-0.7	0.37	0.02	-0.51	-0.79	-0.8	-1.54	2.11	-2.18	-1.09	-4.06	-0.34	-4.06	-3.64	-2.74	-5.64	-4.06	-2.64	-4.755	-4.615	-6.86	-3.74	-6.4	-5.33	-5.68	-7.84	-6.1	-5.13
PPP1R21	ENSG00000162869	-0.54	0.37	0.02	-0.59	-0.62	-0.56	-0.27	-0.5	2.9	3.54	2.35	3.58	1.84	1.34	2.11	1.05	1.67	1.57	0.325	0.015	-0.45	0.18	-0.5	-0.35	-0.83	-1.15	-0.37	-0.92
EOGT	ENSG00000163378	0.62	0.37	0.02	0.69	0.75	0.93	-0.28	0.45	0.65	2.3	0.97	2.49	0.54	0.71	2.56	1.36	0.56	0.88	-1.925	-1.225	-1.83	-0.91	-1.8	-0.98	-0.38	-0.84	-1.48	-1.61
C5orf34	ENSG00000172244	1.49	0.37	0.02	0.75	0.87	2.44	0.68	2.71	-0.94	-0.92	-1.56	-0.76	-2.32	-0.81	-0.51	0.54	-1.32	-0.51	-3.515	-4.445	-4.36	-4.16	-4.66	-2.5	-3.45	-1.66	-3.36	-3
CRACR2B	ENSG00000177685	-0.95	0.37	0.02	0.26	-0.74	-0.76	-1.36	-2.55	0.58	1.29	0.9	3.4	-0.45	0.1	-0.29	-0.64	-0.06	-2.06	-1.995	-2.235	-1.9	0	-2.79	-1.59	-3.23	-2.84	-2.1	-4.55
ZHX2	ENSG00000178764	-1.01	0.37	0.02	0.1	-0.53	-2.33	-1.32	-1.17	2.16	2.57	2.86	4.59	2.56	1.46	1.25	-0.45	1.19	1.86	-0.415	-0.955	0.06	1.19	0.22	-0.23	-1.69	-2.65	-0.85	-0.63
PDE4B	ENSG00000184588	-0.76	0.37	0.02	-1.01	-2.12	-0.64	-0.63	0.38	4.6	5.95	4.58	6.34	4.56	2.51	2.66	3.19	3.91	4.85	2.025	2.425	1.78	2.94	2.22	0.82	-0.28	0.99	1.87	2.36
ESRRG	ENSG00000196482	-1.56	0.37	0.02	1.8	-5.98	-2.28	-1.43	-0.98	0.06	2.42	2.28	4.18	2.93	1.52	-5.64	-0.97	0.61	2.34	-2.515	-1.105	-0.52	0.78	0.59	-0.17	-8.58	-3.17	-1.43	-0.15
FAM72C	ENSG00000196550	1.71	0.37	0.02	-5.35	0.86	2.1	3.11	2.47	3.94	4.44	2.52	1.49	2.66	-3.64	4.83	4.23	4.37	4.31	1.365	0.915	-0.28	-1.91	0.32	-5.33	1.89	2.03	2.33	1.82
LEPROT	ENSG00000213625	-0.81	0.37	0.02	-2.68	-1.01	-0.52	0.45	-0.91	1.56	3.24	3.41	4.08	2.84	-2.64	1.32	2.15	3.19	2.3	-1.015	-0.285	0.61	0.68	0.5	-4.33	-1.62	-0.05	1.15	-0.19
GTF2IP4	ENSG00000233369	0.57	0.37	0.02	0.65	0.41	0.53	1.59	0.55	5.24	7.41	6.15	6.18	6.13	5.24	7.25	6.08	6.91	6.53	2.665	3.885	3.35	2.78	3.79	3.55	4.31	3.88	4.87	4.04
ZNF709	ENSG00000242852	0.73	0.37	0.02	0.86	0.81	2.39	-1.52	0.54	1.06	1.82	0.98	4.2	0.26	1.33	2.15	3.01	0.52	0.66	-1.515	-1.705	-1.82	0.8	-2.08	-0.36	-0.79	0.81	-1.52	-1.83
LILRB3	ENSG00000244482	2.84	0.37	0.02	1.91	-0.8	2.24	4.37	6.78	-1.18	3.36	1.1	-1.89	-3.18	0.41	1.7	2.97	2.78	1.26	-3.755	-0.165	-1.7	-5.29	-5.52	-1.28	-1.24	0.77	0.74	-1.23
CCL4L2	ENSG00000276070	2.05	0.37	0.02	-0.19	1.09	6.88	3.12	1.95	3.92	1.28	-3.18	-2.25	0.38	2.87	1.96	3.94	0.64	1.69	1.345	-2.245	-5.98	-5.65	-1.96	1.18	-0.98	1.74	-1.4	-0.8
CTPS2	ENSG00000047230	-0.74	0.38	0.02	-1.03	-1.18	-0.87	-0.46	0.76	1.82	1.78	0.33	1.52	-0.86	-0.29	-0.34	-1.32	-0.67	-0.32	-0.755	-1.745	-2.47	-1.88	-3.2	-1.98	-3.28	-3.52	-2.71	-2.81
NPM3	ENSG00000107833	1.52	0.38	0.02	2.79	2.21	1.22	0.68	0.69	-0.09	2.55	3.38	2.05	0.96	2.62	4.62	4.09	1.49	1.45	-2.665	-0.975	0.58	-1.35	-1.38	0.93	1.68	1.89	-0.55	-1.04
TUBA1B	ENSG00000123416	0.6	0.38	0.02	0.59	0.49	0.71	1.75	0.27	7.31	8.16	8.42	7.32	7.32	7.23	8.09	8.55	8.27	7.55	4.735	4.635	5.62	3.92	4.98	5.54	5.15	6.35	6.23	5.06
KDM6B	ENSG00000132510	0.77	0.38	0.02	0.85	-0.96	2.09	0.51	0.94	3.65	4.45	2.31	3.62	0.07	3.9	2.59	4	2.81	0.73	1.075	0.925	-0.49	0.22	-2.27	2.21	-0.35	1.8	0.77	-1.76
EPC2	ENSG00000135999	-0.64	0.38	0.02	-1.43	-0.52	-0.78	-0.61	0.04	2.82	3.45	2.73	4.41	2.27	0.2	2.13	1.17	2.02	2.34	0.245	-0.075	-0.07	1.01	-0.07	-1.49	-0.81	-1.03	-0.02	-0.15
DOCK5	ENSG00000147459	2.19	0.38	0.02	1.01	-1.97	2.64	2.91	4.84	3.29	5.74	0.9	-0.01	-1.89	3.76	2.63	3.21	2.58	1.3	0.715	2.215	-1.9	-3.41	-4.23	2.07	-0.31	1.01	0.54	-1.19
SAP18	ENSG00000150459	0.61	0.38	0.02	1.2	0.53	0.69	0.61	-0.25	4.23	5.38	5.6	6.11	4.12	4.93	5.37	5.71	5.45	4.01	1.655	1.855	2.8	2.71	1.78	3.24	2.43	3.51	3.41	1.52
GPD1L	ENSG00000152642	-0.61	0.38	0.02	-0.46	-0.52	-4.71	-0.46	-0.71	3	3.42	3.17	3	3.25	1.6	2.11	-2.84	0.82	2.84	0.425	-0.105	0.37	-0.4	0.91	-0.09	-0.83	-5.04	-1.22	0.35
ABCF3	ENSG00000161204	-0.59	0.38	0.02	0.1	-0.63	-0.74	-0.48	-0.82	4.23	6.06	5	5.72	4.21	3.54	4.61	3.49	3.51	3.73	1.655	2.535	2.2	2.32	1.87	1.85	1.67	1.29	1.47	1.24
ZDHHC24	ENSG00000174165	-2.22	0.38	0.02	-1.58	-1.11	-4.39	-0.53	-3.47	-1.51	-0.01	-1	0.16	-2.12	-4.32	-2.06	-6.64	-2.12	-4.32	-4.085	-3.535	-3.8	-3.24	-4.46	-6.01	-5	-8.84	-4.16	-6.81
CAPN12	ENSG00000182472	1.01	0.38	0.02	4.3	0.54	1.16	0.12	1.28	-2.64	1.89	0.46	1.53	-1.69	1.97	1.9	1.11	0.16	-0.81	-5.215	-1.635	-2.34	-1.87	-4.03	0.28	-1.04	-1.09	-1.88	-3.3
NEB	ENSG00000183091	0.9	0.38	0.02	0.81	2.46	1.27	-0.98	0.62	2.79	2.32	3.5	6.39	6.75	3	4.69	4.27	3.46	7.2	0.215	-1.205	0.7	2.99	4.41	1.31	1.75	2.07	1.42	4.71
OCLN	ENSG00000197822	-1.75	0.38	0.02	1.14	-1.54	-6.53	-1.1	-2.61	1.05	4.26	3.01	2.86	0.08	1.68	1.69	-5.06	-0.23	-1.56	-1.525	0.735	0.21	-0.54	-2.26	-0.01	-1.25	-7.26	-2.27	-4.05
CCDC69	ENSG00000198624	-0.71	0.38	0.02	-0.79	1.24	-0.88	-1.2	-0.46	5.67	6.09	6.01	7.13	6.33	3.86	6.96	4.34	3.89	6.09	3.095	2.565	3.21	3.73	3.99	2.17	4.02	2.14	1.85	3.6
HLA-DMA	ENSG00000204257	1.28	0.38	0.02	1.97	0.64	0.2	1.02	2.56	2	4.41	2.33	2.21	-0.12	3.68	4.53	1.88	2.12	1.59	-0.575	0.885	-0.47	-1.19	-2.46	1.99	1.59	-0.32	0.08	-0.9
FNIP1	ENSG00000217128	-0.64	0.38	0.02	-0.55	-0.56	-0.82	0.68	-1.15	2.39	3.94	2.63	3.06	3.12	0.88	2.58	1.03	2.49	2.42	-0.185	0.415	-0.17	-0.34	0.78	-0.81	-0.36	-1.17	0.45	-0.07
APOL6	ENSG00000221963	-0.76	0.38	0.02	-0.79	-0.5	-0.98	-1.7	1.6	0.93	1.41	2.36	2.55	0.49	-0.89	0.12	0.58	-1.4	1.57	-1.645	-2.115	-0.44	-0.85	-1.85	-2.58	-2.82	-1.62	-3.44	-0.92
SNORA17A	ENSG00000281808	1.54	0.38	0.02	1.94	-0.55	3.15	2.03	0.71	5.58	5.91	2.92	0.36	1.78	7.22	4.56	5.82	1.71	2.29	3.005	2.385	0.12	-3.04	-0.56	5.53	1.62	3.62	-0.33	-0.2
CIAPIN1	ENSG00000005194	0.68	0.39	0.03	0.98	0.99	0.67	0.65	0.11	3.07	3.88	3.73	3.13	3.63	3.49	4.44	3.81	2.52	3.75	0.495	0.355	0.93	-0.27	1.29	1.8	1.5	1.61	0.48	1.26
ST3GAL6	ENSG00000064225	-1.38	0.39	0.02	-2.48	0.46	-2.1	-1.84	-0.62	4.92	5.71	5.67	7.96	5.2	0.97	5.61	2.62	3.83	4.85	2.345	2.185	2.87	4.56	2.86	-0.72	2.67	0.42	1.79	2.36
HIPK2	ENSG00000064393	-0.59	0.39	0.02	-0.47	-0.71	-0.18	-1.46	-0.59	4.8	5.15	4.9	6.72	5.82	3.38	3.6	4.03	3.12	5.49	2.225	1.625	2.1	3.32	3.48	1.69	0.66	1.83	1.08	3
FAM107B	ENSG00000065809	-0.8	0.39	0.02	-0.19	-1.19	-0.58	-0.82	-1.25	5.19	5.47	6.29	6.41	2.47	4.13	3.33	4.96	3.72	1.71	2.615	1.945	3.49	3.01	0.13	2.44	0.39	2.76	1.68	-0.78
SPI1	ENSG00000066336	0.62	0.39	0.03	0.73	-1.18	0.53	1.68	0.6	2.86	5.21	2.27	2.24	1.26	2.97	3.08	2.2	3.09	1.69	0.285	1.685	-0.53	-1.16	-1.08	1.28	0.14	0	1.05	-0.8
GLG1	ENSG00000090863	-0.57	0.39	0.03	-0.68	0.81	-0.43	-0.7	-0.77	5.63	5.8	6.66	7.3	6.42	3.96	6.14	5.5	4.78	5.97	3.055	2.275	3.86	3.9	4.08	2.27	3.2	3.3	2.74	3.48
NANS	ENSG00000095380	-0.78	0.39	0.02	-1.31	0.65	-0.45	-0.97	-1.02	3.76	4.22	5.34	5.72	4.53	1.29	4.36	4.16	2.82	3.91	1.185	0.695	2.54	2.32	2.19	-0.4	1.42	1.96	0.78	1.42
OCEL1	ENSG00000099330	-1.3	0.39	0.02	-1.26	0.58	-2.87	-0.67	-1.99	-0.43	0.69	1.09	2.4	0.64	-2.84	0.73	-2.84	-0.07	-0.6	-3.005	-2.835	-1.71	-1	-1.7	-4.53	-2.21	-5.04	-2.11	-3.09
HIRA	ENSG00000100084	1.23	0.39	0.02	1.56	-0.39	0.73	2.07	1.89	0.08	4.45	2.34	0.59	0.89	1.24	3.3	2.49	1.99	2.16	-2.495	0.925	-0.46	-2.81	-1.45	-0.45	0.36	0.29	-0.05	-0.33
DNAL4	ENSG00000100246	-0.6	0.39	0.02	-0.03	-0.74	-0.95	-0.41	-0.66	-3.47	-1.74	-1.89	-0.07	-1.94	-4.32	-3.32	-3.64	-2.18	-2.32	-6.045	-5.265	-4.69	-3.47	-4.28	-6.01	-6.26	-5.84	-4.22	-4.81
TM9SF1	ENSG00000100926	-0.64	0.39	0.03	-0.68	0.98	-0.5	-0.75	-1.77	1.52	1.51	4.37	3.39	3.51	-0.15	2.05	3.13	0.79	2.41	-1.055	-2.015	1.57	-0.01	1.17	-1.84	-0.89	0.93	-1.25	-0.08
PFDN4	ENSG00000101132	0.7	0.39	0.02	0.19	0.74	0.89	1.54	0.42	0.04	3.34	2.64	2.77	2.36	-0.54	3.59	2.98	3.42	2.68	-2.535	-0.185	-0.16	-0.63	0.02	-2.23	0.65	0.78	1.38	0.19
TBL1X	ENSG00000101849	-0.76	0.39	0.02	-1.14	-0.92	-1	-0.41	-0.34	2.54	3.3	4.08	3.98	3.22	0.29	1.5	2.28	1.86	3.05	-0.035	-0.225	1.28	0.58	0.88	-1.4	-1.44	0.08	-0.18	0.56
BMF	ENSG00000104081	-1.1	0.39	0.02	0.08	-0.51	-2.07	-1.7	-1.31	1	2.39	1.63	3.88	3.19	0.29	1.09	-1.4	-0.06	2.39	-1.575	-1.135	-1.17	0.48	0.85	-1.4	-1.85	-3.6	-2.1	-0.1
MAP4K1	ENSG00000104814	0.61	0.39	0.02	0.57	0.54	1.11	-0.6	0.74	4.4	5.65	4.2	4.73	4.09	4.31	5.64	4.79	2.35	4.62	1.825	2.125	1.4	1.33	1.75	2.62	2.7	2.59	0.31	2.13
CHCHD3	ENSG00000106554	0.62	0.39	0.02	-0.19	0.57	1.02	0.82	0.47	4.38	5.09	4.06	4.03	3.11	3.33	5.13	4.54	3.66	3.46	1.805	1.565	1.26	0.63	0.77	1.64	2.19	2.34	1.62	0.97
RAD51C	ENSG00000108384	0.77	0.39	0.02	-3.25	1.08	0.98	0.49	1.15	3.84	3.26	3.11	2.51	3.09	-1.09	3.92	3.54	1.68	3.88	1.265	-0.265	0.31	-0.89	0.75	-2.78	0.98	1.34	-0.36	1.39
CCND1	ENSG00000110092	-3	0.39	0.03	-1.82	-4.8	-0.83	-1.26	-6.32	1.47	4.28	10.21	11.23	0.72	-1.64	-2.32	8.6	7.92	-3.32	-1.105	0.755	7.41	7.83	-1.62	-3.33	-5.26	6.4	5.88	-5.81
KIF21B	ENSG00000116852	0.73	0.39	0.03	0.16	0.51	0.56	1.06	1.67	2.96	3.7	3.95	1.66	0.97	2.35	3.66	3.91	1.62	2.1	0.385	0.175	1.15	-1.74	-1.37	0.66	0.72	1.71	-0.42	-0.39
PRDX6	ENSG00000117592	0.62	0.39	0.02	0.65	0.58	0.62	2.12	-1.04	3.38	4.34	4.14	4.43	4.72	3.39	4.39	4.17	5.9	4.1	0.805	0.815	1.34	1.03	2.38	1.7	1.45	1.97	3.86	1.61
ZMYM2	ENSG00000121741	-0.64	0.39	0.02	-0.77	-0.6	-0.54	0.2	-2.08	3.56	5.07	3.65	5.06	0.18	1.77	3.66	2.36	3.82	-1.12	0.985	1.545	0.85	1.66	-2.16	0.08	0.72	0.16	1.78	-3.61
LY9	ENSG00000122224	-0.87	0.39	0.02	-1.43	1.55	-0.78	-0.79	-1.26	2.85	3.81	3.71	4.19	3.17	0.23	5.06	2.15	1.54	2.41	0.275	0.285	0.91	0.79	0.83	-1.46	2.12	-0.05	-0.5	-0.08
KLHL7	ENSG00000122550	0.56	0.39	0.02	0.63	0.16	0.56	0.48	0.76	2.96	3.59	3.39	3.78	2.92	2.94	3.13	3.35	2.92	3.46	0.385	0.065	0.59	0.38	0.58	1.25	0.19	1.15	0.88	0.97
SDF2L1	ENSG00000128228	-0.84	0.39	0.02	-1.58	2.19	-0.71	-0.61	-1.21	1.02	1.35	5.73	4.24	5.55	-1.79	3.4	4.25	1.84	4.82	-1.555	-2.175	2.93	0.84	3.21	-3.48	0.46	2.05	-0.2	2.33
TRPM4	ENSG00000130529	2.26	0.39	0.02	2.38	-0.46	4.58	1.14	3.59	-0.12	0.15	-4.64	-2.56	0.62	2.08	-1.09	-0.12	-2.47	2.99	-2.695	-3.375	-7.44	-5.96	-1.72	0.39	-4.03	-2.32	-4.51	0.5
GRHL1	ENSG00000134317	0.81	0.39	0.02	1.39	-1.4	0.46	1.01	1.05	0.12	1.75	0.53	1.7	-0.18	1.07	-0.64	0.38	1.61	0.55	-2.455	-1.775	-2.27	-1.7	-2.52	-0.62	-3.58	-1.82	-0.43	-1.94
PSAT1	ENSG00000135069	-0.58	0.39	0.02	-0.65	1.37	-0.72	-0.44	-0.78	-0.1	4.07	7.8	5.61	5.27	-1.74	5.1	6.31	3.45	4.81	-2.675	0.545	5	2.21	2.93	-3.43	2.16	4.11	1.41	2.32
TMEM243	ENSG00000135185	-0.64	0.39	0.02	-0.63	1.09	-1.6	-0.77	-0.53	2.48	3.35	4.03	4.03	3.97	0.86	4.03	1.54	1.41	3.68	-0.095	-0.175	1.23	0.63	1.63	-0.83	1.09	-0.66	-0.63	1.19
AVIL	ENSG00000135407	-0.61	0.39	0.02	-1.19	-0.66	-0.39	-0.41	-0.58	2.1	1.07	0.42	1.14	-0.03	-0.22	-0.42	-0.69	-0.97	-0.36	-0.475	-2.455	-2.38	-2.26	-2.37	-1.91	-3.36	-2.89	-3.01	-2.85
USP37	ENSG00000135913	-0.55	0.39	0.02	-0.59	-0.65	-0.13	-0.42	-0.77	3.74	3.52	2.48	3.91	1.99	2.19	2.05	1.66	1.77	1.55	1.165	-0.005	-0.32	0.51	-0.35	0.5	-0.89	-0.54	-0.27	-0.94
NIPSNAP3A	ENSG00000136783	0.87	0.39	0.02	0.89	0.18	1.29	1.54	0.44	0.79	2.17	1.78	1.59	1.88	1.1	1.72	2.57	2.25	2.22	-1.785	-1.355	-1.02	-1.81	-0.46	-0.59	-1.22	0.37	0.21	-0.27
RABEPK	ENSG00000136933	0.61	0.39	0.03	0.61	1.25	0.72	-0.66	0.49	1.02	2.05	2.17	2.02	1.38	0.98	2.93	2.31	-0.45	1.74	-1.555	-1.475	-0.63	-1.38	-0.96	-0.71	-0.01	0.11	-2.49	-0.75
HMGA1	ENSG00000137309	1.38	0.39	0.03	-0.12	1.56	2.1	2.75	0.59	5.2	6.41	4.76	3.84	3.94	4.23	7.67	6.46	6.2	4.37	2.625	2.885	1.96	0.44	1.6	2.54	4.73	4.26	4.16	1.88
DCUN1D5	ENSG00000137692	0.88	0.39	0.03	0.44	1.73	1.34	0.49	0.42	1.99	3.53	3.46	2.98	2.05	1.73	5.01	4.31	2.13	2.37	-0.585	0.005	0.66	-0.42	-0.29	0.04	2.07	2.11	0.09	-0.12
TUBGCP4	ENSG00000137822	0.91	0.39	0.02	1.69	-0.01	1.37	0.63	0.85	2.27	4.22	2.44	2.45	2.04	3.59	3.54	3.32	1.82	2.64	-0.305	0.695	-0.36	-0.95	-0.3	1.9	0.6	1.12	-0.22	0.15
STAMBPL1	ENSG00000138134	-0.63	0.39	0.02	-4.24	0.55	-0.64	-0.7	-0.54	-0.47	0.83	0.69	0.63	0.41	-6.64	0.84	-0.71	-1.89	0.11	-3.045	-2.695	-2.11	-2.77	-1.93	-8.33	-2.1	-2.91	-3.93	-2.38
SCARB2	ENSG00000138760	-0.58	0.39	0.02	-0.81	1.02	-0.72	-0.48	-0.59	3.52	4.14	6.58	5.16	6.11	1.68	4.74	5.09	2.94	5.78	0.945	0.615	3.78	1.76	3.77	-0.01	1.8	2.89	0.9	3.29
TXNL4A	ENSG00000141759	0.8	0.39	0.03	1.13	2.24	0.62	0.64	-0.18	1.23	2.61	4.38	3.55	4.16	1.84	4.71	4.41	2.92	4.1	-1.345	-0.915	1.58	0.15	1.82	0.15	1.77	2.21	0.88	1.61
GOLPH3L	ENSG00000143457	-0.69	0.39	0.02	-0.5	0.97	-0.94	-1.09	-0.72	3.34	2.35	3.57	4.52	4.61	1.9	2.88	1.84	1.44	4.2	0.765	-1.175	0.77	1.12	2.27	0.21	-0.06	-0.36	-0.6	1.71
FAHD2B	ENSG00000144199	-0.61	0.39	0.02	-0.6	1.21	-1.06	-0.54	-0.68	0.86	2.08	2.5	2.05	2.13	-0.71	2.9	0.63	-0.25	1.74	-1.715	-1.445	-0.3	-1.35	-0.21	-2.4	-0.04	-1.57	-2.29	-0.75
UBXN4	ENSG00000144224	-0.59	0.39	0.02	-0.43	-0.6	-0.9	-0.79	-0.22	4.38	5.06	5.37	6.01	4.48	3.02	3.65	3.67	3.36	4.39	1.805	1.535	2.57	2.61	2.14	1.33	0.71	1.47	1.32	1.9
LPP	ENSG00000145012	-0.57	0.39	0.03	-0.58	-0.97	-0.5	-0.63	-0.18	3.89	5.21	2.09	4.02	3.02	2.34	3.35	0.85	1.59	2.95	1.315	1.685	-0.71	0.62	0.68	0.65	0.41	-1.35	-0.45	0.46
MUC4	ENSG00000145113	1.85	0.39	0.02	2.19	0.83	2.57	-1.45	3.82	-0.45	-3.84	-3.18	-2.06	-4.64	1.5	-3.47	-0.94	-5.64	-2.12	-3.025	-7.365	-5.98	-5.46	-6.98	-0.19	-6.41	-3.14	-7.68	-4.61
CREB5	ENSG00000146592	0.82	0.39	0.02	2.31	-1.15	0.76	0.57	1.12	0.25	4.56	1.67	2.29	0.29	2.35	2.47	1.85	1.57	1.06	-2.325	1.035	-1.13	-1.11	-2.05	0.66	-0.47	-0.35	-0.47	-1.43
GINS4	ENSG00000147536	1.06	0.39	0.03	0.87	-1.14	1.56	0.75	2.71	1.84	1.57	1.44	0.73	-1.64	2.13	-0.51	2.53	0.26	0.16	-0.735	-1.955	-1.36	-2.67	-3.98	0.44	-3.45	0.33	-1.78	-2.33
ADHFE1	ENSG00000147576	-1.52	0.39	0.02	-2.26	-1.57	-3.36	-0.73	1.19	3.25	2.8	0.16	2.5	0.96	-0.42	0.19	-4.32	-0.06	1.78	0.675	-0.725	-2.64	-0.9	-1.38	-2.11	-2.75	-6.52	-2.1	-0.71
HAUS6	ENSG00000147874	0.67	0.39	0.02	0.26	0.41	1.57	0.8	0.7	1.06	2.93	1.38	2.01	1.08	0.58	2.76	2.49	1.61	1.58	-1.515	-0.595	-1.42	-1.39	-1.26	-1.11	-0.18	0.29	-0.43	-0.91
CHEK1	ENSG00000149554	0.75	0.39	0.02	0.44	0.23	1.88	0.69	1.02	2.53	4.15	2.67	3.47	0.4	2.27	3.77	4.13	2.91	1.11	-0.045	0.625	-0.13	0.07	-1.94	0.58	0.83	1.93	0.87	-1.38
NR3C2	ENSG00000151623	-2.02	0.39	0.02	-4.74	-2.76	-0.89	-2.21	0.03	2.97	1.52	-1.06	2.93	2.24	-3.84	-2.56	-2.74	-1.74	2.31	0.395	-2.005	-3.86	-0.47	-0.1	-5.53	-5.5	-4.94	-3.78	-0.18
ACSL1	ENSG00000151726	1.39	0.39	0.02	1.12	-1.13	0.99	2.05	5.9	2.03	4.15	3.07	2.42	-1.22	2.62	2.08	3.52	3.8	2.65	-0.545	0.625	0.27	-0.98	-3.56	0.93	-0.86	1.32	1.76	0.16
RNF111	ENSG00000157450	-0.77	0.39	0.02	-2.2	0.08	-0.63	-1.07	-0.6	4.62	4.48	3.18	4.84	3.34	1.03	3.91	1.79	1.79	3	2.045	0.955	0.38	1.44	1	-0.66	0.97	-0.41	-0.25	0.51
C1QC	ENSG00000159189	2.85	0.39	0.02	5.21	1.17	3.83	0.21	3.81	-2.74	-0.74	-2.25	1.98	-2.4	3.04	0.04	1.41	0.75	0.12	-5.315	-4.265	-5.05	-1.42	-4.74	1.35	-2.9	-0.79	-1.29	-2.37
SNED1	ENSG00000162804	-1.26	0.39	0.02	0.16	-1.91	-3.59	-1.25	-0.61	1.93	2.21	0.1	2.21	-0.51	1.32	-0.81	-4.64	-1.09	-0.86	-0.645	-1.315	-2.7	-1.19	-2.85	-0.37	-3.75	-6.84	-3.13	-3.35
FBLN2	ENSG00000163520	-1.72	0.39	0.02	-1.05	-3.81	-1.31	0.12	-2.7	-0.6	1.73	5.67	-1.29	4.46	-2.74	-3.64	3.52	-2.64	2.76	-3.175	-1.795	2.87	-4.69	2.12	-4.43	-6.58	1.32	-4.68	0.27
RCCD1	ENSG00000166965	0.71	0.39	0.03	0.93	-0.46	0.63	0.56	3.55	-0.4	1.76	-0.71	1.16	-3.18	-0.03	0.53	-0.67	0.42	-0.84	-2.975	-1.765	-3.51	-2.24	-5.52	-1.72	-2.41	-2.87	-1.62	-3.33
ALS2CL	ENSG00000178038	-0.8	0.39	0.02	0.53	-0.86	-0.51	-1.03	-4.07	2.05	0.52	-1.69	-0.64	-4.06	1.91	-1.22	-2.94	-3.64	-6.64	-0.525	-3.005	-4.49	-4.04	-6.4	0.22	-4.16	-5.14	-5.68	-9.13
MYADM	ENSG00000179820	-0.64	0.39	0.02	0.92	-0.53	-0.66	-0.94	-0.85	2.08	4.26	5.07	5.79	1.63	2.43	2.93	3.65	2.92	1.13	-0.495	0.735	2.27	2.39	-0.71	0.74	-0.01	1.45	0.88	-1.36
SRPRA	ENSG00000182934	-0.55	0.39	0.02	-0.48	0.91	-0.67	-0.59	-0.64	5.09	6.2	7.22	7.71	6.45	3.66	6.66	5.79	5.34	6.08	2.515	2.675	4.42	4.31	4.11	1.97	3.72	3.59	3.3	3.59
HMGN4	ENSG00000182952	-0.69	0.39	0.03	-0.91	1.14	-0.69	-1.57	-0.47	-0.51	-0.25	0.28	1.87	-0.01	-2.47	0.49	-1.18	-1.89	-0.27	-3.085	-3.775	-2.52	-1.53	-2.35	-4.16	-2.45	-3.38	-3.93	-2.76
KREMEN1	ENSG00000183762	2.31	0.39	0.03	1	-1.83	4.53	3.07	3.27	0.73	1.64	-2.84	-0.56	-4.06	1.18	-1.29	1.62	2.26	-1.89	-1.845	-1.885	-5.64	-3.96	-6.4	-0.51	-4.23	-0.58	0.22	-4.38
METTL7A	ENSG00000185432	-0.87	0.39	0.02	-0.79	-0.58	-2.25	0.35	-1.24	5.31	4.4	5.13	5.61	5.24	3.5	3.02	1.91	4.57	4.49	2.735	0.875	2.33	2.21	2.9	1.81	0.08	-0.29	2.53	2
BTLA	ENSG00000186265	-1.02	0.39	0.02	-0.99	2.23	-2.37	-1.47	-0.59	-1	1.66	0.18	0.78	4.49	-3.06	3.74	-3.18	-2.84	4.16	-3.575	-1.865	-2.62	-2.62	2.15	-4.75	0.8	-5.38	-4.88	1.67
HIST1H1T	ENSG00000187475	1.92	0.39	0.03	2.19	0.69	0.79	2.63	3.27	-2.74	0.71	-1.74	-1.43	-4.64	-0.79	0.9	-1.51	0.77	-2.47	-5.315	-2.815	-4.54	-4.83	-6.98	-2.48	-2.04	-3.71	-1.27	-4.96
SVIL	ENSG00000197321	1.66	0.39	0.03	1.06	-1.8	3.43	2.58	1.41	3.45	4.39	0.23	0.36	-0.09	3.98	1.5	3.44	2.48	0.87	0.875	0.865	-2.57	-3.04	-2.43	2.29	-1.44	1.24	0.44	-1.62
ADARB1	ENSG00000197381	-0.88	0.39	0.02	-2.45	-0.58	-0.8	0.55	-1.26	3.42	3.1	-0.54	0.06	1.71	-0.49	1.72	-2.12	-0.69	0.94	0.845	-0.425	-3.34	-3.34	-0.63	-2.18	-1.22	-4.32	-2.73	-1.55
ZXDA	ENSG00000198205	-1.48	0.39	0.02	-2.63	-0.9	-2.31	-0.93	-0.65	1.4	1.5	0.82	3.06	1.69	-2.74	-0.29	-2.47	0.2	1.32	-1.175	-2.025	-1.98	-0.34	-0.65	-4.43	-3.23	-4.67	-1.84	-1.17
CAPZA2	ENSG00000198898	0.67	0.39	0.02	0.7	0.87	0.43	1.17	-0.42	3.62	4.33	4.67	4.42	4.75	3.69	4.74	4.49	4.55	4.53	1.045	0.805	1.87	1.02	2.41	2	1.8	2.29	2.51	2.04
SNORA33	ENSG00000200534	1	0.39	0.03	1.86	-1.19	1.49	0.56	1.05	6.85	8.65	4.61	4.59	3.78	8.39	6.51	5.62	3.86	4.51	4.275	5.125	1.81	1.19	1.44	6.7	3.57	3.42	1.82	2.02
HIST2H3C	ENSG00000203811	0.8	0.39	0.03	0.68	-0.92	1.08	4.67	0.63	3.41	4.9	3.24	0.49	2.97	3.45	3.1	3.79	5.58	3.43	0.835	1.375	0.44	-2.91	0.63	1.76	0.16	1.59	3.54	0.94
HIST2H3A	ENSG00000203852	0.8	0.39	0.03	0.68	-0.92	1.08	4.67	0.63	3.41	4.9	3.24	0.49	2.97	3.45	3.1	3.79	5.58	3.43	0.835	1.375	0.44	-2.91	0.63	1.76	0.16	1.59	3.54	0.94
ZNF736	ENSG00000234444	-0.57	0.39	0.02	-0.45	-0.6	0.43	-0.69	-0.78	3.5	3.86	2.44	3.72	1.74	2.12	2.44	2.25	1.21	1.28	0.925	0.335	-0.36	0.32	-0.6	0.43	-0.5	0.05	-0.83	-1.21
SCARNA3	ENSG00000252906	0.75	0.39	0.02	0.5	-0.89	0.74	1.02	1.68	5.54	5.75	4.33	2.94	3.36	5.36	3.97	4.5	2.86	4.5	2.965	2.225	1.53	-0.46	1.02	3.67	1.03	2.3	0.82	2.01
BCL2L2-PABPN1	ENSG00000258643	-0.61	0.39	0.03	-0.75	-0.85	-0.85	-0.21	-0.41	2.55	3.85	3.47	4.03	2.77	0.79	2.14	1.83	2.2	2.55	-0.025	0.325	0.67	0.63	0.43	-0.9	-0.8	-0.37	0.16	0.06
RASSF5	ENSG00000266094	0.59	0.39	0.02	0.42	0.68	1.12	0.68	0.15	4.93	5.25	3.54	3.61	4.34	4.64	5.43	4.14	3.04	4.48	2.355	1.725	0.74	0.21	2	2.95	2.49	1.94	1	1.99
CCL3	ENSG00000277632	1.71	0.39	0.02	1.19	3.08	1.79	2.7	-0.19	4.38	5.98	1.44	0.39	7.92	5.08	9.12	2.79	2.69	7.85	1.805	2.455	-1.36	-3.01	5.58	3.39	6.18	0.59	0.65	5.36
NUCB2	ENSG00000070081	-0.99	0.4	0.03	-1.16	0.06	-0.46	-1.5	-1.86	5.18	5.6	6.6	8.56	7.47	2.9	5.01	5.41	4.9	6.31	2.605	2.075	3.8	5.16	5.13	1.21	2.07	3.21	2.86	3.82
SELO	ENSG00000073169	0.85	0.4	0.03	1.16	-1.3	0.92	0.47	1.92	2.2	2.96	0.6	1.48	-2.18	2.86	0.68	0.98	0.6	-0.89	-0.375	-0.565	-2.2	-1.92	-4.52	1.17	-2.26	-1.22	-1.44	-3.38
PTGS2	ENSG00000073756	1.55	0.4	0.03	0.66	-0.76	1.68	2.3	3.34	1.1	5.06	0.16	2.01	3.26	1.12	3.45	1.39	3.75	5.47	-1.475	1.535	-2.64	-1.39	0.92	-0.57	0.51	-0.81	1.71	2.98
CST7	ENSG00000077984	1.07	0.4	0.03	0.88	-1.86	1.56	3.58	0.76	0.88	4.73	-0.89	-1.29	-2.06	1.18	1.75	0.2	2.26	-1.51	-1.695	1.205	-3.69	-4.69	-4.4	-0.51	-1.19	-2	0.22	-4
CRYBG3	ENSG00000080200	-0.81	0.4	0.03	-0.43	-1.08	-2.34	-0.79	-0.19	-0.15	2.03	4.01	2.4	2.33	-1.51	0.03	0.68	-0.25	2.25	-2.725	-1.495	1.21	-1	-0.01	-3.2	-2.91	-1.52	-2.29	-0.24
FXYD5	ENSG00000089327	-0.77	0.4	0.03	-0.69	0.56	-1.12	-0.79	-1.18	6.02	6.82	8.01	7.12	7.83	4.34	6.84	6.06	4.47	7.12	3.445	3.295	5.21	3.72	5.49	2.65	3.9	3.86	2.43	4.63
DDX24	ENSG00000089737	-0.69	0.4	0.03	-1	-0.15	-0.65	-1.12	-0.53	5.7	6.11	5.06	7.53	5.11	3.62	5.26	3.65	4.4	4.82	3.125	2.585	2.26	4.13	2.77	1.93	2.32	1.45	2.36	2.33
TNRC6B	ENSG00000100354	-0.57	0.4	0.03	-0.65	-0.99	-0.62	0	-0.43	4.66	5.17	3.93	6.3	3.8	3.02	3.28	2.55	4.77	3.57	2.085	1.645	1.13	2.9	1.46	1.33	0.34	0.35	2.73	1.08
CSF2RB	ENSG00000100368	1.16	0.4	0.03	1.52	0.19	2.75	1.13	0.52	2.11	4.35	0.2	3.01	2.91	3.22	3.91	2.64	3.08	3.29	-0.465	0.825	-2.6	-0.39	0.57	1.53	0.97	0.44	1.04	0.8
PSMC1	ENSG00000100764	-0.66	0.4	0.03	0.63	-0.41	-1.16	-0.92	-0.66	2.72	4.15	2.95	5.29	2.4	2.7	2.97	0.97	2.46	2.02	0.145	0.625	0.15	1.89	0.06	1.01	0.03	-1.23	0.42	-0.47
HM13	ENSG00000101294	-0.88	0.4	0.03	-1.15	1.28	-1.3	-0.52	-1.38	6.25	6.47	8.93	7.88	8.09	3.98	7.38	6.79	5.61	7.24	3.675	2.945	6.13	4.48	5.75	2.29	4.44	4.59	3.57	4.75
LMF1	ENSG00000103227	-1.31	0.4	0.03	1.6	-2.58	-1.82	-1.71	-0.59	1.84	3.44	3.12	4.59	3.66	3.05	-0.42	0.38	0.64	3.33	-0.735	-0.085	0.32	1.19	1.32	1.36	-3.36	-1.82	-1.4	0.84
FKBP8	ENSG00000105701	0.94	0.4	0.03	0.47	-0.34	1.03	2.33	1.32	5.66	6.54	4.48	6.05	3.98	5.45	5.44	4.98	7.82	4.88	3.085	3.015	1.68	2.65	1.64	3.76	2.5	2.78	5.78	2.39
LIPA	ENSG00000107798	0.88	0.4	0.03	2.47	1.32	0.11	0.45	0.78	2.14	3.4	4.2	3.34	4.05	4.45	4.37	3.65	2.45	4.61	-0.435	-0.125	1.4	-0.06	1.71	2.76	1.43	1.45	0.41	2.12
SH3PXD2A	ENSG00000107957	0.66	0.4	0.03	0.89	0.41	0.79	-0.39	1.09	0.67	1.97	-1.25	1.74	0.95	0.98	1.81	-1.03	-0.34	1.7	-1.905	-1.555	-4.05	-1.66	-1.39	-0.71	-1.13	-3.23	-2.38	-0.79
CCDC6	ENSG00000108091	-1.49	0.4	0.03	-2.36	0.17	-1.79	-0.94	-2.53	2.91	2.47	2.27	4.4	4.34	-0.89	2.01	-0.43	1.53	2.75	0.335	-1.055	-0.53	1	2	-2.58	-0.93	-2.63	-0.51	0.26
KLF3	ENSG00000109787	-0.76	0.4	0.03	-0.45	-1.41	-1.05	3.48	-0.78	2.49	3.35	0.89	2.09	1.48	1.11	0.93	-0.97	5.49	1.02	-0.085	-0.175	-1.91	-1.31	-0.86	-0.58	-2.01	-3.17	3.45	-1.47
NPR3	ENSG00000113389	2.3	0.4	0.03	1.05	-3.02	5.98	3.13	2.71	-1.51	0.93	-6.64	-4.64	-4.64	-1	-3.47	-0.54	-1.74	-2.84	-4.085	-2.595	-9.44	-8.04	-6.98	-2.69	-6.41	-2.74	-3.78	-5.33
APC2	ENSG00000115266	0.73	0.4	0.03	0.88	-1.77	3.52	0.49	0.83	-1.94	-1.79	-4.64	-2.64	-4.64	-1.64	-4.64	-1.32	-3.47	-4.06	-4.515	-5.315	-7.44	-6.04	-6.98	-3.33	-7.58	-3.52	-5.51	-6.55
RALGPS2	ENSG00000116191	-0.83	0.4	0.03	-1.36	1.71	-0.56	-1.21	-0.95	4.81	4.41	6.25	7.26	7.49	2.27	5.85	4.95	4.01	6.92	2.235	0.885	3.45	3.86	5.15	0.58	2.91	2.75	1.97	4.43
STX12	ENSG00000117758	-0.62	0.4	0.03	0.09	-0.41	-1.24	-0.8	-0.66	3.54	4.22	3.56	4.99	3.32	2.84	3.04	1.48	2.32	2.94	0.965	0.695	0.76	1.59	0.98	1.15	0.1	-0.72	0.28	0.45
MREG	ENSG00000118242	1.66	0.4	0.03	2.59	0.12	1.27	0.79	4.59	-2.06	1.24	0.2	-2.06	-2.56	0.4	0.73	0.97	-2.47	0.46	-4.635	-2.285	-2.6	-5.46	-4.9	-1.29	-2.21	-1.23	-4.51	-2.03
CSF3R	ENSG00000119535	2.32	0.4	0.03	1.27	-2.14	2.13	3.55	8.34	4.69	7.01	2.56	1.65	-2.12	5.48	3.69	4.3	5.15	3.33	2.115	3.485	-0.24	-1.75	-4.46	3.79	0.75	2.1	3.11	0.84
PYROXD2	ENSG00000119943	-0.64	0.4	0.03	-0.42	-0.59	-3.18	-0.85	-0.24	0.93	2.04	0.63	1.8	-1.29	-0.42	0.63	-3.64	-0.94	-1.4	-1.645	-1.485	-2.17	-1.6	-3.63	-2.11	-2.31	-5.84	-2.98	-3.89
PDZD11	ENSG00000120509	0.66	0.4	0.03	2.61	0.67	0.46	0.85	-0.2	-0.23	2.45	3.26	2.26	3.21	2.24	2.6	3.11	1.94	3.13	-2.805	-1.075	0.46	-1.14	0.87	0.55	-0.34	0.91	-0.1	0.64
RALY	ENSG00000125970	0.68	0.4	0.03	0.48	0.41	0.29	1.22	0.98	2.93	4.46	3.25	2.97	3.68	2.72	4.3	2.9	3.18	4.37	0.355	0.935	0.45	-0.43	1.34	1.03	1.36	0.7	1.14	1.88
CCDC136	ENSG00000128596	-1.59	0.4	0.03	-2.89	-1.54	0.18	-1.2	-2.52	0.99	0.68	-2.47	0.76	-4.06	-3.47	-1.89	-2.94	-2.47	-5.64	-1.585	-2.845	-5.27	-2.64	-6.4	-5.16	-4.83	-5.14	-4.51	-8.13
PLXNA3	ENSG00000130827	-0.95	0.4	0.03	-1.2	-1.46	-1.43	-0.43	-0.25	4.96	3.9	3.94	3.6	2.64	2.63	1.43	1.65	1.46	2.52	2.385	0.375	1.14	0.2	0.3	0.94	-1.51	-0.55	-0.58	0.03
ZCCHC11	ENSG00000134744	-0.58	0.4	0.03	-0.6	-0.71	-0.43	-1.54	-0.14	5.1	5.95	5.18	7.02	4.66	3.52	4.4	4.02	3.3	4.62	2.525	2.425	2.38	3.62	2.32	1.83	1.46	1.82	1.26	2.13
RAC1	ENSG00000136238	0.72	0.4	0.03	0.84	1.62	0.46	0.85	-1.57	4.19	4.44	5.35	4.81	4.14	4.44	5.78	5.2	4.48	3.17	1.615	0.915	2.55	1.41	1.8	2.75	2.84	3	2.44	0.68
CIB2	ENSG00000136425	1.42	0.4	0.03	2.23	1.8	2.61	-0.66	0.66	-2.25	0.25	-0.86	0.21	0.44	-0.25	1.81	1.42	-2.25	0.92	-4.825	-3.275	-3.66	-3.19	-1.9	-1.94	-1.13	-0.78	-4.29	-1.57
EVI5L	ENSG00000142459	-0.52	0.4	0.03	-0.4	-0.62	-0.31	-0.51	-0.9	2.07	2.37	2.27	2.54	0.89	0.75	0.93	1.25	0.29	0.36	-0.505	-1.155	-0.53	-0.86	-1.45	-0.94	-2.01	-0.95	-1.75	-2.13
FCRL5	ENSG00000143297	-0.72	0.4	0.03	-0.93	-3.4	-0.73	-0.49	1.41	3.32	4.41	5.36	5.21	6.66	1.33	-0.45	3.86	2.98	7.63	0.745	0.885	2.56	1.81	4.32	-0.36	-3.39	1.66	0.94	5.14
INTS7	ENSG00000143493	0.55	0.4	0.03	-0.71	0.74	0.48	0.61	0.57	2.6	3.58	2.84	1.79	2.55	0.88	3.84	2.71	1.12	2.97	0.025	0.055	0.04	-1.61	0.21	-0.81	0.9	0.51	-0.92	0.48
TIMD4	ENSG00000145850	2.33	0.4	0.03	3.66	1.39	1.35	0.3	7.82	0.78	1.53	0.24	2.42	-5.06	4.6	2.57	1.09	1.3	0.06	-1.795	-1.995	-2.56	-0.98	-7.4	2.91	-0.37	-1.11	-0.74	-2.43
ZNF462	ENSG00000148143	1.22	0.4	0.03	2.75	0.54	-0.29	1.49	1.62	-0.84	-1.64	-5.64	-5.64	-2.84	1.83	-1.64	-6.64	-5.06	-1.74	-3.415	-5.165	-8.44	-9.04	-5.18	0.14	-4.58	-8.84	-7.1	-4.23
IL18	ENSG00000150782	1.71	0.4	0.03	0.85	-1.3	2.69	2.89	2.37	-0.97	0.43	-3.32	-2.25	-5.06	-0.71	-1.84	-0.94	0.32	-3.47	-3.545	-3.095	-6.12	-5.65	-7.4	-2.4	-4.78	-3.14	-1.72	-5.96
HEATR3	ENSG00000155393	-1.05	0.4	0.03	-1.18	-0.41	-1	-0.49	-2.38	3.46	3.14	1.9	2.18	1.91	1.16	1.96	0.1	-0.04	0.41	0.885	-0.385	-0.9	-1.22	-0.43	-0.53	-0.98	-2.1	-2.08	-2.08
TMEM237	ENSG00000155755	1.03	0.4	0.03	0.6	0.11	2.17	0.7	1.61	0.04	1.52	0.3	1.13	0.85	-0.01	0.99	2.08	0.58	1.94	-2.535	-2.005	-2.5	-2.27	-1.49	-1.7	-1.95	-0.12	-1.46	-0.55
WDR66	ENSG00000158023	1.24	0.4	0.03	1.91	-0.39	0.59	1.2	3.01	-1.89	-1.03	-2.32	-2.64	-4.64	-0.29	-2.18	-2.32	-2.47	-2.64	-4.465	-4.555	-5.12	-6.04	-6.98	-1.98	-5.12	-4.52	-4.51	-5.13
NIT1	ENSG00000158793	0.58	0.4	0.03	0.5	0.98	0.64	0.59	-0.67	2.62	2.93	3.12	2.9	3.19	2.44	3.48	3.18	2.2	2.81	0.045	-0.595	0.32	-0.5	0.85	0.75	0.54	0.98	0.16	0.32
GYG1	ENSG00000163754	0.83	0.4	0.03	1.51	0.93	0.1	1.23	0.4	1.16	3.59	4.05	2.67	2.96	2.26	4.06	3.49	2.88	3.27	-1.415	0.065	1.25	-0.73	0.62	0.57	1.12	1.29	0.84	0.78
TMEM200A	ENSG00000164484	1.06	0.4	0.03	0.64	2.06	1.65	1.08	-0.32	-2.84	-2.06	-3.32	-6.64	-2.4	-2.84	-0.18	-2.12	-6.64	-2.56	-5.415	-5.585	-6.12	-10.04	-4.74	-4.53	-3.12	-4.32	-8.68	-5.05
PROCA1	ENSG00000167525	-1.17	0.4	0.03	-1.83	-0.79	-0.43	-1.91	-0.87	1.4	1.39	-0.43	3.45	-2.32	-1.74	-0.25	-1.6	-0.79	-2.84	-1.175	-2.135	-3.23	0.05	-4.66	-3.43	-3.19	-3.8	-2.83	-5.33
ITGAM	ENSG00000169896	1.85	0.4	0.03	1.58	-1.71	1.19	3.84	2.91	3.69	5.71	1.91	1.1	0.57	4.87	2.94	2.59	5.02	2.5	1.115	2.185	-0.89	-2.3	-1.77	3.18	0	0.39	2.98	0.01
NUDCD2	ENSG00000170584	0.94	0.4	0.03	2.48	1.33	-1.38	0.52	0.96	-0.38	1.5	2.48	2.35	1.99	1.94	2.47	0.24	1.56	2.66	-2.955	-2.025	-0.32	-1.05	-0.35	0.25	-0.47	-1.96	-0.48	0.17
S1PR1	ENSG00000170989	-1.47	0.4	0.03	-2.28	-0.86	0.08	-1.24	-6.11	1.05	1.58	0	0.45	-1.15	-2.64	-0.15	-0.58	-2.84	-5.06	-1.525	-1.945	-2.8	-2.95	-3.49	-4.33	-3.09	-2.78	-4.88	-7.55
CXXC5	ENSG00000171604	-0.65	0.4	0.03	-0.73	0.55	-0.76	-0.46	-1.88	0.52	1.9	2.08	2.79	3.53	-1.22	1.91	0.55	0.6	2.36	-2.055	-1.625	-0.72	-0.61	1.19	-2.91	-1.03	-1.65	-1.44	-0.13
CHCHD1	ENSG00000172586	0.85	0.4	0.03	1.74	0.98	-0.99	0.46	1.11	-0.79	0.42	1.58	1.21	1.38	0.59	0.96	-0.22	0.33	2.15	-3.365	-3.105	-1.22	-2.19	-0.96	-1.1	-1.98	-2.42	-1.71	-0.34
A2M	ENSG00000175899	1.79	0.4	0.03	0.84	0.01	4.78	2.81	1.47	4.02	3.08	-1.79	-0.17	-0.56	4.27	2.43	2.96	2.29	0.44	1.445	-0.445	-4.59	-3.57	-2.9	2.58	-0.51	0.76	0.25	-2.05
PDE2A	ENSG00000186642	1.13	0.4	0.03	0.69	-0.52	1.73	1.38	1.91	0.92	0.44	-0.6	-0.49	-2.47	0.97	-0.86	0.69	-0.07	-1.18	-1.655	-3.085	-3.4	-3.89	-4.81	-0.72	-3.8	-1.51	-2.11	-3.67
MAN2A2	ENSG00000196547	0.82	0.4	0.03	0.8	-0.65	0.47	1.65	1.21	6.29	6.96	4.17	5.81	2.06	6.48	5.49	4.03	6.61	2.89	3.715	3.435	1.37	2.41	-0.28	4.79	2.55	1.83	4.57	0.4
ZNF772	ENSG00000197128	0.68	0.4	0.03	0.63	1.36	-1.53	0.49	0.93	0.03	-0.79	-0.15	0.06	1.09	0.01	0.23	-2.56	-0.79	1.74	-2.545	-4.315	-2.95	-3.34	-1.25	-1.68	-2.71	-4.76	-2.83	-0.75
ZNF525	ENSG00000203326	-0.9	0.4	0.03	-1.27	-0.65	-4.28	-0.78	2.54	2.32	3.54	2.69	4.97	0.49	-0.09	2.07	-2.84	2.34	2.18	-0.255	0.015	-0.11	1.57	-1.85	-1.78	-0.87	-5.04	0.3	-0.31
CR1	ENSG00000203710	1.39	0.4	0.03	0.69	-1.43	1.5	4.73	1.99	4.41	5.78	1.74	0.36	1.66	4.47	3.35	2.77	5.53	3	1.835	2.255	-1.06	-3.04	-0.68	2.78	0.41	0.57	3.49	0.51
LILRB2	ENSG00000204577	2.34	0.4	0.03	0.99	-1.02	2.91	3.11	6.39	4.36	6.25	2.96	1.53	-1.43	4.8	4.31	5.58	4.41	2.75	1.785	2.725	0.16	-1.87	-3.77	3.11	1.37	3.38	2.37	0.26
SCARNA8	ENSG00000251733	1.87	0.4	0.03	2.56	-1.16	2.19	0.87	7.28	6.31	9.51	5.92	4.85	-0.49	8.72	7.41	7.73	4.56	4.27	3.735	5.985	3.12	1.45	-2.83	7.03	4.47	5.53	2.52	1.78
SCMH1	ENSG00000010803	-0.69	0.41	0.03	-1	0.14	-0.79	-1.24	-0.37	3.21	4.23	3.8	5.21	3.47	1.13	3.73	2.22	1.91	3.28	0.635	0.705	1	1.81	1.13	-0.56	0.79	0.02	-0.13	0.79
TRAM1	ENSG00000067167	-0.61	0.41	0.03	-0.72	1.91	-0.64	-0.46	-1.47	5.98	6.04	8.45	7.66	8.81	4.26	7.73	7.05	5.48	7.91	3.405	2.515	5.65	4.26	6.47	2.57	4.79	4.85	3.44	5.42
HYAL2	ENSG00000068001	0.57	0.41	0.03	0.39	0.75	1.24	0.38	0.37	-2	0.25	0.15	0	-0.67	-2.32	0.51	0.89	-1	-0.38	-4.575	-3.275	-2.65	-3.4	-3.01	-4.01	-2.43	-1.31	-3.04	-2.87
ATP2B1	ENSG00000070961	-0.67	0.41	0.03	-0.87	-1.26	-0.59	-0.28	-0.34	4.1	4.84	4.46	5.56	2.74	2.19	2.61	3.12	3.63	2.57	1.525	1.315	1.66	2.16	0.4	0.5	-0.33	0.92	1.59	0.08
N4BP2	ENSG00000078177	-0.78	0.41	0.03	-1.51	-0.18	-0.71	-1.13	-0.38	2.03	2.82	2.39	4.18	2.01	-0.69	1.93	0.91	1.05	1.81	-0.545	-0.705	-0.41	0.78	-0.33	-2.38	-1.01	-1.29	-0.99	-0.68
RSBN1	ENSG00000081019	-0.68	0.41	0.03	-1.55	-0.41	-0.83	0.39	-0.8	2.13	2.78	1.96	2.94	1.9	-0.64	1.61	0.34	1.97	1.43	-0.445	-0.745	-0.84	-0.46	-0.44	-2.33	-1.33	-1.86	-0.07	-1.06
ZNF510	ENSG00000081386	-0.78	0.41	0.03	-0.95	0.12	-1.87	-0.4	-0.99	0.9	1.94	1.57	2.37	1.61	-1.12	1.42	-1.22	0.28	1.02	-1.675	-1.585	-1.23	-1.03	-0.73	-2.81	-1.52	-3.42	-1.76	-1.47
IL12RB2	ENSG00000081985	0.71	0.41	0.03	-0.06	1.16	0.82	0.5	1.06	1.02	3.37	1.6	-0.74	1.36	0.14	4.14	1.86	-1.56	2.09	-1.555	-0.155	-1.2	-4.14	-0.98	-1.55	1.2	-0.34	-3.6	-0.4
DOPEY1	ENSG00000083097	-0.7	0.41	0.03	-0.74	-0.4	-1.35	-0.94	0.86	2.54	2.43	2.27	3.24	2.07	0.79	1.26	0.07	0.37	2.67	-0.035	-1.095	-0.53	-0.16	-0.27	-0.9	-1.68	-2.13	-1.67	0.18
HAL	ENSG00000084110	1.67	0.41	0.03	0.81	-1.62	2.22	1.99	11.68	1.55	3.04	0.65	0.1	-6.64	1.75	0.37	2.5	1.4	0.97	-1.025	-0.485	-2.15	-3.3	-8.98	0.06	-2.57	0.3	-0.64	-1.52
MAPRE3	ENSG00000084764	-1.05	0.41	0.03	-1.4	-1.26	-2.57	-0.49	0.87	-0.89	-0.25	0.11	0.75	-1.03	-3.47	-2.47	-3.47	-1.47	-0.42	-3.465	-3.775	-2.69	-2.65	-3.37	-5.16	-5.41	-5.67	-3.51	-2.91
BIRC5	ENSG00000089685	1.4	0.41	0.03	1.7	-0.26	1.92	3.55	0.58	1.42	3.05	1.49	-0.43	0.55	2.75	2.07	2.99	3.06	0.97	-1.155	-0.475	-1.31	-3.83	-1.79	1.06	-0.87	0.79	1.02	-1.52
ABHD4	ENSG00000100439	0.61	0.41	0.03	0.52	0.76	0.55	1.84	-0.7	1.79	2.48	2.64	2.69	2.97	1.64	2.75	2.59	3.78	2.57	-0.785	-1.045	-0.16	-0.71	0.63	-0.05	-0.19	0.39	1.74	0.08
NDRG3	ENSG00000101079	0.7	0.41	0.03	0.94	1.51	0.79	-0.08	0.37	1.67	1.77	2.47	1.79	3.1	2.04	2.98	2.7	0.15	3.39	-0.905	-1.755	-0.33	-1.61	0.76	0.35	0.04	0.5	-1.89	0.9
USP11	ENSG00000102226	-0.5	0.41	0.03	-0.43	-0.02	-0.53	-0.55	-0.6	4.14	4.77	4.83	5.57	4.73	2.78	4.08	3.55	3.26	4.39	1.565	1.245	2.03	2.17	2.39	1.09	1.14	1.35	1.22	1.9
COG4	ENSG00000103051	0.53	0.41	0.03	0.51	0.66	-0.36	0.58	0.51	4.1	4.48	4.54	4.45	3.42	3.93	4.63	3.47	3.74	3.8	1.525	0.955	1.74	1.05	1.08	2.24	1.69	1.27	1.7	1.31
UBFD1	ENSG00000103353	0.59	0.41	0.03	0.07	0.8	0.62	1.11	0.35	1.62	3.53	3.48	3.56	3.41	0.9	3.84	3.51	3.6	3.69	-0.955	0.005	0.68	0.16	1.07	-0.79	0.9	1.31	1.56	1.2
FBXW4	ENSG00000107829	-0.6	0.41	0.03	-0.76	-0.47	-1.23	0.86	-0.58	4.1	4.86	3.78	4.72	3.48	2.34	3.62	1.71	4.42	3.15	1.525	1.335	0.98	1.32	1.14	0.65	0.68	-0.49	2.38	0.66
PPIF	ENSG00000108179	0.65	0.41	0.03	0.9	0.39	0.79	1.05	-1.37	1	3.79	3.23	2.29	3.06	1.33	3.6	3.45	2.26	2.22	-1.575	0.265	0.43	-1.11	0.72	-0.36	0.66	1.25	0.22	-0.27
GPN3	ENSG00000111231	0.65	0.41	0.03	0.35	0.73	1.27	0.85	0.08	2.15	2.77	3	2.64	2.64	1.78	3	3.77	2.32	2.74	-0.425	-0.755	0.2	-0.76	0.3	0.09	0.06	1.57	0.28	0.25
SOD2	ENSG00000112096	1.12	0.41	0.03	1.48	-0.48	1.65	2.18	0.48	4.19	6.2	4.56	4.25	4.17	5.25	4.94	5.75	5.8	4.52	1.615	2.675	1.76	0.85	1.83	3.56	2	3.55	3.76	2.03
NKTR	ENSG00000114857	-0.74	0.41	0.03	-0.4	-1.6	-1.01	-0.81	0.63	5.85	6.97	4.28	6.78	2.96	4.53	4.33	2.47	4.11	3.41	3.275	3.445	1.48	3.38	0.62	2.84	1.39	0.27	2.07	0.92
PADI2	ENSG00000117115	2.46	0.41	0.03	0.98	-1.59	3.24	3.15	5.89	0.85	1.87	-2.18	-1.84	-3.84	1.27	-0.76	0.82	1.1	0.03	-1.725	-1.655	-4.98	-5.24	-6.18	-0.42	-3.7	-1.38	-0.94	-2.46
2002-03-01	ENSG00000117791	-1.47	0.41	0.03	2.09	-3.05	-2.31	-0.7	-1.49	-0.3	0.38	2.32	1.53	2.34	1.53	-4.06	-0.97	-1	1.42	-2.875	-3.145	-0.48	-1.87	0	-0.16	-7	-3.17	-3.04	-1.07
MESDC2	ENSG00000117899	-0.58	0.41	0.03	-0.47	0.82	-0.6	-1.34	-0.66	2.13	3.4	3.88	4.67	4.13	0.72	3.74	2.53	1.23	3.75	-0.445	-0.125	1.08	1.27	1.79	-0.97	0.8	0.33	-0.81	1.26
PANK3	ENSG00000120137	0.64	0.41	0.03	0.4	0.77	-0.02	1.6	0.75	2.11	3.88	3.03	2.98	2.67	1.81	4.16	2.32	3.71	3.21	-0.465	0.355	0.23	-0.42	0.33	0.12	1.22	0.12	1.67	0.72
PYROXD1	ENSG00000121350	-0.53	0.41	0.03	-0.1	-0.45	-0.75	-0.69	-0.56	3.06	3.45	3.09	4.93	2.65	2.12	2.22	1.57	2.42	2.33	0.485	-0.075	0.29	1.53	0.31	0.43	-0.72	-0.63	0.38	-0.16
CXCR4	ENSG00000121966	-1.06	0.41	0.03	-1.12	-0.48	0.01	-1.51	-3.37	5.49	6.41	5.17	9.32	7.96	3.27	5.15	4.51	5.64	5.83	2.915	2.885	2.37	5.92	5.62	1.58	2.21	2.31	3.6	3.34
HNRNPA2B1	ENSG00000122566	0.56	0.41	0.03	0.64	0.46	0.73	-0.6	0.72	8.07	9.06	7.97	9.89	7.19	8.07	8.96	8.13	7.5	7.71	5.495	5.535	5.17	6.49	4.85	6.38	6.02	5.93	5.46	5.22
ITPR2	ENSG00000123104	-0.57	0.41	0.03	-0.68	-0.8	-0.39	-0.74	1.13	4.98	6	3.82	6.17	3.21	3.31	4.34	2.7	3.59	4	2.405	2.475	1.02	2.77	0.87	1.62	1.4	0.5	1.55	1.51
ACVR1C	ENSG00000123612	-2.02	0.41	0.03	-3.79	-0.65	-2.53	-0.76	-2.39	-0.04	-1.47	1.54	0.96	0.25	-5.64	-2.94	-2	-1.64	-1.25	-2.615	-4.995	-1.26	-2.44	-2.09	-7.33	-5.88	-4.2	-3.68	-3.74
CHPF	ENSG00000123989	-0.7	0.41	0.03	-0.69	0.92	-2.39	-0.94	-0.47	-0.79	0.31	3.48	3.13	1.77	-2.47	0.78	0.1	0.26	1.51	-3.365	-3.215	0.68	-0.27	-0.57	-4.16	-2.16	-2.1	-1.78	-0.98
MT2A	ENSG00000125148	1.22	0.41	0.03	1.01	0.52	1.78	3.18	0.17	1.82	3.96	2.42	2.5	2.84	2.29	3.93	3.77	5.48	3	-0.755	0.435	-0.38	-0.9	0.5	0.6	0.99	1.57	3.44	0.51
SNX6	ENSG00000129515	0.52	0.41	0.03	0.6	0.63	0.64	0.43	-0.23	3.34	4.24	3.43	4.13	3.99	3.28	4.35	3.48	3.21	3.89	0.765	0.715	0.63	0.73	1.65	1.59	1.41	1.28	1.17	1.4
TULP4	ENSG00000130338	-0.95	0.41	0.03	-1.29	-0.1	-0.41	-1.73	-1.23	3.32	2.48	1.85	4.34	3.31	0.87	1.69	0.71	0.36	2.56	0.745	-1.045	-0.95	0.94	0.97	-0.82	-1.25	-1.49	-1.68	0.07
GIMAP6	ENSG00000133561	1.33	0.41	0.03	0.6	-0.21	2.02	1.35	5.46	1.25	2.27	-2.94	-1.74	-5.06	1.2	1.34	-1.32	-1.36	-1.47	-1.325	-1.255	-5.74	-5.14	-7.4	-0.49	-1.6	-3.52	-3.4	-3.96
ELP3	ENSG00000134014	-0.57	0.41	0.03	-1.29	0.02	-0.54	-0.54	-0.62	4.94	4.44	4.85	5.05	4.14	2.5	3.8	3.57	2.75	3.79	2.365	0.915	2.05	1.65	1.8	0.81	0.86	1.37	0.71	1.3
HAVCR2	ENSG00000135077	0.78	0.41	0.03	0.97	-1.27	0.41	1.08	1.41	0.8	3.57	-0.94	-0.71	-2.25	1.21	1.32	-1.15	-0.71	-1.29	-1.775	0.045	-3.74	-4.11	-4.59	-0.48	-1.62	-3.35	-2.75	-3.78
DENND4C	ENSG00000137145	-0.57	0.41	0.03	-0.61	0.05	-0.56	-0.53	-2.84	2.38	3.13	1.93	3.08	1.12	0.8	2.53	0.61	0.79	-0.67	-0.195	-0.395	-0.87	-0.32	-1.22	-0.89	-0.41	-1.59	-1.25	-3.16
SDCBP	ENSG00000137575	1.02	0.41	0.03	1.48	0.45	1.01	2.43	0.01	3.32	4.87	3.43	4.14	3.97	4.38	4.77	3.91	6.05	4.02	0.745	1.345	0.63	0.74	1.63	2.69	1.83	1.71	4.01	1.53
SEC24B	ENSG00000138802	-0.53	0.41	0.03	-0.64	-0.62	-0.41	0.42	-0.69	2.7	3.98	3.44	4.3	3.09	1.08	2.55	2.3	3.36	2.69	0.125	0.455	0.64	0.9	0.75	-0.61	-0.39	0.1	1.32	0.2
UNC45A	ENSG00000140553	1.01	0.41	0.03	0.07	1.58	0.73	0.97	1.7	2.85	2.9	3.03	3.29	1.5	2.12	4.18	3.18	3.13	2.65	0.275	-0.625	0.23	-0.11	-0.84	0.43	1.24	0.98	1.09	0.16
ANP32E	ENSG00000143401	0.74	0.41	0.03	1.07	0.15	2.09	0.65	0.39	6.48	6.87	5.57	6.89	6.31	7.01	6.39	7.27	6.28	6.61	3.905	3.345	2.77	3.49	3.97	5.32	3.45	5.07	4.24	4.12
EXOC6B	ENSG00000144036	-0.82	0.41	0.03	-1.38	-0.5	-1.21	-0.96	0.85	3.01	3.61	2.44	3.46	1.06	0.44	2.33	0.39	0.57	1.66	0.435	0.085	-0.36	0.06	-1.28	-1.25	-0.61	-1.81	-1.47	-0.83
TMF1	ENSG00000144747	-0.57	0.41	0.03	-0.34	-0.44	-0.4	-0.81	-0.86	2.77	4.57	3.9	5.46	3.63	1.52	3.35	2.77	2.77	3.12	0.195	1.045	1.1	2.06	1.29	-0.17	0.41	0.57	0.73	0.63
2001-03-01	ENSG00000145416	0.58	0.41	0.03	0.3	0.39	0.46	0.79	1.4	0.26	1.92	-0.32	-1.32	0.16	-0.17	1.73	-0.47	-1.74	1.12	-2.315	-1.605	-3.12	-4.72	-2.18	-1.86	-1.21	-2.67	-3.78	-1.37
ZNF711	ENSG00000147180	-2.14	0.41	0.03	-3.43	-1.56	-4.47	-1.67	1.15	1.08	1.71	2.68	3.03	1.23	-4.06	-0.89	-3.06	-0.86	2.02	-1.495	-1.815	-0.12	-0.37	-1.11	-5.75	-3.83	-5.26	-2.9	-0.47
UTRN	ENSG00000152818	-0.64	0.41	0.03	-0.93	-0.39	-0.56	-1.33	-0.11	6.14	7.33	5	7.59	5.69	4.15	6.18	3.69	4.16	5.66	3.565	3.805	2.2	4.19	3.35	2.46	3.24	1.49	2.12	3.17
OXNAD1	ENSG00000154814	-0.6	0.41	0.03	-2.61	-0.74	-0.49	-0.58	0.41	4.18	4.38	2.06	3.03	2.08	0.07	2.79	0.83	0.67	2.4	1.605	0.855	-0.74	-0.37	-0.26	-1.62	-0.15	-1.37	-1.37	-0.09
SAMD8	ENSG00000156671	-0.56	0.41	0.03	-0.63	-0.61	-1.67	-0.45	0.03	0.21	2.31	1.62	2.28	0.92	-1.4	0.9	-0.94	0.1	0.99	-2.365	-1.215	-1.18	-1.12	-1.42	-3.09	-2.04	-3.14	-1.94	-1.5
KCNJ15	ENSG00000157551	3.91	0.41	0.03	2.13	-1.28	3.3	6.31	9.42	-5.06	0.74	-3.18	-6.64	-6.64	-3.18	-1.51	-0.12	0.78	-0.49	-7.635	-2.785	-5.98	-10.04	-8.98	-4.87	-4.45	-2.32	-1.26	-2.98
DGKI	ENSG00000157680	-1.79	0.41	0.03	-0.82	-4.46	-2.87	-1.18	-0.11	-0.04	1.86	1.45	-1.12	3.08	-1.89	-4.32	-2.47	-4.32	3.06	-2.615	-1.665	-1.35	-4.52	0.74	-3.58	-7.26	-4.67	-6.36	0.57
CNNM4	ENSG00000158158	-0.6	0.41	0.03	-0.41	-0.56	-1.32	-0.1	-0.84	2.06	2.3	1.61	2.76	2.22	0.73	0.94	-0.56	1.08	1.73	-0.515	-1.225	-1.19	-0.64	-0.12	-0.96	-2	-2.76	-0.96	-0.76
PAQR6	ENSG00000160781	1.35	0.41	0.03	1.6	1.9	2.92	0.55	-0.21	-1.25	0.19	-1.09	-0.89	-1.6	-0.04	1.87	1.55	-1.64	-1.69	-3.825	-3.335	-3.89	-4.29	-3.94	-1.73	-1.07	-0.65	-3.68	-4.18
RECQL4	ENSG00000160957	0.96	0.41	0.03	1.49	-0.34	1.15	1.62	0.63	3.6	4.08	1.94	1.46	-0.76	4.66	2.99	2.57	2.22	-0.3	1.025	0.555	-0.86	-1.94	-3.1	2.97	0.05	0.37	0.18	-2.79
GRIN2C	ENSG00000161509	-1.27	0.41	0.03	-2.28	-1.52	-1.97	-0.72	2.37	-2.94	-0.51	-2.74	-0.4	-3.84	-6.64	-3.06	-5.64	-2.94	-2.25	-5.515	-4.035	-5.54	-3.8	-6.18	-8.33	-6	-7.84	-4.98	-4.74
FZD5	ENSG00000163251	-1.07	0.41	0.03	-0.94	-2.42	-0.65	3.13	-1.62	-4.64	-1.4	-3.64	-2.94	-5.64	-6.64	-5.06	-5.06	-0.03	-6.64	-7.215	-4.925	-6.44	-6.34	-7.98	-8.33	-8	-7.26	-2.07	-9.13
GRPEL2	ENSG00000164284	0.81	0.41	0.03	-0.17	0.63	1.22	1.94	0.59	1.23	1.43	0.43	-0.71	0	0.2	1.54	1.14	0.51	0.43	-1.345	-2.095	-2.37	-4.11	-2.34	-1.49	-1.4	-1.06	-1.53	-2.06
CUL5	ENSG00000166266	-0.6	0.41	0.03	1.55	-0.81	-0.93	-0.61	-0.47	1.68	4.56	3.01	4.66	2.09	2.82	2.9	1.29	2.26	1.84	-0.895	1.035	0.21	1.26	-0.25	1.13	-0.04	-0.91	0.22	-0.65
RHOH	ENSG00000168421	-1.04	0.41	0.03	-0.55	-0.07	-0.8	-1.6	-3.49	2.16	2.74	1.73	4.07	1.38	0.65	1.98	0.15	0.26	-0.84	-0.415	-0.785	-1.07	0.67	-0.96	-1.04	-0.96	-2.05	-1.78	-3.33
DHRSX	ENSG00000169084	-0.5	0.41	0.03	-0.42	-0.66	-0.55	-0.01	-0.54	3.82	4.64	3.8	4.02	4.18	2.48	3.15	2.51	2.47	3.88	1.245	1.115	1	0.62	1.84	0.79	0.21	0.31	0.43	1.39
SLC33A1	ENSG00000169359	-0.57	0.41	0.03	-0.6	1.15	-0.57	-0.54	-1.33	3.24	3.78	6.13	4.91	6.13	1.66	4.53	4.81	2.61	5.32	0.665	0.255	3.33	1.51	3.79	-0.03	1.59	2.61	0.57	2.83
PWWP2B	ENSG00000171813	-1.74	0.41	0.03	-0.24	-2.82	-2.64	-0.61	-2.41	-1.36	-0.17	-1.4	-0.43	-2.32	-2.47	-4.32	-5.06	-2.84	-3.84	-3.935	-3.695	-4.2	-3.83	-4.66	-4.16	-7.26	-7.26	-4.88	-6.33
AGAP5	ENSG00000172650	-0.63	0.41	0.03	-1.82	-0.75	-0.69	-0.46	0.83	5.71	6.76	5.2	6.94	4.22	2.6	5.17	3.75	4.76	4.81	3.135	3.235	2.4	3.54	1.88	0.91	2.23	1.55	2.72	2.32
ZDHHC14	ENSG00000175048	-0.73	0.41	0.03	-0.47	-0.76	-5.55	-0.95	0.92	3.69	3.78	1.32	4.78	2.36	2.28	2.17	-5.64	1.9	3.01	1.115	0.255	-1.48	1.38	0.02	0.59	-0.77	-7.84	-0.14	0.52
ARL6IP6	ENSG00000177917	-1.07	0.41	0.03	-1.66	-0.7	-2.45	0.57	-0.86	2.61	3.22	2.81	3.27	2.5	-0.3	1.69	-0.64	2.55	1.99	0.035	-0.305	0.01	-0.13	0.16	-1.99	-1.25	-2.84	0.51	-0.5
AP2A2	ENSG00000183020	0.52	0.41	0.03	0.5	0.61	0.46	0.93	0.28	3.41	4.21	3.84	3.11	2.47	3.22	4.3	3.68	2.9	2.7	0.835	0.685	1.04	-0.29	0.13	1.53	1.36	1.48	0.86	0.21
PTTG1IP	ENSG00000183255	0.61	0.41	0.03	1.89	0.39	0.63	0.27	0.7	4.35	5.24	4.05	5.4	2.8	5.92	5.05	4.09	4.25	3.3	1.775	1.715	1.25	2	0.46	4.23	2.11	1.89	2.21	0.81
ZNF74	ENSG00000185252	-0.58	0.41	0.03	-0.58	1.01	-2.2	-0.65	-0.53	0.55	-0.25	-0.89	-0.29	-0.2	-1	0.33	-4.06	-2.74	-0.49	-2.025	-3.775	-3.69	-3.69	-2.54	-2.69	-2.61	-6.26	-4.78	-2.98
IRS2	ENSG00000185950	1.45	0.41	0.03	1.27	-2.59	2.2	4.48	0.88	1.23	2.92	-3.18	-3.84	-1.94	2.03	-0.94	-1.36	0.99	-1.32	-1.345	-0.605	-5.98	-7.24	-4.28	0.34	-3.88	-3.56	-1.05	-3.81
C15orf41	ENSG00000186073	0.62	0.41	0.03	0.49	0.74	0.85	-0.73	0.84	1.27	1.64	0.55	1.42	0.86	1.07	1.88	0.83	-1.15	1.45	-1.305	-1.885	-2.25	-1.98	-1.48	-0.62	-1.06	-1.37	-3.19	-1.04
LILRA5	ENSG00000187116	2.23	0.41	0.03	1.57	-0.38	1.41	3.6	5.79	2.52	5.22	2.76	0.36	-1.22	3.68	4.09	3.69	3.93	2.58	-0.055	1.695	-0.04	-3.04	-3.56	1.99	1.15	1.49	1.89	0.09
ZNF286A	ENSG00000187607	0.66	0.41	0.03	0.58	0.5	1.76	-0.28	0.9	1.16	2.98	0.97	1.2	0.82	1.07	2.93	2.3	-0.74	1.45	-1.415	-0.545	-1.83	-2.2	-1.52	-0.62	-0.01	0.1	-2.78	-1.04
RYR1	ENSG00000196218	2.19	0.41	0.03	1.52	0.77	3.27	0.84	4.55	0.79	-0.27	-2.32	-2.06	-1.03	1.9	0.01	0.71	-2.4	1.97	-1.785	-3.795	-5.12	-5.46	-3.37	0.21	-2.93	-1.49	-4.44	-0.52
IPO4	ENSG00000196497	0.55	0.41	0.03	0.58	0.5	0.83	-0.83	0.57	2.46	4.46	3.12	4	2.15	2.38	4.41	3.38	1.28	2.57	-0.115	0.935	0.32	0.6	-0.19	0.69	1.47	1.18	-0.76	0.08
ZNF607	ENSG00000198182	1.95	0.41	0.03	3.06	1.69	5.34	1.08	-1.27	-5.06	-2.64	-4.64	-4.32	-0.29	-2	-1.22	0.74	-4.32	-1.06	-7.635	-6.165	-7.44	-7.72	-2.63	-3.69	-4.16	-1.46	-6.36	-3.55
SLC29A3	ENSG00000198246	-0.7	0.41	0.03	-1.01	1.09	-1.13	-0.67	-0.61	2.5	1.57	2.38	2.88	2.13	0.41	2.25	0.42	0.4	1.78	-0.075	-1.955	-0.42	-0.52	-0.21	-1.28	-0.69	-1.78	-1.64	-0.71
CTNND1	ENSG00000198561	0.8	0.41	0.03	0.79	-1.56	0.45	1.54	1.18	2.98	4.14	1.01	1.98	-1.15	3.16	1.55	0.85	2.63	-0.34	0.405	0.615	-1.79	-1.42	-3.49	1.47	-1.39	-1.35	0.59	-2.83
TLK1	ENSG00000198586	-0.56	0.41	0.03	-0.76	-0.5	-0.44	-1.17	-0.17	6.42	6.9	5.55	7.82	6.54	4.65	5.62	4.38	4.63	6.47	3.845	3.375	2.75	4.42	4.2	2.96	2.68	2.18	2.59	3.98
LRBA	ENSG00000198589	-0.5	0.41	0.03	-0.66	-0.44	-0.63	-0.36	-0.41	5.16	5	3.9	4.98	3.4	3.52	3.78	2.51	2.94	3.18	2.585	1.475	1.1	1.58	1.06	1.83	0.84	0.31	0.9	0.69
CCDC167	ENSG00000198937	0.63	0.41	0.03	0.84	1.49	0.46	0.6	-0.67	0.91	2.18	4.52	3.62	4.07	1.16	3.35	4.38	2.94	3.69	-1.665	-1.345	1.72	0.22	1.73	-0.53	0.41	2.18	0.9	1.2
DXO	ENSG00000204348	0.56	0.41	0.03	0.74	0.71	0.4	-0.3	0.71	2.08	4.19	3.4	4.38	2.05	2.21	4.39	3.18	2.42	2.56	-0.495	0.665	0.6	0.98	-0.29	0.52	1.45	0.98	0.38	0.07
RALGAPA1P1	ENSG00000229419	-1.08	0.41	0.03	-1.72	-1.1	-2.05	-0.02	-0.51	-0.07	1	-0.32	0.75	-0.69	-3.06	-1.03	-3.32	-0.81	-0.97	-2.645	-2.525	-3.12	-2.65	-3.03	-4.75	-3.97	-5.52	-2.85	-3.46
SNORD10	ENSG00000238917	-0.66	0.41	0.03	-0.74	-1.23	-0.72	-0.25	-0.35	7.02	6.81	6.82	6.84	5.66	5.27	4.62	5.33	4.96	5.49	4.445	3.285	4.02	3.44	3.32	3.58	1.68	3.13	2.92	3
DEFA1	ENSG00000239839	1.17	0.41	0.03	1.75	-2.51	0.65	4.28	1.11	7.86	10.9	5.64	4.47	5.38	9.25	7.12	5.71	9.01	6.15	5.285	7.375	2.84	1.07	3.04	7.56	4.18	3.51	6.97	3.66
APITD1-CORT	ENSG00000251503	1.54	0.41	0.03	3.38	0.6	1.84	0.47	1.41	-4.32	1.29	0.95	0.82	-0.89	-0.86	1.36	2.36	-0.04	0.07	-6.895	-2.235	-1.85	-2.58	-3.23	-2.55	-1.58	0.16	-2.08	-2.42
FARP2	ENSG00000006607	-0.7	0.42	0.03	-0.17	-1.14	-1.06	-0.47	-0.68	4.14	3.98	2.9	4.34	3.61	3.1	1.91	1.02	2.15	3.22	1.565	0.455	0.1	0.94	1.27	1.41	-1.03	-1.18	0.11	0.73
MMP25	ENSG00000008516	2.77	0.42	0.03	4.65	-1.46	1.34	4.08	4.53	-4.64	0.69	-2.32	-3.06	-2.94	0.42	-1.79	-1.47	1.2	0.04	-7.215	-2.835	-5.12	-6.46	-5.28	-1.27	-4.73	-3.67	-0.84	-2.45
CELF2	ENSG00000048740	-0.52	0.42	0.03	-0.59	-0.41	-0.56	0.11	-0.82	4.25	5.49	2.9	3.82	3.66	2.69	4.31	1.59	2.45	3.18	1.675	1.965	0.1	0.42	1.32	1	1.37	-0.61	0.41	0.69
NDC1	ENSG00000058804	0.85	0.42	0.03	1.98	1.3	-0.09	0.54	0.7	0	1.15	2.22	1.57	1.33	1.69	2.09	1.44	0.8	1.83	-2.575	-2.375	-0.58	-1.83	-1.01	0	-0.85	-0.76	-1.24	-0.66
ERLEC1	ENSG00000068912	-0.52	0.42	0.03	-0.52	2.04	-0.49	-0.64	-0.62	3.92	3.07	6.76	5.89	6.9	2.45	4.92	5.52	3.45	6.54	1.345	-0.455	3.96	2.49	4.56	0.76	1.98	3.32	1.41	4.05
SMAP2	ENSG00000084070	-0.87	0.42	0.03	-0.31	-0.64	-1.2	-0.41	-2.69	5.8	6.01	6.47	6.34	7.46	4.59	4.54	4.43	4.22	5.77	3.225	2.485	3.67	2.94	5.12	2.9	1.6	2.23	2.18	3.28
CHMP5	ENSG00000086065	0.73	0.42	0.03	0.37	1.37	1.08	-0.51	0.81	2.56	3.46	3.78	5.51	3.73	2.22	4.48	4.33	3.26	4.31	-0.015	-0.065	0.98	2.11	1.39	0.53	1.54	2.13	1.22	1.82
SNX5	ENSG00000089006	0.53	0.42	0.04	0.52	0.84	0.42	0.71	-0.13	4.56	5.86	5.24	5.57	4.81	4.4	6.23	5.03	5.04	4.78	1.985	2.335	2.44	2.17	2.47	2.71	3.29	2.83	3	2.29
POLR2E	ENSG00000099817	0.55	0.42	0.03	0.65	0.53	0.46	1.52	0.1	3.52	4.86	4.83	4.33	3.95	3.52	4.85	4.68	4.95	4.06	0.945	1.335	2.03	0.93	1.61	1.83	1.91	2.48	2.91	1.57
CYTH4	ENSG00000100055	-0.57	0.42	0.03	0.29	-0.67	-0.39	-1.01	-0.64	6.3	6.52	5.68	6.96	4.78	5.85	5.02	4.56	4	4.41	3.725	2.995	2.88	3.56	2.44	4.16	2.08	2.36	1.96	1.92
FAM118A	ENSG00000100376	0.74	0.42	0.03	1.09	-1.75	0.52	1.1	0.96	3.55	4.3	2.31	2.89	0.88	4.12	1.46	2.23	2.92	1.55	0.975	0.775	-0.49	-0.51	-1.46	2.43	-1.48	0.03	0.88	-0.94
ADNP2	ENSG00000101544	-0.61	0.42	0.03	-0.85	-0.36	-0.72	0.38	-1.03	0.45	2.16	0.72	2.08	1.04	-1.43	1.04	-0.76	1.08	0.42	-2.125	-1.365	-2.08	-1.32	-1.3	-3.12	-1.9	-2.96	-0.96	-2.07
OLFM4	ENSG00000102837	2.26	0.42	0.03	3.63	-0.92	0.83	3.6	3.88	-3.47	2.63	-4.32	-0.6	-2.32	0.3	0.82	-4.06	2.97	0.24	-6.045	-0.895	-7.12	-4	-4.66	-1.39	-2.12	-6.26	0.93	-2.25
SGK3	ENSG00000104205	-0.81	0.42	0.03	-0.38	0.18	-1.18	-0.86	-1.7	1.54	3.17	4.14	4.7	4.31	0.25	2.72	2.13	1.94	3.26	-1.035	-0.355	1.34	1.3	1.97	-1.44	-0.22	-0.07	-0.1	0.77
TECTA	ENSG00000109927	-0.74	0.42	0.03	-0.38	-0.58	-2.03	-0.21	-1.08	-1.89	2.73	1.58	2.44	-2.18	-3.18	1.34	-1.4	0.61	-2.84	-4.465	-0.795	-1.22	-0.96	-4.52	-4.87	-1.6	-3.6	-1.43	-5.33
SLC38A1	ENSG00000111371	-1.02	0.42	0.03	-2.39	1.25	-1.39	-0.47	-1.2	4.24	5.05	6.84	5.23	4.56	0.41	5.93	4.59	3.03	3.83	1.665	1.525	4.04	1.83	2.22	-1.28	2.99	2.39	0.99	1.34
CCT4	ENSG00000115484	0.62	0.42	0.03	0.68	1.49	0.38	0.79	-0.17	2.53	4.02	4.61	3.8	4.05	2.58	5.19	4.38	3.39	3.99	-0.045	0.495	1.81	0.4	1.71	0.89	2.25	2.18	1.35	1.5
STMN1	ENSG00000117632	0.97	0.42	0.03	0.51	0.05	1.72	1.05	1.54	3.58	5.21	4.09	4.03	3.64	3.4	4.6	5.37	3.99	4.69	1.005	1.685	1.29	0.63	1.3	1.71	1.66	3.17	1.95	2.2
EPHX2	ENSG00000120915	-0.86	0.42	0.03	-0.91	-0.14	-1.3	-1.58	-0.38	4.06	2.59	5.01	4.38	2.54	2.1	1.75	2.86	0.6	2.35	1.485	-0.935	2.21	0.98	0.2	0.41	-1.19	0.66	-1.44	-0.14
KNSTRN	ENSG00000128944	1.28	0.42	0.03	1.36	0.81	2.07	2.11	0.04	2.97	4.51	3.32	2.64	2.88	3.87	4.85	5	4.1	2.96	0.395	0.985	0.52	-0.76	0.54	2.18	1.91	2.8	2.06	0.47
ACSS2	ENSG00000131069	-0.84	0.42	0.03	-0.75	-1.31	-1.32	-0.08	-0.74	3.72	2.72	1.84	3.45	3.89	1.95	0.43	-0.32	1.81	3.45	1.145	-0.805	-0.96	0.05	1.55	0.26	-2.51	-2.52	-0.23	0.96
CAP1	ENSG00000131236	0.6	0.42	0.03	1.28	0.81	0.59	0.41	-0.63	4.12	5.19	5.46	5.88	5.87	4.93	5.52	5.45	4.93	5.51	1.545	1.665	2.66	2.48	3.53	3.24	2.58	3.25	2.89	3.02
BRIP1	ENSG00000136492	0.97	0.42	0.03	0.76	-1.34	0.67	1.49	2.08	1.6	3.29	1.06	1	-0.6	1.75	0.97	1.14	1.58	0.8	-0.975	-0.235	-1.74	-2.4	-2.94	0.06	-1.97	-1.06	-0.46	-1.69
ATP8B2	ENSG00000143515	-0.53	0.42	0.03	-0.47	0.64	-0.62	-0.86	-0.5	4.61	5.43	5.75	5.23	7.3	3.2	5.55	4.38	2.49	7.02	2.035	1.905	2.95	1.83	4.96	1.51	2.61	2.18	0.45	4.53
PPRC1	ENSG00000148840	-0.62	0.42	0.03	-0.08	-0.4	-0.72	-0.9	-0.99	2.3	4.48	3.23	4.64	3.04	1.4	3.32	1.74	1.83	2.45	-0.275	0.955	0.43	1.24	0.7	-0.29	0.38	-0.46	-0.21	-0.04
SEC24D	ENSG00000150961	-0.9	0.42	0.03	-0.39	-0.02	-1.24	-1.57	-1.3	4.29	5.76	6.96	7.45	6.31	2.99	5.07	4.87	3.69	5.52	1.715	2.235	4.16	4.05	3.97	1.3	2.13	2.67	1.65	3.03
FAM49B	ENSG00000153310	0.62	0.42	0.03	-0.62	0.7	0.86	0.5	0.89	4.35	5.39	3.68	4.08	3.09	2.76	5.59	3.98	3.26	3.71	1.775	1.865	0.88	0.68	0.75	1.07	2.65	1.78	1.22	1.22
AGAP1	ENSG00000157985	2.53	0.42	0.03	1.27	1.83	4.16	5.16	0.25	1.84	2.3	-1.84	-5.06	2.69	2.63	3.9	2.2	0.73	2.9	-0.735	-1.225	-4.64	-8.46	0.35	0.94	0.96	0	-1.31	0.41
ZNF233	ENSG00000159915	0.83	0.42	0.03	-0.1	1.2	1.44	0.38	1.22	-2.12	-0.56	-1.51	-0.6	0.99	-3.06	0.26	-0.56	-1.6	1.83	-4.695	-4.085	-4.31	-4	-1.35	-4.75	-2.68	-2.76	-3.64	-0.66
PM20D1	ENSG00000162877	1.29	0.42	0.03	1.11	2.07	1.17	-0.62	2.37	-4.64	-3.32	-3.84	-1.64	-3.64	-4.06	-1.43	-3.18	-4.06	-2.06	-7.215	-6.845	-6.64	-5.04	-5.98	-5.75	-4.37	-5.38	-6.1	-4.55
DDIAS	ENSG00000165490	1.05	0.42	0.03	0.66	1.66	2.65	0.65	0.01	-0.54	-0.69	0.28	-0.12	-2	-0.51	0.7	2.61	-0.74	-1.94	-3.115	-4.215	-2.52	-3.52	-4.34	-2.2	-2.24	0.41	-2.78	-4.43
BRD7	ENSG00000166164	-0.55	0.42	0.03	-0.3	-0.6	-0.33	-0.58	-0.95	4.66	6.17	4.09	6.27	3.74	3.47	4.75	3.04	3.92	3.17	2.085	2.645	1.29	2.87	1.4	1.78	1.81	0.84	1.88	0.68
ADRBK1	ENSG00000173020	0.71	0.42	0.03	1.05	-1.15	1.04	0.41	1	7.46	8.08	5.35	6.45	5.1	7.98	5.99	5.86	5.5	5.8	4.885	4.555	2.55	3.05	2.76	6.29	3.05	3.66	3.46	3.31
SLC26A11	ENSG00000181045	-0.95	0.42	0.03	-1.45	-0.53	-5.75	-0.69	-0.17	1.88	1.05	1.54	1.38	-1.06	-0.76	-0.27	-5.64	-1.12	-1.12	-0.695	-2.475	-1.26	-2.02	-3.4	-2.45	-3.21	-7.84	-3.16	-3.61
PYCR1	ENSG00000183010	1.04	0.42	0.03	2.28	1.48	0.11	0.92	0.42	0.79	3.61	5.44	3.56	2.88	2.86	4.77	4.89	3.34	3.2	-1.785	0.085	2.64	0.16	0.54	1.17	1.83	2.69	1.3	0.71
PSMG1	ENSG00000183527	0.6	0.42	0.03	0.75	1.71	0.53	0.52	-2.28	1.86	3.09	3.46	3.3	2.87	2	4.53	3.39	2.51	1.44	-0.715	-0.435	0.66	-0.1	0.53	0.31	1.59	1.19	0.47	-1.05
BTBD9	ENSG00000183826	-0.79	0.42	0.03	-0.49	-1.2	-2.06	-0.55	-0.11	2.93	3.41	1.69	3.24	2.45	1.5	1.26	-1.32	0.93	2.42	0.355	-0.115	-1.11	-0.16	0.11	-0.19	-1.68	-3.52	-1.11	-0.07
BLM	ENSG00000197299	0.76	0.42	0.03	0.58	-0.64	2.42	0.61	1.1	2.81	3.52	1.25	2.22	0.1	2.72	2.06	3.32	1.55	0.86	0.235	-0.005	-1.55	-1.18	-2.24	1.03	-0.88	1.12	-0.49	-1.63
2005-03-01	ENSG00000198060	-0.66	0.42	0.03	-1.26	-0.44	-0.58	0.63	-0.94	0.89	2.08	2.09	2.45	1.57	-1.51	0.86	0.77	1.81	1.01	-1.685	-1.445	-0.71	-0.95	-0.77	-3.2	-2.08	-1.43	-0.23	-1.48
MDM4	ENSG00000198625	-0.5	0.42	0.03	-0.49	-0.5	-0.61	-0.62	0.22	6.52	8.12	6.38	7.65	6.15	5.09	6.83	5.02	5.23	6.34	3.945	4.595	3.58	4.25	3.81	3.4	3.89	2.82	3.19	3.85
ALPK2	ENSG00000198796	0.58	0.42	0.03	0.59	4.26	-0.57	0.67	0.48	-2.32	-1.25	3.99	-5.06	0.48	-2.4	3.35	2.67	-5.64	0.83	-4.895	-4.775	1.19	-8.46	-1.86	-4.09	0.41	0.47	-7.68	-1.66
SMC5	ENSG00000198887	-0.55	0.42	0.03	-1.54	-0.41	-0.47	-0.72	-0.23	4.76	5.63	3.74	5.69	2.96	2	4.46	2.53	3.14	2.85	2.185	2.105	0.94	2.29	0.62	0.31	1.52	0.33	1.1	0.36
FAM24B	ENSG00000213185	0.93	0.42	0.03	1.91	0.49	0.32	0.46	1.47	-1.64	-1.09	-2.25	-1.06	-2.74	-0.04	-1.15	-2.56	-1.94	-1.74	-4.215	-4.615	-5.05	-4.46	-5.08	-1.73	-4.09	-4.76	-3.98	-4.23
LTB4R	ENSG00000213903	0.55	0.42	0.03	0.44	-1.17	0.62	0.59	0.94	3.62	4.15	0.79	2.85	-1.4	3.37	2.04	0.82	2.15	-0.74	1.045	0.625	-2.01	-0.55	-3.74	1.68	-0.9	-1.38	0.11	-3.23
SNORA4	ENSG00000263776	0.88	0.42	0.03	1.69	-0.61	0.41	1.11	1.24	4.73	6.07	4.73	4.11	2.95	6.06	4.65	4.52	4.16	3.81	2.155	2.545	1.93	0.71	0.61	4.37	1.71	2.32	2.12	1.32
HIST1H4A	ENSG00000278637	0.91	0.42	0.03	0.87	-2.5	0.52	2.65	1.33	4.35	5.39	3.04	3.87	1.94	4.63	1.63	2.96	6.09	2.86	1.775	1.865	0.24	0.47	-0.4	2.94	-1.31	0.76	4.05	0.37
BAD	ENSG00000002330	0.93	0.43	0.04	1.34	1.03	-1.9	0.43	2.15	-0.67	0.11	-0.01	0.3	-1.51	0.21	0.71	-2.84	-0.62	-0.07	-3.245	-3.415	-2.81	-3.1	-3.85	-1.48	-2.23	-5.04	-2.66	-2.56
LOC81691	ENSG00000005189	1.41	0.43	0.04	1.58	-0.48	3.11	2.23	0.51	1.13	2.34	0.82	0.4	0.29	2.31	1.07	3.67	2.03	0.67	-1.445	-1.185	-1.98	-3	-2.05	0.62	-1.87	1.47	-0.01	-1.82
ETV1	ENSG00000006468	-1.12	0.43	0.04	-0.43	-1.31	-0.02	-2.47	-1.38	2.95	2.76	1.39	7.45	4.32	1.59	0.48	0.7	2.41	3.48	0.375	-0.765	-1.41	4.05	1.98	-0.1	-2.46	-1.5	0.37	0.99
MAP4K3	ENSG00000011566	-0.74	0.43	0.04	-0.04	-1.15	-0.61	-1.18	-0.74	4.12	4.81	3.57	5.5	4.22	3.25	2.72	2.21	2.3	3.79	1.545	1.285	0.77	2.1	1.88	1.56	-0.22	0.01	0.26	1.3
LTF	ENSG00000012223	2.27	0.43	0.04	1.84	-2.04	1.3	3.69	5.29	3.87	7.42	1.75	3.76	1.95	5.38	4.23	2.55	7.46	5.43	1.295	3.895	-1.05	0.36	-0.39	3.69	1.29	0.35	5.42	2.94
CDK14	ENSG00000058091	-0.55	0.43	0.04	-0.57	0.92	-0.62	-1.28	-0.46	4.47	5.29	5.6	6.61	5.93	2.94	5.76	4.22	3.26	5.68	1.895	1.765	2.8	3.21	3.59	1.25	2.82	2.02	1.22	3.19
MAP4K4	ENSG00000071054	0.8	0.43	0.04	1.09	-1.3	1.56	0.38	0.98	6.41	6.18	3.44	6.76	2.92	6.98	3.91	4.53	5.76	3.61	3.835	2.655	0.64	3.36	0.58	5.29	0.97	2.33	3.72	1.12
SEL1L	ENSG00000071537	-0.55	0.43	0.04	-0.48	0.57	-1.14	-0.68	-0.48	5.66	5.66	9.15	7.99	7.3	4.24	5.69	7.18	5.49	7.03	3.085	2.135	6.35	4.59	4.96	2.55	2.75	4.98	3.45	4.54
OSBPL6	ENSG00000079156	2.64	0.43	0.04	0.91	2.66	-0.54	5.89	4.26	0.07	-1.47	-2.56	-4.06	-5.64	0.41	1.14	-3.84	2.76	-2.84	-2.505	-4.995	-5.36	-7.46	-7.98	-1.28	-1.8	-6.04	0.72	-5.33
LIPE	ENSG00000079435	-0.83	0.43	0.04	-2.73	-0.88	-1.2	0.43	-0.4	-0.06	0.48	-0.15	0.28	-0.07	-4.32	-1.29	-2.18	-0.64	-0.29	-2.635	-3.045	-2.95	-3.12	-2.41	-6.01	-4.23	-4.38	-2.68	-2.78
DUSP12	ENSG00000081721	-0.83	0.43	0.04	-2.92	1.15	-1.21	-0.5	-0.77	1.77	2.73	3.14	2.39	2.97	-2.74	3.49	1.1	0.15	2.52	-0.805	-0.795	0.34	-1.01	0.63	-4.43	0.55	-1.1	-1.89	0.03
CADPS2	ENSG00000081803	-1.03	0.43	0.04	-0.41	0.55	-1.96	-1.58	-1.38	3.26	4.26	5.95	5.72	4.29	1.92	4.27	3.05	1.94	3.44	0.685	0.735	3.15	2.32	1.95	0.23	1.33	0.85	-0.1	0.95
DOCK3	ENSG00000088538	0.87	0.43	0.04	0.01	0.94	1.17	0.38	2.26	-2.84	-1.25	-3.84	-5.64	-3.84	-3.64	-0.76	-3.18	-6.64	-2.32	-5.415	-4.775	-6.64	-9.04	-6.18	-5.33	-3.7	-5.38	-8.68	-4.81
ITGA6	ENSG00000091409	-0.92	0.43	0.04	-1.46	-1.13	0.51	-1.45	-0.7	4.6	5.19	4.51	7.22	6.15	1.94	3.13	4.42	3.64	5.75	2.025	1.665	1.71	3.82	3.81	0.25	0.19	2.22	1.6	3.26
PTGS1	ENSG00000095303	1.56	0.43	0.04	2.5	-2.15	1.3	3.44	0.87	0.23	2.29	-0.32	-3.32	0.31	2.58	-1.03	0.48	0.03	0.93	-2.345	-1.235	-3.12	-6.72	-2.03	0.89	-3.97	-1.72	-2.01	-1.56
KCNK6	ENSG00000099337	-0.79	0.43	0.04	1.44	-0.92	-1.69	-1.04	-0.4	-4.06	-1.84	-0.6	0.28	-2.18	-3.06	-3.64	-3.18	-2.74	-2.4	-6.635	-5.365	-3.4	-3.12	-4.52	-4.75	-6.58	-5.38	-4.78	-4.89
ZBED4	ENSG00000100426	-0.59	0.43	0.04	0.7	-0.36	-0.77	-1.1	-0.65	-1.25	-0.32	-1.51	-0.23	-2.18	-1.18	-1.43	-3.06	-3.32	-2.56	-3.825	-3.845	-4.31	-3.63	-4.52	-2.87	-4.37	-5.26	-5.36	-5.05
TIMM9	ENSG00000100575	-0.62	0.43	0.04	-2.39	3.21	-0.62	-0.45	-0.79	2.14	0.67	3.48	3.54	3.43	-1.69	3.97	2.1	1.37	2.97	-0.435	-2.855	0.68	0.14	1.09	-3.38	1.03	-0.1	-0.67	0.48
ARMCX3	ENSG00000102401	-0.86	0.43	0.04	-1.3	0.8	-0.64	-2.17	-0.64	-0.6	-1.03	0.34	2.05	0.23	-3.06	-0.71	-1.06	-2.56	-0.14	-3.175	-4.555	-2.46	-1.35	-2.11	-4.75	-3.65	-3.26	-4.6	-2.63
ZNF862	ENSG00000106479	-0.93	0.43	0.04	0.31	-1.15	-0.38	-1.85	-1.41	4.31	4.22	1.09	4.11	1.26	3.89	2.13	-0.01	-0.04	0.4	1.735	0.695	-1.71	0.71	-1.08	2.2	-0.81	-2.21	-2.08	-2.09
HPS1	ENSG00000107521	0.59	0.43	0.04	0.71	-0.52	0.42	2.35	0.64	5.21	6.02	4.5	4.51	3.57	5.29	4.71	4.3	6.31	4.03	2.635	2.495	1.7	1.11	1.23	3.6	1.77	2.1	4.27	1.54
MAPK8	ENSG00000107643	-0.54	0.43	0.04	-0.68	-0.84	0.23	-0.36	-0.65	4.01	4.1	3.75	4.07	3.18	2.34	2.4	3.34	2.03	2.81	1.435	0.575	0.95	0.67	0.84	0.65	-0.54	1.14	-0.01	0.32
CCSER2	ENSG00000107771	-0.58	0.43	0.04	-2.18	-0.44	0.65	-0.7	-0.61	3.75	3.91	2.02	3.62	2.66	0.18	2.69	2.08	1.1	2.32	1.175	0.385	-0.78	0.22	0.32	-1.51	-0.25	-0.12	-0.94	-0.17
CUTA	ENSG00000112514	-0.8	0.43	0.04	-1.73	1.2	-1.2	-0.58	-0.62	2.77	3.75	6.29	6.09	5.52	-0.23	4.56	4.26	3.74	5.17	0.195	0.225	3.49	2.69	3.18	-1.92	1.62	2.06	1.7	2.68
CENPA	ENSG00000115163	2.19	0.43	0.04	4.37	-0.16	0.73	3.19	2.83	-4.64	1.24	0.39	-1.79	-1.64	0.07	0.38	0.55	1.21	0.24	-7.215	-2.285	-2.41	-5.19	-3.98	-1.62	-2.56	-1.65	-0.83	-2.25
KLF9	ENSG00000119138	-1.19	0.43	0.04	-0.49	-1.27	-1.24	-0.37	-3.66	-1.89	-0.6	-0.47	0.32	-1.51	-3.32	-2.84	-2.56	-1.74	-3.84	-4.465	-4.125	-3.27	-3.08	-3.85	-5.01	-5.78	-4.76	-3.78	-6.33
YLPM1	ENSG00000119596	-0.62	0.43	0.04	-0.86	-0.32	-0.02	-1.08	-0.84	3.88	4.56	3.5	5.33	2.5	1.98	3.5	2.8	2.27	2	1.305	1.035	0.7	1.93	0.16	0.29	0.56	0.6	0.23	-0.49
CEACAM8	ENSG00000124469	2.3	0.43	0.04	2.01	-2.09	1.18	3.72	5.73	0.04	4.66	-1.4	0.19	-2.56	1.77	1.4	-0.74	3.93	1.21	-2.535	1.135	-4.2	-3.21	-4.9	0.08	-1.54	-2.94	1.89	-1.28
MAD2L1BP	ENSG00000124688	1.24	0.43	0.04	3.16	1.45	0.49	1.78	-0.62	-1.69	0.11	1.1	-0.22	1.34	1.5	1.23	0.99	0.78	0.99	-4.265	-3.415	-1.7	-3.62	-1	-0.19	-1.71	-1.21	-1.26	-1.5
SH3TC1	ENSG00000125089	-0.56	0.43	0.04	0.74	-1.08	-0.47	-0.5	-0.72	3	2.82	2.99	2.98	-0.56	3.12	0.82	1.79	0.74	-0.97	0.425	-0.705	0.19	-0.42	-2.9	1.43	-2.12	-0.41	-1.3	-3.46
NT5C	ENSG00000125458	0.82	0.43	0.04	1.78	0.37	1.26	0.82	-0.27	-0.79	3.1	1.84	1.77	-0.06	0.65	2.88	2.59	1.41	-0.18	-3.365	-0.425	-0.96	-1.63	-2.4	-1.04	-0.06	0.39	-0.63	-2.67
ZNF384	ENSG00000126746	-0.55	0.43	0.04	-0.66	0.36	-1.17	-0.46	-0.51	3.93	5.4	4.28	5.8	3.79	2.28	5.17	2.29	3.61	3.51	1.355	1.875	1.48	2.4	1.45	0.59	2.23	0.09	1.57	1.02
SAT1	ENSG00000130066	1.26	0.43	0.04	1.21	-1.65	2.01	0.94	2.37	4.43	7	3.74	5.89	2.59	5.15	4.3	5.34	5.69	4.17	1.855	3.475	0.94	2.49	0.25	3.46	1.36	3.14	3.65	1.68
LAMTOR5	ENSG00000134248	0.65	0.43	0.04	0.49	0.91	0.56	2.16	-0.46	1.58	3.11	3.42	1.82	3.13	1.38	3.57	3.38	3.35	2.89	-0.995	-0.415	0.62	-1.58	0.79	-0.31	0.63	1.18	1.31	0.4
EDNRB	ENSG00000136160	0.87	0.43	0.04	1.24	0.84	6.12	0.07	0.41	0.46	4.58	-2.47	1.71	-0.92	1.21	4.96	3.79	0.28	-0.6	-2.115	1.055	-5.27	-1.69	-3.26	-0.48	2.02	1.59	-1.76	-3.09
AOAH	ENSG00000136250	1.71	0.43	0.04	0.67	-1.37	1.87	2.6	4.42	4.28	6.55	1.37	0.62	-1.06	4.32	4.18	2.82	2.78	1.86	1.705	3.025	-1.43	-2.78	-3.4	2.63	1.24	0.62	0.74	-0.63
DNAJC1	ENSG00000136770	-0.82	0.43	0.04	-0.54	0.7	-1.25	-1.5	-0.84	3.87	4.17	6.26	6.53	5.83	2.38	4.37	4.17	2.87	5.33	1.295	0.645	3.46	3.13	3.49	0.69	1.43	1.97	0.83	2.84
DIAPH3	ENSG00000139734	1.18	0.43	0.04	0.6	-1.46	1.16	2.48	1.88	1.72	3.82	2.43	0.92	-0.84	1.67	1.35	3.07	2.9	0.43	-0.855	0.295	-0.37	-2.48	-3.18	-0.02	-1.59	0.87	0.86	-2.06
SCAPER	ENSG00000140386	-0.79	0.43	0.04	-0.98	-1.08	-0.39	-1.54	1.29	4.43	5.74	4.22	6.04	2.74	2.38	3.74	3.1	2.33	3.63	1.855	2.215	1.42	2.64	0.4	0.69	0.8	0.9	0.29	1.14
GMPPA	ENSG00000144591	-0.61	0.43	0.04	-0.79	0.13	-0.36	-0.9	-0.97	2.73	3.81	5.44	5.17	4.18	0.91	3.3	4.36	2.35	3.6	0.155	0.285	2.64	1.77	1.84	-0.78	0.36	2.16	0.31	1.11
CIZ1	ENSG00000148337	0.49	0.43	0.04	0.59	0.57	0.71	0.36	-0.15	5.23	6.05	5.05	5.76	4.2	5.16	6.08	5.18	4.74	4.15	2.655	2.525	2.25	2.36	1.86	3.47	3.14	2.98	2.7	1.66
C14orf2	ENSG00000156411	1.12	0.43	0.04	1.79	2.7	0.46	1.1	-0.33	2.86	3.66	5.41	4.05	5.36	4.31	6.33	5.26	4.08	5.2	0.285	0.135	2.61	0.65	3.02	2.62	3.39	3.06	2.04	2.71
ZNF618	ENSG00000157657	1.85	0.43	0.04	1.1	-2.48	4.83	1.49	2.97	1.54	2.18	-4.64	-1.4	-1.94	2.11	-1.56	0.16	-0.81	0.03	-1.035	-1.345	-7.44	-4.8	-4.28	0.42	-4.5	-2.04	-2.85	-2.46
COPG2	ENSG00000158623	0.64	0.43	0.04	1.24	0.96	0.36	-0.14	0.64	-1.25	0.8	0.18	0.52	-0.67	-0.49	1.32	-0.09	-1.22	-0.2	-3.825	-2.725	-2.62	-2.88	-3.01	-2.18	-1.62	-2.29	-3.26	-2.69
VCAM1	ENSG00000162692	2.33	0.43	0.04	3.81	-1.78	2.19	0.99	5.55	-1.18	-0.18	-4.06	0.96	-3.64	2.82	-3.06	-2.25	0.82	0	-3.755	-3.705	-6.86	-2.44	-5.98	1.13	-6	-4.45	-1.22	-2.49
PEX19	ENSG00000162735	0.57	0.43	0.04	0.4	0.8	1.64	0.24	0.4	1.14	2.94	2.82	3.61	4.14	0.84	3.25	4.01	2.41	4.45	-1.435	-0.585	0.02	0.21	1.8	-0.85	0.31	1.81	0.37	1.96
APBB2	ENSG00000163697	0.88	0.43	0.04	1.3	0.8	0.53	4.42	-0.55	1.58	0.49	3.82	-5.06	1.79	2.42	0.81	3.75	-0.32	1.49	-0.995	-3.035	1.02	-8.46	-0.55	0.73	-2.13	1.55	-2.36	-1
PGRMC2	ENSG00000164040	-0.62	0.43	0.04	-0.71	0.8	-0.77	-0.36	-1.26	2.54	2.82	3.94	4.17	4.65	0.82	3.14	2.39	2.12	3.89	-0.035	-0.705	1.14	0.77	2.31	-0.87	0.2	0.19	0.08	1.4
HMGB2	ENSG00000164104	1	0.43	0.04	0.61	-1.41	1.3	1.56	1.64	5.85	7.38	4.64	6.32	3.14	5.81	4.96	5.45	7.01	4.25	3.275	3.855	1.84	2.92	0.8	4.12	2.02	3.25	4.97	1.76
EML5	ENSG00000165521	-1.39	0.43	0.04	-2.52	-2.26	1.22	-1.35	-1.18	1.52	1.52	0.54	1.26	1.15	-2.47	-1.94	1.24	-2.18	0.43	-1.055	-2.005	-2.26	-2.14	-1.19	-4.16	-4.88	-0.96	-4.22	-2.06
C2	ENSG00000166278	1.62	0.43	0.04	2.61	0.56	2.65	2.25	0.04	0.74	1.24	0.83	-0.2	0.57	3.22	1.26	3.17	1.45	0.64	-1.835	-2.285	-1.97	-3.6	-1.77	1.53	-1.68	0.97	-0.59	-1.85
ZNF3	ENSG00000166526	0.5	0.43	0.04	0.47	0.74	0.46	-0.25	0.57	1.99	3.07	2.24	3.79	1.85	1.77	3.32	2.1	1.91	2.27	-0.585	-0.455	-0.56	0.39	-0.49	0.08	0.38	-0.1	-0.13	-0.22
MTMR10	ENSG00000166912	0.74	0.43	0.04	0.34	1.36	0.83	1	0.17	2.41	4.15	2.51	3.57	3.05	2.03	5.17	2.78	3.45	3.21	-0.165	0.625	-0.29	0.17	0.71	0.34	2.23	0.58	1.41	0.72
CNPY4	ENSG00000166997	1.26	0.43	0.04	1.61	0.1	1.54	0.47	2.6	-0.2	1.23	-0.04	0.41	-0.79	1.02	0.69	1.03	-0.45	0.95	-2.775	-2.295	-2.84	-2.99	-3.13	-0.67	-2.25	-1.17	-2.49	-1.54
SPRYD3	ENSG00000167778	-0.53	0.43	0.04	-0.32	-0.27	-0.62	-0.75	-0.67	2.83	3.03	3.47	4.33	3.86	1.61	2.03	2.09	1.74	3.47	0.255	-0.495	0.67	0.93	1.52	-0.08	-0.91	-0.11	-0.3	0.98
ZNF35	ENSG00000169981	-0.83	0.43	0.04	1.16	-0.75	-0.87	-1.27	-1.31	-1.12	2.07	-0.23	1.65	0.2	-0.47	0.48	-1.89	-1.69	-0.6	-3.695	-1.455	-3.03	-1.75	-2.14	-2.16	-2.46	-4.09	-3.73	-3.09
LRRC8D	ENSG00000171492	-0.84	0.43	0.04	-0.63	0.57	-1.42	-0.93	-1.3	2.16	2.82	3.81	2.84	2.3	0.55	2.86	1.52	-0.01	1.51	-0.415	-0.705	1.01	-0.56	-0.04	-1.14	-0.08	-0.68	-2.05	-0.98
RGS19	ENSG00000171700	0.73	0.43	0.04	0.69	-1.12	0.44	1.84	1.06	-0.15	1.43	-0.36	-1.09	-1.25	-0.09	-0.62	-0.54	-0.01	-0.51	-2.725	-2.095	-3.16	-4.49	-3.59	-1.78	-3.56	-2.74	-2.05	-3
MRPL13	ENSG00000172172	0.67	0.43	0.04	0.54	1.88	0.43	0.99	0.07	0.6	2.22	3.4	1.54	2.82	0.48	3.88	3.22	1.41	2.91	-1.975	-1.305	0.6	-1.86	0.48	-1.21	0.94	1.02	-0.63	0.42
SLC19A1	ENSG00000173638	1.26	0.43	0.04	0.97	0.41	0.47	1.61	3.22	0.76	3.03	0.86	-0.03	-3.32	1.17	2.87	0.72	0.72	-1.18	-1.815	-0.495	-1.94	-3.43	-5.66	-0.52	-0.07	-1.48	-1.32	-3.67
TLR6	ENSG00000174130	-1.09	0.43	0.04	-1.76	-0.73	-2.02	-1	0.04	1.82	1.41	2.92	3.69	3.5	-1.22	-0.17	-0.04	0.75	3.57	-0.755	-2.115	0.12	0.29	1.16	-2.91	-3.11	-2.24	-1.29	1.08
MGA	ENSG00000174197	-0.51	0.43	0.04	-0.4	-0.03	-0.68	-0.89	-0.46	3.59	4.27	3.7	4.66	3.46	2.28	3.57	2.26	1.86	3.21	1.015	0.745	0.9	1.26	1.12	0.59	0.63	0.06	-0.18	0.72
LMNB2	ENSG00000176619	0.7	0.43	0.04	0.63	-0.27	0.45	1.03	1.9	3.82	4.88	3.82	3.44	1.34	3.8	3.88	3.66	3.37	2.62	1.245	1.355	1.02	0.04	-1	2.11	0.94	1.46	1.33	0.13
SMCR8	ENSG00000176994	-0.46	0.43	0.04	-0.51	-0.43	-0.45	-0.38	-0.75	1.04	1.93	0.99	1.77	0.76	-0.42	0.73	-0.2	-0.3	0.32	-1.535	-1.595	-1.81	-1.63	-1.58	-2.11	-2.21	-2.4	-2.34	-2.17
RMI1	ENSG00000178966	0.63	0.43	0.04	-0.29	0.91	0.88	1	0.34	-0.94	-0.03	0.32	-0.17	-0.34	-2.12	0.43	0.65	-0.29	-0.07	-3.515	-3.555	-2.48	-3.57	-2.68	-3.81	-2.51	-1.55	-2.33	-2.56
HMCES	ENSG00000183624	-0.62	0.43	0.04	-0.59	-0.4	0.18	-0.91	-1.15	3.65	3.85	4.63	5.54	4.49	2.09	2.69	4.16	2.72	3.79	1.075	0.325	1.83	2.14	2.15	0.4	-0.25	1.96	0.68	1.3
TRIM69	ENSG00000185880	-0.81	0.43	0.04	-0.92	-1.16	-0.36	-1.94	0.1	0.92	1.58	1.84	3.47	2.97	-1.06	-0.51	0.76	-0.81	3.08	-1.655	-1.945	-0.96	0.07	0.63	-2.75	-3.45	-1.44	-2.85	0.59
ZC3H6	ENSG00000188177	-0.77	0.43	0.04	-1.21	-0.44	-0.08	-1.29	-0.85	3.32	3.01	1.54	5.5	2.79	0.98	1.8	0.77	2.13	2.29	0.745	-0.515	-1.26	2.1	0.45	-0.71	-1.14	-1.43	0.09	-0.2
NHLRC3	ENSG00000188811	-0.78	0.43	0.04	-1.55	-0.36	-0.6	-1.22	-0.19	1.89	3.01	3.22	4.35	2.54	-0.89	1.9	1.88	1.09	2.47	-0.685	-0.515	0.42	0.95	0.2	-2.58	-1.04	-0.32	-0.95	-0.02
FBF1	ENSG00000188878	-0.79	0.43	0.04	-0.67	-1.17	-1.88	-0.53	1.11	1.77	2.45	0.62	2.81	-1.43	0.11	0.33	-2.18	0.53	-0.67	-0.805	-1.075	-2.18	-0.59	-3.77	-1.58	-2.61	-4.38	-1.51	-3.16
ZNF600	ENSG00000189190	-0.85	0.43	0.04	-3.13	-0.48	-0.81	-1.25	0.95	1.83	2.59	2.06	3.28	0.97	-2.94	1.33	0.48	-0.03	1.63	-0.745	-0.935	-0.74	-0.12	-1.37	-4.63	-1.61	-1.72	-2.07	-0.86
BLOC1S2	ENSG00000196072	1.28	0.43	0.04	2.39	0.32	1.06	2.08	0.52	-1	2.49	2.52	1.14	1.97	1.2	2.22	3.05	2.57	2.35	-3.575	-1.035	-0.28	-2.26	-0.37	-0.49	-0.72	0.85	0.53	-0.14
TDRD7	ENSG00000196116	-0.6	0.43	0.04	-2.41	-0.43	-0.76	-0.6	0.99	1.61	2.86	2.61	2.95	1.93	-2.25	1.66	1.07	0.57	2.63	-0.965	-0.665	-0.19	-0.45	-0.41	-3.94	-1.28	-1.13	-1.47	0.14
SND1	ENSG00000197157	-0.58	0.43	0.04	-0.36	0.47	-0.81	-1.07	-0.58	7.55	8.6	8.13	8.79	7.44	6.28	8.52	6.55	5.73	7.11	4.975	5.075	5.33	5.39	5.1	4.59	5.58	4.35	3.69	4.62
ZNF786	ENSG00000197362	-0.58	0.43	0.04	-0.35	0.63	-1.07	-0.65	-0.75	-1.22	0.28	-0.43	0.26	0.04	-2.47	0.39	-2.32	-2.18	-0.4	-3.795	-3.245	-3.23	-3.14	-2.3	-4.16	-2.55	-4.52	-4.22	-2.89
QRICH1	ENSG00000198218	-0.52	0.43	0.04	-2.15	-0.44	-0.22	-0.48	-0.63	3.7	4.68	3.93	5.34	3.59	0.18	3.47	3.01	3.13	3.23	1.125	1.155	1.13	1.94	1.25	-1.51	0.53	0.81	1.09	0.74
FOXJ3	ENSG00000198815	-0.83	0.43	0.04	-2.66	-0.27	-1.27	-0.47	-0.42	4.34	5.47	3.91	5.63	4.11	0.16	4.47	1.8	3.44	3.89	1.765	1.945	1.11	2.23	1.77	-1.53	1.53	-0.4	1.4	1.4
SNORA71C	ENSG00000201512	2.16	0.43	0.04	2.03	0.02	0.75	3.14	4.86	4.54	5.17	5.95	2.34	0.39	6.3	4.53	6.13	5.26	3.59	1.965	1.645	3.15	-1.06	-1.95	4.61	1.59	3.93	3.22	1.1
TTLL3	ENSG00000214021	0.79	0.43	0.04	0.79	-1.61	1.13	0.45	4.28	3.35	4.6	0.48	2.73	-0.27	3.54	1.94	1.08	1.83	2.55	0.775	1.075	-2.32	-0.67	-2.61	1.85	-1	-1.12	-0.21	0.06
C2orf16	ENSG00000221843	1.37	0.43	0.04	1.9	0.6	-1.69	1.6	4.55	-4.06	-2.47	-3.06	-5.06	-4.32	-2.47	-2.4	-5.64	-4.32	-1.32	-6.635	-5.995	-5.86	-8.46	-6.66	-4.16	-5.34	-7.84	-6.36	-3.81
C4B	ENSG00000224389	-1.62	0.43	0.04	-0.6	-2.36	-1.16	-0.32	-4.29	8.26	6.41	11.83	8.77	8.32	6.69	2.82	9.84	6.78	5.59	5.685	2.885	9.03	5.37	5.98	5	-0.12	7.64	4.74	3.1
PCDHGB8P	ENSG00000248449	-0.68	0.43	0.04	-0.94	-0.57	-0.54	-2.02	4.09	-2.64	-2.94	-2.56	-0.25	-3.32	-4.64	-4.32	-3.84	-4.64	-0.62	-5.215	-6.465	-5.36	-3.65	-5.66	-6.33	-7.26	-6.04	-6.68	-3.11
CHMP1B	ENSG00000255112	0.86	0.43	0.04	1.71	0.01	1.37	0.66	0.56	2.28	3.13	1.62	2.68	1.91	3.62	2.47	2.5	2.09	2.32	-0.295	-0.395	-1.18	-0.72	-0.43	1.93	-0.47	0.3	0.05	-0.17
MSL3	ENSG00000005302	-0.67	0.44	0.04	-0.76	-1.02	0.25	-1.31	-0.31	5.33	5.3	3.18	6.61	3.91	3.55	3.38	2.79	3.22	3.76	2.755	1.775	0.38	3.21	1.57	1.86	0.44	0.59	1.18	1.27
SLC11A1	ENSG00000018280	2.38	0.44	0.04	0.91	-1.38	2.34	3.89	8.6	4.02	5.73	1.16	-0.64	-4.64	4.35	3.36	3.13	3.34	0.98	1.445	2.205	-1.64	-4.04	-6.98	2.66	0.42	0.93	1.3	-1.51
UBR2	ENSG00000024048	-0.66	0.44	0.04	-0.97	-0.84	-1.12	1.27	-0.34	3.43	4.11	3.01	4.61	2.58	1.4	2.4	1.06	4.87	2.41	0.855	0.585	0.21	1.21	0.24	-0.29	-0.54	-1.14	2.83	-0.08
PLEKHH1	ENSG00000054690	1.27	0.44	0.04	1.22	0.62	1.97	-2.96	4.26	0.16	-0.18	-2.25	2.26	-6.64	0.89	-0.09	-0.69	-3.47	-3.84	-2.415	-3.705	-5.05	-1.14	-8.98	-0.8	-3.03	-2.89	-5.51	-6.33
HSP90AA1	ENSG00000080824	0.61	0.44	0.04	0.49	0.42	1.69	0.08	0.9	7.71	8.16	7.4	8.65	6.21	7.52	8	8.64	7.23	6.84	5.135	4.635	4.6	5.25	3.87	5.83	5.06	6.44	5.19	4.35
COBLL1	ENSG00000082438	-1.8	0.44	0.04	-0.5	-1.48	-3.14	-0.85	-3.02	2.92	2.46	5.2	5.56	4.41	1.48	-0.03	0.96	2.83	2.5	0.345	-1.065	2.4	2.16	2.07	-0.21	-2.97	-1.24	0.79	0.01
RAB10	ENSG00000084733	0.55	0.44	0.04	0.54	0.78	0.35	1.03	-0.24	3.8	4.57	5.12	5.28	4.47	3.66	4.86	4.85	5.21	4.36	1.225	1.045	2.32	1.88	2.13	1.97	1.92	2.65	3.17	1.87
SEL1L3	ENSG00000091490	-0.94	0.44	0.04	-0.59	-1.6	-1.2	-1.52	0.22	3.94	4.41	7.82	9.04	6.89	2.38	1.76	5.79	5.36	7.09	1.365	0.885	5.02	5.64	4.55	0.69	-1.18	3.59	3.32	4.6
HCK	ENSG00000101336	1.96	0.44	0.04	1.05	-0.82	1.61	3.21	5.86	3.02	4.48	1.93	-0.76	-2.94	3.54	2.8	3.09	2.26	0.9	0.445	0.955	-0.87	-4.16	-5.28	1.85	-0.14	0.89	0.22	-1.59
JAG1	ENSG00000101384	-0.53	0.44	0.04	-0.62	-1.98	-0.42	-0.54	0.04	1.97	3.98	4.1	3.61	3.73	0.37	0.86	2.96	1.32	3.81	-0.605	0.455	1.3	0.21	1.39	-1.32	-2.08	0.76	-0.72	1.32
KIAA0226L	ENSG00000102445	2.67	0.44	0.04	0.86	0.08	2.99	3.38	6.05	1.08	1.99	-1.69	-2.18	-4.06	1.36	1.42	1.02	1.08	-0.09	-1.495	-1.535	-4.49	-5.58	-6.4	-0.33	-1.52	-1.18	-0.96	-2.58
MEFV	ENSG00000103313	2.36	0.44	0.04	1.43	-0.58	1.7	3.87	8.65	2.59	4.67	1.65	-1	-3.84	3.59	3.29	2.9	2.96	1.82	0.015	1.145	-1.15	-4.4	-6.18	1.9	0.35	0.7	0.92	-0.67
ARHGEF18	ENSG00000104880	-0.86	0.44	0.04	-1.41	-0.86	-1.38	-0.52	-0.14	3.98	3.49	0.68	3.38	2.17	1.4	1.76	-1.56	1.12	2.13	1.405	-0.035	-2.12	-0.02	-0.17	-0.29	-1.18	-3.76	-0.92	-0.36
ZNF574	ENSG00000105732	-0.78	0.44	0.04	-0.46	0.93	-1.22	-0.68	-1.65	-0.6	-0.18	0.66	1.66	0.75	-2	0.3	-1.4	-0.84	-0.27	-3.175	-3.705	-2.14	-1.74	-1.59	-3.69	-2.64	-3.6	-2.88	-2.76
MTMR4	ENSG00000108389	-0.58	0.44	0.04	0.43	-0.56	-2.04	-0.41	-0.76	3.07	4.64	4.23	4.63	4.31	2.79	3.28	1.24	2.52	3.87	0.495	1.115	1.43	1.23	1.97	1.1	0.34	-0.96	0.48	1.38
PPP1R9B	ENSG00000108819	0.53	0.44	0.04	0.47	-0.22	0.65	1.58	0.48	5	5.99	4.17	4.69	4.04	4.77	5.05	4.22	5.39	4.4	2.425	2.465	1.37	1.29	1.7	3.08	2.11	2.02	3.35	1.91
CAND1	ENSG00000111530	-0.56	0.44	0.04	-0.91	-0.09	-0.82	-0.44	-0.53	3.1	3.87	3.92	4.89	3.71	1.13	3.09	2.32	2.74	3.41	0.525	0.345	1.12	1.49	1.37	-0.56	0.15	0.12	0.7	0.92
KRR1	ENSG00000111615	-0.6	0.44	0.04	-2.1	-0.49	-0.39	-0.87	-0.12	4.09	5.48	3.81	5.7	3.66	0.63	4.2	2.69	2.94	3.64	1.515	1.955	1.01	2.3	1.32	-1.06	1.26	0.49	0.9	1.15
VNN2	ENSG00000112303	1.59	0.44	0.04	0.55	-0.85	1.68	2.54	3.79	1.04	2.66	0.76	0.63	-0.4	0.93	0.93	1.99	2.7	2.11	-1.535	-0.865	-2.04	-2.77	-2.74	-0.76	-2.01	-0.21	0.66	-0.38
DNAJC27	ENSG00000115137	-0.53	0.44	0.04	-2.41	-0.69	-0.41	-0.11	-0.49	1.02	2.09	0.25	1.95	-0.38	-2.84	0.57	-0.89	0.26	-0.64	-1.555	-1.435	-2.55	-1.45	-2.72	-4.53	-2.37	-3.09	-1.78	-3.13
SUMO1	ENSG00000116030	0.56	0.44	0.04	-0.42	1.46	0.58	0.71	0.38	2.68	3.84	4.64	4.05	3.92	1.34	4.98	4.63	3.52	4.22	0.105	0.315	1.84	0.65	1.58	-0.35	2.04	2.43	1.48	1.73
RNF146	ENSG00000118518	-1.17	0.44	0.04	-3.38	-0.31	-1.46	-1.01	-0.44	2.68	2.33	1.69	3.61	2.06	-2.4	1.28	-0.64	0.64	1.82	0.105	-1.195	-1.11	0.21	-0.28	-4.09	-1.66	-2.84	-1.4	-0.67
ALG2	ENSG00000119523	-0.67	0.44	0.04	-1.25	1.25	-0.99	-0.75	-0.34	3.28	3.96	5.34	5.32	5.38	0.89	4.84	3.54	2.73	5.21	0.705	0.435	2.54	1.92	3.04	-0.8	1.9	1.34	0.69	2.72
ZFP30	ENSG00000120784	0.88	0.44	0.04	1.36	0.64	4.96	0.09	0.48	-0.94	-0.6	-6.64	-1.79	-0.38	-0.04	-0.47	-1.69	-3.18	-0.01	-3.515	-4.125	-9.44	-5.19	-2.72	-1.73	-3.41	-3.89	-5.22	-2.5
EGR2	ENSG00000122877	0.67	0.44	0.04	0.64	1.22	1.02	0.4	0.05	0.86	2.29	0.96	0.89	-2.56	0.85	3.12	1.45	-0.07	-2.47	-1.715	-1.235	-1.84	-2.51	-4.9	-0.84	0.18	-0.75	-2.11	-4.96
DDX39A	ENSG00000123136	0.53	0.44	0.04	0.68	-0.12	0.7	0.8	0.33	3.59	5.19	4	3.28	2.68	3.63	4.38	4.13	2.88	2.95	1.015	1.665	1.2	-0.12	0.34	1.94	1.44	1.93	0.84	0.46
RREB1	ENSG00000124782	-0.7	0.44	0.04	0.78	-1.02	-0.89	-0.34	-1.28	2.54	3.98	2.78	4.15	2.53	2.7	2.05	1.1	2.14	1.75	-0.035	0.455	-0.02	0.75	0.19	1.01	-0.89	-1.1	0.1	-0.74
GRK4	ENSG00000125388	-1.3	0.44	0.04	-2.83	-0.46	-2.07	-1	-0.13	-2.25	0.72	0.38	-0.23	-0.25	-6.64	-0.51	-2.64	-3.18	-0.29	-4.825	-2.805	-2.42	-3.63	-2.59	-8.33	-3.45	-4.84	-5.22	-2.78
STEAP4	ENSG00000127954	2.46	0.44	0.04	2.28	-0.4	2.06	4.14	4.19	-4.32	-1.4	-3.06	-5.06	-4.32	-2.25	-2.56	-1.4	-0.71	-1.56	-6.895	-4.925	-5.86	-8.46	-6.66	-3.94	-5.5	-3.6	-2.75	-4.05
DOCK4	ENSG00000128512	-0.62	0.44	0.04	-0.91	-0.55	0.14	-1.29	-0.4	3.35	2.76	1.89	3.38	1.74	1.39	1.41	1.38	0.01	1.53	0.775	-0.765	-0.91	-0.02	-0.6	-0.3	-1.53	-0.82	-2.03	-0.96
DOCK6	ENSG00000130158	-1.04	0.44	0.04	0.63	-1.24	-1.69	-2.02	-0.51	-0.43	0.64	-1.74	2.76	-0.81	-0.45	-1.56	-4.32	-1.64	-1.09	-3.005	-2.885	-4.54	-0.64	-3.15	-2.14	-4.5	-6.52	-3.68	-3.58
FAM98C	ENSG00000130244	0.61	0.44	0.04	0.82	-0.47	0.37	0.65	1.62	1.58	1.32	0.78	1.32	0.06	1.81	0.07	0.53	0.71	1.16	-0.995	-2.205	-2.02	-2.08	-2.28	0.12	-2.87	-1.67	-1.33	-1.33
SNX9	ENSG00000130340	-1.04	0.44	0.04	-0.5	-3.3	4.19	-1.03	-1.58	1.6	3.31	-3.06	5.07	3.08	0.15	-1.43	1.02	2.07	2.1	-0.975	-0.215	-5.86	1.67	0.74	-1.54	-4.37	-1.18	0.03	-0.39
SCO1	ENSG00000133028	0.58	0.44	0.04	1.03	0.76	0.3	0.08	0.72	0.45	2.99	2.91	2.7	2.25	0.94	3.26	2.58	1.28	2.76	-2.125	-0.535	0.11	-0.7	-0.09	-0.75	0.32	0.38	-0.76	0.27
CHIT1	ENSG00000133063	1.15	0.44	0.04	1.38	-0.74	2.48	1.69	0.44	2.83	3.57	-0.38	0.57	1.18	3.76	1.98	1.76	1.43	1.52	0.255	0.045	-3.18	-2.83	-1.16	2.07	-0.96	-0.44	-0.61	-0.97
KRAS	ENSG00000133703	-0.71	0.44	0.04	-1.56	0.17	-0.33	-0.8	-1	0.04	1.54	1.97	3.12	1.62	-2.74	1.08	0.93	0.45	1.02	-2.535	-1.985	-0.83	-0.28	-0.72	-4.43	-1.86	-1.27	-1.59	-1.47
PARP9	ENSG00000138496	-0.87	0.44	0.04	-1.39	0.08	-0.45	-1.63	-0.95	3.27	4.09	4.16	5.15	3.68	0.7	3.52	2.97	1.32	3.11	0.695	0.565	1.36	1.75	1.34	-0.99	0.58	0.77	-0.72	0.62
UBL7	ENSG00000138629	1.24	0.44	0.04	0.86	2.43	0.95	2.06	-0.09	2.28	3.3	3.9	2.86	3.81	2.55	5.64	4.3	4.25	3.8	-0.295	-0.225	1.1	-0.54	1.47	0.86	2.7	2.1	2.21	1.31
ESYT1	ENSG00000139641	-0.7	0.44	0.04	-1.1	0.26	-0.93	-0.44	-1.08	5.06	5.1	5.41	5.29	4.93	2.86	4.75	3.68	3.14	4.28	2.485	1.575	2.61	1.89	2.59	1.17	1.81	1.48	1.1	1.79
MED9	ENSG00000141026	-0.69	0.44	0.04	-0.4	-0.76	1.87	-0.9	-2.04	-0.51	1.57	-0.94	1.08	0.15	-1.84	-0.04	0.51	-1.74	-1.12	-3.085	-1.955	-3.74	-2.32	-2.19	-3.53	-2.98	-1.69	-3.78	-3.61
MYO1F	ENSG00000142347	2.1	0.44	0.04	0.77	-1.59	2.35	3.16	6.68	6.29	8.41	4.05	3.32	0.03	6.46	5.77	6.05	6.28	4.4	3.715	4.885	1.25	-0.08	-2.31	4.77	2.83	3.85	4.24	1.91
SH3BGRL3	ENSG00000142669	0.84	0.44	0.04	1.32	0.81	0.63	1.55	-0.36	1.59	3.17	3.08	2.42	3.31	2.45	3.51	3.12	3.09	3.12	-0.985	-0.355	0.28	-0.98	0.97	0.76	0.57	0.92	1.05	0.63
ASXL2	ENSG00000143970	-0.47	0.44	0.04	0.21	-0.61	-0.41	-0.46	-0.53	4.57	5.47	4.47	5.97	4.73	4.02	4.05	3.33	3.78	4.43	1.995	1.945	1.67	2.57	2.39	2.33	1.11	1.13	1.74	1.94
ITGA9	ENSG00000144668	1.85	0.44	0.04	2.34	-2.15	3.24	3.05	1.17	1.38	3.29	-2.84	-1.4	-1.18	3.52	-0.03	0.16	1.41	-0.38	-1.195	-0.235	-5.64	-4.8	-3.52	1.83	-2.97	-2.04	-0.63	-2.87
PLIN2	ENSG00000147872	0.86	0.44	0.04	-0.47	0.61	1.36	2.07	0.61	1.73	2.64	1.99	0.84	2.02	0.32	2.72	2.86	2.24	2.46	-0.845	-0.885	-0.81	-2.56	-0.32	-1.37	-0.22	0.66	0.2	-0.03
SLC2A13	ENSG00000151229	-0.91	0.44	0.04	-1.86	-0.37	0.79	-1.26	-1.22	-1.89	0.21	-1.25	0.67	-0.12	-5.06	-0.92	-1.03	-2.64	-0.86	-4.465	-3.315	-4.05	-2.73	-2.46	-6.75	-3.86	-3.23	-4.68	-3.35
FBXO4	ENSG00000151876	-0.51	0.44	0.04	-0.3	-0.29	-0.64	-0.74	-0.56	3.41	1.97	2.41	3.16	2.6	2.22	0.94	1.01	0.58	2.28	0.835	-1.555	-0.39	-0.24	0.26	0.53	-2	-1.19	-1.46	-0.21
PSTPIP2	ENSG00000152229	1.94	0.44	0.04	0.7	-2.29	2.58	3.06	3.9	3.72	5.23	-0.56	-0.04	-1.09	3.79	1.73	1.7	2.76	1.49	1.145	1.705	-3.36	-3.44	-3.43	2.1	-1.21	-0.5	0.72	-1
PPP1R15B	ENSG00000158615	0.49	0.44	0.04	0.42	0.58	0.47	0.7	-0.59	2.59	3.72	3.33	3.72	3.4	2.3	3.77	3.2	3.18	3.07	0.015	0.195	0.53	0.32	1.06	0.61	0.83	1	1.14	0.58
NR2F6	ENSG00000160113	-0.55	0.44	0.04	-0.49	0.57	-0.68	-0.48	-1.75	-1.89	-1.4	-1.74	-1.43	-2.56	-3.32	-1.36	-3.18	-3.64	-3.64	-4.465	-4.925	-4.54	-4.83	-4.9	-5.01	-4.3	-5.38	-5.68	-6.13
TGFBR2	ENSG00000163513	-0.75	0.44	0.04	-1.15	-0.63	-0.48	0.46	-1.65	4.08	4.88	3.24	3.79	4.5	1.82	3.43	2.03	2.91	3.48	1.505	1.355	0.44	0.39	2.16	0.13	0.49	-0.17	0.87	0.99
SLC9B1	ENSG00000164037	0.52	0.44	0.04	1.35	0.59	0.41	-0.18	0.55	0.44	0.43	-0.01	1.54	1.3	1.33	0.5	-0.22	-0.25	1.7	-2.135	-3.095	-2.81	-1.86	-1.04	-0.36	-2.44	-2.42	-2.29	-0.79
KIAA1324L	ENSG00000164659	0.92	0.44	0.04	1.18	2.01	-0.11	1.14	0.35	0.51	1.67	1.84	-2.64	1.59	1.19	3.49	1.04	-2.56	1.87	-2.065	-1.855	-0.96	-6.04	-0.75	-0.5	0.55	-1.16	-4.6	-0.62
BRWD3	ENSG00000165288	-0.5	0.44	0.04	-0.62	-0.52	-0.87	-0.37	0.3	3.68	4.77	3.73	5.29	2.95	2.08	3.46	2.08	3.23	3.19	1.105	1.245	0.93	1.89	0.61	0.39	0.52	-0.12	1.19	0.7
DPCD	ENSG00000166171	0.58	0.44	0.04	0.34	0.61	0.64	1.85	0.25	1.58	2.19	1.44	1.82	1.59	1.2	2.28	1.5	2.92	1.81	-0.995	-1.335	-1.36	-1.58	-0.75	-0.49	-0.66	-0.7	0.88	-0.68
MS4A7	ENSG00000166927	1.68	0.44	0.04	3.68	-0.03	0.72	1.22	2.8	1.4	3.42	0.36	0.7	-1.18	5.24	2.72	0.5	0.9	0.68	-1.175	-0.105	-2.44	-2.7	-3.52	3.55	-0.22	-1.7	-1.14	-1.81
MAP1A	ENSG00000166963	1.09	0.44	0.04	0.32	0.46	1.66	0.67	8.11	-1.03	-1.15	-2.64	-2.74	-4.64	-1.43	-1.25	-1.43	-3.32	0.66	-3.605	-4.675	-5.44	-6.14	-6.98	-3.12	-4.19	-3.63	-5.36	-1.83
APEX2	ENSG00000169188	0.77	0.44	0.04	0.76	0.51	1.48	1.2	-0.77	0.91	1.01	0.76	0.2	1.33	1.06	0.96	1.76	0.37	0.88	-1.665	-2.515	-2.04	-3.2	-1.01	-0.63	-1.98	-0.44	-1.67	-1.61
CNTROB	ENSG00000170037	0.56	0.44	0.04	0.39	-0.2	1.32	0.75	0.54	4.4	4.94	2.64	3.48	2.13	4.07	4.03	3.47	3	2.54	1.825	1.415	-0.16	0.08	-0.21	2.38	1.09	1.27	0.96	0.05
PAIP1	ENSG00000172239	0.66	0.44	0.04	0.77	1.65	0.36	0.85	-0.44	1.65	3.31	4.03	3.62	3.75	1.81	4.69	3.76	3.3	3.51	-0.925	-0.215	1.23	0.22	1.41	0.12	1.75	1.56	1.26	1.02
ZNF449	ENSG00000173275	-0.53	0.44	0.04	-2.64	-0.58	-0.49	-0.5	-0.12	-0.49	-0.86	-1.09	0.06	-1.12	-4.64	-2.25	-2.32	-2.18	-1.15	-3.065	-4.385	-3.89	-3.34	-3.46	-6.33	-5.19	-4.52	-4.22	-3.64
C11orf71	ENSG00000180425	0.78	0.44	0.04	1.96	0.69	1.21	0.43	-0.24	-2.94	0.3	-0.23	0.63	0.32	-1.29	0.49	0.46	-0.29	0.21	-5.515	-3.225	-3.03	-2.77	-2.02	-2.98	-2.45	-1.74	-2.33	-2.28
P2RY8	ENSG00000182162	-2.69	0.44	0.04	-5.51	-1.21	-4.54	-0.78	-1.41	1.13	1.2	1.77	2.53	0.41	-6.64	-0.97	-4.06	-0.1	-0.45	-1.445	-2.325	-1.03	-0.87	-1.93	-8.33	-3.91	-6.26	-2.14	-2.94
FAM120C	ENSG00000184083	-0.86	0.44	0.04	0.01	-0.34	-1.02	-1.14	-1.83	-0.42	0.69	1.18	1.59	0.14	-1.22	-0.4	-0.64	-1.56	-1	-2.995	-2.835	-1.62	-1.81	-2.2	-2.91	-3.34	-2.84	-3.6	-3.49
LMNTD2	ENSG00000185522	-0.87	0.44	0.04	0.06	-1.62	-1.26	-1.21	-0.34	0.18	0.49	-0.22	1.31	-3.47	-0.56	-2.18	-2.32	-1.94	-3.64	-2.395	-3.035	-3.02	-2.09	-5.81	-2.25	-5.12	-4.52	-3.98	-6.13
RNF133	ENSG00000188050	-1.1	0.44	0.04	-0.77	-0.78	-2.58	-1.76	1.98	0.46	1.14	1.6	2.81	-1.51	-1.32	-0.49	-2	-1.22	-0.18	-2.115	-2.385	-1.2	-0.59	-3.85	-3.01	-3.43	-4.2	-3.26	-2.67
COL4A5	ENSG00000188153	2.06	0.44	0.04	3.91	-1	2.51	3.42	1.12	-5.64	1.9	-2.84	-6.64	2.62	-1.51	0	-0.67	-3.32	3.39	-8.215	-1.625	-5.64	-10.04	0.28	-3.2	-2.94	-2.87	-5.36	0.9
CCDC162P	ENSG00000203799	1.79	0.44	0.04	2.16	0.59	2.9	-0.21	3.48	-2.4	0.76	-3.84	-2	-2.47	-0.47	0.82	-1.22	-3.84	-0.17	-4.975	-2.765	-6.64	-5.4	-4.81	-2.16	-2.12	-3.42	-5.88	-2.66
CDPF1	ENSG00000205643	1.12	0.44	0.04	4.75	0.16	1.77	0.76	0.45	-5.64	-0.1	-0.76	-1.43	-1.15	-0.45	-0.58	0.58	-1.89	-0.81	-8.215	-3.625	-3.56	-4.83	-3.49	-2.14	-3.52	-1.62	-3.93	-3.3
NRAS	ENSG00000213281	0.52	0.44	0.04	0.08	1.29	0.49	0.38	0.68	0.26	1.55	2.43	1.78	2.21	-0.45	2.48	2.31	0.78	2.7	-2.315	-1.975	-0.37	-1.62	-0.13	-2.14	-0.46	0.11	-1.26	0.21
CKLF	ENSG00000217555	0.76	0.44	0.04	0.31	1.66	0.9	0.24	0.71	2.83	3.71	4.66	4.5	4.47	2.41	5.09	5	3.32	4.98	0.255	0.185	1.86	1.1	2.13	0.72	2.15	2.8	1.28	2.49
RPL23P8	ENSG00000219451	2.43	0.44	0.04	1.05	4.09	4.69	0.71	1.61	-1.94	-2.84	-1.84	-1.03	-1.09	-1.43	1.56	2.8	-1.56	0	-4.515	-6.365	-4.64	-4.43	-3.43	-3.12	-1.38	0.6	-3.6	-2.49
ZBTB22	ENSG00000236104	-0.76	0.44	0.04	0.32	-0.67	-1.18	-0.42	-1.7	-0.04	1.33	0.98	2.67	1.18	-0.45	-0.17	-1.03	0.55	0.12	-2.615	-2.195	-1.82	-0.73	-1.16	-2.14	-3.11	-3.23	-1.49	-2.37
NME1	ENSG00000239672	0.64	0.44	0.04	0.4	2.73	0.68	-0.79	0.84	1.7	3.14	5.31	4.88	5.25	1.39	5.84	5.4	2.23	5.84	-0.875	-0.385	2.51	1.48	2.91	-0.3	2.9	3.2	0.19	3.35
PCDHGA12	ENSG00000253159	-1.22	0.44	0.04	-2.91	-0.49	-1.45	-1.71	2.15	-1.15	-2.56	-1.15	0.12	-1.36	-5.64	-3.84	-3.47	-3.84	0.08	-3.725	-6.085	-3.95	-3.28	-3.7	-7.33	-6.78	-5.67	-5.88	-2.41
HSP90B2P	ENSG00000259706	0.74	0.44	0.04	2.87	1.12	0.59	0.04	0.43	-4.32	-0.81	-0.34	-0.92	-1.22	-1.51	-0.09	-0.34	-2.4	-0.89	-6.895	-4.335	-3.14	-4.32	-3.56	-3.2	-3.03	-2.54	-4.44	-3.38
SCARNA4	ENSG00000280466	1.7	0.44	0.04	1.92	-0.49	2.53	0.64	7.86	8.47	9.19	7.83	6.38	2.81	10.08	7.91	10.02	5.75	7.95	5.895	5.665	5.03	2.98	0.47	8.39	4.97	7.82	3.71	5.46
NEO1	ENSG00000067141	-0.86	0.45	0.04	-0.6	0.05	-0.94	-1.39	-1.42	2.17	3.34	3.05	5.16	4.28	0.59	2.74	1.31	1.65	3.4	-0.405	-0.185	0.25	1.76	1.94	-1.1	-0.2	-0.89	-0.39	0.91
MYO3B	ENSG00000071909	-1.17	0.45	0.04	1.69	-1.82	-1.56	-0.45	-2.3	-3.32	-0.92	-1.4	1.33	-2.4	-2	-3.84	-3.84	-0.84	-3.84	-5.895	-4.445	-4.2	-2.07	-4.74	-3.69	-6.78	-6.04	-2.88	-6.33
CNOT3	ENSG00000088038	-0.49	0.45	0.05	0.34	-0.45	-0.57	-0.45	-0.95	4.38	5.49	4.63	6.08	4.19	4	4.26	3.31	3.91	3.62	1.805	1.965	1.83	2.68	1.85	2.31	1.32	1.11	1.87	1.13
ICAM1	ENSG00000090339	1.23	0.45	0.05	1.87	1.19	2.36	0.4	0.33	1.34	3.83	2.79	4.23	2.44	2.89	4.63	4.79	3.27	2.7	-1.235	0.305	-0.01	0.83	0.1	1.2	1.69	2.59	1.23	0.21
NRCAM	ENSG00000091129	0.87	0.45	0.04	0.94	0.38	1.29	-0.19	3.51	-2.56	-0.69	-0.27	-3.84	-4.32	-2.18	-0.89	0.52	-5.64	-2	-5.135	-4.215	-3.07	-7.24	-6.66	-3.87	-3.83	-1.68	-7.68	-4.49
UPRT	ENSG00000094841	-0.67	0.45	0.04	-0.22	-0.4	-3.31	-1	-0.42	1.79	3.55	2.24	3.85	2.48	0.7	2.39	-2.18	0.9	2.26	-0.785	0.025	-0.56	0.45	0.14	-0.99	-0.55	-4.38	-1.14	-0.23
TXN2	ENSG00000100348	0.67	0.45	0.05	0.92	1.19	0.3	1.02	-0.4	3.1	4.31	4.26	3.41	3.9	3.45	5.11	3.93	3.33	3.68	0.525	0.785	1.46	0.01	1.56	1.76	2.17	1.73	1.29	1.19
CERK	ENSG00000100422	-0.54	0.45	0.05	-0.6	-0.06	-0.85	-0.8	-0.4	4.47	4.62	6	5.12	5.39	2.9	3.87	4.36	2.45	5.18	1.895	1.095	3.2	1.72	3.05	1.21	0.93	2.16	0.41	2.69
GSKIP	ENSG00000100744	0.51	0.45	0.04	1.16	0.52	0.43	0.58	-0.58	1.22	2.39	2.21	3.12	2.5	1.88	2.37	2.03	2.42	2.18	-1.355	-1.135	-0.59	-0.28	0.16	0.19	-0.57	-0.17	0.38	-0.31
TPD52L2	ENSG00000101150	0.49	0.45	0.04	0.39	0.72	0.69	0.25	0.41	1.88	2.65	2.23	2.99	1.38	1.56	2.88	2.34	1.82	1.7	-0.695	-0.875	-0.57	-0.41	-0.96	-0.13	-0.06	0.14	-0.22	-0.79
SLC25A15	ENSG00000102743	0.98	0.45	0.04	2.12	0.53	0.92	1.6	-0.46	0.88	3.29	2.78	0.86	0.6	2.75	3.28	3.15	1.61	0.36	-1.695	-0.235	-0.02	-2.54	-1.74	1.06	0.34	0.95	-0.43	-2.13
EYA1	ENSG00000104313	2.22	0.45	0.05	3.77	4.72	0.98	1.37	0.24	-0.89	-0.06	3.71	-2.47	3.3	3.06	5.1	4.15	-2.06	3.51	-3.465	-3.585	0.91	-5.87	0.96	1.37	2.16	1.95	-4.1	1.02
TMEM205	ENSG00000105518	-0.61	0.45	0.05	-0.71	0.96	-1.47	-0.35	-0.76	3.26	3.47	6.24	5.27	5.74	1.55	3.99	3.89	3.24	5.3	0.685	-0.055	3.44	1.87	3.4	-0.14	1.05	1.69	1.2	2.81
DDX49	ENSG00000105671	0.6	0.45	0.05	0.94	0.93	0.34	0.61	0.19	4.02	5.48	5.04	4.46	4.25	4.39	5.96	4.75	3.8	4.42	1.445	1.955	2.24	1.06	1.91	2.7	3.02	2.55	1.76	1.93
ELMOD3	ENSG00000115459	-0.64	0.45	0.05	-0.74	-1.27	0.2	-0.29	-0.95	2.77	3.59	2.34	3.11	2.24	1.03	1.35	1.9	1.16	1.67	0.195	0.065	-0.46	-0.29	-0.1	-0.66	-1.59	-0.3	-0.88	-0.82
RGS2	ENSG00000116741	1.61	0.45	0.04	0.55	0.25	2.24	1.29	4.8	6.04	8	4.36	5.26	4.86	5.92	7.64	6.23	5.56	8.02	3.465	4.475	1.56	1.86	2.52	4.23	4.7	4.03	3.52	5.53
ETV3	ENSG00000117036	0.82	0.45	0.04	1.27	-0.69	2.11	0.67	0.51	2.97	4.7	1.92	2.93	2.36	3.77	3.18	3.64	2.35	2.75	0.395	1.175	-0.88	-0.47	0.02	2.08	0.24	1.44	0.31	0.26
PINK1-AS	ENSG00000117242	-0.95	0.45	0.04	0.74	-0.43	-4.01	-0.94	-1.48	-3.06	-0.92	0.16	-0.45	-1.15	-2.94	-2.12	-5.06	-3.32	-2.06	-5.635	-4.445	-2.64	-3.85	-3.49	-4.63	-5.06	-7.26	-5.36	-4.55
WDR34	ENSG00000119333	0.86	0.45	0.04	0.62	-0.7	0.63	1.33	2.74	0.67	2.48	0.87	1.43	-1.74	0.64	0.94	0.91	1.79	0.08	-1.905	-1.045	-1.93	-1.97	-4.08	-1.05	-2	-1.29	-0.25	-2.41
IFI27L2	ENSG00000119632	0.85	0.45	0.05	0.31	0.75	-0.05	1.88	1.36	1.77	2.39	4.48	-0.89	4.39	1.34	2.65	3.74	0.25	5.31	-0.805	-1.135	1.68	-4.29	2.05	-0.35	-0.29	1.54	-1.79	2.82
KIAA0922	ENSG00000121210	2.26	0.45	0.04	0.7	-1.17	3.47	2.68	5.3	3.89	5.38	-0.51	2.98	-1.64	3.97	3.26	2.75	5.26	1.84	1.315	1.855	-3.31	-0.42	-3.98	2.28	0.32	0.55	3.22	-0.65
SRSF6	ENSG00000124193	-0.48	0.45	0.05	-0.57	-0.29	-0.65	-0.68	-0.22	5.12	6.62	5.56	7.05	4.69	3.58	5.59	4.15	4.56	4.6	2.545	3.095	2.76	3.65	2.35	1.89	2.65	1.95	2.52	2.11
SSR1	ENSG00000124783	-0.52	0.45	0.05	-0.56	1.28	-0.44	-0.74	-0.7	5.46	5.54	7.6	7.01	7.24	3.95	6.45	6.43	4.43	6.83	2.885	2.015	4.8	3.61	4.9	2.26	3.51	4.23	2.39	4.34
MCF2L	ENSG00000126217	2.37	0.45	0.05	3.17	0.75	5.14	-2.46	3.65	1.16	1.63	-4.32	3.63	-2.18	4.35	1.89	0.83	-1.4	0.23	-1.415	-1.895	-7.12	0.23	-4.52	2.66	-1.05	-1.37	-3.44	-2.26
CFP	ENSG00000126759	1.86	0.45	0.05	1.29	-0.73	1.12	3.15	4.45	3.03	4.97	1.92	0.62	-1.06	3.85	3.4	2.51	3.57	1.87	0.455	1.445	-0.88	-2.78	-3.4	2.16	0.46	0.31	1.53	-0.62
PTPN12	ENSG00000127947	0.64	0.45	0.05	0.91	-0.87	2.3	0.49	0.51	3.76	5.51	2.84	4.01	2.11	4.09	3.76	4.77	3.17	2.5	1.185	1.985	0.04	0.61	-0.23	2.4	0.82	2.57	1.13	0.01
EIF2AK4	ENSG00000128829	-1.02	0.45	0.05	-1.12	0.14	-0.36	-1.42	-2.54	4.03	4.36	4.42	6.2	5.62	1.8	3.86	3.34	2.66	4.02	1.455	0.835	1.62	2.8	3.28	0.11	0.92	1.14	0.62	1.53
MYO5C	ENSG00000128833	-0.58	0.45	0.04	-0.46	-0.77	-0.52	-2	1.06	1.89	3.04	1.61	4.8	-1.47	0.5	1.43	0.36	0.43	-0.74	-0.685	-0.485	-1.19	1.4	-3.81	-1.19	-1.51	-1.84	-1.61	-3.23
APOE	ENSG00000130203	1.38	0.45	0.05	3.06	-1.55	2.01	0.47	1.8	1.22	1.11	-2.06	3.04	0.18	4.28	-1.47	-0.45	2.17	1.39	-1.355	-2.415	-4.86	-0.36	-2.16	2.59	-4.41	-2.65	0.13	-1.1
LSM7	ENSG00000130332	0.6	0.45	0.05	-0.26	1.22	0.71	0.8	0.3	2.35	3.57	3.61	2.53	2.68	1.2	4.42	3.74	2.12	2.92	-0.225	0.045	0.81	-0.87	0.34	-0.49	1.48	1.54	0.08	0.43
LILRB2	ENSG00000131042	1.72	0.45	0.05	0.88	-0.66	1.42	2.85	6.47	4.33	5.93	2.8	1.14	-2.25	4.64	4.44	3.74	3.65	1.99	1.755	2.405	0	-2.26	-4.59	2.95	1.5	1.54	1.61	-0.5
TUBG1	ENSG00000131462	0.82	0.45	0.05	0.67	0.3	1.11	1.81	0.19	4.62	6.11	4.96	4.21	4.31	4.66	5.82	5.55	5.24	4.48	2.045	2.585	2.16	0.81	1.97	2.97	2.88	3.35	3.2	1.99
WDR74	ENSG00000133316	0.92	0.45	0.05	0.99	0.32	1.22	0.05	2.01	3.75	5.58	3.98	4.21	3.04	4.19	5.31	4.69	2.74	4.39	1.175	2.055	1.18	0.81	0.7	2.5	2.37	2.49	0.7	1.9
NREP	ENSG00000134986	0.92	0.45	0.05	0.36	0.62	2.37	0.03	1.51	-1.64	1.68	-0.36	0.58	-0.18	-2	1.78	1.65	-0.92	0.84	-4.215	-1.845	-3.16	-2.82	-2.52	-3.69	-1.16	-0.55	-2.96	-1.65
CTSL	ENSG00000135047	1.17	0.45	0.05	0.98	-1.1	1.87	3.97	0.64	3.18	3.67	-1.15	1.36	2.63	3.61	1.63	0.3	5.46	3.09	0.605	0.145	-3.95	-2.04	0.29	1.92	-1.31	-1.9	3.42	0.6
ESPL1	ENSG00000135476	1.34	0.45	0.04	1.56	-1.49	2.17	2.86	0.47	1.78	3.01	-0.25	-0.97	-1	2.94	0.5	1.53	1.55	-0.64	-0.795	-0.515	-3.05	-4.37	-3.34	1.25	-2.44	-0.67	-0.49	-3.13
MFSD9	ENSG00000135953	-0.59	0.45	0.04	-2.07	-0.13	-0.52	-0.34	-0.86	1.43	2.21	2.67	2.47	1.99	-2	1.39	1.41	0.45	1.48	-1.145	-1.315	-0.13	-0.93	-0.35	-3.69	-1.55	-0.79	-1.59	-1.01
TPMT	ENSG00000137364	0.69	0.45	0.04	1.1	1.16	0.29	0.36	0.52	0.31	1.56	0.19	1.67	1.29	0.89	2.33	-0.15	0.64	1.68	-2.265	-1.965	-2.61	-1.73	-1.05	-0.8	-0.61	-2.35	-1.4	-0.81
TMTC3	ENSG00000139324	-1.04	0.45	0.05	-3.26	-0.09	-1.54	-0.39	-0.85	2.38	1.37	1.42	2.25	1.88	-2.56	0.59	-1	0.16	1.38	-0.195	-2.155	-1.38	-1.15	-0.46	-4.25	-2.35	-3.2	-1.88	-1.11
RTN1	ENSG00000139970	2.05	0.45	0.04	1.63	-1.35	1.17	3.34	8.08	-0.74	1.53	-1.84	-4.64	-6.64	0.51	-0.81	-1.18	-1.43	-1.36	-3.315	-1.995	-4.64	-8.04	-8.98	-1.18	-3.75	-3.38	-3.47	-3.85
PSTPIP1	ENSG00000140368	1.87	0.45	0.05	0.6	-1.72	2.51	2.54	4.38	5.14	5.58	0.87	0.57	-1.36	5.08	2.79	3.04	2.63	1.53	2.565	2.055	-1.93	-2.83	-3.7	3.39	-0.15	0.84	0.59	-0.96
SS18	ENSG00000141380	-0.63	0.45	0.05	-0.9	0.24	-0.69	-1.46	-0.31	4.41	5.96	5.49	8.07	4.62	2.46	5.59	4.03	4.47	4.47	1.835	2.435	2.69	4.67	2.28	0.77	2.65	1.83	2.43	1.98
IMPA2	ENSG00000141401	0.78	0.45	0.04	1.22	-0.31	0.41	1.85	0.7	-1	2.25	0.41	-0.03	-0.86	-0.27	1.2	0.2	1.06	-0.36	-3.575	-1.275	-2.39	-3.43	-3.2	-1.96	-1.74	-2	-0.98	-2.85
TRPM2	ENSG00000142185	1.03	0.45	0.04	1.52	0.4	3.24	0.89	0.05	2.61	2.8	-2.47	1.23	0.44	3.72	2.63	0.53	0.96	0.53	0.035	-0.725	-5.27	-2.17	-1.9	2.03	-0.31	-1.67	-1.08	-1.96
ISG20L2	ENSG00000143319	-0.51	0.45	0.04	-0.77	1.3	-0.66	-0.42	-0.49	2.46	3.93	2.73	3.81	3.4	0.68	4.87	1.3	1.68	3.12	-0.115	0.405	-0.07	0.41	1.06	-1.01	1.93	-0.9	-0.36	0.63
OSMR	ENSG00000145623	1.24	0.45	0.04	2	0.15	0.57	0.71	5.6	-0.32	0.49	-0.86	1.23	-4.32	1.4	0	-0.89	0.7	-0.64	-2.895	-3.035	-3.66	-2.17	-6.66	-0.29	-2.94	-3.09	-1.34	-3.13
OGT	ENSG00000147162	-0.56	0.45	0.05	-1.43	-0.48	-0.75	-0.45	1.36	6.07	8.05	6.73	7.51	4.89	3.44	6.79	5.2	5.34	5.82	3.495	4.525	3.93	4.11	2.55	1.75	3.85	3	3.3	3.33
NDUFC2	ENSG00000151366	0.89	0.45	0.05	1.45	2.23	0.6	0.61	-0.2	1.26	3.28	5.06	4.13	3.84	2.28	5.37	5.07	3.47	3.76	-1.315	-0.245	2.26	0.73	1.5	0.59	2.43	2.87	1.43	1.27
PDK1	ENSG00000152256	-0.53	0.45	0.05	-0.45	-0.7	-0.45	-1.08	1.84	5.78	7.37	8.37	9.08	7.91	4.4	5.83	7.18	6.02	9.15	3.205	3.845	5.57	5.68	5.57	2.71	2.89	4.98	3.98	6.66
TMEM87B	ENSG00000153214	-0.65	0.45	0.04	-1.13	0.46	-0.75	-0.98	-0.39	3.8	4.29	4.93	5.65	4.58	1.56	4.19	3.41	2.73	4.37	1.225	0.765	2.13	2.25	2.24	-0.13	1.25	1.21	0.69	1.88
TBC1D31	ENSG00000156787	0.64	0.45	0.04	0.32	0.29	1.19	1.11	0.3	1.6	2.12	0.9	1.21	0.5	1.19	1.81	1.57	1.25	0.74	-0.975	-1.405	-1.9	-2.19	-1.84	-0.5	-1.13	-0.63	-0.79	-1.75
NECAP2	ENSG00000157191	0.57	0.45	0.05	0.33	0.71	0.66	1.6	-0.14	3.99	4.02	3.14	3.36	4.01	3.6	4.23	3.21	4.1	3.97	1.415	0.495	0.34	-0.04	1.67	1.91	1.29	1.01	2.06	1.48
GART	ENSG00000159131	0.5	0.45	0.04	0.2	1.5	0.51	0.34	0.63	4.6	5.85	5.13	5.16	4.5	4.03	7.04	5.04	4.11	4.96	2.025	2.325	2.33	1.76	2.16	2.34	4.1	2.84	2.07	2.47
RCAN1	ENSG00000159200	1.01	0.45	0.05	1.81	1.34	1.42	0.12	0.34	-1.84	-0.18	0.4	-0.89	-0.67	-0.36	0.8	1.34	-2.25	-0.4	-4.415	-3.705	-2.4	-4.29	-3.01	-2.05	-2.14	-0.86	-4.29	-2.89
JAML	ENSG00000160593	2.25	0.45	0.05	0.77	-0.83	2.11	3.82	5.74	4.13	5.81	2.3	-0.36	-1.15	4.29	4.12	4.02	3.52	2.62	1.555	2.285	-0.5	-3.76	-3.49	2.6	1.18	1.82	1.48	0.13
TTC9C	ENSG00000162222	0.54	0.45	0.04	0.75	0.54	0.94	-0.31	0.34	1.72	2.96	2.49	3.02	2.38	1.86	2.97	2.88	1.04	2.65	-0.855	-0.565	-0.31	-0.38	0.04	0.17	0.03	0.68	-1	0.16
ARL5A	ENSG00000162980	0.68	0.45	0.05	1.27	1.06	0.82	0.33	-0.2	2.6	3.28	3.72	3.11	4.56	3.39	3.93	3.98	2.04	4.48	0.025	-0.245	0.92	-0.29	2.22	1.7	0.99	1.78	0	1.99
STT3B	ENSG00000163527	-0.58	0.45	0.04	-1.32	1.12	-0.59	-0.36	-0.8	5.22	5.22	7.13	6.76	7.63	2.74	5.93	5.79	4.71	7.16	2.645	1.695	4.33	3.36	5.29	1.05	2.99	3.59	2.67	4.67
THOC7	ENSG00000163634	0.85	0.45	0.04	0.48	1.49	1.37	0.72	0.16	3.65	4.46	4.53	4.99	4.49	3.44	5.64	5.41	4.49	4.65	1.075	0.935	1.73	1.59	2.15	1.75	2.7	3.21	2.45	2.16
FBP1	ENSG00000165140	-1	0.45	0.05	-1.01	3.73	-2.27	-0.42	-1.57	2.06	1.73	1.73	5.35	4.61	-0.03	5.67	-1.51	3.22	3.64	-0.515	-1.795	-1.07	1.95	2.27	-1.72	2.73	-3.71	1.18	1.15
RRM2	ENSG00000171848	1.47	0.45	0.05	0.49	-1.11	1.83	3.27	2.26	4.8	5.9	4.9	2.78	3.19	4.61	3.86	6.3	5.88	4.7	2.225	2.375	2.1	-0.62	0.85	2.92	0.92	4.1	3.84	2.21
ZNF217	ENSG00000171940	0.62	0.45	0.04	-0.53	1.38	0.39	0.57	0.91	1.7	2.58	2.74	2.7	0.58	0.21	3.62	2.5	1.97	1.22	-0.875	-0.945	-0.06	-0.7	-1.76	-1.48	0.68	0.3	-0.07	-1.27
KRCC1	ENSG00000172086	-0.63	0.45	0.04	-0.28	-0.14	-0.8	-1.31	-0.62	1.92	2.45	2.17	4.13	2.35	0.75	1.6	0.58	0.73	2	-0.655	-1.075	-0.63	0.73	0.01	-0.94	-1.34	-1.62	-1.31	-0.49
FAM86B3P	ENSG00000173295	1.57	0.45	0.05	3.13	-0.28	2.58	0.48	1.91	-1.64	1.08	-0.38	1.84	-0.67	1.5	0.07	1.88	0.99	0.62	-4.215	-2.445	-3.18	-1.56	-3.01	-0.19	-2.87	-0.32	-1.05	-1.87
C1QB	ENSG00000173369	1.82	0.45	0.04	3.76	0.56	1.53	0.32	2.92	0.67	1.1	-0.84	2.11	-0.86	4.61	1.13	0.23	1.03	1.08	-1.905	-2.425	-3.64	-1.29	-3.2	2.92	-1.81	-1.97	-1.01	-1.41
DAG1	ENSG00000173402	-0.73	0.45	0.05	-0.92	0.42	-0.96	-0.32	-1.59	2.16	2.58	2.08	3.31	2.17	0.19	2.43	0.32	1.33	1.19	-0.415	-0.945	-0.72	-0.09	-0.17	-1.5	-0.51	-1.88	-0.71	-1.3
ZNF417	ENSG00000173480	-0.65	0.45	0.04	-0.53	-1.16	-0.98	-0.58	0.81	3.38	4.81	3.74	4.82	3.01	1.89	2.71	1.96	2.47	3.58	0.805	1.285	0.94	1.42	0.67	0.2	-0.23	-0.24	0.43	1.09
GTF2IRD2B	ENSG00000174428	-1.06	0.45	0.05	-0.92	-0.19	-2.45	-1.39	-0.36	4.37	5.68	4.62	6.55	4.23	2.38	4.79	1.18	3.05	4.05	1.795	2.155	1.82	3.15	1.89	0.69	1.85	-1.02	1.01	1.56
MSRA	ENSG00000175806	-1.18	0.45	0.04	-0.98	-2.12	-1.95	0.66	-1.23	2.29	3.43	2.27	2.2	2.93	0.24	0.15	-0.62	1.61	2.18	-0.285	-0.095	-0.53	-1.2	0.59	-1.45	-2.79	-2.82	-0.43	-0.31
TPRN	ENSG00000176058	0.72	0.45	0.05	1.78	0.39	1.13	-0.27	0.65	-1.6	0.08	-0.58	0.32	-2.94	-0.17	-0.1	0.03	-1.6	-2.47	-4.175	-3.445	-3.38	-3.08	-5.28	-1.86	-3.04	-2.17	-3.64	-4.96
AGTRAP	ENSG00000177674	0.94	0.45	0.04	0.5	-0.12	1.14	1.63	1.53	1.74	2.74	0.92	0.73	-0.94	1.56	1.93	1.54	1.52	0.1	-0.835	-0.785	-1.88	-2.67	-3.28	-0.13	-1.01	-0.66	-0.52	-2.39
MPI	ENSG00000178802	-0.53	0.45	0.05	-1.96	1.55	-0.52	-0.64	-0.43	3.22	3.21	4.23	3.89	3.76	-0.07	4.45	2.97	1.45	3.53	0.645	-0.315	1.43	0.49	1.42	-1.76	1.51	0.77	-0.59	1.04
PIPSL	ENSG00000180764	0.58	0.45	0.05	0.18	0.99	0.27	0.59	0.88	-2.47	-0.84	-2.47	-1.94	-1.29	-3.06	-0.29	-2.84	-2.64	-0.67	-5.045	-4.365	-5.27	-5.34	-3.63	-4.75	-3.23	-5.04	-4.68	-3.16
HIST2H2BE	ENSG00000184678	0.7	0.45	0.04	0.34	-0.3	1.06	1.86	0.72	4.91	6.62	5.45	5.06	5.91	4.52	5.58	5.98	6.17	6.42	2.335	3.095	2.65	1.66	3.57	2.83	2.64	3.78	4.13	3.93
GSPT2	ENSG00000189369	-0.71	0.45	0.05	-1.06	1.71	-0.69	-1.71	-0.36	0.56	-0.06	0.99	1.49	1.54	-1.6	1.39	-0.47	-2.47	1.35	-2.015	-3.585	-1.81	-1.91	-0.8	-3.29	-1.55	-2.67	-4.51	-1.14
ZNF250	ENSG00000196150	-0.5	0.45	0.04	-1.99	-0.32	-0.36	-0.36	-0.65	1.38	1.48	0.64	1.38	0.61	-1.94	0.41	-0.43	-0.67	0.24	-1.195	-2.045	-2.16	-2.02	-1.73	-3.63	-2.53	-2.63	-2.71	-2.25
ZNF84	ENSG00000198040	-0.57	0.45	0.05	-0.83	0.46	-0.69	-0.93	-0.34	1.62	2.53	1.74	3.12	1.37	-0.23	2.43	0.28	0.28	1.2	-0.955	-0.995	-1.06	-0.28	-0.97	-1.92	-0.51	-1.92	-1.76	-1.29
WDHD1	ENSG00000198554	0.88	0.45	0.05	0.35	-0.96	1.41	1.24	1.6	2.89	4.43	1.99	2.41	-0.03	2.52	2.58	2.92	2.63	1.06	0.315	0.905	-0.81	-0.99	-2.37	0.83	-0.36	0.72	0.59	-1.43
CALM1	ENSG00000198668	-0.52	0.45	0.04	-0.46	0.13	-0.64	-0.45	-1.37	4.44	5.68	5.58	7.07	6.13	3.05	5.18	4.18	4.9	5.29	1.865	2.155	2.78	3.67	3.79	1.36	2.24	1.98	2.86	2.8
HLA-F	ENSG00000204642	-0.81	0.45	0.05	0.15	-0.83	-1.43	-1.31	-0.61	8.16	8.02	8.68	9.19	8.04	7.53	6.32	6.39	5.8	7.69	5.585	4.495	5.88	5.79	5.7	5.84	3.38	4.19	3.76	5.2
EML6	ENSG00000214595	-1.1	0.45	0.05	-1.84	-0.33	-1.75	-1.63	0.06	1.82	2.37	1.74	4.75	1.06	-1.32	1.29	-0.92	0.9	1.15	-0.755	-1.155	-1.06	1.35	-1.28	-3.01	-1.65	-3.12	-1.14	-1.34
GPX1	ENSG00000233276	0.65	0.45	0.04	0.92	0.67	0.35	2.71	-0.09	2.13	3.82	1.3	2.85	1.96	2.48	3.98	1.02	5.16	1.96	-0.445	0.295	-1.5	-0.55	-0.38	0.79	1.04	-1.18	3.12	-0.53
HLA-L	ENSG00000243753	-0.63	0.45	0.05	-0.35	0.99	-0.88	-0.65	-1.53	3.71	3.92	6.02	7.06	7.17	2.45	4.48	4.34	4.61	6.22	1.135	0.395	3.22	3.66	4.83	0.76	1.54	2.14	2.57	3.73
C4A	ENSG00000244731	-1.32	0.45	0.05	-0.21	-2.16	-0.72	-0.44	-3.4	8.11	7.3	11.29	9.68	7.2	7.03	3.96	9.8	7.52	5.05	5.535	3.775	8.49	6.28	4.86	5.34	1.02	7.6	5.48	2.56
PCDHGA9	ENSG00000261934	-0.72	0.45	0.05	-1.04	-0.53	-0.59	-2.99	4.91	-1.06	-0.74	-1.6	0.12	-2.74	-3.18	-2.06	-2.94	-5.64	0.5	-3.635	-4.265	-4.4	-3.28	-5.08	-4.87	-5	-5.14	-7.68	-1.99
ORAI1	ENSG00000276045	0.65	0.45	0.05	1.25	0.72	0.34	1.02	-0.08	0.52	2.5	1.56	0.19	1.55	1.28	2.71	1.28	0.1	1.55	-2.055	-1.025	-1.24	-3.21	-0.79	-0.41	-0.23	-0.92	-1.94	-0.94
LOC102725121	ENSG00000279928	-1.05	0.45	0.05	-1.67	-1	-0.48	-2.3	6.32	2.58	0.07	-3.84	2.91	-3.32	-0.34	-1.84	-5.06	-1.89	0.82	0.005	-3.455	-6.64	-0.49	-5.66	-2.03	-4.78	-7.26	-3.93	-1.67
ZFYVE16	ENSG00000039319	-0.72	0.46	0.05	-1.85	-0.87	-0.08	-0.79	-0.3	3.05	3.8	2.53	4.35	2.96	-0.1	2.05	1.77	1.69	2.81	0.475	0.275	-0.27	0.95	0.62	-1.79	-0.89	-0.43	-0.35	0.32
AFF4	ENSG00000072364	-0.46	0.46	0.05	-0.43	-0.3	-0.61	-0.86	-0.17	3.39	5.07	4.31	5.9	4	2.03	4.03	2.94	3.15	3.94	0.815	1.545	1.51	2.5	1.66	0.34	1.09	0.74	1.11	1.45
RBM7	ENSG00000076053	0.5	0.46	0.05	0.63	0.7	0.7	0.36	-0.2	1.99	3.78	3.12	3.94	2.53	1.97	3.98	3.25	2.92	2.45	-0.585	0.255	0.32	0.54	0.19	0.28	1.04	1.05	0.88	-0.04
RAB21	ENSG00000080371	0.48	0.46	0.05	0.61	0.79	0.32	0.53	-0.25	3.22	3.76	4.94	4.93	4.83	3.18	4.07	4.62	4.14	4.71	0.645	0.235	2.14	1.53	2.49	1.49	1.13	2.42	2.1	2.22
ITGAE	ENSG00000083457	0.52	0.46	0.05	1.89	0.46	0.39	0.7	0.07	-0.56	1.31	1.18	0.59	2.53	1.02	1.21	0.95	0.06	2.62	-3.135	-2.215	-1.62	-2.81	0.19	-0.67	-1.73	-1.25	-1.98	0.13
N4BP1	ENSG00000102921	-0.73	0.46	0.05	-1.17	0.35	-0.55	-0.48	-1.59	3.04	3.51	3.88	4.58	3.91	0.75	3.28	2.58	2.37	2.93	0.465	-0.015	1.08	1.18	1.57	-0.94	0.34	0.38	0.33	0.44
XYLT1	ENSG00000103489	-1.31	0.46	0.05	-1.88	-0.47	-2.51	3.44	-2.02	2.57	2.76	3.65	-4.06	2.4	-0.62	1.51	0.14	-0.71	1.14	-0.005	-0.765	0.85	-7.46	0.06	-2.31	-1.43	-2.06	-2.75	-1.35
BLOC1S6	ENSG00000104164	-0.44	0.46	0.05	-0.43	0.34	-0.42	-0.49	-0.47	3.59	5.23	5.03	6.18	5.24	2.24	4.98	3.88	3.94	4.98	1.015	1.705	2.23	2.78	2.9	0.55	2.04	1.68	1.9	2.49
CD79A	ENSG00000105369	-0.56	0.46	0.05	-0.39	1.62	-3.02	-0.7	-0.6	1.49	3.35	2.45	7.33	3.72	0.18	4.69	-1.64	4.81	3.38	-1.085	-0.175	-0.35	3.93	1.38	-1.51	1.75	-3.84	2.77	0.89
KDM4C	ENSG00000107077	-0.47	0.46	0.05	-0.29	-0.88	-0.65	-0.11	-0.48	4.16	6.29	3.95	5.66	3.64	2.98	4.53	2.54	3.97	3.38	1.585	2.765	1.15	2.26	1.3	1.29	1.59	0.34	1.93	0.89
ARPC3	ENSG00000111229	0.69	0.46	0.05	1.1	1.03	-0.17	1.19	0.28	5.55	6.71	7.06	6.5	7.08	6.13	7.32	6.19	6.65	7.31	2.975	3.185	4.26	3.1	4.74	4.44	4.38	3.99	4.61	4.82
STK16	ENSG00000115661	0.49	0.46	0.05	0.42	0.7	0.53	0.68	-0.02	0.55	1.51	1.15	1.83	1.36	0.26	1.7	1.08	1.27	1.39	-2.025	-2.015	-1.65	-1.57	-0.98	-1.43	-1.24	-1.12	-0.77	-1.1
ALMS1	ENSG00000116127	-0.56	0.46	0.05	-1.43	-0.58	-0.35	-0.74	0.97	3.7	4.02	2.96	4.95	1.69	1.08	2.64	1.9	2.37	2.36	1.125	0.495	0.16	1.55	-0.65	-0.61	-0.3	-0.3	0.33	-0.13
KLF7	ENSG00000118263	-1.18	0.46	0.05	-2.02	-1.37	-0.32	-0.36	-1.85	3.31	4.15	0.68	3.5	2.41	-0.06	1.79	-0.36	1.46	1.26	0.735	0.625	-2.12	0.1	0.07	-1.75	-1.15	-2.56	-0.58	-1.23
PLBD1	ENSG00000121316	2.27	0.46	0.05	0.91	0.37	0.74	3.87	6.16	3.02	4.92	2.5	0.79	-0.56	3.36	4.71	2.66	4.75	3.49	0.445	1.395	-0.3	-2.61	-2.9	1.67	1.77	0.46	2.71	1
ACO1	ENSG00000122729	-0.5	0.46	0.05	-0.27	-0.02	-0.66	-0.64	-0.91	0.62	1.71	1.89	2.34	1.79	-0.54	1.02	0.48	-0.09	1.25	-1.955	-1.815	-0.91	-1.06	-0.55	-2.23	-1.92	-1.72	-2.13	-1.24
ATP5E	ENSG00000124172	0.97	0.46	0.05	0.82	1.63	-0.31	2.15	0.59	3.86	5.13	5.96	5.36	6.23	4.08	6.48	4.94	6.88	6.66	1.285	1.605	3.16	1.96	3.89	2.39	3.54	2.74	4.84	4.17
CNOT1	ENSG00000125107	-0.47	0.46	0.05	-0.76	-0.42	0.35	-0.62	-0.39	5.82	7.19	6.36	7.4	5.45	4.05	6.01	6.09	4.99	5.25	3.245	3.665	3.56	4	3.11	2.36	3.07	3.89	2.95	2.76
GINS2	ENSG00000131153	1.41	0.46	0.05	2.81	-0.11	0.43	1.94	1.99	-1.64	1.23	0.93	-0.04	-2.74	1.1	0.42	0.75	1.18	-1.4	-4.215	-2.295	-1.87	-3.44	-5.08	-0.59	-2.52	-1.45	-0.86	-3.89
PPT1	ENSG00000131238	0.56	0.46	0.05	0.83	1.7	0.33	0.37	0.2	3.39	5.16	6.06	5.44	6.87	3.62	6.59	5.76	4.44	7.05	0.815	1.635	3.26	2.04	4.53	1.93	3.65	3.56	2.4	4.56
DCAF8	ENSG00000132716	0.58	0.46	0.05	0.66	-0.35	1.52	0.32	0.77	5.11	6.7	3.37	6.19	3.09	5.12	5.6	4.42	5.11	3.64	2.535	3.175	0.57	2.79	0.75	3.43	2.66	2.22	3.07	1.15
TMEM106C	ENSG00000134291	0.65	0.46	0.05	0.24	0.99	0.79	1.03	0.19	2.92	3.85	4.82	3.39	4.67	2.41	4.4	5.04	3.31	4.85	0.345	0.325	2.02	-0.01	2.33	0.72	1.46	2.84	1.27	2.36
SUOX	ENSG00000139531	-0.45	0.46	0.05	-0.29	-0.21	-0.66	-0.57	-0.51	1.73	2.09	1.83	2.39	1.59	0.55	1.16	0.41	0.04	1.31	-0.845	-1.435	-0.97	-1.01	-0.75	-1.14	-1.78	-1.79	-2	-1.18
ZNF697	ENSG00000143067	-1.01	0.46	0.05	2.7	-0.45	-1.53	-1.05	-3.87	-2.47	-0.51	-0.92	-0.81	-1.6	0.12	-1.74	-3.32	-3.84	-4.06	-5.045	-4.035	-3.72	-4.21	-3.94	-1.57	-4.68	-5.52	-5.88	-6.55
ZNF514	ENSG00000144026	-0.68	0.46	0.05	0.24	-0.61	-1.71	-1.06	-0.37	-0.15	0.8	0.29	2.54	0.28	-0.67	-0.62	-2.32	-0.49	0.08	-2.725	-2.725	-2.51	-0.86	-2.06	-2.36	-3.56	-4.52	-2.53	-2.41
FBXL17	ENSG00000145743	-0.69	0.46	0.05	-1.22	0.21	-0.28	-1.02	-1.04	1.92	4	3.41	4.38	3.13	-0.43	3.59	2.42	1.4	2.5	-0.655	0.475	0.61	0.98	0.79	-2.12	0.65	0.22	-0.64	0.01
C9orf72	ENSG00000147894	0.52	0.46	0.05	0.81	-0.61	0.35	0.62	0.73	2.07	4.09	1.87	2.17	1.04	2.27	2.66	1.59	1.51	1.57	-0.505	0.565	-0.93	-1.23	-1.3	0.58	-0.28	-0.61	-0.53	-0.92
GSTO1	ENSG00000148834	0.58	0.46	0.05	0.86	0.34	0.54	1.18	-0.31	3.83	3.94	4.04	3.38	3.96	4.1	3.69	3.97	3.53	3.81	1.255	0.415	1.24	-0.02	1.62	2.41	0.75	1.77	1.49	1.32
FAM160B1	ENSG00000151553	-0.62	0.46	0.05	-0.37	-0.61	-1.84	1.77	-0.89	2.62	3.68	3.14	3.14	2.74	1.33	2.25	0.38	4.12	2.22	0.045	0.155	0.34	-0.26	0.4	-0.36	-0.69	-1.82	2.08	-0.27
CLIC2	ENSG00000155962	-0.56	0.46	0.05	-0.59	-0.7	-1.78	3.33	-0.38	3.71	3.28	4.88	3.42	4.93	2.16	1.75	2.2	6.61	4.73	1.135	-0.245	2.08	0.02	2.59	0.47	-1.19	0	4.57	2.24
UBN2	ENSG00000157741	-0.67	0.46	0.05	-1.82	-0.42	-1.04	-0.57	0.37	3.77	4.78	3.62	5.56	3.25	0.66	3.6	1.77	3.22	3.54	1.195	1.255	0.82	2.16	0.91	-1.03	0.66	-0.43	1.18	1.05
B4GALT5	ENSG00000158470	0.57	0.46	0.05	0.37	-1.01	0.54	1.34	0.79	1.11	2.99	-0.36	1.67	-0.18	0.77	1.08	-0.42	2.05	0.38	-1.465	-0.535	-3.16	-1.73	-2.52	-0.92	-1.86	-2.62	0.01	-2.11
CDA	ENSG00000158825	2.64	0.46	0.05	2.97	-1.44	1.17	4.53	5.64	0.3	3.92	0.62	-1.15	-1.47	3.24	1.46	1.28	3.74	2.23	-2.275	0.395	-2.18	-4.55	-3.81	1.55	-1.48	-0.92	1.7	-0.26
SPON2	ENSG00000159674	-1.01	0.46	0.05	-1.22	-1.74	-0.2	-1.54	-0.34	0.96	3.03	-1.84	0.4	-3.47	-1.4	0.2	-2.74	-3.32	-3.64	-1.615	-0.495	-4.64	-3	-5.81	-3.09	-2.74	-4.94	-5.36	-6.13
PCNT	ENSG00000160299	0.65	0.46	0.05	0.87	-0.99	0.33	1.54	0.74	5.46	6.81	4.43	5.74	3.12	5.75	4.92	4.13	6.4	3.65	2.885	3.285	1.63	2.34	0.78	4.06	1.98	1.93	4.36	1.16
PRPSAP1	ENSG00000161542	0.73	0.46	0.05	0.91	0.85	0.28	1.41	0.2	1.23	2.88	3.11	2.38	2.59	1.57	3.26	2.76	2.86	2.77	-1.345	-0.645	0.31	-1.02	0.25	-0.12	0.32	0.56	0.82	0.28
JAK1	ENSG00000162434	-0.6	0.46	0.05	-0.38	-0.47	-0.93	-0.07	-1.14	5.95	6.81	6.13	6.96	5.99	4.66	5.56	4.41	5.33	5.3	3.375	3.285	3.33	3.56	3.65	2.97	2.62	2.21	3.29	2.81
LZIC	ENSG00000162441	0.49	0.46	0.05	0.4	0.66	0.9	0.42	-0.28	0.41	2.09	2.43	3.13	2.9	0.1	2.23	2.77	2.2	2.77	-2.165	-1.435	-0.37	-0.27	0.56	-1.59	-0.71	0.57	0.16	0.28
RPN1	ENSG00000163902	-0.65	0.46	0.05	-1.13	1.2	-0.34	-0.84	-1	5	5.99	7.78	7.25	7.52	2.77	6.81	6.72	4.52	6.91	2.425	2.465	4.98	3.85	5.18	1.08	3.87	4.52	2.48	4.42
PDZRN4	ENSG00000165966	-0.54	0.46	0.05	-0.15	-0.77	-0.38	-2.38	-0.41	0.44	0.86	2.62	5.01	3.78	-0.56	-0.76	1.51	0.11	3.56	-2.135	-2.665	-0.18	1.61	1.44	-2.25	-3.7	-0.69	-1.93	1.07
ZNF354A	ENSG00000169131	0.67	0.46	0.05	1.29	0.31	-1.12	0.78	0.99	1.22	2.44	1.23	2.02	0.28	2.04	2.16	-0.71	1.6	0.96	-1.355	-1.085	-1.57	-1.38	-2.06	0.35	-0.78	-2.91	-0.44	-1.53
WNT10B	ENSG00000169884	1.29	0.46	0.05	1.66	2.72	0.47	-3.65	1.96	-0.29	-2.32	-2.18	0.07	-2.64	0.99	0.38	-2.32	-6.64	-1.32	-2.865	-5.845	-4.98	-3.33	-4.98	-0.7	-2.56	-4.52	-8.68	-3.81
SIK2	ENSG00000170145	-0.81	0.46	0.05	-0.45	-0.67	-2.27	0.25	-1.31	2.64	3.27	2.36	3.19	0.55	1.26	1.77	-0.89	2.02	-0.25	0.065	-0.255	-0.44	-0.21	-1.79	-0.43	-1.17	-3.09	-0.02	-2.74
TMED10	ENSG00000170348	-0.52	0.46	0.05	-0.39	1.92	-0.59	-0.6	-1.25	5.6	6.35	8.87	8.54	8.19	4.29	8.06	7.54	6.16	7.42	3.025	2.825	6.07	5.14	5.85	2.6	5.12	5.34	4.12	4.93
RASA4B	ENSG00000170667	0.55	0.46	0.05	-0.06	1.92	0.66	0.65	0.34	3.41	1.72	0.83	1.3	2.69	2.52	3.42	0.91	0.69	2.96	0.835	-1.805	-1.97	-2.1	0.35	0.83	0.48	-1.29	-1.35	0.47
ZNF570	ENSG00000171827	-1.01	0.46	0.05	-0.74	-0.11	-1.69	-0.66	-1.83	-0.14	0.52	-4.06	0	-0.34	-1.89	-0.29	-6.64	-2.47	-1.47	-2.715	-3.005	-6.86	-3.4	-2.68	-3.58	-3.23	-8.84	-4.51	-3.96
RAB37	ENSG00000172794	-0.83	0.46	0.05	-0.31	-0.56	-1.38	-0.3	-1.59	2.53	2.7	1.4	2.12	1.83	1.32	1.34	-0.84	0.16	0.85	-0.045	-0.825	-1.4	-1.28	-0.51	-0.37	-1.6	-3.04	-1.88	-1.64
MLF1	ENSG00000178053	1.36	0.46	0.05	2.32	1.38	2.59	-0.16	0.7	-5.06	-1.6	-1.84	-2.56	0.32	-2.94	-0.56	0.42	-4.32	0.82	-7.635	-5.125	-4.64	-5.96	-2.02	-4.63	-3.5	-1.78	-6.36	-1.67
FUCA1	ENSG00000179163	0.74	0.46	0.05	2.24	0.97	-1.78	0.88	0.36	-0.43	1.76	2.91	2.44	3.49	1.58	2.29	0.23	2.16	3.77	-3.005	-1.765	0.11	-0.96	1.15	-0.11	-0.65	-1.97	0.12	1.28
TIGD2	ENSG00000180346	0.54	0.46	0.05	0.38	0.8	0.76	-1.1	0.65	-1.56	-0.27	-0.62	0.54	-0.51	-1.89	0.06	-0.43	-2.56	-0.04	-4.135	-3.795	-3.42	-2.86	-2.85	-3.58	-2.88	-2.63	-4.6	-2.53
TRIM52	ENSG00000183718	-0.64	0.46	0.05	-0.76	-0.3	-1.37	-0.87	0.74	3.96	5.25	3.86	5.66	3.4	2.19	4.21	1.64	2.9	3.93	1.385	1.725	1.06	2.26	1.06	0.5	1.27	-0.56	0.86	1.44
APOBR	ENSG00000184730	1.8	0.46	0.05	0.55	-1.47	2.32	2.66	4.18	0.77	2.5	-1.94	-1.69	-4.64	0.65	0.01	0.01	0.56	-1.89	-1.805	-1.025	-4.74	-5.09	-6.98	-1.04	-2.93	-2.19	-1.48	-4.38
PLSCR1	ENSG00000188313	0.78	0.46	0.05	0.3	0.9	0.21	0.75	1.93	2.18	4.44	3.81	3.96	3.84	1.74	4.88	3.38	3.49	5.14	-0.395	0.915	1.01	0.56	1.5	0.05	1.94	1.18	1.45	2.65
SPATS2L	ENSG00000196141	0.71	0.46	0.05	0.93	1.36	0.32	-1.03	1.03	2.15	2.79	4.69	3.23	3.3	2.52	3.81	4.38	0.24	4.02	-0.425	-0.735	1.89	-0.17	0.96	0.83	0.87	2.18	-1.8	1.53
ZNF700	ENSG00000196757	-0.56	0.46	0.05	-0.42	-0.52	-0.81	-0.99	1.58	3.09	4.65	3.47	5.18	1.88	1.74	3.34	1.88	2.24	2.95	0.515	1.125	0.67	1.78	-0.46	0.05	0.4	-0.32	0.2	0.46
HRNR	ENSG00000197915	1.35	0.46	0.05	0.43	-0.86	2.94	1.68	2.19	0.42	1.86	-5.06	-4.32	-2.94	0.15	0.12	-2.4	-3.47	-1.47	-2.155	-1.665	-7.86	-7.72	-5.28	-1.54	-2.82	-4.6	-5.51	-3.96
NAGA	ENSG00000198951	0.44	0.46	0.05	0.27	0.3	0.41	0.66	0.54	2.04	2.47	3.94	2.47	1.63	1.57	2.17	3.73	1.88	2.03	-0.535	-1.055	1.14	-0.93	-0.71	-0.12	-0.77	1.53	-0.16	-0.46
SPIRE2	ENSG00000204991	0.96	0.46	0.05	0.72	0.65	3.41	-0.89	1.53	0.67	-0.92	-3.47	-0.04	-2.4	0.77	-0.79	-0.29	-2.84	-1.36	-1.905	-4.445	-6.27	-3.44	-4.74	-0.92	-3.73	-2.49	-4.88	-3.85
LOC220729	ENSG00000214135	-0.6	0.46	0.05	-0.38	-0.89	-0.53	-1.18	1.6	2.46	2.93	0.96	4.09	1.33	1.16	1.16	-0.32	0.88	2.42	-0.115	-0.595	-1.84	0.69	-1.01	-0.53	-1.78	-2.52	-1.16	-0.07
CCL5	ENSG00000271503	1.16	0.46	0.05	0.33	1.39	0.29	1.95	1.84	2.92	3.9	1.24	0.41	1.21	2.53	4.95	0.9	1.64	2.46	0.345	0.375	-1.56	-2.99	-1.13	0.84	2.01	-1.3	-0.4	-0.03
TSR3	ENSG00000007520	0.69	0.47	0.05	1.65	0.83	-0.99	0.93	0.3	-0.54	1.23	1.8	1.16	1.18	0.74	1.58	0	0.95	1.42	-3.115	-2.295	-1	-2.24	-1.16	-0.95	-1.36	-2.2	-1.09	-1.07
PIGQ	ENSG00000007541	0.83	0.47	0.05	1	-1.9	1.12	3.16	0.37	4.31	4.73	1.3	2.3	-0.47	4.77	1.71	1.89	5.25	-0.18	1.735	1.205	-1.5	-1.1	-2.81	3.08	-1.23	-0.31	3.21	-2.67
DNASE1L1	ENSG00000013563	-0.79	0.47	0.05	-1.1	-0.97	-2.09	0.4	-0.3	2.31	1.63	1.86	2.7	1.75	0.11	-0.23	-1.18	1.74	1.61	-0.265	-1.895	-0.94	-0.7	-0.59	-1.58	-3.17	-3.38	-0.3	-0.88
RGPD5	ENSG00000015568	-1.09	0.47	0.05	-4.02	-1.01	-0.54	-1.73	4.08	2.96	6.11	4.28	5.4	0.18	-2.94	4.19	3	1.41	2.87	0.385	2.585	1.48	2	-2.16	-4.63	1.25	0.8	-0.63	0.38
CENPQ	ENSG00000031691	0.5	0.47	0.06	0.38	0.63	1.62	0.49	-0.63	0.11	-0.15	0.3	1.07	0.39	-0.22	-0.04	1.46	0.23	0.03	-2.465	-3.675	-2.5	-2.33	-1.95	-1.91	-2.98	-0.74	-1.81	-2.46
MSR1	ENSG00000038945	2.03	0.47	0.05	0.79	1.84	3.84	0.17	3.51	2.02	1.35	-1.79	1.15	1.77	2.21	2.96	1.89	-0.14	4.09	-0.555	-2.175	-4.59	-2.25	-0.57	0.52	0.02	-0.31	-2.18	1.6
SKIV2L2	ENSG00000039123	-0.46	0.47	0.05	-0.64	-0.05	-0.45	-0.75	-0.36	4.33	6.01	4.86	6.16	4.55	2.71	5.29	3.67	3.57	4.36	1.755	2.485	2.06	2.76	2.21	1.02	2.35	1.47	1.53	1.87
SLC4A8	ENSG00000050438	-0.64	0.47	0.05	-0.33	-0.97	3.13	-0.83	-1.09	2.12	1.83	-2.47	2.03	-1.29	0.9	-0.04	0.4	-0.69	-1.94	-0.455	-1.695	-5.27	-1.37	-3.63	-0.79	-2.98	-1.8	-2.73	-4.43
PLEKHA5	ENSG00000052126	1.06	0.47	0.05	1.79	-0.31	0.92	2.62	0.39	0.16	1.44	1.15	-3.47	0.89	1.62	0.39	1.53	-1.29	1.19	-2.415	-2.085	-1.65	-6.87	-1.45	-0.07	-2.55	-0.67	-3.33	-1.3
FAM168A	ENSG00000054965	-0.5	0.47	0.05	-0.58	-0.48	-2.47	-0.44	1.21	1.64	2.11	-0.36	1.62	-0.56	0.08	0.85	-3.84	-0.54	0.28	-0.935	-1.415	-3.16	-1.78	-2.9	-1.61	-2.09	-6.04	-2.58	-2.21
GLTSCR1	ENSG00000063169	-0.58	0.47	0.05	0.04	-0.64	-0.9	-1	-0.39	-0.32	1.33	0.3	1.94	-0.15	-1.09	-0.14	-1.4	-1	-0.36	-2.895	-2.195	-2.5	-1.46	-2.49	-2.78	-3.08	-3.6	-3.04	-2.85
SEC31B	ENSG00000075826	-0.49	0.47	0.05	-0.5	-1.04	-0.5	-0.48	3.78	4.71	4.8	2.07	3.54	-1.4	3.26	2.85	0.83	1.33	1.1	2.135	1.275	-0.73	0.14	-3.74	1.57	-0.09	-1.37	-0.71	-1.39
UBE2A	ENSG00000077721	0.46	0.47	0.05	0.62	-0.13	0.59	0.61	0.33	2.09	4.24	3.86	3.85	3.3	2.06	3.41	3.85	3.19	3.56	-0.485	0.715	1.06	0.45	0.96	0.37	0.47	1.65	1.15	1.07
CYLD	ENSG00000083799	-0.46	0.47	0.06	-1.13	-0.58	-0.4	-0.07	-0.4	4.99	5.21	4.9	4.9	4.11	2.75	3.83	3.78	3.27	3.9	2.415	1.685	2.1	1.5	1.77	1.06	0.89	1.58	1.23	1.41
SCAMP1	ENSG00000085365	-0.79	0.47	0.05	-2.39	1.08	-1.23	-0.54	-0.6	2.74	3.12	3.42	3.46	4.22	-1.09	3.8	1.36	1.15	3.88	0.165	-0.405	0.62	0.06	1.88	-2.78	0.86	-0.84	-0.89	1.39
KIF9	ENSG00000088727	0.69	0.47	0.05	0.72	0.31	1.97	-0.58	1.04	-1.84	1.64	-1.03	1.3	-1.56	-1.74	1.35	0.54	-1.06	-0.84	-4.415	-1.885	-3.83	-2.1	-3.9	-3.43	-1.59	-1.66	-3.1	-3.33
KIZ	ENSG00000088970	-0.62	0.47	0.05	-1.3	-0.65	-0.22	-0.67	-0.26	2.63	3.74	3.18	4.97	2.77	0.18	2.26	2.26	2.49	2.66	0.055	0.215	0.38	1.57	0.43	-1.51	-0.68	0.06	0.45	0.17
SLC23A2	ENSG00000089057	-0.49	0.47	0.05	-0.61	-0.8	1.13	-0.31	-0.61	1.47	2.49	1.45	1.48	1.04	-0.12	0.83	2.06	-0.49	0.69	-1.105	-1.035	-1.35	-1.92	-1.3	-1.81	-2.11	-0.14	-2.53	-1.8
TRPM7	ENSG00000092439	0.49	0.47	0.05	-0.64	0.44	0.6	0.42	1.01	4.11	5.08	3.75	4.08	2.48	2.49	4.95	3.76	3.15	3.18	1.535	1.555	0.95	0.68	0.14	0.8	2.01	1.56	1.11	0.69
NIN	ENSG00000100503	0.47	0.47	0.05	0.51	-0.64	0.87	0.51	0.39	4.6	5.98	3.19	4.47	1.81	4.43	4.52	3.51	3.67	2.11	2.025	2.455	0.39	1.07	-0.53	2.74	1.58	1.31	1.63	-0.38
PYGB	ENSG00000100994	-0.52	0.47	0.05	0.06	-0.68	-1.99	-0.55	-0.33	3.28	3.82	4.13	4.01	3.81	2.55	2.32	1.21	1.7	3.65	0.705	0.295	1.33	0.61	1.47	0.86	-0.62	-0.99	-0.34	1.16
NFATC2	ENSG00000101096	-0.74	0.47	0.05	-2.07	-0.63	-1.18	0.14	-0.38	3.11	3.71	1.9	2.09	2.46	-0.32	2.26	-0.12	0.76	2.26	0.535	0.185	-0.9	-1.31	0.12	-2.01	-0.68	-2.32	-1.28	-0.23
CTSZ	ENSG00000101160	0.52	0.47	0.06	1.41	0.66	0.29	0.62	-0.07	1.69	3.3	4.65	4.78	5.11	2.66	3.44	4.31	4.13	5.12	-0.885	-0.225	1.85	1.38	2.77	0.97	0.5	2.11	2.09	2.63
ELF4	ENSG00000102034	0.83	0.47	0.05	0.33	-1.32	1.06	2.19	1.09	2.61	4.25	2.5	0.81	-0.17	2.21	1.95	3.03	2.39	0.58	0.035	0.725	-0.3	-2.59	-2.51	0.52	-0.99	0.83	0.35	-1.91
CRTC1	ENSG00000105662	-0.48	0.47	0.05	0.87	-0.78	-0.61	-0.49	-0.33	1.55	2.53	0.63	2.3	0.5	1.84	0.9	-0.74	0.07	0.33	-1.025	-0.995	-2.17	-1.1	-1.84	0.15	-2.04	-2.94	-1.97	-2.16
UTP6	ENSG00000108651	0.53	0.47	0.06	0.25	0.8	1.05	0.2	0.35	3.76	5.21	4.68	4.61	3.7	3.25	5.53	5.19	3.36	3.97	1.185	1.685	1.88	1.21	1.36	1.56	2.59	2.99	1.32	1.48
CYP27B1	ENSG00000111012	0.89	0.47	0.05	2.15	1.44	0.59	-1.37	0.63	-4.64	1.04	0.06	0.92	-2.06	-2.74	2.14	0.06	-2.56	-1.6	-7.215	-2.485	-2.74	-2.48	-4.4	-4.43	-0.8	-2.14	-4.6	-4.09
ADGRD1	ENSG00000111452	-0.87	0.47	0.05	-0.12	-0.07	-1.3	-1.45	-1.38	2.21	0.77	-1.32	1.27	-2.47	1.25	0.01	-3.47	-2.32	-3.32	-0.365	-2.755	-4.12	-2.13	-4.81	-0.44	-2.93	-5.67	-4.36	-5.81
ING4	ENSG00000111653	0.48	0.47	0.05	0.66	0.46	0.32	-0.04	0.9	2.6	3.25	2.73	3.62	1.92	2.62	3.15	2.42	2.02	2.55	0.025	-0.275	-0.07	0.22	-0.42	0.93	0.21	0.22	-0.02	0.06
C2CD5	ENSG00000111731	-0.64	0.47	0.05	-0.87	-0.3	-1.82	-0.76	0.33	4.5	5.57	4.58	6.25	4.58	2.59	4.53	1.84	3.64	4.84	1.925	2.045	1.78	2.85	2.24	0.9	1.59	-0.36	1.6	2.35
ADGRG6	ENSG00000112414	-1.91	0.47	0.05	-0.58	-0.83	-3.27	-0.22	-5.41	1.34	-0.62	2.87	-1.22	-0.86	-0.2	-2.32	-1.51	-3.06	-4.32	-1.235	-4.145	0.07	-4.62	-3.2	-1.89	-5.26	-3.71	-5.1	-6.81
AMPD2	ENSG00000116337	0.59	0.47	0.05	0.82	-0.76	0.29	0.81	1	5.92	6.68	4.79	4.8	3.63	6.14	5.08	4.45	4.42	4.32	3.345	3.155	1.99	1.4	1.29	4.45	2.14	2.25	2.38	1.83
NID1	ENSG00000116962	1.11	0.47	0.05	1.63	-0.29	1.48	2.38	0.33	-0.97	-0.81	-3.64	-3.32	-3.32	0.28	-1.84	-2.64	-1.47	-3.06	-3.545	-4.335	-6.44	-6.72	-5.66	-1.41	-4.78	-4.84	-3.51	-5.55
P3H1	ENSG00000117385	0.6	0.47	0.05	0.31	0.21	0.91	0.36	2.23	3.6	4.85	4.04	3.73	2.72	3.18	4.44	4.4	2.71	4.21	1.025	1.325	1.24	0.33	0.38	1.49	1.5	2.2	0.67	1.72
TMEM156	ENSG00000121895	-1.15	0.47	0.05	-0.19	-0.41	-5.61	-1.65	-0.86	0.3	1.38	2.39	3.68	4.47	-0.76	0.21	-4.64	-0.2	3.96	-2.275	-2.145	-0.41	0.28	2.13	-2.45	-2.73	-6.84	-2.24	1.47
RPL23	ENSG00000125691	0.58	0.47	0.06	0.56	2.14	-0.12	0.32	0.87	6.71	7.99	8.59	8.05	8.62	6.59	9.97	7.78	6.98	9.23	4.135	4.465	5.79	4.65	6.28	4.9	7.03	5.58	4.94	6.74
TXNDC17	ENSG00000129235	0.64	0.47	0.05	-0.4	2.01	0.96	0.53	0.44	2.25	2.7	4.16	3.29	4.12	0.93	4.52	4.58	2.51	4.45	-0.325	-0.825	1.36	-0.11	1.78	-0.76	1.58	2.38	0.47	1.96
MTUS1	ENSG00000129422	-1.06	0.47	0.06	-0.52	-0.9	1.49	-1.75	-2.73	2.7	3.85	3.03	5.26	4.53	1.23	2.06	4.05	1.24	2.81	0.125	0.325	0.23	1.86	2.19	-0.46	-0.88	1.85	-0.8	0.32
ITFG1	ENSG00000129636	-0.6	0.47	0.05	-0.89	0.52	-0.41	-0.5	-1.51	4.21	4.63	5.87	5.84	5.75	2.27	4.6	4.73	3.59	4.82	1.635	1.105	3.07	2.44	3.41	0.58	1.66	2.53	1.55	2.33
STK33	ENSG00000130413	0.79	0.47	0.06	0.74	0.41	3.54	-1.4	1.21	-0.25	2.42	-3.64	0.78	1.21	-0.14	2.25	-0.3	-2.74	2.04	-2.825	-1.105	-6.44	-2.62	-1.13	-1.83	-0.69	-2.5	-4.78	-0.45
ADGRE3	ENSG00000131355	3.06	0.47	0.05	0.85	-0.87	2.84	5	9.46	0.51	1.87	-1.32	-4.32	-5.06	0.77	0.12	1.23	1.24	1.12	-2.065	-1.655	-4.12	-7.72	-7.4	-0.92	-2.82	-0.97	-0.8	-1.37
RRP8	ENSG00000132275	0.49	0.47	0.06	-0.69	0.52	0.46	0.68	0.68	2.23	2.7	1.18	2.23	0.66	0.55	2.67	1.02	1.66	1.15	-0.345	-0.825	-1.62	-1.17	-1.68	-1.14	-0.27	-1.18	-0.38	-1.34
DAP3	ENSG00000132676	0.51	0.47	0.05	-0.06	1.03	0.7	0.27	0.58	5.16	6.38	5.67	6.21	6.09	4.27	6.99	5.78	5.06	6.51	2.585	2.855	2.87	2.81	3.75	2.58	4.05	3.58	3.02	4.02
STT3A	ENSG00000134910	-0.88	0.47	0.05	-1.93	1.51	-0.33	-1.22	-1.13	6.21	6.4	8.82	8.78	7.43	2.96	7.6	7.78	5.52	6.75	3.635	2.875	6.02	5.38	5.09	1.27	4.66	5.58	3.48	4.26
RALGPS1	ENSG00000136828	-0.55	0.47	0.05	-0.59	-0.4	1.61	-0.8	-0.91	1.42	3.37	1.37	4.05	1.17	-0.14	2.2	2.53	1.39	0.63	-1.155	-0.155	-1.43	0.65	-1.17	-1.83	-0.74	0.33	-0.65	-1.86
TMX1	ENSG00000139921	-0.63	0.47	0.05	-1.13	1.15	-0.98	-0.65	-0.46	1.85	1.79	3.43	3.45	3.75	-0.4	2.55	1.65	1	3.5	-0.725	-1.735	0.63	0.05	1.41	-2.09	-0.39	-0.55	-1.04	1.01
NLRP12	ENSG00000142405	2.55	0.47	0.05	1.64	-1.3	1.7	4.3	9.4	1.44	3.14	-0.03	-2.32	-4.64	2.71	0.86	1.22	2.25	1.5	-1.135	-0.385	-2.83	-5.72	-6.98	1.02	-2.08	-0.98	0.21	-0.99
FLG	ENSG00000143631	1.73	0.47	0.05	0.6	-1.5	2.94	1.65	4.65	1.14	-0.67	-5.06	-4.64	-4.06	1.08	-3.18	-2.4	-3.84	-1	-1.435	-4.195	-7.86	-8.04	-6.4	-0.61	-6.12	-4.6	-5.88	-3.49
PTPN7	ENSG00000143851	0.49	0.47	0.05	0.84	0.69	0.45	0.38	-0.14	4.06	5.07	3.91	3.88	4.25	4.32	5.26	3.74	2.89	4.21	1.485	1.545	1.11	0.48	1.91	2.63	2.32	1.54	0.85	1.72
CALM2	ENSG00000143933	0.6	0.47	0.05	0.8	1.21	0.28	0.76	-0.64	3.87	4.98	5.74	5.99	5.9	4.07	5.82	5.39	5.53	5.53	1.295	1.455	2.94	2.59	3.56	2.38	2.88	3.19	3.49	3.04
ATP10D	ENSG00000145246	-0.99	0.47	0.05	-1.79	-0.23	-1	-1.59	-0.31	2.24	2.07	3.51	4.49	3.22	-0.84	1.12	1.7	0.7	3.06	-0.335	-1.455	0.71	1.09	0.88	-2.53	-1.82	-0.5	-1.34	0.57
FARS2	ENSG00000145982	-0.48	0.47	0.06	-0.27	-0.66	0.11	-0.6	-0.84	3.26	3.34	2.2	3.34	2.07	2.1	1.86	1.65	0.96	1.58	0.685	-0.185	-0.6	-0.06	-0.27	0.41	-1.08	-0.55	-1.08	-0.91
TACC1	ENSG00000147526	0.6	0.47	0.06	0.47	-1.26	0.5	1.16	0.92	4.84	5.89	4.73	4.52	4.31	4.63	3.67	4.62	4.64	4.96	2.265	2.365	1.93	1.12	1.97	2.94	0.73	2.42	2.6	2.47
NOCT	ENSG00000151014	-0.54	0.47	0.05	-1.01	-0.7	-0.3	1.04	-0.65	1.82	2.95	1.23	0.82	0.95	-0.27	1.42	0.21	0.77	0.58	-0.755	-0.575	-1.57	-2.58	-1.39	-1.96	-1.52	-1.99	-1.27	-1.91
VOPP1	ENSG00000154978	-0.48	0.47	0.06	-0.38	1.76	-0.94	-0.52	-0.55	2.51	2.94	4.04	3.72	3.76	1.22	4.44	2.3	1.45	3.46	-0.065	-0.585	1.24	0.32	1.42	-0.47	1.5	0.1	-0.59	0.97
N6AMT1	ENSG00000156239	0.98	0.47	0.05	-0.86	0.34	1.56	1.04	2.37	-0.42	-0.18	-2.84	-0.84	-3.84	-2.32	-0.43	-1.74	-0.89	-2.25	-2.995	-3.705	-5.64	-4.24	-6.18	-4.01	-3.37	-3.94	-2.93	-4.74
TONSL	ENSG00000160949	0.79	0.47	0.05	1.45	0.28	1.04	1.25	-0.08	0.44	1.41	-0.34	-0.36	-2.25	1.46	1.08	0.16	-0.12	-2.25	-2.135	-2.115	-3.14	-3.76	-4.59	-0.23	-1.86	-2.04	-2.16	-4.74
GFI1	ENSG00000162676	-0.75	0.47	0.05	-0.97	-1.1	-1.56	-0.29	0.66	1.18	3.84	2.47	2.21	0.66	-0.86	1.81	0.03	0.28	1.14	-1.395	0.315	-0.33	-1.19	-1.68	-2.55	-1.13	-2.17	-1.76	-1.35
PQLC3	ENSG00000162976	-0.71	0.47	0.05	-1.14	0.07	-0.43	-0.46	-1.72	2.9	2.01	3.05	2.8	3.22	0.65	1.43	1.89	0.61	2.16	0.325	-1.515	0.25	-0.6	0.88	-1.04	-1.51	-0.31	-1.43	-0.33
SLC15A2	ENSG00000163406	-0.52	0.47	0.05	-1.77	-0.55	-0.38	-0.62	2.59	4.12	4.53	3.77	4.35	1.79	1.06	3.18	2.66	1.95	3.51	1.545	1.005	0.97	0.95	-0.55	-0.63	0.24	0.46	-0.09	1.02
SUCLG1	ENSG00000163541	0.58	0.47	0.06	-0.74	0.3	1.43	0.68	0.77	2.46	4.58	5	4.17	4.13	0.71	4.29	5.95	3.6	4.68	-0.115	1.055	2.2	0.77	1.79	-0.98	1.35	3.75	1.56	2.19
RPL36AL	ENSG00000165502	-0.59	0.47	0.05	-0.88	1.08	-0.5	-0.59	-0.97	5.08	5.23	6.58	7.37	6.01	3.15	5.9	5.35	5	5.43	2.505	1.705	3.78	3.97	3.67	1.46	2.96	3.15	2.96	2.94
ABTB2	ENSG00000166016	1.52	0.47	0.06	2.62	-0.49	0.45	2.28	2.71	-5.06	-1.56	-1.06	-4.64	-5.64	-2.56	-2.84	-1.22	-2.94	-3.84	-7.635	-5.085	-3.86	-8.04	-7.98	-4.25	-5.78	-3.42	-4.98	-6.33
PRKCB	ENSG00000166501	-0.63	0.47	0.06	-0.6	-0.9	2.41	-0.38	-2.47	5.21	5.12	1	5.27	5.5	3.64	3.34	3.06	3.2	3.95	2.635	1.595	-1.8	1.87	3.16	1.95	0.4	0.86	1.16	1.46
RAB4B	ENSG00000167578	-1.01	0.47	0.05	-0.35	-0.97	-1.67	0.26	-3.39	1.71	1.18	0.24	0.71	0.71	0.45	-0.69	-2.32	-0.45	-1.43	-0.865	-2.345	-2.56	-2.69	-1.63	-1.24	-3.63	-4.52	-2.49	-3.92
GHDC	ENSG00000167925	0.49	0.47	0.05	0.72	0.62	0.31	-0.4	0.66	0.3	1.3	1.85	1.66	1.87	0.4	1.4	1.52	-0.43	2.35	-2.275	-2.225	-0.95	-1.74	-0.47	-1.29	-1.54	-0.68	-2.47	-0.14
YWHAG	ENSG00000170027	0.46	0.47	0.05	0.57	0.93	0.48	0.34	0.08	1.79	2.93	2.24	2.72	1.94	1.7	3.4	2.11	1.67	2.04	-0.785	-0.595	-0.56	-0.68	-0.4	0.01	0.46	-0.09	-0.37	-0.45
TRMT61B	ENSG00000171103	-0.59	0.47	0.05	-1.06	-0.28	-0.93	-0.55	-0.14	0.37	2.05	1.17	1.37	1.43	-1.79	1.04	-0.56	-0.94	1.38	-2.205	-1.475	-1.63	-2.03	-0.91	-3.48	-1.9	-2.76	-2.98	-1.11
CHD7	ENSG00000171316	-0.58	0.47	0.05	-0.32	-0.22	-0.28	-1.17	-0.91	5.34	6.35	4.39	6.76	4.33	4.13	5.4	3.4	3.56	3.79	2.765	2.825	1.59	3.36	1.99	2.44	2.46	1.2	1.52	1.3
C3AR1	ENSG00000171860	1.86	0.47	0.06	1.58	0.56	-0.14	2.86	7.57	-1.6	0.2	-1.29	-3.06	-6.64	-0.42	0.23	-2.12	-0.54	-1.69	-4.175	-3.325	-4.09	-6.46	-8.98	-2.11	-2.71	-4.32	-2.58	-4.18
ADGRE1	ENSG00000174837	2.47	0.47	0.05	-0.23	0.63	2.04	3.81	6.07	0.37	1.52	-2.64	-3.84	-4.32	-0.74	1.63	-1	0.04	-0.34	-2.205	-2.005	-5.44	-7.24	-6.66	-2.43	-1.31	-3.2	-2	-2.83
LYSMD3	ENSG00000176018	-0.6	0.47	0.06	-0.55	0.81	-0.92	-0.34	-1.33	2.84	2.64	3.98	4.53	3.99	1.33	2.97	2.27	2.52	3.18	0.265	-0.885	1.18	1.13	1.65	-0.36	0.03	0.07	0.48	0.69
TAC4	ENSG00000176358	-0.86	0.47	0.05	-0.35	-1.83	-0.91	-1.38	2.2	1.82	1.57	-0.23	1.02	-1.15	0.56	-1.36	-1.94	-2.47	0.32	-0.755	-1.955	-3.03	-2.38	-3.49	-1.13	-4.3	-4.14	-4.51	-2.17
FAHD1	ENSG00000180185	1.09	0.47	0.06	1.07	0.67	1.91	1.87	-0.05	-0.79	0.51	-1.15	-0.34	-0.27	-0.25	0.66	0.34	0.77	-0.25	-3.365	-3.015	-3.95	-3.74	-2.61	-1.94	-2.28	-1.86	-1.27	-2.74
MRPS23	ENSG00000181610	1.2	0.47	0.06	2.07	2.4	1.26	-0.32	0.62	-1.6	0.85	2.16	1.72	2.32	0.2	3.14	2.92	-0.27	2.77	-4.175	-2.675	-0.64	-1.68	-0.02	-1.49	0.2	0.72	-2.31	0.28
SLC35C1	ENSG00000181830	-0.7	0.47	0.05	-1.04	1.65	-1.78	-0.33	-0.73	-0.27	1.14	1.88	1.23	1.88	-2.4	2.51	-0.81	-0.76	1.45	-2.845	-2.385	-0.92	-2.17	-0.46	-4.09	-0.43	-3.01	-2.8	-1.04
RGPD5	ENSG00000183054	-1.14	0.47	0.05	-0.43	-1.72	-4.38	-1.28	1.14	5.96	8.24	7.58	8.82	5.98	4.61	5.44	1.95	5.48	6.77	3.385	4.715	4.78	5.42	3.64	2.92	2.5	-0.25	3.44	4.28
PCBP3	ENSG00000183570	-1.13	0.47	0.06	1.96	-1.84	-3.45	-0.85	-0.69	-1	2.15	1.75	3	1.1	0.66	-0.79	-2.84	0.26	0.7	-3.575	-1.375	-1.05	-0.4	-1.24	-1.03	-3.73	-5.04	-1.78	-1.79
VPS33B	ENSG00000184056	0.95	0.47	0.05	1.37	0.13	1.61	0.07	1.59	2.26	4.48	3.46	4.03	2.59	3.17	3.98	4.61	2.6	3.67	-0.315	0.955	0.66	0.63	0.25	1.48	1.04	2.41	0.56	1.18
PLA2G6	ENSG00000184381	0.55	0.47	0.05	0.88	-0.38	0.78	0.28	0.76	3.96	4.72	3.09	5.73	1.77	4.26	3.59	3.3	4.6	2.31	1.385	1.195	0.29	2.33	-0.57	2.57	0.65	1.1	2.56	-0.18
ZNF829	ENSG00000185869	1.23	0.47	0.05	0.54	1.06	3.05	2.08	-0.8	-1.56	-0.86	-3.64	-3.47	-0.71	-1.69	-0.22	-0.86	-2.06	-1.18	-4.135	-4.385	-6.44	-6.87	-3.05	-3.38	-3.16	-3.06	-4.1	-3.67
CYP4F12	ENSG00000186204	1.55	0.47	0.05	0.66	-4.74	1.48	5.24	2.51	0.99	-0.12	-4.06	-5.64	-2.74	1.01	-6.64	-3.06	0.25	-1.06	-1.585	-3.645	-6.86	-9.04	-5.08	-0.68	-9.58	-5.26	-1.79	-3.55
SLX4	ENSG00000188827	0.47	0.47	0.06	0.54	-1.04	0.86	0.4	0.47	1.56	2.97	0.79	2.47	-0.42	1.42	1.01	1.09	1.51	-0.06	-1.015	-0.555	-2.01	-0.93	-2.76	-0.27	-1.93	-1.11	-0.53	-2.55
ZNF33A	ENSG00000189180	-0.65	0.47	0.06	-0.59	-0.37	-1.7	-1	0.97	3.67	4.39	4.03	5.32	3.47	2.1	3.26	1.42	2.36	4.14	1.095	0.865	1.23	1.92	1.13	0.41	0.32	-0.78	0.32	1.65
XRCC2	ENSG00000196584	0.94	0.47	0.05	0.37	-0.17	1.34	1.08	5.64	-1.43	-0.76	-2.32	-2.84	-6.64	-1.79	-1.64	-1.47	-2.84	-2.94	-4.005	-4.285	-5.12	-6.24	-8.98	-3.48	-4.58	-3.67	-4.88	-5.43
ZNF429	ENSG00000197013	0.62	0.47	0.05	-0.03	0.35	0.54	0.95	1.92	0.51	1.53	1.73	2.48	0.92	-0.34	1.29	1.67	2.29	2.21	-2.065	-1.995	-1.07	-0.92	-1.42	-2.03	-1.65	-0.53	0.25	-0.28
SNHG12	ENSG00000197989	1.43	0.47	0.06	2.74	1.21	2.47	0.2	0.54	0.03	0.19	0.19	0.93	-1.29	2.68	1.01	2.32	-0.32	-0.89	-2.545	-3.335	-2.61	-2.47	-3.63	0.99	-1.93	0.12	-2.36	-3.38
SNORA55	ENSG00000201457	1.19	0.47	0.05	2.71	-1.38	1.4	0.38	1.9	7.29	9.09	7.1	5.45	3.8	9.89	6.71	8.01	4.45	5.08	4.715	5.565	4.3	2.05	1.46	8.2	3.77	5.81	2.41	2.59
TMEM57	ENSG00000204178	-0.55	0.47	0.05	-0.54	-0.51	-0.84	1.74	-0.79	2.59	3.57	3.22	4.43	3.03	1.1	2.27	1.59	5.36	2.57	0.015	0.045	0.42	1.03	0.69	-0.59	-0.67	-0.61	3.32	0.08
MICB	ENSG00000204516	0.48	0.47	0.05	-0.33	0.36	0.42	0.67	0.89	0.73	2.81	2.32	2.21	1.42	-0.49	2.59	2.13	1.62	2.04	-1.845	-0.715	-0.48	-1.19	-0.92	-2.18	-0.35	-0.07	-0.42	-0.45
SPDYE2	ENSG00000205238	-0.56	0.47	0.06	-0.82	-0.46	-0.92	-0.57	3.51	6.09	8.11	5.86	8.36	3.71	4.23	6.87	4.15	6.02	6.03	3.515	4.585	3.06	4.96	1.37	2.54	3.93	1.95	3.98	3.54
ZNF688	ENSG00000229809	-0.53	0.47	0.05	-2.97	-0.64	0.01	-0.63	-0.33	0.25	1.53	1.51	2.15	1.49	-4.32	0.07	0.85	-0.27	1.32	-2.325	-1.995	-1.29	-1.25	-0.85	-6.01	-2.87	-1.35	-2.31	-1.17
CCT6P3	ENSG00000234585	-0.51	0.47	0.06	-0.84	-0.6	-0.69	-0.3	1.39	-2.18	0.86	0.37	0.6	-1.12	-4.06	-0.56	-1.09	-1.36	-0.17	-4.755	-2.665	-2.43	-2.8	-3.46	-5.75	-3.5	-3.29	-3.4	-2.66
FMN1	ENSG00000248905	-1.05	0.47	0.05	-1.27	-2.23	-0.36	-1.69	1.14	4.98	2.24	1.51	6.12	5.03	2.55	-1.18	0.43	2.19	5.82	2.405	-1.285	-1.29	2.72	2.69	0.86	-4.12	-1.77	0.15	3.33
MPV17L2	ENSG00000254858	-0.49	0.47	0.05	-0.45	1.06	-1.67	-0.56	-0.46	0.36	1.54	2.88	2.83	2.14	-1.03	2.19	0.31	0.51	1.9	-2.215	-1.985	0.08	-0.57	-0.2	-2.72	-0.75	-1.89	-1.53	-0.59
NUDT18	ENSG00000275074	-0.64	0.47	0.05	0.91	-0.42	-3.12	-0.93	-0.57	-2.4	-2.64	-1.43	-0.2	-2.32	-2.06	-3.84	-5.64	-3.06	-2.64	-4.975	-6.165	-4.23	-3.6	-4.66	-3.75	-6.78	-7.84	-5.1	-5.13
MVP	ENSG00000013364	-0.68	0.48	0.06	0.25	-0.66	-1.12	-0.26	-1.6	3.62	4.89	4.82	4.43	4.25	3.12	3.41	2.88	2.52	3.27	1.045	1.365	2.02	1.03	1.91	1.43	0.47	0.68	0.48	0.78
BID	ENSG00000015475	0.67	0.48	0.06	1.26	0.24	0	0.98	0.89	0.25	2.72	2.34	1.06	0.91	1.04	2.35	1.66	0.92	1.54	-2.325	-0.805	-0.46	-2.34	-1.43	-0.65	-0.59	-0.54	-1.12	-0.95
ADGRA2	ENSG00000020181	1.27	0.48	0.06	4.07	-1.25	0.59	1.08	2.14	-3.64	-0.97	-5.64	-2.94	-2.56	0.69	-3.18	-5.64	-2.94	-1.12	-6.215	-4.495	-8.44	-6.34	-4.9	-1	-6.12	-7.84	-4.98	-3.61
RETSAT	ENSG00000042445	-0.62	0.48	0.06	-1.62	0.87	-0.29	-0.7	-0.85	2	2.36	3.91	3.24	3.4	-0.86	2.77	2.9	0.71	2.89	-0.575	-1.165	1.11	-0.16	1.06	-2.55	-0.17	0.7	-1.33	0.4
ARHGEF5	ENSG00000050327	-0.74	0.48	0.06	-0.25	-0.9	-0.08	-1.8	-0.75	-0.06	0.59	1.47	2.2	1.04	-1.18	-1.18	0.7	-1.89	0.6	-2.635	-2.935	-1.33	-1.2	-1.3	-2.87	-4.12	-1.5	-3.93	-1.89
HERPUD1	ENSG00000051108	-0.88	0.48	0.06	-0.29	1.01	-1.96	-1.03	-1.44	6.49	7.43	10.63	9.7	10.81	5.31	8	7.73	6.71	9.93	3.915	3.905	7.83	6.3	8.47	3.62	5.06	5.53	4.67	7.44
POLQ	ENSG00000051341	0.93	0.48	0.06	0.5	-1.15	0.99	1.9	1.54	1.82	3.45	1.18	0	-1.79	1.64	1.36	1.62	1.16	-0.74	-0.755	-0.075	-1.62	-3.4	-4.13	-0.05	-1.58	-0.58	-0.88	-3.23
DGKG	ENSG00000058866	1.37	0.48	0.06	0.96	-1.72	2.27	0.88	6.13	2.51	3.55	0.11	1.7	-2.74	2.92	0.75	2.01	1.42	1.28	-0.065	0.025	-2.69	-1.7	-5.08	1.23	-2.19	-0.19	-0.62	-1.21
CBFA2T2	ENSG00000078699	-0.64	0.48	0.06	-1.03	-0.36	0.39	-0.53	-1.43	2.95	3.12	1.98	3.88	1.83	0.83	2.01	1.74	1.59	0.95	0.375	-0.405	-0.82	0.48	-0.51	-0.86	-0.93	-0.46	-0.45	-1.54
ABLIM1	ENSG00000099204	-0.82	0.48	0.06	-2.89	-0.33	0.01	-1.34	-0.58	5.04	3.8	-0.34	3.3	2.24	0.58	2.72	-1	-0.14	1.91	2.465	0.275	-3.14	-0.1	-0.1	-1.11	-0.22	-3.2	-2.18	-0.58
LONP2	ENSG00000102910	-0.65	0.48	0.06	-1.06	-0.28	-0.31	-0.16	-1.59	4.32	5.07	4.72	5.23	4.23	2.16	4.06	3.7	3.48	3.25	1.745	1.545	1.92	1.83	1.89	0.47	1.12	1.5	1.44	0.76
ARL2BP	ENSG00000102931	0.53	0.48	0.06	0.67	0.7	0.26	1.06	-0.37	2.17	3.69	4.33	3.57	4.75	2.2	3.89	3.95	3.54	4.57	-0.405	0.165	1.53	0.17	2.41	0.51	0.95	1.75	1.5	2.08
NARFL	ENSG00000103245	-0.46	0.48	0.06	-0.5	-0.38	-0.94	-0.51	0.33	1.85	2.72	1.77	2.57	0.5	0.4	1.59	0.03	0.31	0.76	-0.725	-0.805	-1.03	-0.83	-1.84	-1.29	-1.35	-2.17	-1.73	-1.73
KPNB1	ENSG00000108424	0.48	0.48	0.06	0.28	0.49	0.68	-0.01	1.11	4.83	5.93	5.42	6.53	5.1	4.37	5.86	5.52	4.98	5.86	2.255	2.405	2.62	3.13	2.76	2.68	2.92	3.32	2.94	3.37
ZBTB16	ENSG00000109906	-1.22	0.48	0.06	-0.76	-2.01	1.39	-0.9	-6.94	2.91	4.7	-0.97	3.89	1.26	1.14	1.55	-0.07	1.08	-3.18	0.335	1.175	-3.77	0.49	-1.08	-0.55	-1.39	-2.27	-0.96	-5.67
MS4A6A	ENSG00000110077	1.18	0.48	0.06	2.48	-0.81	0.34	2	1.54	3.18	5.25	2.17	1.93	0.59	5.51	3.58	1.88	3.24	1.64	0.605	1.725	-0.63	-1.47	-1.75	3.82	0.64	-0.32	1.2	-0.85
RIC8B	ENSG00000111785	-0.57	0.48	0.06	-0.78	-0.26	0.53	-0.76	-1.11	2.64	2.52	1.89	3.38	3.12	0.84	1.53	1.81	0.77	2.45	0.065	-1.005	-0.91	-0.02	0.78	-0.85	-1.41	-0.39	-1.27	-0.04
DNPH1	ENSG00000112667	0.54	0.48	0.06	0.75	1.61	0.59	0.29	-0.12	0.49	1.61	2.39	2.13	2.94	0.61	2.94	2.38	1	2.91	-2.085	-1.915	-0.41	-1.27	0.6	-1.08	0	0.18	-1.04	0.42
TTL	ENSG00000114999	-1.39	0.48	0.06	-3.11	-0.4	-2.08	1.42	-1.92	0.1	1.18	0.3	-0.4	-0.32	-4.64	0.01	-2.74	0.08	-1.51	-2.475	-2.345	-2.5	-3.8	-2.66	-6.33	-2.93	-4.94	-1.96	-4
ASB3	ENSG00000115239	-0.57	0.48	0.06	-1.77	-0.67	-0.75	0.24	-0.28	1.93	4.42	3.79	3.15	3.49	-1.12	2.92	2.26	1.96	3.35	-0.645	0.895	0.99	-0.25	1.15	-2.81	-0.02	0.06	-0.08	0.86
PIK3R3	ENSG00000117461	-0.6	0.48	0.06	-0.85	-0.31	3.8	-1.43	-0.64	-0.67	0.9	-2.12	-0.09	-1.47	-2.56	-0.15	1.52	-3.64	-1.84	-3.245	-2.625	-4.92	-3.49	-3.81	-4.25	-3.09	-0.68	-5.68	-4.33
TGIF2	ENSG00000118707	-0.87	0.48	0.06	-1.19	1.78	-1.85	-1.26	-0.3	-1	-1.15	-0.42	-1	-0.29	-3.32	0.38	-3.18	-4.32	-0.43	-3.575	-4.675	-3.22	-4.4	-2.63	-5.01	-2.56	-5.38	-6.36	-2.92
HEATR1	ENSG00000119285	0.56	0.48	0.06	-0.29	1.05	0.73	0.26	0.78	2.99	4.53	3.36	3.52	3.44	1.81	5.16	3.51	2.36	3.99	0.415	1.005	0.56	0.12	1.1	0.12	2.22	1.31	0.32	1.5
EPC1	ENSG00000120616	-0.51	0.48	0.06	-1.16	-0.27	0.19	-0.51	-0.75	3.03	4.2	3.3	4.7	2.74	0.75	3.19	2.84	2.45	2.3	0.455	0.675	0.5	1.3	0.4	-0.94	0.25	0.64	0.41	-0.19
PLCG1	ENSG00000124181	-0.79	0.48	0.06	-0.9	-1.58	0.97	-1.31	-0.41	6.31	6.27	3.57	6.25	3.35	4.36	3.65	4	2.87	3.13	3.735	2.745	0.77	2.85	1.01	2.67	0.71	1.8	0.83	0.64
MOCS1	ENSG00000124615	-1.07	0.48	0.06	0.96	-0.38	-4.95	-1.62	-1.21	0.12	0.86	1.96	1.71	1.16	0.53	-0.29	-4.32	-2.12	0.42	-2.455	-2.665	-0.84	-1.69	-1.18	-1.16	-3.23	-6.52	-4.16	-2.07
INSIG2	ENSG00000125629	-0.65	0.48	0.06	-1.02	0.67	-0.36	-0.9	-1.06	1.55	1.42	3.22	3.18	3.51	-0.56	1.58	2.15	0.38	2.87	-1.025	-2.105	0.42	-0.22	1.17	-2.25	-1.36	-0.05	-1.66	0.38
SH2D3A	ENSG00000125731	-0.46	0.48	0.06	-0.46	0.01	-0.37	-0.56	-1.42	1.6	2.05	0.42	0.93	-0.45	0.2	1.39	-0.67	-1.4	-1.32	-0.975	-1.475	-2.38	-2.47	-2.79	-1.49	-1.55	-2.87	-3.44	-3.81
CAPNS1	ENSG00000126247	0.72	0.48	0.06	1.6	0.73	0.28	1.15	-1.32	3.46	5.16	6.6	5.68	6.56	4.68	5.4	6.25	5.78	5.75	0.885	1.635	3.8	2.28	4.22	2.99	2.46	4.05	3.74	3.26
HAT1	ENSG00000128708	0.59	0.48	0.06	1.09	0.68	0.91	0.32	-1.12	0.94	2.63	3.06	3.35	2.85	1.51	2.81	3.42	2.28	2.17	-1.635	-0.895	0.26	-0.05	0.51	-0.18	-0.13	1.22	0.24	-0.32
MED6	ENSG00000133997	-0.57	0.48	0.06	-0.64	-0.27	0.22	-1.39	-0.79	1.99	4.27	3.78	5.34	3.14	0.37	3.28	3.36	1.84	2.68	-0.585	0.745	0.98	1.94	0.8	-1.32	0.34	1.16	-0.2	0.19
TSPAN2	ENSG00000134198	1.19	0.48	0.06	0.45	-1.31	1.18	1.95	5.61	1.34	2.32	0.16	1.37	-2.84	1.1	0.03	0.82	2.6	0.85	-1.235	-1.205	-2.64	-2.03	-5.18	-0.59	-2.91	-1.38	0.56	-1.64
ISCA1	ENSG00000135070	0.68	0.48	0.06	0.3	0.95	0.81	2.73	-0.29	1.35	1.88	1.49	1.8	1.32	0.91	2.38	1.74	4.15	1.18	-1.225	-1.645	-1.31	-1.6	-1.02	-0.78	-0.56	-0.46	2.11	-1.31
VILL	ENSG00000136059	-0.5	0.48	0.06	0.43	-0.65	-0.31	-1.17	-0.55	1.95	3.45	2	3.02	1.48	1.69	1.98	0.97	-0.17	1.17	-0.625	-0.075	-0.8	-0.38	-0.86	0	-0.96	-1.23	-2.21	-1.32
TRMO	ENSG00000136932	-0.63	0.48	0.06	-1.01	-0.67	-0.36	-1.04	-0.06	3.75	5.15	3.03	5.17	2.45	1.65	3.65	1.95	2.16	2.46	1.175	1.625	0.23	1.77	0.11	-0.04	0.71	-0.25	0.12	-0.03
ARHGAP29	ENSG00000137962	2.58	0.48	0.06	5.06	0.65	4.53	3.06	-0.41	-5.06	-3.32	-6.64	-6.64	-1.79	0.52	-3.18	-2.18	-3.84	-2	-7.635	-6.845	-9.44	-10.04	-4.13	-1.17	-6.12	-4.38	-5.88	-4.49
CERS5	ENSG00000139624	-0.44	0.48	0.06	-1.24	-0.17	-0.58	-0.34	-0.41	3.18	3.54	2.53	3.39	1.88	0.8	2.66	1.2	1.38	1.66	0.605	0.015	-0.27	-0.01	-0.46	-0.89	-0.28	-1	-0.66	-0.83
IFITM3	ENSG00000142089	1.64	0.48	0.06	1.76	0.42	1.55	0.39	4.13	3.31	5.71	2.84	5.15	1.27	4.72	5.56	3.92	4.17	3.99	0.735	2.185	0.04	1.75	-1.07	3.03	2.62	1.72	2.13	1.5
TPRKB	ENSG00000144034	0.71	0.48	0.06	0.94	1.35	0.8	0.25	0.24	1.01	1.82	2.66	2.13	1.45	1.39	2.83	2.89	0.95	1.65	-1.565	-1.705	-0.14	-1.27	-0.89	-0.3	-0.11	0.69	-1.09	-0.84
DOCK11	ENSG00000147251	-0.71	0.48	0.06	-1.32	-1.13	-0.39	2.01	-0.83	3.66	4.42	2.97	1.52	2.9	1.18	2.36	1.85	2.84	2.42	1.085	0.895	0.17	-1.88	0.56	-0.51	-0.58	-0.35	0.8	-0.07
HMBOX1	ENSG00000147421	-0.59	0.48	0.06	-0.92	-0.94	-0.53	-0.64	0.48	4.29	4.46	3.27	5.13	2.85	2.32	2.64	2	2.69	3.21	1.715	0.935	0.47	1.73	0.51	0.63	-0.3	-0.2	0.65	0.72
CACNA1C	ENSG00000151067	2.06	0.48	0.06	3.49	0.6	7.49	2.08	-1.43	-1.32	-1.47	-6.64	-5.06	-3.18	2.27	-1.4	1.18	-3.64	-4.06	-3.895	-4.995	-9.44	-8.46	-5.52	0.58	-4.34	-1.02	-5.68	-6.55
RGPD3	ENSG00000153165	0.97	0.48	0.06	1.87	-0.46	1.65	1.31	0.41	0.14	3.11	1.18	-0.23	2.01	1.69	1.87	2.38	0.1	2.32	-2.435	-0.415	-1.62	-3.63	-0.33	0	-1.07	0.18	-1.94	-0.17
AK9	ENSG00000155085	-1	0.48	0.06	-0.57	-0.74	-2.49	-1.69	0.96	3.31	4.06	2.73	4.95	2.29	1.78	2.48	-0.76	1.02	2.96	0.735	0.535	-0.07	1.55	-0.05	0.09	-0.46	-2.96	-1.02	0.47
PPARGC1B	ENSG00000155846	-0.44	0.48	0.06	-0.17	-0.35	-0.46	-1.07	-0.52	0.7	2.03	-0.64	0.41	-0.09	-0.32	0.93	-1.84	-2.64	-0.38	-1.875	-1.495	-3.44	-2.99	-2.43	-2.01	-2.01	-4.04	-4.68	-2.87
SKI	ENSG00000157933	-0.99	0.48	0.06	-1.16	-1.66	-0.79	1.16	-1.69	3.16	3.29	2.71	1.23	2.92	0.87	0.57	1.14	1.34	1.87	0.585	-0.235	-0.09	-2.17	0.58	-0.82	-2.37	-1.06	-0.7	-0.62
LDLRAP1	ENSG00000157978	-0.56	0.48	0.06	-1.49	0.28	-0.39	-0.83	-0.46	5.34	5.41	5.9	6.53	5.55	2.64	5.09	4.79	3.81	5.3	2.765	1.885	3.1	3.13	3.21	0.95	2.15	2.59	1.77	2.81
FAM207A	ENSG00000160256	0.63	0.48	0.06	0	1.04	0.42	0.33	1.39	0.85	1.96	1.43	1.21	-0.81	0.03	2.57	1.23	0.15	0.14	-1.725	-1.565	-1.37	-2.19	-3.15	-1.66	-0.37	-0.97	-1.89	-2.35
NACC1	ENSG00000160877	0.43	0.48	0.06	0.19	0.55	0.6	0.52	0.27	-0.64	1.57	0.93	0.82	0.76	-1.22	1.58	0.94	0.03	0.98	-3.215	-1.955	-1.87	-2.58	-1.58	-2.91	-1.36	-1.26	-2.01	-1.51
LEMD2	ENSG00000161904	-0.54	0.48	0.06	-0.44	-0.74	-1.71	-0.43	1.07	3.79	4.62	3.77	4.84	2.14	2.42	3.03	1.16	2.7	2.88	1.215	1.095	0.97	1.44	-0.2	0.73	0.09	-1.04	0.66	0.39
SLC4A2	ENSG00000164889	0.49	0.48	0.06	0.69	0.49	0.49	-1.08	0.69	3.43	3.54	2.95	4.24	1.28	3.49	3.48	2.82	1.18	1.77	0.855	0.015	0.15	0.84	-1.06	1.8	0.54	0.62	-0.86	-0.72
HPS6	ENSG00000166189	-0.94	0.48	0.06	-1.15	-0.32	-3.09	-0.28	-0.76	2.27	2.65	2.44	2.73	2.02	0	1.59	-1.74	0.79	1.58	-0.305	-0.875	-0.36	-0.67	-0.32	-1.69	-1.35	-3.94	-1.25	-0.91
PPFIBP2	ENSG00000166387	-0.96	0.48	0.06	0.25	-1.1	-0.56	-1.72	-1.64	5.02	5.07	5.35	6.83	3.57	4.52	3.04	4.04	2.86	2.55	2.445	1.545	2.55	3.43	1.23	2.83	0.1	1.84	0.82	0.06
CKAP2L	ENSG00000169607	1.2	0.48	0.06	0.36	-2.04	1.8	2.72	1.59	1.3	3.65	1.12	1.14	0.82	0.95	0.46	2.48	3.47	1.9	-1.275	0.125	-1.68	-2.26	-1.52	-0.74	-2.48	0.28	1.43	-0.59
OTUD3	ENSG00000169914	-0.97	0.48	0.06	-1.65	-1.13	-1.95	-0.43	0.32	0.58	2.26	-0.76	1.77	-0.84	-2.32	0.2	-3.64	-0.38	-0.58	-1.995	-1.265	-3.56	-1.63	-3.18	-4.01	-2.74	-5.84	-2.42	-3.07
NFXL1	ENSG00000170448	-0.57	0.48	0.06	-0.34	0.57	-0.86	-1.2	-0.51	2.54	3.5	3.63	4.54	3.35	1.3	3.53	1.98	1.3	3.07	-0.035	-0.025	0.83	1.14	1.01	-0.39	0.59	-0.22	-0.74	0.58
AKAP13	ENSG00000170776	-0.48	0.48	0.06	-0.29	-0.6	0.02	-0.79	-0.72	5.83	7.1	5.24	7.51	4.84	4.66	5.69	4.59	4.85	4.42	3.255	3.575	2.44	4.11	2.5	2.97	2.75	2.39	2.81	1.93
CLCN5	ENSG00000171365	0.75	0.48	0.06	1.25	-0.16	0.58	1.73	0.34	-0.56	1.32	0.34	-1.4	0.7	0.21	0.45	0.33	-0.47	0.97	-3.135	-2.205	-2.46	-4.8	-1.64	-1.48	-2.49	-1.87	-2.51	-1.52
NR1D2	ENSG00000174738	-0.56	0.48	0.06	0.9	-0.94	-0.27	-0.77	-0.82	1.48	3.44	2.69	4.79	3.54	1.8	1.61	1.71	2.17	3.06	-1.095	-0.085	-0.11	1.39	1.2	0.11	-1.33	-0.49	0.13	0.57
ANXA2R	ENSG00000177721	0.63	0.48	0.06	0.83	-0.85	0.76	0.31	2.11	-0.2	0.16	-2.84	-0.34	-1.47	0.03	-1.56	-2.64	-1.43	-0.06	-2.775	-3.365	-5.64	-3.74	-3.81	-1.66	-4.5	-4.84	-3.47	-2.55
WDR6	ENSG00000178252	-0.53	0.48	0.06	-0.76	-0.24	-0.93	-0.77	0.04	4.74	5.65	4.57	6.95	4.01	2.96	4.69	2.84	4.32	4.08	2.165	2.125	1.77	3.55	1.67	1.27	1.75	0.64	2.28	1.59
NRBP2	ENSG00000185189	-0.57	0.48	0.06	1.12	-1.87	-0.44	-0.82	-0.46	2.04	2.67	1.52	3.5	-0.97	2.65	-0.3	0.34	0.81	-1.22	-0.535	-0.855	-1.28	0.1	-3.31	0.96	-3.24	-1.86	-1.23	-3.71
PSMD13	ENSG00000185627	0.52	0.48	0.06	0.47	1.32	0.35	0.73	-0.24	3.58	4.65	5.33	5.02	4.82	3.36	5.62	5.06	4.52	4.72	1.005	1.125	2.53	1.62	2.48	1.67	2.68	2.86	2.48	2.23
FOCAD	ENSG00000188352	-0.56	0.48	0.06	-0.31	-0.02	-0.63	-0.89	-0.97	4.04	4.67	4.07	4.49	3.94	2.83	3.98	2.69	1.7	3.36	1.465	1.145	1.27	1.09	1.6	1.14	1.04	0.49	-0.34	0.87
RBM34	ENSG00000188739	0.69	0.48	0.06	0.54	1.1	1.75	-0.58	0.43	3.1	4.24	2.87	4.5	3.54	2.96	4.93	4.18	2.14	3.86	0.525	0.715	0.07	1.1	1.2	1.27	1.99	1.98	0.1	1.37
SLC22A5	ENSG00000197375	-1.36	0.48	0.06	-2.31	-0.45	-6.41	-0.08	-0.73	4.49	3.41	3.3	3.02	1.98	0.76	2.19	-4.64	1.37	1.56	1.915	-0.115	0.5	-0.38	-0.36	-0.93	-0.75	-6.84	-0.67	-0.93
MPEG1	ENSG00000197629	0.88	0.48	0.06	0.94	-0.42	0.3	2.69	1.39	1.26	3.56	0.76	-1.06	-0.51	1.64	2.36	0.42	1.23	0.43	-1.315	0.035	-2.04	-4.46	-2.85	-0.05	-0.58	-1.78	-0.81	-2.06
MYO1C	ENSG00000197879	-1.14	0.48	0.06	0.44	-0.49	-1.96	-1.02	-2.65	3.74	4.18	5.05	6.56	4.35	3.48	2.91	2.15	3.58	2.68	1.165	0.655	2.25	3.16	2.01	1.79	-0.03	-0.05	1.54	0.19
ZNF544	ENSG00000198131	0.48	0.48	0.06	1.37	0.52	-1.1	0.46	0.45	1.79	3.57	3.1	3.27	1.36	2.7	3.54	1.18	2.39	1.7	-0.785	0.045	0.3	-0.13	-0.98	1.01	0.6	-1.02	0.35	-0.79
ERV3-1	ENSG00000213462	-0.63	0.48	0.06	-0.37	0.92	-4.4	-0.6	-0.91	0.12	0.6	0.01	0.7	1.48	-1.15	1.07	-5.64	-1.69	0.94	-2.455	-2.925	-2.79	-2.7	-0.86	-2.84	-1.87	-7.84	-3.73	-1.55
SNORA2C	ENSG00000221491	0.51	0.48	0.06	0.73	-1.29	0.51	1.02	0.31	9.17	8.47	8.78	6.6	6.77	9.28	6.21	8.68	6.52	7.02	6.595	4.945	5.98	3.2	4.43	7.59	3.27	6.48	4.48	4.53
TP73-AS1	ENSG00000227372	-0.73	0.48	0.06	0.34	-1.15	-0.59	-0.44	-3.53	0.88	1.89	0.4	1.04	-1.6	0.5	-0.2	-0.94	-1.12	-3.84	-1.695	-1.635	-2.4	-2.36	-3.94	-1.19	-3.14	-3.14	-3.16	-6.33
GAS5	ENSG00000234741	1.12	0.48	0.06	0.39	1.96	1.15	0.16	1.93	1.93	3.64	2.62	3.11	2.47	1.61	5.4	3.25	1.81	3.77	-0.645	0.115	-0.18	-0.29	0.13	-0.08	2.46	1.05	-0.23	1.28
NACA2	ENSG00000253506	1.09	0.48	0.06	2.5	1.88	1.12	0.43	-0.66	-2.25	-0.49	-1.09	-1.4	-1.22	0.1	1.16	-0.49	-2.32	-1.6	-4.825	-4.015	-3.89	-4.8	-3.56	-1.59	-1.78	-2.69	-4.36	-4.09
CSNK2A3	ENSG00000254598	1.28	0.48	0.06	-0.21	2.59	0.64	1.18	2.22	-2.4	-0.71	-0.79	-3.32	-1.74	-3.47	1.82	-0.74	-3.18	-0.25	-4.975	-4.235	-3.59	-6.72	-4.08	-5.16	-1.12	-2.94	-5.22	-2.74
MGAM	ENSG00000257335	2.44	0.48	0.06	0.6	-1.28	2.64	4.07	6.1	1.53	3.45	-0.89	-0.69	-1.22	1.46	1.2	1.43	3.56	2.78	-1.045	-0.075	-3.69	-4.09	-3.56	-0.23	-1.74	-0.77	1.52	0.29
SNORA51	ENSG00000271798	0.98	0.48	0.06	0.65	-1.38	0.67	1.62	2.52	5.14	6.99	4.32	1.88	1.82	5.15	4.62	4.4	2.64	3.5	2.565	3.465	1.52	-1.52	-0.52	3.46	1.68	2.2	0.6	1.01
HIST1H2BO	ENSG00000274641	0.98	0.48	0.06	0.46	-0.64	1.6	4.13	0.86	6.11	7.45	6.23	4.25	4.85	5.89	6	7.37	8.58	5.46	3.535	3.925	3.43	0.85	2.51	4.2	3.06	5.17	6.54	2.97
SEC61A2	ENSG00000065665	-0.63	0.49	0.06	-0.44	-1.72	-0.95	-0.49	2.15	2.49	4.16	2.83	4.54	0.78	1.12	1.36	1.08	2.31	2.22	-0.085	0.635	0.03	1.14	-1.56	-0.57	-1.58	-1.12	0.27	-0.27
YBX1	ENSG00000065978	0.55	0.49	0.06	0.55	0.83	0.28	1.33	-0.55	5.95	6.82	6.63	6.75	6.41	5.82	7.17	6.28	7.1	6.11	3.375	3.295	3.83	3.35	4.07	4.13	4.23	4.08	5.06	3.62
TNFRSF1A	ENSG00000067182	1.37	0.49	0.06	1.19	-0.67	2.41	2.93	1	3.4	4.72	1.66	0.29	2.79	4.09	3.22	3.71	2.91	3.48	0.825	1.195	-1.14	-3.11	0.45	2.4	0.28	1.51	0.87	0.99
PRKCZ	ENSG00000067606	-1.03	0.49	0.06	0.42	-2.47	-1.77	-1.06	-0.27	1.47	3.05	3.41	3.86	2.34	1.19	-0.67	0.73	0.82	2.22	-1.105	-0.475	0.61	0.46	0	-0.5	-3.61	-1.47	-1.22	-0.27
JMJD6	ENSG00000070495	0.79	0.49	0.07	1.64	-0.5	1.12	1.28	0.24	2.55	4.09	2.7	2.8	2.16	3.8	2.81	3.3	3.08	2.36	-0.025	0.565	-0.1	-0.6	-0.18	2.11	-0.13	1.1	1.04	-0.13
NOTCH3	ENSG00000074181	1.29	0.49	0.06	2.26	0.45	3.39	0.6	-0.08	-2.12	-2.84	-5.64	-2.64	-1.89	-0.07	-2.94	-2.47	-3.32	-1.89	-4.695	-6.365	-8.44	-6.04	-4.23	-1.76	-5.88	-4.67	-5.36	-4.38
NFKB2	ENSG00000077150	0.74	0.49	0.06	0.99	1.22	1.4	-0.6	0.31	3.54	3.82	1.94	4.57	3.81	3.97	4.67	2.86	2.19	4.05	0.965	0.295	-0.86	1.17	1.47	2.28	1.73	0.66	0.15	1.56
LRCH4	ENSG00000077454	0.64	0.49	0.06	1.01	-0.99	0.38	0.51	1.42	4.68	5.66	2.61	3.91	0.99	5.15	3.77	2.37	3.1	1.96	2.105	2.135	-0.19	0.51	-1.35	3.46	0.83	0.17	1.06	-0.53
JADE1	ENSG00000077684	-0.52	0.49	0.06	-1.53	-0.63	0.37	-0.62	-0.3	4.07	4	2.78	5.01	3.19	1.33	2.55	2.53	2.59	3.05	1.495	0.475	-0.02	1.61	0.85	-0.36	-0.39	0.33	0.55	0.56
PTPN4	ENSG00000088179	-0.82	0.49	0.07	-1.38	-0.89	-1.68	0.8	-0.43	4.53	5.75	3.8	5.18	4.14	1.97	3.98	1.22	4.79	3.91	1.955	2.225	1	1.78	1.8	0.28	1.04	-0.98	2.75	1.42
MLF2	ENSG00000089693	0.55	0.49	0.06	1.14	0.24	0.64	0.79	-0.33	3.11	4.2	4.28	4.19	3.82	3.74	3.82	4.34	3.78	3.65	0.535	0.675	1.48	0.79	1.48	2.05	0.88	2.14	1.74	1.16
EZR	ENSG00000092820	-0.49	0.49	0.06	0.92	-0.43	-0.39	-1.47	-0.64	6.1	6.5	6.98	7.97	5.15	6.44	5.29	5.87	4.35	4.78	3.525	2.975	4.18	4.57	2.81	4.75	2.35	3.67	2.31	2.29
TRMT2A	ENSG00000099899	0.59	0.49	0.07	0.09	0.7	0.22	0.8	1.13	4.21	4.18	3.71	2.67	2.46	3.52	4.37	3.28	2.28	3.24	1.635	0.655	0.91	-0.73	0.12	1.83	1.43	1.08	0.24	0.75
RTCB	ENSG00000100220	0.41	0.49	0.06	0.83	0.42	0.5	0.3	0.2	3.44	4.09	3.53	4.17	3.42	3.68	3.95	3.42	3.06	3.59	0.865	0.565	0.73	0.77	1.08	1.99	1.01	1.22	1.02	1.1
GLCCI1	ENSG00000106415	-1.09	0.49	0.06	-0.34	0.48	-1.54	-1.4	-4.2	3.98	7.22	7.26	8.33	6.85	2.73	7.15	4.83	4.81	4.18	1.405	3.695	4.46	4.93	4.51	1.04	4.21	2.63	2.77	1.69
CCDC34	ENSG00000109881	0.77	0.49	0.06	-0.03	1.31	1.62	0.45	0.5	0.07	2.15	1.56	2.35	0.86	-0.79	3.1	2.72	1.45	1.24	-2.505	-1.375	-1.24	-1.05	-1.48	-2.48	0.16	0.52	-0.59	-1.25
SH2B3	ENSG00000111252	0.9	0.49	0.06	0.59	-0.41	0.59	2.85	1.52	2.53	3.44	0.65	0.58	-0.27	2.46	2.26	0.65	3.09	0.77	-0.045	-0.085	-2.15	-2.82	-2.61	0.77	-0.68	-1.55	1.05	-1.72
NCOA7	ENSG00000111912	-0.64	0.49	0.06	0.21	-1.31	-0.39	-1.06	-0.63	4	5	3.91	7.39	4.11	3.44	2.72	2.79	4.36	3.75	1.425	1.475	1.11	3.99	1.77	1.75	-0.22	0.59	2.32	1.26
SNX3	ENSG00000112335	0.63	0.49	0.06	0.36	0.99	0.52	2.56	-0.12	3.64	4.25	4.45	3.85	4.31	3.28	4.81	4.37	5.96	4.29	1.065	0.725	1.65	0.45	1.97	1.59	1.87	2.17	3.92	1.8
FAM120B	ENSG00000112584	-0.65	0.49	0.06	-1.54	-0.38	-1.06	-0.51	0.41	5.09	5.47	4.07	5.42	3.69	2.32	4.33	2.2	3.16	4	2.515	1.945	1.27	2.02	1.35	0.63	1.39	0	1.12	1.51
MAN2A1	ENSG00000112893	-0.54	0.49	0.06	-1.53	0.48	-0.8	-0.49	-0.33	4.02	4.07	4.8	4.96	5.22	1.28	3.99	3.22	2.74	5.05	1.445	0.545	2	1.56	2.88	-0.41	1.05	1.02	0.7	2.56
TANC1	ENSG00000115183	-0.81	0.49	0.06	-0.43	1.4	-1.27	-0.72	-3.78	2.09	-0.25	-1.36	-0.18	-1.43	0.73	0.82	-3.47	-2.74	-3.84	-0.485	-3.775	-4.16	-3.58	-3.77	-0.96	-2.12	-5.67	-4.78	-6.33
IL18R1	ENSG00000115604	1.68	0.49	0.06	1.15	-0.37	2.96	4.68	0.42	-0.43	1.06	-2.74	-4.64	-3.06	0.2	-0.06	-0.06	0.46	-2.74	-3.005	-2.465	-5.54	-8.04	-5.4	-1.49	-3	-2.26	-1.58	-5.23
SIPA1L2	ENSG00000116991	2.14	0.49	0.06	3.81	-0.79	1.43	3.89	2.37	-2.12	1.46	-1.74	-4.06	-2.94	1.88	-0.18	-0.79	-0.07	-1.36	-4.695	-2.065	-4.54	-7.46	-5.28	0.19	-3.12	-2.99	-2.11	-3.85
HMGN3	ENSG00000118418	0.51	0.49	0.06	0.36	0.75	0.52	-1.67	0.9	3.81	5.29	4.47	6.45	4.13	3.44	5.54	4.39	2.55	4.77	1.235	1.765	1.67	3.05	1.79	1.75	2.6	2.19	0.51	2.28
PMFBP1	ENSG00000118557	1.04	0.49	0.06	1.72	-1.85	0.47	0.93	3.51	0.16	1.49	-3.18	0.42	-4.06	1.53	-1.47	-3.32	0.21	-1.74	-2.415	-2.035	-5.98	-2.98	-6.4	-0.16	-4.41	-5.52	-1.83	-4.23
SEC22A	ENSG00000121542	-0.66	0.49	0.06	-1.07	0.38	-0.74	-0.38	-1.26	1.41	2.54	2.62	2.7	2.89	-0.76	2.34	1.1	0.62	2.13	-1.165	-0.985	-0.18	-0.7	0.55	-2.45	-0.6	-1.1	-1.42	-0.36
NT5C3A	ENSG00000122643	0.94	0.49	0.06	0.4	1.31	-0.38	1.62	1.73	4	4.64	5.11	5.64	3.9	3.7	5.59	4.01	6.41	5.07	1.425	1.115	2.31	2.24	1.56	2.01	2.65	1.81	4.37	2.58
FAM199X	ENSG00000123575	-0.58	0.49	0.06	-0.53	-0.25	0.03	-1.19	-0.93	1.11	1.66	1.31	2.79	1.94	-0.38	0.68	0.67	-0.43	1.39	-1.465	-1.865	-1.49	-0.61	-0.4	-2.07	-2.26	-1.53	-2.47	-1.1
METTL25	ENSG00000127720	-0.47	0.49	0.06	-0.47	0.38	-0.32	-1.08	-0.64	1.3	1.6	2.09	3.84	3.9	-0.1	1.4	1.06	0.77	3.54	-1.275	-1.925	-0.71	0.44	1.56	-1.79	-1.54	-1.14	-1.27	1.05
FOXP2	ENSG00000128573	0.59	0.49	0.06	0.45	1.6	0.43	-1.99	0.89	2.13	3.56	3.63	5.41	3.68	1.89	4.87	3.45	1.06	4.3	-0.445	0.035	0.83	2.01	1.34	0.2	1.93	1.25	-0.98	1.81
ARPP19	ENSG00000128989	-0.46	0.49	0.06	-0.97	0.42	-0.59	-0.47	-0.33	5.58	6.95	5.97	6.53	5.74	3.54	6.81	4.63	4.34	5.58	3.005	3.425	3.17	3.13	3.4	1.85	3.87	2.43	2.3	3.09
MBD4	ENSG00000129071	-0.41	0.49	0.06	-0.8	-0.22	-0.44	-0.29	-0.47	4.76	5.46	5.08	6.18	4.59	2.94	4.53	3.91	4.24	4.34	2.185	1.935	2.28	2.78	2.25	1.25	1.59	1.71	2.2	1.85
PLD2	ENSG00000129219	0.66	0.49	0.07	1.55	-0.37	0.24	0.65	1.08	2.43	2.75	1.57	1.23	-0.6	3.58	1.63	1.16	0.62	0.15	-0.145	-0.775	-1.23	-2.17	-2.94	1.89	-1.31	-1.04	-1.42	-2.34
RFK	ENSG00000135002	0.87	0.49	0.06	0.25	1.35	1.47	1.62	-0.36	2	1.66	1.77	0.25	2.28	1.5	2.66	2.77	1.02	2.1	-0.575	-1.865	-1.03	-3.15	-0.06	-0.19	-0.28	0.57	-1.02	-0.39
RIPK1	ENSG00000137275	-0.57	0.49	0.06	0.34	-0.87	-0.34	-0.5	-1.62	2.88	4.03	2.43	3.9	2.58	2.5	2.28	1.37	1.66	1.58	0.305	0.505	-0.37	0.5	0.24	0.81	-0.66	-0.83	-0.38	-0.91
METTL5	ENSG00000138382	0.56	0.49	0.06	0.27	2.36	-0.03	0.85	0.56	1.95	2.3	4.01	3.46	3.47	1.48	4.55	3.3	3.13	3.88	-0.625	-1.225	1.21	0.06	1.13	-0.21	1.61	1.1	1.09	1.39
ITGAX	ENSG00000140678	1.78	0.49	0.06	0.43	-1.22	3.1	3.54	2.75	4.4	5.32	1.07	-0.51	-2.47	4.14	3.14	3.91	2.97	-0.64	1.825	1.795	-1.73	-3.91	-4.81	2.45	0.2	1.71	0.93	-3.13
IGSF6	ENSG00000140749	1.64	0.49	0.06	0.45	0.36	1.96	1.42	6.7	1.58	1.24	-0.04	0.86	-3.64	1.34	1.02	1.5	1.34	0.75	-0.995	-2.285	-2.84	-2.54	-5.98	-0.35	-1.92	-0.7	-0.7	-1.74
HDGF	ENSG00000143321	0.83	0.49	0.06	0.46	0.43	1.42	1.94	-0.09	6.66	7.77	5.73	6.14	5.9	6.43	7.64	6.66	7.37	5.9	4.085	4.245	2.93	2.74	3.56	4.74	4.7	4.46	5.33	3.41
ZNF182	ENSG00000147118	-0.86	0.49	0.06	-2.19	-0.27	-1.27	-1.05	0.77	-1.06	0.55	-0.29	1.5	-0.67	-4.64	-0.45	-2.4	-1.51	-0.12	-3.635	-2.975	-3.09	-1.9	-3.01	-6.33	-3.39	-4.6	-3.55	-2.61
ST14	ENSG00000149418	-2.35	0.49	0.06	-0.16	-0.77	-4.97	-1.7	-4.17	2.94	1.32	-0.34	6.64	-0.67	1.93	-0.3	-6.64	2.69	-3.32	0.365	-2.205	-3.14	3.24	-3.01	0.24	-3.24	-8.84	0.65	-5.81
COMMD7	ENSG00000149600	0.58	0.49	0.06	1.94	0.3	0.92	-0.06	0.5	0.74	3.16	2.75	2.9	1.83	2.38	2.85	3.12	1.29	2.21	-1.835	-0.365	-0.05	-0.5	-0.51	0.69	-0.09	0.92	-0.75	-0.28
TMBIM4	ENSG00000155957	-0.47	0.49	0.07	-0.53	1.84	-1.5	-0.5	-0.38	2.99	2.52	5.05	4.67	5.52	1.5	4.13	2.67	2.43	5.33	0.415	-1.005	2.25	1.27	3.18	-0.19	1.19	0.47	0.39	2.84
APPL1	ENSG00000157500	-0.4	0.49	0.06	-0.46	-0.05	-0.58	-0.5	-0.29	2.06	3.58	3.4	3.39	4.04	0.67	2.85	2.06	1.15	3.9	-0.515	0.055	0.6	-0.01	1.7	-1.02	-0.09	-0.14	-0.89	1.41
WDR19	ENSG00000157796	-0.7	0.49	0.06	-1.17	-1.39	-0.57	-0.56	0.18	2.97	4.31	2.12	4.15	1.7	0.67	1.92	0.8	1.82	1.86	0.395	0.785	-0.68	0.75	-0.64	-1.02	-1.02	-1.4	-0.22	-0.63
MUM1	ENSG00000160953	0.85	0.49	0.06	1.5	0.44	1.45	-0.07	0.93	2.63	3.93	2.29	2.77	-0.1	3.72	3.81	3.26	1.14	0.55	0.055	0.405	-0.51	-0.63	-2.44	2.03	0.87	1.06	-0.9	-1.94
USP24	ENSG00000162402	-0.54	0.49	0.06	-0.63	-1.02	-0.28	0.5	-0.84	4.6	5.84	4.41	5.34	3.47	2.99	3.91	3.42	4.52	2.98	2.025	2.315	1.61	1.94	1.13	1.3	0.97	1.22	2.48	0.49
LZTFL1	ENSG00000163818	-0.56	0.49	0.06	-1.33	2.58	-0.73	-0.31	-0.63	3.23	3.89	4.31	4.49	4	0.74	6.42	2.82	2.52	3.64	0.655	0.365	1.51	1.09	1.66	-0.95	3.48	0.62	0.48	1.15
INTU	ENSG00000164066	1.71	0.49	0.06	1.82	0.4	3.52	2.9	-0.1	-3.32	0.9	-6.64	-6.64	-0.06	-1.84	0.73	-3.32	-4.06	-0.07	-5.895	-2.625	-9.44	-10.04	-2.4	-3.53	-2.21	-5.52	-6.1	-2.56
ZNF83	ENSG00000167766	-1.35	0.49	0.07	-1.08	-2.31	-3.55	-0.66	2.93	3.35	3.5	1.37	5.15	1.04	1.17	-0.01	-3.32	2.68	2.98	0.775	-0.025	-1.43	1.75	-1.3	-0.52	-2.95	-5.52	0.64	0.49
SCNN1B	ENSG00000168447	-0.73	0.49	0.07	-1.13	4.14	-1.49	-0.91	-0.28	1.3	-0.71	-1.47	2.98	4.2	-0.94	3.74	-3.84	0.16	4.07	-1.275	-4.235	-4.27	-0.42	1.86	-2.63	0.8	-6.04	-1.88	1.58
TPST1	ENSG00000169902	1.33	0.49	0.07	2.46	0.31	2.49	0.42	1	-1.51	0.24	-1	-0.45	0.31	0.78	-0.04	1.14	-1.4	1.01	-4.085	-3.285	-3.8	-3.85	-2.03	-0.91	-2.98	-1.06	-3.44	-1.48
CHRNB1	ENSG00000170175	-0.77	0.49	0.06	-1.03	0.15	-3.38	-0.93	-0.28	1	1.19	1.56	2.14	1.89	-1.12	0.7	-2.94	-0.71	1.75	-1.575	-2.335	-1.24	-1.26	-0.45	-2.81	-2.24	-5.14	-2.75	-0.74
KLHL6	ENSG00000172578	-0.63	0.49	0.07	-0.47	0.38	-2.55	-0.99	-0.44	2.81	3.55	3.09	4.11	3.58	1.4	3.36	-0.47	1.17	3.34	0.235	0.025	0.29	0.71	1.24	-0.29	0.42	-2.67	-0.87	0.85
SRP72	ENSG00000174780	-0.53	0.49	0.06	-0.26	0.6	-0.74	-0.85	-0.8	5.15	5.91	6.56	7.64	6.36	4.01	5.98	5.05	4.91	5.89	2.575	2.385	3.76	4.24	4.02	2.32	3.04	2.85	2.87	3.4
TOMM5	ENSG00000175768	0.67	0.49	0.06	0.78	2.32	0.3	0.92	-0.72	1.29	2.71	3.76	2.15	4.48	1.46	4.9	3.42	1.93	4.06	-1.285	-0.815	0.96	-1.25	2.14	-0.23	1.96	1.22	-0.11	1.57
HLA-DQB1	ENSG00000179344	1.45	0.49	0.06	0.76	0.8	0.23	2.91	2.55	1.47	5.77	2	-2.94	-4.64	1.62	6.09	1.58	-0.34	-2.94	-1.105	2.245	-0.8	-6.34	-6.98	-0.07	3.15	-0.62	-2.38	-5.43
ATP6V0A2	ENSG00000185344	-0.72	0.49	0.07	-1.71	-0.39	-1.22	-0.31	0.04	5.06	5.68	4.59	5.37	4.29	2.08	4.53	2.54	3.4	4.37	2.485	2.155	1.79	1.97	1.95	0.39	1.59	0.34	1.36	1.88
VMAC	ENSG00000187650	-0.57	0.49	0.07	-0.36	-0.83	1.59	-0.51	-1.83	-1.29	0.7	-1.89	-0.58	-3.18	-2.56	-1	-0.76	-2.84	-4.32	-3.865	-2.825	-4.69	-3.98	-5.52	-4.25	-3.94	-2.96	-4.88	-6.81
RAB40C	ENSG00000197562	-0.45	0.49	0.06	1	-0.58	-0.46	-0.32	-0.85	0.89	2	1.3	2.2	1.23	1.33	0.61	0.11	0.21	0.73	-1.685	-1.525	-1.5	-1.2	-1.11	-0.36	-2.33	-2.09	-1.83	-1.76
PIGN	ENSG00000197563	0.53	0.49	0.06	0.26	0.73	1.03	-0.65	0.64	2.26	3.35	2.91	4.73	2.77	1.78	3.59	3.41	2.28	3.23	-0.315	-0.175	0.11	1.33	0.43	0.09	0.65	1.21	0.24	0.74
ZNF460	ENSG00000197714	-0.52	0.49	0.07	0.26	-0.56	-1.48	-0.73	-0.27	3.62	4.89	5.38	5.48	3.91	3.14	3.53	3.03	2.91	3.78	1.045	1.365	2.58	2.08	1.57	1.45	0.59	0.83	0.87	1.29
SPRED2	ENSG00000198369	-0.58	0.49	0.07	-1.53	1.09	-0.4	-0.88	-0.45	0.1	2.41	1.78	3.59	2.76	-2.64	3.08	0.65	0.82	2.52	-2.475	-1.115	-1.02	0.19	0.42	-4.33	0.14	-1.55	-1.22	0.03
TMA16	ENSG00000198498	0.57	0.49	0.06	0.84	0.72	1.04	-1.26	0.27	1.91	3.04	2.93	4.28	3.12	2.16	3.27	3.43	0.96	3.34	-0.665	-0.485	0.13	0.88	0.78	0.47	0.33	1.23	-1.08	0.85
PNP	ENSG00000198805	0.5	0.49	0.06	0.64	-0.34	0.45	3.42	0.39	5.43	6.79	5.45	4.53	3.9	5.43	5.7	5.29	7.86	4.2	2.855	3.265	2.65	1.13	1.56	3.74	2.76	3.09	5.82	1.71
L3MBTL3	ENSG00000198945	-0.94	0.49	0.06	-1.11	-1.63	-0.37	-1.94	0.35	3.13	3.63	1.14	3.37	0.3	0.9	0.94	0.04	-0.92	0.58	0.555	0.105	-1.66	-0.03	-2.04	-0.79	-2	-2.16	-2.96	-1.91
PJA2	ENSG00000198961	-0.56	0.49	0.06	-0.89	-0.01	-1.04	-0.33	-0.52	3.8	4.82	4.63	5.38	5.03	1.86	4.15	2.77	3.38	4.74	1.225	1.295	1.83	1.98	2.69	0.17	1.21	0.57	1.34	2.25
SNORA5C	ENSG00000201772	0.59	0.49	0.07	0.81	-0.69	0.63	0.32	5.71	4.88	5.6	3.62	2.69	-0.6	5.09	4.09	3.66	1.6	3.15	2.305	2.075	0.82	-0.71	-2.94	3.4	1.15	1.46	-0.44	0.66
DDR1	ENSG00000204580	-1.15	0.49	0.06	-0.41	-1.32	1.46	-1.71	-5.99	-0.06	0.3	-1.15	3.75	-0.81	-1.4	-2	-0.17	-0.2	-4.64	-2.635	-3.225	-3.95	0.35	-3.15	-3.09	-4.94	-2.37	-2.24	-7.13
FAM71F2	ENSG00000205085	-0.84	0.49	0.06	-0.71	-2.19	-0.46	-1.35	3.91	1.72	3	-0.32	1.45	-3.84	0.01	-0.38	-1.51	-2	-1.25	-0.855	-0.525	-3.12	-1.95	-6.18	-1.68	-3.32	-3.71	-4.04	-3.74
SERF1A	ENSG00000205572	0.46	0.49	0.06	-0.58	0.81	0.63	0.39	0.36	3.8	5.32	3.87	5.01	4.55	2.25	5.65	3.91	4.03	4.83	1.225	1.795	1.07	1.61	2.21	0.56	2.71	1.71	1.99	2.34
ZNF254	ENSG00000213096	0.52	0.49	0.06	0.31	-1.07	0.73	0.54	1.44	0.46	2.42	0.92	2.47	0.85	0.04	0.43	1.07	1.7	1.83	-2.115	-1.105	-1.88	-0.93	-1.49	-1.65	-2.51	-1.13	-0.34	-0.66
SCARNA18	ENSG00000238835	0.5	0.49	0.06	0.37	-1.76	0.49	0.65	1.66	5.26	6.49	4.07	3.74	2.55	4.91	3.64	3.95	3.13	3.67	2.685	2.965	1.27	0.34	0.21	3.22	0.7	1.75	1.09	1.18
PLCXD2	ENSG00000240891	-0.68	0.49	0.06	-1.36	-0.73	-0.17	-0.89	-0.23	1.67	1.93	0.36	1.98	-0.17	-0.86	0.36	-0.51	-0.81	-0.27	-0.905	-1.595	-2.44	-1.42	-2.51	-2.55	-2.58	-2.71	-2.85	-2.76
GUSBP2	ENSG00000241549	-0.57	0.49	0.06	-0.45	-0.44	-1.77	-0.81	3.54	2.39	4.4	3.35	5.14	1.41	1	3.19	0.68	2.46	3.75	-0.185	0.875	0.55	1.74	-0.93	-0.69	0.25	-1.52	0.42	1.26
AARSD1	ENSG00000266967	0.69	0.49	0.06	0.88	0.26	0.93	-0.36	2.06	2.45	4.38	3.83	4.43	2.57	2.74	4.03	4.21	2.39	3.95	-0.125	0.855	1.03	1.03	0.23	1.05	1.09	2.01	0.35	1.46
SRXN1	ENSG00000271303	0.69	0.49	0.07	0.34	0.46	1.11	3.81	0.01	-1.56	0.48	0.01	-0.86	-0.42	-1.94	0.38	0.6	3.02	-0.36	-4.135	-3.045	-2.79	-4.26	-2.76	-3.63	-2.56	-1.6	0.98	-2.85
FRG1CP	ENSG00000282826	0.64	0.49	0.06	-0.69	0.41	4.01	0.55	0.98	2.28	3.99	-1.29	2.83	3.62	0.59	3.83	2.58	2.07	4.3	-0.295	0.465	-4.09	-0.57	1.28	-1.1	0.89	0.38	0.03	1.81
CYBA	ENSG00000051523	-0.59	0.5	0.07	-1.35	-0.2	-0.55	0.01	-0.87	8.92	8.81	9.47	10.1	9.33	6.39	7.89	8.18	8.59	8.81	6.345	5.285	6.67	6.7	6.99	4.7	4.95	5.98	6.55	6.32
AP5M1	ENSG00000053770	-0.49	0.5	0.07	-0.72	0.92	-0.45	-0.34	-0.92	2.14	2.91	3.76	3.93	3.97	0.41	3.38	2.58	1.91	3.42	-0.435	-0.615	0.96	0.53	1.63	-1.28	0.44	0.38	-0.13	0.93
DTX2	ENSG00000091073	-0.44	0.5	0.07	-0.42	-0.27	-0.98	-0.63	-0.05	1.9	2.84	1.2	2.58	0.61	0.56	1.84	-0.58	0.15	0.63	-0.675	-0.685	-1.6	-0.82	-1.73	-1.13	-1.1	-2.78	-1.89	-1.86
ACOT7	ENSG00000097021	0.82	0.5	0.07	-0.74	0.65	0.44	2.28	1.37	2.15	2.46	1.77	-0.14	-0.58	0.4	2.6	1.59	1.57	0.36	-0.425	-1.065	-1.03	-3.54	-2.92	-1.29	-0.34	-0.61	-0.47	-2.13
FOXRED2	ENSG00000100350	0.53	0.5	0.07	0.79	0.35	0.16	0.24	1.58	0.49	0.91	2.04	2.14	0.31	0.67	0.68	1.54	0.96	1.38	-2.085	-2.615	-0.76	-1.26	-2.03	-1.02	-2.26	-0.66	-1.08	-1.11
CDS2	ENSG00000101290	-0.46	0.5	0.07	-0.68	-0.31	-0.14	-0.25	-1.05	3.89	4.48	4.45	4.55	5.22	2.22	3.43	3.61	2.66	4.59	1.315	0.955	1.65	1.15	2.88	0.53	0.49	1.41	0.62	2.1
DOT1L	ENSG00000104885	0.49	0.5	0.07	0.7	-0.6	1.07	0.48	0.27	3.93	5.36	3.05	4.14	2.2	4	3.96	3.58	3.29	2.42	1.355	1.835	0.25	0.74	-0.14	2.31	1.02	1.38	1.25	-0.07
CAPS	ENSG00000105519	-0.79	0.5	0.07	-1.8	-0.27	-1.22	-0.89	2.48	1.77	2.96	1.14	2.66	-1.6	-1.32	1.96	-0.92	-0.14	0.06	-0.805	-0.565	-1.66	-0.74	-3.94	-3.01	-0.98	-3.12	-2.18	-2.43
USP46	ENSG00000109189	-0.44	0.5	0.07	-0.54	-0.37	0.52	-0.87	-0.41	0.92	1.99	1.25	2.62	1.74	-0.58	0.86	1.16	-0.15	1.52	-1.655	-1.535	-1.55	-0.78	-0.6	-2.27	-2.08	-1.04	-2.19	-0.97
CAMKK2	ENSG00000110931	0.59	0.5	0.07	0.95	-0.43	0.22	1.33	0.62	2.22	3.97	2.6	2.2	1.91	2.6	2.77	2.18	2.56	2.36	-0.355	0.445	-0.2	-1.2	-0.43	0.91	-0.17	-0.02	0.52	-0.13
VNN1	ENSG00000112299	1.18	0.5	0.07	0.91	-1.64	1.99	4.37	0.62	-1.56	-1.94	-5.06	-5.06	-2.4	-1.22	-4.64	-3.47	-0.4	-1.94	-4.135	-5.465	-7.86	-8.46	-4.74	-2.91	-7.58	-5.67	-2.44	-4.43
APBB3	ENSG00000113108	-0.62	0.5	0.07	-0.76	-0.26	-1.4	-0.84	2	3.15	4.34	2.54	4.61	0.85	1.38	3.35	0.29	1.88	2.19	0.575	0.815	-0.26	1.21	-1.49	-0.31	0.41	-1.91	-0.16	-0.3
SEC24A	ENSG00000113615	-0.54	0.5	0.07	-0.26	1.85	-1.15	-0.64	-0.73	2.49	3.46	4.9	4.17	5.19	1.34	5.07	2.92	1.73	4.77	-0.085	-0.065	2.1	0.77	2.85	-0.35	2.13	0.72	-0.31	2.28
MYB	ENSG00000118513	1.03	0.5	0.07	0.42	-1.36	1.77	2.69	0.89	3.74	5.23	0.01	0.01	0.89	3.46	2.88	1.34	2.3	1.52	1.165	1.705	-2.79	-3.39	-1.45	1.77	-0.06	-0.86	0.26	-0.97
BCAS4	ENSG00000124243	-0.59	0.5	0.07	-1.48	-0.31	0.61	-0.54	-0.92	0.21	1.29	-0.67	-0.89	-0.45	-2.47	0.24	-0.64	-3.18	-1	-2.365	-2.235	-3.47	-4.29	-2.79	-4.16	-2.7	-2.84	-5.22	-3.49
IGFLR1	ENSG00000126246	0.48	0.5	0.07	0.53	0.09	0.59	0.25	1.7	1.02	1.27	0	0.89	-0.86	0.88	0.71	0	-0.29	0.29	-1.555	-2.255	-2.8	-2.51	-3.2	-0.81	-2.23	-2.2	-2.33	-2.2
WDFY4	ENSG00000128815	0.91	0.5	0.07	1.08	-1.03	1.31	0.32	4.36	2.02	2.72	-2	1.7	-4.06	2.57	0.78	-1.18	0.63	-1.18	-0.555	-0.805	-4.8	-1.7	-6.4	0.88	-2.16	-3.38	-1.41	-3.67
AHI1	ENSG00000135541	-1.17	0.5	0.07	-2.22	-1.59	-0.53	-2.01	2.61	3.4	5.14	3.45	6.49	2.28	-0.22	2.51	2.18	2.11	4.02	0.825	1.615	0.65	3.09	-0.06	-1.91	-0.43	-0.02	0.07	1.53
SETDB2	ENSG00000136169	-0.64	0.5	0.07	-2.56	0.56	-0.52	-1.01	-0.4	1.72	1.99	2.14	3.24	0.7	-2.32	2.01	0.88	0.28	0.5	-0.855	-1.535	-0.66	-0.16	-1.64	-4.01	-0.93	-1.32	-1.76	-1.99
SORD	ENSG00000140263	0.91	0.5	0.07	0.74	1.55	-1.74	0.97	1.65	0.96	1.84	0.65	-0.3	-0.92	1.09	3.09	-2	-0.45	0.2	-1.615	-1.685	-2.15	-3.7	-3.26	-0.6	0.15	-4.2	-2.49	-2.29
RERE	ENSG00000142599	-0.57	0.5	0.07	-0.27	-0.73	-0.71	-1.42	0.75	4.2	5.45	4.36	7.31	4.72	3.05	3.88	2.88	3.76	5.25	1.625	1.925	1.56	3.91	2.38	1.36	0.94	0.68	1.72	2.76
BCL10	ENSG00000142867	-0.5	0.5	0.07	-2.83	0.26	-0.45	-0.35	-0.69	3.03	3.64	3.04	4.13	3.88	-1.36	3.29	1.85	2.1	3.48	0.455	0.115	0.24	0.73	1.54	-3.05	0.35	-0.35	0.06	0.99
ACP1	ENSG00000143727	0.65	0.5	0.07	0.07	0.91	0.56	2.09	0.24	3.33	4.11	4.22	4.1	4.27	2.6	4.56	4.19	5.54	4.47	0.755	0.585	1.42	0.7	1.93	0.91	1.62	1.99	3.5	1.98
RPP30	ENSG00000148688	0.44	0.5	0.07	0.23	0.79	0.47	0.54	0.17	0.86	2.58	2.6	2.25	2.26	0.34	2.89	2.46	1.48	2.42	-1.715	-0.945	-0.2	-1.15	-0.08	-1.35	-0.05	0.26	-0.56	-0.07
FUOM	ENSG00000148803	-1.26	0.5	0.07	-1.78	0.5	-3.06	-0.29	-1.66	-0.58	0.28	1.58	1.18	0.06	-3.64	0.23	-2.56	-0.76	-0.97	-3.155	-3.245	-1.22	-2.22	-2.28	-5.33	-2.71	-4.76	-2.8	-3.46
SLX4IP	ENSG00000149346	-0.48	0.5	0.07	1.57	-0.5	-2.73	-0.36	-0.57	-2.06	1.06	0.3	0.89	0.39	-0.89	-0.23	-3.47	-1.15	0.07	-4.635	-2.465	-2.5	-2.51	-1.95	-2.58	-3.17	-5.67	-3.19	-2.42
PIP4K2A	ENSG00000150867	0.59	0.5	0.07	-0.92	0.55	0.34	2.78	0.89	5.17	5.18	2.77	5.1	2.7	3.19	5.19	2.49	7.51	3.33	2.595	1.655	-0.03	1.7	0.36	1.5	2.25	0.29	5.47	0.84
RASGRP3	ENSG00000152689	0.59	0.5	0.07	0.62	0.94	-1.62	0.47	1.04	3.01	5.34	3.74	4.59	5.54	2.98	5.83	1.23	3.72	6.26	0.435	1.815	0.94	1.19	3.2	1.29	2.89	-0.97	1.68	3.77
CCDC144B	ENSG00000154874	-1.05	0.5	0.07	-0.98	-1.85	-1.07	-1.8	3.26	6.38	6.71	8.1	7.47	4.33	4.33	3.75	6.21	3.39	6.49	3.805	3.185	5.3	4.07	1.99	2.64	0.81	4.01	1.35	4
CHAF1B	ENSG00000159259	0.84	0.5	0.07	0.65	-0.91	1.43	0.44	2.13	0.41	2.93	0.87	2.08	-0.86	0.42	1.13	1.82	1.17	0.57	-2.165	-0.595	-1.93	-1.32	-3.2	-1.27	-1.81	-0.38	-0.87	-1.92
NBEAL2	ENSG00000160796	0.91	0.5	0.07	0.66	-0.73	1.56	0.51	2.44	5.98	6.66	3.23	5.48	1.91	6	5.09	4.33	4.68	3.54	3.405	3.135	0.43	2.08	-0.43	4.31	2.15	2.13	2.64	1.05
LYSMD1	ENSG00000163155	0.65	0.5	0.07	1.79	1.04	0.62	-0.95	0.3	-3.18	0.6	-1.18	1.37	0.04	-1.74	1.22	-1.15	-1.51	0.29	-5.755	-2.925	-3.98	-2.03	-2.3	-3.43	-1.72	-3.35	-3.55	-2.2
HECTD2	ENSG00000165338	-0.51	0.5	0.07	-0.81	-0.46	-0.8	-0.56	0.09	-0.81	-1.6	-5.06	0.72	-0.6	-2.64	-2.84	-6.64	-1.6	-0.49	-3.385	-5.125	-7.86	-2.68	-2.94	-4.33	-5.78	-8.84	-3.64	-2.98
RET	ENSG00000165731	1.51	0.5	0.07	0.76	-3.26	6.35	1.24	2.55	-0.81	-0.36	-5.06	-4.06	-4.64	-0.67	-5.06	1.46	-3.84	-2.94	-3.385	-3.885	-7.86	-7.46	-6.98	-2.36	-8	-0.74	-5.88	-5.43
TPM4	ENSG00000167460	-1.06	0.5	0.07	0.84	-1.27	-0.7	-1.85	-2	5.8	7.97	7.27	9.26	7.1	6.05	5.72	5.81	5.11	5.86	3.225	4.445	4.47	5.86	4.76	4.36	2.78	3.61	3.07	3.37
HEXIM2	ENSG00000168517	0.83	0.5	0.07	1.58	0.63	0.69	-0.18	1.44	0.53	1.36	1.42	1.83	1.16	1.7	1.47	1.53	0.04	2.14	-2.045	-2.165	-1.38	-1.57	-1.18	0.01	-1.47	-0.67	-2	-0.35
GPR183	ENSG00000169508	-0.49	0.5	0.07	-0.36	-0.58	-3.8	1.47	-0.54	1.21	3.28	-0.67	0.73	-2.64	-0.06	1.89	-5.64	1.29	-2.94	-1.365	-0.245	-3.47	-2.67	-4.98	-1.75	-1.05	-7.84	-0.75	-5.43
ZNF562	ENSG00000171466	0.45	0.5	0.07	0.97	0.59	-0.23	0.43	0.32	2.11	4.52	3.04	3.02	3.47	2.52	4.59	2.11	2.1	3.73	-0.465	0.995	0.24	-0.38	1.13	0.83	1.65	-0.09	0.06	1.24
SUCLG2	ENSG00000172340	-0.79	0.5	0.07	-1.63	-0.18	-0.22	-0.89	-1.01	3.67	4.89	3.91	4.74	4.42	0.79	4	3	1.94	3.81	1.095	1.365	1.11	1.34	2.08	-0.9	1.06	0.8	-0.1	1.32
MUC20	ENSG00000176945	-1	0.5	0.07	-1.14	-2.69	-0.3	-1.56	1.33	3.09	0.93	1.65	3.23	1.41	0.84	-3.06	0.63	-0.51	2.32	0.515	-2.595	-1.15	-0.17	-0.93	-0.85	-6	-1.57	-2.55	-0.17
SEC24C	ENSG00000176986	-0.43	0.5	0.07	-0.78	0.34	-0.43	-0.38	-0.49	4.36	5.01	5.09	5.81	4.73	2.56	4.76	3.92	3.74	4.47	1.785	1.485	2.29	2.41	2.39	0.87	1.82	1.72	1.7	1.98
OAZ2	ENSG00000180304	0.62	0.5	0.07	0.75	0.86	0.21	1.38	-0.09	0.67	1.79	1.63	1.55	1.82	0.8	2.2	1.2	1.97	1.81	-1.905	-1.735	-1.17	-1.85	-0.52	-0.89	-0.74	-1	-0.07	-0.68
PLAG1	ENSG00000181690	1.61	0.5	0.07	0.05	0.59	5.49	2.81	0.56	-0.69	-0.64	-6.64	-4.06	0.82	-1.43	-0.58	-1.09	-1.6	1.23	-3.265	-4.165	-9.44	-7.46	-1.52	-3.12	-3.52	-3.29	-3.64	-1.26
TSHZ2	ENSG00000182463	-1.26	0.5	0.07	-1.95	-0.29	-2.63	-1.91	0.46	2.25	-0.81	3.08	3.8	0.9	-1.03	-1.84	-0.58	-0.43	1.25	-0.325	-4.335	0.28	0.4	-1.44	-2.72	-4.78	-2.78	-2.47	-1.24
LIMK2	ENSG00000182541	0.79	0.5	0.07	0.24	-0.75	1.55	1.32	1.14	3.56	3.53	2.19	2.4	0.91	3.04	1.93	3.27	2.74	1.7	0.985	0.005	-0.61	-1	-1.43	1.35	-1.01	1.07	0.7	-0.79
ZBTB40	ENSG00000184677	-0.49	0.5	0.07	-0.86	-0.43	-0.41	-0.72	1.2	4.23	4.76	3.44	4.62	2.42	2.34	3.55	2.31	2.06	3.25	1.655	1.235	0.64	1.22	0.08	0.65	0.61	0.11	0.02	0.76
WDR53	ENSG00000185798	-0.62	0.5	0.07	-1.42	0.63	-0.23	-0.79	-0.84	2.16	2.5	1.43	3.2	1.33	-0.45	2.61	0.5	0.55	0.83	-0.415	-1.025	-1.37	-0.2	-1.01	-2.14	-0.33	-1.7	-1.49	-1.66
RELN	ENSG00000189056	2.52	0.5	0.07	2.5	-0.78	4.54	1.39	4.94	-2.74	4.19	-2.74	1.37	1.85	-0.4	2.56	1.74	1.81	5.1	-5.315	0.665	-5.54	-2.03	-0.49	-2.09	-0.38	-0.46	-0.23	2.61
PTPN1	ENSG00000196396	-0.47	0.5	0.07	-0.32	-0.63	0.35	-0.46	-1.51	3.1	3.61	2.18	3.27	3.62	1.88	2.17	1.9	1.08	2.69	0.525	0.085	-0.62	-0.13	1.28	0.19	-0.77	-0.3	-0.96	0.2
TSEN15	ENSG00000198860	0.48	0.5	0.07	0.61	1.29	0.24	0.19	0.4	1.08	1.43	3.09	1.72	2.7	1.04	2.36	2.69	0.45	3.01	-1.495	-2.095	0.29	-1.68	0.36	-0.65	-0.58	0.49	-1.59	0.52
CIPC	ENSG00000198894	-1.69	0.5	0.07	-0.41	-0.08	-5.76	-0.92	-2.8	0.44	0.12	0.56	2.46	-0.07	-0.89	-0.64	-6.64	-0.38	-1.84	-2.135	-3.405	-2.24	-0.94	-2.41	-2.58	-3.58	-8.84	-2.42	-4.33
HIST2H2AA3	ENSG00000203812	0.86	0.5	0.07	0.35	-0.25	1.45	3.98	0.73	8.34	10.29	8.57	7.2	9.44	7.97	9.31	9.53	11.32	9.96	5.765	6.765	5.77	3.8	7.1	6.28	6.37	7.33	9.28	7.47
RNF5	ENSG00000204308	0.62	0.5	0.07	0.92	0.67	0.28	1.93	-1.23	1.86	2.32	2.66	2.4	3.18	2.21	2.48	2.3	3.6	2.44	-0.715	-1.205	-0.14	-1	0.84	0.52	-0.46	0.1	1.56	-0.05
DNAJC19	ENSG00000205981	-0.91	0.5	0.07	-1.48	2.87	-3.28	-0.34	-0.93	3.19	2.59	5.14	4.47	5	0.51	5.48	0.76	2.46	4.45	0.615	-0.935	2.34	1.07	2.66	-1.18	2.54	-1.44	0.42	1.96
DNAJC9	ENSG00000213551	0.57	0.5	0.07	0.58	-1.37	0.25	1.22	0.88	3.12	5.1	2.6	4.34	1.88	3.05	2.74	2.21	4.55	2.5	0.545	1.575	-0.2	0.94	-0.46	1.36	-0.2	0.01	2.51	0.01
GET4	ENSG00000239857	0.75	0.5	0.07	0.24	-0.8	1.66	1.17	0.92	2.38	3.31	1.09	2.22	-2.12	1.88	1.65	2.3	2.34	-1.47	-0.195	-0.215	-1.71	-1.18	-4.46	0.19	-1.29	0.1	0.3	-3.96
ATP5J2	ENSG00000241468	0.93	0.5	0.07	0.11	2.31	0.78	1.21	0.24	4.76	5.24	5.46	4.09	4.92	4.09	7.43	5.67	4.27	5.12	2.185	1.715	2.66	0.69	2.58	2.4	4.49	3.47	2.23	2.63
CPS1	ENSG00000021826	1.02	0.51	0.07	2.75	-2.93	0.41	0.93	1.73	-5.06	2.29	-2.18	-1.18	0.55	-2.4	-2	-2.4	-1.4	1.72	-7.635	-1.235	-4.98	-4.58	-1.79	-4.09	-4.94	-4.6	-3.44	-0.77
AIFM2	ENSG00000042286	0.46	0.51	0.07	0.51	1.44	0.25	0.13	0.53	0.08	0.06	1.85	1.48	-0.51	-0.09	1.17	1.45	0.14	-0.12	-2.495	-3.465	-0.95	-1.92	-2.85	-1.78	-1.77	-0.75	-1.9	-2.61
HSPA5	ENSG00000044574	-0.47	0.51	0.07	-0.53	2.76	-0.67	-0.76	-0.32	4.42	5.93	9.04	7.7	7.09	2.94	8.67	7.6	5.08	6.94	1.845	2.405	6.24	4.3	4.75	1.25	5.73	5.4	3.04	4.45
YBX3	ENSG00000060138	0.49	0.51	0.07	0.33	0.52	0.64	4.58	-0.69	5.82	6.7	5.06	3.89	4.77	5.43	6.67	5.11	8.85	4.37	3.245	3.175	2.26	0.49	2.43	3.74	3.73	2.91	6.81	1.88
IDH3G	ENSG00000067829	-0.41	0.51	0.07	-0.52	-0.18	-0.39	-0.28	-1.04	4.05	4.72	4.53	5.65	3.79	2.59	3.83	3.42	3.72	3.17	1.475	1.195	1.73	2.25	1.45	0.9	0.89	1.22	1.68	0.68
RPS6KA2	ENSG00000071242	-1.16	0.51	0.07	-0.01	-2.37	-1.38	-0.26	-1.79	2.19	3.08	0.34	3.44	2.54	1.36	-0.51	-1.89	1.55	1.43	-0.385	-0.445	-2.46	0.04	0.2	-0.33	-3.45	-4.09	-0.49	-1.06
P4HA2	ENSG00000072682	1.82	0.51	0.07	4.5	3.28	0.54	-0.04	0.83	-2.25	0.56	1.44	1.76	0.81	2.63	3.95	1.38	0.18	1.4	-4.825	-2.965	-1.36	-1.64	-1.53	0.94	1.01	-0.82	-1.86	-1.09
ZNF586	ENSG00000083828	0.47	0.51	0.07	0.59	0.31	-1.6	0.5	1.09	0.7	2.07	0.55	2.56	2.32	0.62	1.79	-1.94	1.74	3.08	-1.875	-1.455	-2.25	-0.84	-0.02	-1.07	-1.15	-4.14	-0.3	0.59
BCORL1	ENSG00000085185	-0.49	0.51	0.07	0.39	-0.79	-0.3	-0.75	-0.64	2.11	2.75	1.86	3.16	1.43	1.78	1.1	0.85	0.57	1.06	-0.465	-0.775	-0.94	-0.24	-0.91	0.09	-1.84	-1.35	-1.47	-1.43
USP48	ENSG00000090686	-0.73	0.51	0.07	-1.21	-0.71	-1.43	-0.2	-0.09	5.18	6.22	6.08	6.38	4.57	2.83	4.66	3.79	4.56	4.56	2.605	2.695	3.28	2.98	2.23	1.14	1.72	1.59	2.52	2.07
IL5RA	ENSG00000091181	-0.78	0.51	0.07	1.38	-0.27	-1.31	-1.45	-1.14	-3.32	-2.06	0.52	4.88	3.93	-2.4	-3.06	-1.64	1.29	3.24	-5.895	-5.585	-2.28	1.48	1.59	-4.09	-6	-3.84	-0.75	0.75
SEC23B	ENSG00000101310	-0.53	0.51	0.07	-0.49	0.65	-0.28	-0.8	-1.31	5.51	6.35	7.55	8.01	7.58	4.07	6.48	6.55	5.34	6.78	2.935	2.825	4.75	4.61	5.24	2.38	3.54	4.35	3.3	4.29
MEGF8	ENSG00000105429	-0.89	0.51	0.07	-0.16	-0.49	-1.63	-1.56	-0.61	1.31	0.92	-0.22	1.43	-1.6	0.3	-0.36	-2.74	-2.32	-1.94	-1.265	-2.605	-3.02	-1.97	-3.94	-1.39	-3.3	-4.94	-4.36	-4.43
HBP1	ENSG00000105856	-0.67	0.51	0.07	0.16	-1.12	-1.59	-0.2	-0.59	2.71	4.86	4.16	5.85	3.88	2.1	2.81	1.68	4.03	3.54	0.135	1.335	1.36	2.45	1.54	0.41	-0.13	-0.52	1.99	1.05
LPXN	ENSG00000110031	-0.53	0.51	0.07	-1.71	-0.7	-0.61	-0.28	0.99	2.94	4.14	2.96	3.53	2.82	-0.04	2.61	1.59	1.6	3.51	0.365	0.615	0.16	0.13	0.48	-1.73	-0.33	-0.61	-0.44	1.02
MVK	ENSG00000110921	0.49	0.51	0.07	-0.07	0.76	1.15	0.47	0.24	1.53	2.3	2.07	2.12	2.33	0.62	2.57	2.7	1.26	2.53	-1.045	-1.225	-0.73	-1.28	-0.01	-1.07	-0.37	0.5	-0.78	0.04
PPWD1	ENSG00000113593	-0.44	0.51	0.07	-0.36	-0.4	-0.55	-1.39	0	3.88	4.8	3.73	5.86	3.11	2.61	3.64	2.44	2.36	3.16	1.305	1.275	0.93	2.46	0.77	0.92	0.7	0.24	0.32	0.67
ATP6V0E1	ENSG00000113732	-0.58	0.51	0.07	-0.6	1.77	-1.37	-0.26	-0.88	3.5	3.81	5.56	5.62	5.99	1.92	5.33	3.33	3.72	5.48	0.925	0.285	2.76	2.22	3.65	0.23	2.39	1.13	1.68	2.99
MORC1	ENSG00000114487	-1.57	0.51	0.07	-2.78	-2.78	-2.67	-0.47	2.61	-2.32	2.5	-2.94	2.67	2.92	-6.64	-1.6	-6.64	0.48	4.66	-4.895	-1.025	-5.74	-0.73	0.58	-8.33	-4.54	-8.84	-1.56	2.17
SLC35F5	ENSG00000115084	-0.48	0.51	0.07	-1.34	0.15	-0.27	-0.51	-0.65	3.22	4	4.42	5.19	4.54	0.71	3.51	3.45	2.94	4.17	0.645	0.475	1.62	1.79	2.2	-0.98	0.57	1.25	0.9	1.68
ACVR1	ENSG00000115170	-0.68	0.51	0.07	0.3	-0.44	-1.36	-1.15	-0.69	2.08	2.83	3.92	3.98	2	1.65	1.61	1.7	0.82	1.6	-0.495	-0.695	1.12	0.58	-0.34	-0.04	-1.33	-0.5	-1.22	-0.89
ARID1A	ENSG00000117713	-0.51	0.51	0.07	-0.31	-0.48	0.7	-0.74	-1.41	6.13	7.31	5.87	8.19	6.68	4.92	6.05	5.99	5.61	5.81	3.555	3.785	3.07	4.79	4.34	3.23	3.11	3.79	3.57	3.32
RPA2	ENSG00000117748	0.5	0.51	0.07	0.29	1.33	0.63	0.57	-0.74	1.66	2.73	3.38	3.44	3.47	1.21	3.71	3.41	2.72	3.04	-0.915	-0.795	0.58	0.04	1.13	-0.48	0.77	1.21	0.68	0.55
MMP8	ENSG00000118113	1.97	0.51	0.07	1.36	-1.27	1.02	3.53	5.73	1.56	4.8	0.31	2.09	-0.12	2.46	2.55	0.8	5.57	3.64	-1.015	1.275	-2.49	-1.31	-2.46	0.77	-0.39	-1.4	3.53	1.15
TBC1D15	ENSG00000121749	-0.62	0.51	0.07	-1.52	-0.25	-0.6	0.61	-1	5.07	5.4	5.12	6.05	4.96	2.33	4.42	3.77	5.38	4.36	2.495	1.875	2.32	2.65	2.62	0.64	1.48	1.57	3.34	1.87
GIPC1	ENSG00000123159	0.97	0.51	0.07	1.72	0.63	0.63	-0.44	2.34	0.16	1.65	1.12	1.76	-0.56	1.52	1.75	1.16	-0.4	1.01	-2.415	-1.875	-1.68	-1.64	-2.9	-0.17	-1.19	-1.04	-2.44	-1.48
DTD1	ENSG00000125821	0.62	0.51	0.07	1.01	1.31	0.74	-0.61	0.22	-1.22	-0.25	0.34	0.85	0.69	-0.76	0.7	0.51	-1.56	0.88	-3.795	-3.775	-2.46	-2.55	-1.65	-2.45	-2.24	-1.69	-3.6	-1.61
ADORA2A	ENSG00000128271	0.83	0.51	0.07	0.24	1.03	1.41	-1.12	1.81	0.48	1	1.26	3.44	-4.06	-0.03	1.6	2.18	0.31	-2.84	-2.095	-2.525	-1.54	0.04	-6.4	-1.72	-1.34	-0.02	-1.73	-5.33
PSMG2	ENSG00000128789	0.84	0.51	0.07	0.54	0.97	1.63	1.47	-0.41	1.45	2.93	3.06	2.1	2.6	1.32	3.46	4.24	2.65	2.39	-1.125	-0.595	0.26	-1.3	0.26	-0.37	0.52	2.04	0.61	-0.1
VPS25	ENSG00000131475	0.65	0.51	0.07	0.53	1.09	-0.5	0.75	1.08	1.26	2.64	3.44	2.55	2.66	1.11	3.32	2.2	2.09	3.41	-1.315	-0.885	0.64	-0.85	0.32	-0.58	0.38	0	0.05	0.92
FHOD1	ENSG00000135723	0.4	0.51	0.07	0.95	0.35	0.52	0.21	0.3	1.72	2.88	2.41	1.97	0.26	2.11	2.64	2.32	0.74	0.51	-0.855	-0.645	-0.39	-1.43	-2.08	0.42	-0.3	0.12	-1.3	-1.98
PCNX2	ENSG00000135749	1.02	0.51	0.07	-0.34	0.76	4.34	1.76	0.43	2.81	3.67	-2.12	-2.47	2.26	1.57	3.94	2.12	-1.51	2.59	0.235	0.145	-4.92	-5.87	-0.08	-0.12	1	-0.08	-3.55	0.1
KIAA0368	ENSG00000136813	-0.44	0.51	0.07	-0.99	0.11	-0.42	-0.6	-0.3	4.14	5.75	5.29	6.02	4.48	2.08	5.21	4.15	3.64	4.34	1.565	2.225	2.49	2.62	2.14	0.39	2.27	1.95	1.6	1.85
KIF23	ENSG00000137807	1.13	0.51	0.07	0.89	-0.7	1.99	3.1	0.51	2.61	4.13	0.97	0.86	0.49	2.92	2.6	2.56	3.74	0.86	0.035	0.605	-1.83	-2.54	-1.85	1.23	-0.34	0.36	1.7	-1.63
SECISBP2L	ENSG00000138593	-0.4	0.51	0.07	-0.33	-0.13	-0.82	-0.31	-0.54	3.12	4.54	4.15	5.72	3.95	1.88	3.71	2.55	3.75	3.64	0.545	1.015	1.35	2.32	1.61	0.19	0.77	0.35	1.71	1.15
USP3	ENSG00000140455	-0.43	0.51	0.07	0.15	-0.39	-0.82	-0.31	-0.58	4.1	5.8	3.96	5.63	4.8	3.48	4.65	2.36	3.66	4.48	1.525	2.275	1.16	2.23	2.46	1.79	1.71	0.16	1.62	1.99
CCT5	ENSG00000150753	0.51	0.51	0.07	0.23	1.53	0.66	0.53	0.07	4.75	5.71	5.81	5.08	4.67	4.23	6.93	5.89	4.29	4.76	2.175	2.185	3.01	1.68	2.33	2.54	3.99	3.69	2.25	2.27
AKAP6	ENSG00000151320	-0.99	0.51	0.07	-0.27	-1.74	0.43	-0.96	-2.39	1.58	1.67	-0.43	2.71	1.53	0.43	-1.15	-0.62	-0.18	0.03	-0.995	-1.855	-3.23	-0.69	-0.81	-1.26	-4.09	-2.82	-2.22	-2.46
LPCAT1	ENSG00000153395	0.44	0.51	0.07	0.46	-0.16	0.37	0.62	0.67	1.63	3.82	2.25	2.05	1.62	1.4	2.96	1.99	1.41	2.1	-0.945	0.295	-0.55	-1.35	-0.72	-0.29	0.02	-0.21	-0.63	-0.39
SLC16A1	ENSG00000155380	1.06	0.51	0.07	1.07	1.71	-0.41	2.79	0.23	-0.84	2.46	3.78	2.29	2.81	-0.3	3.9	2.64	4.72	3.01	-3.415	-1.065	0.98	-1.11	0.47	-1.99	0.96	0.44	2.68	0.52
G6PD	ENSG00000160211	0.67	0.51	0.07	1.13	-0.48	0.28	1.22	0.97	2.83	4.75	3.78	3.86	2.47	3.45	3.48	3.43	4.05	3.15	0.255	1.225	0.98	0.46	0.13	1.76	0.54	1.23	2.01	0.66
SHKBP1	ENSG00000160410	0.45	0.51	0.07	0.64	-0.85	0.27	0.87	0.45	4.78	5.9	5.3	4.19	3.74	4.77	4.18	4.93	3.89	4.08	2.205	2.375	2.5	0.79	1.4	3.08	1.24	2.73	1.85	1.59
LRP5	ENSG00000162337	0.61	0.51	0.07	0.93	1.19	0.76	0.25	-3.87	-0.2	1.44	1.42	2.07	-1.18	0.16	2.25	1.61	0.9	-3.64	-2.775	-2.085	-1.38	-1.33	-3.52	-1.53	-0.69	-0.59	-1.14	-6.13
COL6A3	ENSG00000163359	1.11	0.51	0.07	1.75	-3.57	4.52	1.21	0.38	-1	1.03	-3.47	-2.74	-1.51	0.4	-4.06	0.98	-2.56	-1.22	-3.575	-2.495	-6.27	-6.14	-3.85	-1.29	-7	-1.22	-4.6	-3.71
ERAP2	ENSG00000164308	-0.79	0.51	0.07	-0.83	0.06	-1.37	-1.56	-0.25	4.24	5.82	5.66	6.61	6.83	2.38	5.22	3.44	2.87	6.72	1.665	2.295	2.86	3.21	4.49	0.69	2.28	1.24	0.83	4.23
IFI27L1	ENSG00000165948	0.41	0.51	0.07	0.49	0.27	0.68	0.48	-0.28	0.45	1.11	2.94	1.29	1.77	0.26	0.78	3.05	0.44	1.64	-2.125	-2.415	0.14	-2.11	-0.57	-1.43	-2.16	0.85	-1.6	-0.85
ZBTB43	ENSG00000169155	-0.78	0.51	0.07	-1.93	-0.25	-0.77	1.2	-1.31	0.78	2.61	1.7	1.15	1.13	-2.47	1.63	0.15	1.33	0.33	-1.795	-0.915	-1.1	-2.25	-1.21	-4.16	-1.31	-2.05	-0.71	-2.16
UGT8	ENSG00000174607	-1.79	0.51	0.07	0.81	-0.43	-3.06	-1.78	-8.48	-0.1	1.87	1.4	3.72	2.39	0.11	0.67	-2.74	-0.34	-3.06	-2.675	-1.655	-1.4	0.32	0.05	-1.58	-2.27	-4.94	-2.38	-5.55
ZNF552	ENSG00000178935	1.5	0.51	0.07	2.18	0.17	2.33	0.14	2.69	0.87	2.11	0.53	2.05	0.16	2.81	1.66	2.5	0.71	1.96	-1.705	-1.415	-2.27	-1.35	-2.18	1.12	-1.28	0.3	-1.33	-0.53
CXorf38	ENSG00000185753	0.44	0.51	0.07	0.44	-0.14	0.5	0.38	1.96	-2	0.03	-1.29	-0.36	-2.18	-2.25	-0.81	-1.4	-1.36	-0.86	-4.575	-3.495	-4.09	-3.76	-4.52	-3.94	-3.75	-3.6	-3.4	-3.35
ND4L	ENSG00000212907	1.65	0.51	0.07	2.76	0.39	3.06	-2.58	2.9	2.47	1.07	0.1	5.5	-0.29	5.14	0.88	2.89	0.31	1.64	-0.105	-2.455	-2.7	2.1	-2.63	3.45	-2.06	0.69	-1.73	-0.85
NAT6	ENSG00000243477	-0.67	0.51	0.07	-0.24	-0.8	-3.11	-0.84	0.05	-1.43	0.1	-0.86	0.48	-1.56	-2.56	-1.56	-5.06	-2.25	-1.47	-4.005	-3.425	-3.66	-2.92	-3.9	-4.25	-4.5	-7.26	-4.29	-3.96
RALBP1	ENSG00000017797	0.57	0.52	0.07	0.27	0.92	0.3	1.81	0.07	1.98	2.74	1.36	2.34	2.16	1.51	3.21	1.03	3.37	2.26	-0.595	-0.785	-1.44	-1.06	-0.18	-0.18	0.27	-1.17	1.33	-0.23
SPDL1	ENSG00000040275	0.49	0.52	0.07	0.35	0.64	0.22	0.23	1.46	1.73	2.32	1.3	2.04	0.01	1.36	2.44	0.88	0.83	1.01	-0.845	-1.205	-1.5	-1.36	-2.33	-0.33	-0.5	-1.32	-1.21	-1.48
RRP12	ENSG00000052749	0.91	0.52	0.08	1.77	-0.71	1.6	0.42	1.23	4.46	6.04	3.44	5.4	3.08	5.89	4.5	4.59	4.46	3.93	1.885	2.515	0.64	2	0.74	4.2	1.56	2.39	2.42	1.44
SFSWAP	ENSG00000061936	-0.46	0.52	0.08	-0.59	-0.82	-0.72	0.12	-0.23	5.56	7.16	4.82	6.09	3.92	4	5.47	3.33	4.73	3.82	2.985	3.635	2.02	2.69	1.58	2.31	2.53	1.13	2.69	1.33
WDR18	ENSG00000065268	0.51	0.52	0.08	-1.04	0.58	0.82	0.39	0.78	1.43	1.15	1.65	0.86	0.2	-0.69	1.2	1.9	-0.12	0.76	-1.145	-2.375	-1.15	-2.54	-2.14	-2.38	-1.74	-0.3	-2.16	-1.73
FOXJ2	ENSG00000065970	-0.9	0.52	0.08	-1.39	-1.51	-0.23	1.62	-1.8	2.32	2.34	1.38	1.93	1.63	-0.25	-0.18	0.45	2.7	0.52	-0.255	-1.185	-1.42	-1.47	-0.71	-1.94	-3.12	-1.75	0.66	-1.97
KCNAB2	ENSG00000069424	0.6	0.52	0.08	0.52	-0.24	0.44	1.01	1.24	5.65	6.51	4.44	4.05	2.9	5.49	5.53	4.27	3.96	3.75	3.075	2.985	1.64	0.65	0.56	3.8	2.59	2.07	1.92	1.26
FAM135A	ENSG00000082269	-0.83	0.52	0.08	-1.2	-0.27	-4.68	-1.03	0.73	0.55	1.63	0.33	1.99	0.89	-1.79	0.63	-5.64	-1	1.41	-2.025	-1.895	-2.47	-1.41	-1.45	-3.48	-2.31	-7.84	-3.04	-1.08
EPS15	ENSG00000085832	-0.4	0.52	0.08	-0.06	-0.63	-0.41	-0.43	-0.37	5.54	6.43	5.39	7.29	5.18	4.65	4.98	4.25	5.14	4.99	2.965	2.905	2.59	3.89	2.84	2.96	2.04	2.05	3.1	2.5
MCOLN1	ENSG00000090674	1.08	0.52	0.08	1.81	-0.19	0.2	2.42	1.16	3.4	4.5	3.43	3.44	2.66	4.87	3.59	2.99	5.34	3.45	0.825	0.975	0.63	0.04	0.32	3.18	0.65	0.79	3.3	0.96
RBM27	ENSG00000091009	0.61	0.52	0.07	0.54	2.83	0.35	0.95	-0.78	0.03	0.74	3.55	1.55	3.52	-0.1	3.58	3.27	1.37	3.06	-2.545	-2.785	0.75	-1.85	1.18	-1.79	0.64	1.07	-0.67	0.57
SRSF5	ENSG00000100650	-0.42	0.52	0.08	-0.13	-0.62	-0.25	-1.04	-0.31	7.89	8.95	7.69	10.19	6.29	6.91	7.52	6.73	7.19	6.14	5.315	5.425	4.89	6.79	3.95	5.22	4.58	4.53	5.15	3.65
CAB39L	ENSG00000102547	-0.72	0.52	0.08	3.02	-0.27	-1.18	-0.7	-1.75	-1.56	0.14	0.28	1.4	-0.47	1.45	-0.86	-1.74	-1.12	-1.56	-4.135	-3.385	-2.52	-2	-2.81	-0.24	-3.8	-3.94	-3.16	-4.05
SLC7A6OS	ENSG00000103061	-0.43	0.52	0.07	-1.12	-0.52	0.13	-0.34	-0.42	2.39	3.65	1.55	2.87	1.73	0.16	2.34	1.02	0.86	1.51	-0.185	0.125	-1.25	-0.53	-0.61	-1.53	-0.6	-1.18	-1.18	-0.98
PYCARD	ENSG00000103490	0.69	0.52	0.08	-0.96	0.39	0.5	1.18	1.68	1.05	2.45	1.7	0.58	-0.06	-0.97	2.26	1.6	0.73	1.08	-1.525	-1.075	-1.1	-2.82	-2.4	-2.66	-0.68	-0.6	-1.31	-1.41
CCP110	ENSG00000103540	-0.54	0.52	0.08	-2.21	-0.85	-0.23	0.21	-0.53	2.06	3.04	1.43	2.86	0.78	-1.56	1.32	0.5	1.63	0.49	-0.515	-0.485	-1.37	-0.54	-1.56	-3.25	-1.62	-1.7	-0.41	-2
RNASEH2A	ENSG00000104889	0.48	0.52	0.08	0.56	0.54	0.06	1.13	0.2	2.78	3.75	4.66	3.48	3.08	2.67	3.75	4.05	3.55	3.26	0.205	0.225	1.86	0.08	0.74	0.98	0.81	1.85	1.51	0.77
SF3A2	ENSG00000104897	0.4	0.52	0.08	0.36	0.43	0.59	0.42	-0.04	3.69	5.08	3.67	4.64	2.73	3.33	4.94	3.66	3.71	2.75	1.115	1.555	0.87	1.24	0.39	1.64	2	1.46	1.67	0.26
STX10	ENSG00000104915	0.64	0.52	0.08	0.16	0.17	0.4	1.07	1.41	3.52	4.34	3.04	2.61	1.74	2.9	3.89	2.82	2.61	2.7	0.945	0.815	0.24	-0.79	-0.6	1.21	0.95	0.62	0.57	0.21
ISYNA1	ENSG00000105655	-0.44	0.52	0.08	-1.2	-0.53	0.76	-0.31	-0.48	1.14	3.02	0.34	2.09	-2.06	-1.18	1.7	0.54	0.11	-2.32	-1.435	-0.505	-2.46	-1.31	-4.4	-2.87	-1.24	-1.66	-1.93	-4.81
MTPN	ENSG00000105887	0.56	0.52	0.07	0.56	0.87	0.25	1.33	-1.36	2.62	3.84	3.4	2.65	4.13	2.51	4.24	3.01	3	3.3	0.045	0.315	0.6	-0.75	1.79	0.82	1.3	0.81	0.96	0.81
MOSPD3	ENSG00000106330	0.71	0.52	0.08	2.54	0.3	0.64	1.2	-0.47	-1.94	2.07	1.23	1.12	0.77	0.45	1.77	1.28	1.3	0.52	-4.515	-1.455	-1.57	-2.28	-1.57	-1.24	-1.17	-0.92	-0.74	-1.97
RGP1	ENSG00000107185	-0.54	0.52	0.08	-0.31	0.59	-0.87	-0.62	-1	0.75	2.32	2.75	3.05	2.64	-0.45	2.38	1.1	0.63	2.04	-1.825	-1.205	-0.05	-0.35	0.3	-2.14	-0.56	-1.1	-1.41	-0.45
BAG1	ENSG00000107262	0.8	0.52	0.08	1.03	0.38	1.41	1.54	-0.38	5.18	6.08	4.65	5.41	4.55	5.67	5.88	5.57	6.07	4.35	2.605	2.555	1.85	2.01	2.21	3.98	2.94	3.37	4.03	1.86
ACTA2	ENSG00000107796	0.67	0.52	0.08	1.51	-0.21	0.4	1.16	0.49	-0.23	1.29	2.99	0.06	-2.06	0.86	0.37	2.77	0.16	-1.69	-2.805	-2.235	0.19	-3.34	-4.4	-0.83	-2.57	0.57	-1.88	-4.18
DCUN1D4	ENSG00000109184	-0.81	0.52	0.08	-2.2	-0.19	-1.06	-0.09	-0.67	3.09	3.8	3.7	4.25	4	-0.49	2.89	1.83	2.59	3.62	0.515	0.275	0.9	0.85	1.66	-2.18	-0.05	-0.37	0.55	1.13
WFS1	ENSG00000109501	-0.76	0.52	0.08	-0.06	0.06	-1.21	-1.24	-1.33	3.12	3.04	5.09	6.02	5.21	2.23	2.44	3.04	2.73	4.4	0.545	-0.485	2.29	2.62	2.87	0.54	-0.5	0.84	0.69	1.91
UFSP2	ENSG00000109775	-0.44	0.52	0.08	-1.46	2.05	-0.54	-0.44	-0.35	3.31	3.2	4.63	5.06	4.81	0.66	5.08	3.35	2.9	4.63	0.735	-0.325	1.83	1.66	2.47	-1.03	2.14	1.15	0.86	2.14
RNF141	ENSG00000110315	0.41	0.52	0.08	0.39	0.46	0.71	0.38	0	1.4	1.92	2	2.28	2.78	1.08	1.82	2.13	1.28	2.83	-1.175	-1.605	-0.8	-1.12	0.44	-0.61	-1.12	-0.07	-0.76	0.34
IL10RA	ENSG00000110324	-0.42	0.52	0.08	-0.41	-0.59	-0.8	-0.26	0.14	5.73	6.4	6.02	6.57	2.7	4.4	5	4.44	4.67	2.84	3.155	2.875	3.22	3.17	0.36	2.71	2.06	2.24	2.63	0.35
MCM3	ENSG00000112118	0.84	0.52	0.07	1.49	-0.11	1.9	0.26	0.69	5.7	5.95	4.49	5.04	2.97	6.77	5.15	5.97	3.87	3.47	3.125	2.425	1.69	1.64	0.63	5.08	2.21	3.77	1.83	0.98
CCNC	ENSG00000112237	-0.44	0.52	0.08	-0.44	1.54	-0.3	-0.58	-0.94	2.04	3.66	5.42	4.92	4.97	0.67	4.89	4.41	2.57	4.41	-0.535	0.135	2.62	1.52	2.63	-1.02	1.95	2.21	0.53	1.92
WASF1	ENSG00000112290	1.77	0.52	0.08	2.71	0.32	2.73	4.18	-1.62	-3.64	-1.29	-3.64	-6.64	-4.64	-1.03	-1.56	-1.22	-2.25	-5.64	-6.215	-4.815	-6.44	-10.04	-6.98	-2.72	-4.5	-3.42	-4.29	-8.13
SPARC	ENSG00000113140	1.4	0.52	0.07	2.81	1.32	2.53	0.89	-0.53	1.84	4.45	3.09	1.94	0.24	4.58	5.42	5.29	1.68	-0.06	-0.735	0.925	0.29	-1.46	-2.1	2.89	2.48	3.09	-0.36	-2.55
GABRG2	ENSG00000113327	1.78	0.52	0.08	2.76	2.22	4.98	-1.56	0.36	-2	0.96	-3.32	0.42	3.37	0.68	3.04	1.65	-3.32	3.65	-4.575	-2.565	-6.12	-2.98	1.03	-1.01	0.1	-0.55	-5.36	1.16
PDCD10	ENSG00000114209	0.5	0.52	0.08	0.21	0.38	0.64	1.89	0.22	3.73	5.62	4.75	5.41	4.29	3.17	5.42	4.8	6.56	4.48	1.155	2.095	1.95	2.01	1.95	1.48	2.48	2.6	4.52	1.99
CYTIP	ENSG00000115165	-0.74	0.52	0.08	-1.28	-0.37	-1.94	-0.58	0.73	5.49	6.81	6.92	6.34	5.19	3.06	5.69	4.05	3.99	5.72	2.915	3.285	4.12	2.94	2.85	1.37	2.75	1.85	1.95	3.23
DOK1	ENSG00000115325	0.44	0.52	0.08	0.35	-0.67	0.56	1.15	0.4	1.76	2.25	0.79	0.41	0.06	1.4	0.76	0.75	0.51	0.37	-0.815	-1.275	-2.01	-2.99	-2.28	-0.29	-2.18	-1.45	-1.53	-2.12
CYP20A1	ENSG00000119004	-0.96	0.52	0.08	-1.66	-0.28	-4.59	-0.72	0.22	3.83	3.62	2.69	4.66	4.58	0.92	2.61	-3.18	2.1	4.77	1.255	0.095	-0.11	1.26	2.24	-0.77	-0.33	-5.38	0.06	2.28
ARAP3	ENSG00000120318	2.38	0.52	0.08	0.57	-1.19	3.17	4.35	5	-0.07	0.99	-3.06	-5.06	-4.64	-0.17	-1.15	-0.14	-0.42	-1.36	-2.645	-2.535	-5.86	-8.46	-6.98	-1.86	-4.09	-2.34	-2.46	-3.85
DCAF10	ENSG00000122741	0.54	0.52	0.07	0.73	0.43	0.12	1.39	0.21	1.98	3.17	3.31	3.13	2.66	2.09	3.04	2.77	3.56	2.84	-0.595	-0.355	0.51	-0.27	0.32	0.4	0.1	0.57	1.52	0.35
KBTBD4	ENSG00000123444	0.68	0.52	0.08	2.89	0.88	0.92	0.24	-0.37	-4.06	1.07	0.65	0.63	0.99	-1.22	1.49	1.02	-0.56	0.8	-6.635	-2.455	-2.15	-2.77	-1.35	-2.91	-1.45	-1.18	-2.6	-1.69
IQSEC2	ENSG00000124313	-1.13	0.52	0.08	0.97	-1.92	-0.24	-1.49	-2.68	-0.29	1.2	0.57	1.58	1.5	0.12	-1.84	-0.38	-2.06	-0.18	-2.865	-2.325	-2.23	-1.82	-0.84	-1.57	-4.78	-2.58	-4.1	-2.67
RUNX2	ENSG00000124813	0.9	0.52	0.08	0.23	1.51	3.55	0.59	-0.08	2.57	4.03	-0.71	1.7	-2	2.04	5.23	2.63	1.01	-2	-0.005	0.505	-3.51	-1.7	-4.34	0.35	2.29	0.43	-1.03	-4.49
RTN2	ENSG00000125744	1.89	0.52	0.07	1.88	1.68	3.44	-0.98	3.43	-0.45	0.06	-0.54	3.01	-4.06	1.1	1.47	2.69	0.08	-1.79	-3.025	-3.465	-3.34	-0.39	-6.4	-0.59	-1.47	0.49	-1.96	-4.28
SNRPB	ENSG00000125835	0.54	0.52	0.08	-2.15	0.83	0.52	1.2	0.26	1.93	3.2	3.47	2.36	2.82	-1.6	3.57	3.39	2.53	3.04	-0.645	-0.325	0.67	-1.04	0.48	-3.29	0.63	1.19	0.49	0.55
CHAC1	ENSG00000128965	0.99	0.52	0.08	2.63	1.32	-2.04	0.26	1.4	-2.94	1.18	5.47	2.67	1.89	-0.43	2.14	2.49	1.51	2.84	-5.515	-2.345	2.67	-0.73	-0.45	-2.12	-0.8	0.29	-0.53	0.35
SPCS3	ENSG00000129128	-0.48	0.52	0.08	-1.84	1.18	-0.3	-0.57	-0.57	3.52	4.57	7.01	6.51	7.34	0.38	5.36	6	4.17	7.02	0.945	1.045	4.21	3.11	5	-1.31	2.42	3.8	2.13	4.53
FBXO21	ENSG00000135108	-0.54	0.52	0.07	-0.2	-0.99	0.27	-0.83	-0.82	1.06	3.26	2.21	2.99	2.25	-0.01	1.37	1.84	0.29	1.77	-1.515	-0.265	-0.59	-0.41	-0.09	-1.7	-1.57	-0.36	-1.75	-0.72
ALPK3	ENSG00000136383	-0.88	0.52	0.08	-0.13	-1.31	-0.57	-0.19	-2.2	-0.62	-1.03	-4.32	-3.84	-2.94	-1.6	-3.32	-5.64	-5.64	-4.32	-3.195	-4.555	-7.12	-7.24	-5.28	-3.29	-6.26	-7.84	-7.68	-6.81
BIN1	ENSG00000136717	-1.12	0.52	0.08	-1.92	-0.61	-0.82	2.73	-3.83	3.79	3.92	3.68	-2.4	3.79	0.56	2.49	2.07	-0.06	1.36	1.215	0.395	0.88	-5.8	1.45	-1.13	-0.45	-0.13	-2.1	-1.13
PSMB7	ENSG00000136930	0.61	0.52	0.08	0.04	1.8	0.68	0.7	0.19	3.02	3.92	5	4.19	4.11	2.26	5.48	5.09	3.65	4.29	0.445	0.395	2.2	0.79	1.77	0.57	2.54	2.89	1.61	1.8
DCTN3	ENSG00000137100	0.55	0.52	0.08	0.21	0.9	-0.02	1.58	0.41	1.21	2.82	3.3	2.29	3.25	0.66	3.27	2.6	3	3.57	-1.365	-0.705	0.5	-1.11	0.91	-1.03	0.33	0.4	0.96	1.08
IFI44	ENSG00000137965	-1.26	0.52	0.08	-2.16	-0.3	-1.56	-2.95	3.47	2.9	4.98	0.75	5.61	2.38	-0.64	3.94	-1.69	-0.1	4.67	0.325	1.455	-2.05	2.21	0.04	-2.33	1	-3.89	-2.14	2.18
ARHGAP24	ENSG00000138639	0.6	0.52	0.08	0.78	-1.97	1.26	0.22	0.87	1.53	3.56	-0.79	3.33	-1.56	1.7	0.45	-0.03	2.11	-0.94	-1.045	0.035	-3.59	-0.07	-3.9	0.01	-2.49	-2.23	0.07	-3.43
KIAA1109	ENSG00000138688	-0.5	0.52	0.08	-0.66	-1.01	-0.69	-0.22	0.96	4.69	5.38	3.86	5.21	3.24	3.04	3.46	2.41	3.37	3.91	2.115	1.855	1.06	1.81	0.9	1.35	0.52	0.21	1.33	1.42
KIF21A	ENSG00000139116	-1.08	0.52	0.08	-2.13	-0.21	-1.58	-1.79	0.3	1.95	2.41	4.26	5.08	1.68	-1.56	1.49	1.8	1.01	1.92	-0.625	-1.115	1.46	1.68	-0.66	-3.25	-1.45	-0.4	-1.03	-0.57
SCCPDH	ENSG00000143653	0.79	0.52	0.07	0.75	1.3	-0.89	3.2	0.3	1.24	1.79	-1.15	-2.18	2.3	1.38	2.72	-2.84	0.82	2.55	-1.335	-1.735	-3.95	-5.58	-0.04	-0.31	-0.22	-5.04	-1.22	0.06
CDKAL1	ENSG00000145996	-0.45	0.52	0.08	-0.71	-0.41	0.03	-0.89	-0.28	2.15	3.53	2.77	3.78	2.45	0.44	2.36	2.12	0.99	2.32	-0.425	0.005	-0.03	0.38	0.11	-1.25	-0.58	-0.08	-1.05	-0.17
NFKBIE	ENSG00000146232	0.5	0.52	0.08	-0.38	0.72	2.03	0.26	0.53	1.6	1.56	-0.01	1.01	0.28	0.31	1.78	1.62	-0.15	0.67	-0.975	-1.965	-2.81	-2.39	-2.06	-1.38	-1.16	-0.58	-2.19	-1.82
CASK	ENSG00000147044	-0.54	0.52	0.07	-2.31	-0.24	-0.65	-0.73	0.18	4.68	4.59	4.34	5.18	3.87	0.95	3.62	2.93	2.61	4.04	2.105	1.065	1.54	1.78	1.53	-0.74	0.68	0.73	0.57	1.55
ACRC	ENSG00000147174	-0.48	0.52	0.08	-0.69	-1.38	-0.41	0.47	-0.34	4.18	3.76	2.38	2.96	1.22	2.49	1.38	1.24	2.1	1.05	1.605	0.235	-0.42	-0.44	-1.12	0.8	-1.56	-0.96	0.06	-1.44
SESN3	ENSG00000149212	1.88	0.52	0.08	0.32	-0.41	1.88	4.67	2.94	3.49	3.25	-1.29	-0.27	-2.74	3.08	2.07	0.18	4.82	-0.79	0.915	-0.275	-4.09	-3.67	-5.08	1.39	-0.87	-2.02	2.78	-3.28
DSN1	ENSG00000149636	-0.59	0.52	0.08	-0.75	-1	-0.43	0.54	-1.01	2.14	3.15	2.71	2.56	2.68	0.38	1.24	1.55	1.8	2.08	-0.435	-0.375	-0.09	-0.84	0.34	-1.31	-1.7	-0.65	-0.24	-0.41
YTHDF1	ENSG00000149658	-0.46	0.52	0.08	-0.4	0.25	-0.37	-0.71	-0.86	0.03	1.72	1.4	2.18	0.93	-1.29	1.37	0.3	-0.36	0.42	-2.545	-1.805	-1.4	-1.22	-1.41	-2.98	-1.57	-1.9	-2.4	-2.07
ZFP36L2	ENSG00000152518	-0.59	0.52	0.08	-0.89	-0.85	-0.99	-0.12	-0.1	2.58	4.09	2.74	3.85	1.69	0.64	2.38	0.94	2.15	1.67	0.005	0.565	-0.06	0.45	-0.65	-1.05	-0.56	-1.26	0.11	-0.82
INO80C	ENSG00000153391	0.7	0.52	0.08	1.2	0.41	1.92	0.34	-0.16	1.81	3.26	2.62	3.29	2.03	2.52	3.1	4.12	2.23	1.97	-0.765	-0.265	-0.18	-0.11	-0.31	0.83	0.16	1.92	0.19	-0.52
NUS1	ENSG00000153989	-0.43	0.52	0.07	-0.48	0.79	-0.9	-0.48	-0.33	2.22	2.07	3.61	3.07	3.43	0.8	2.38	1.92	0.86	3.26	-0.355	-1.455	0.81	-0.33	1.09	-0.89	-0.56	-0.28	-1.18	0.77
SLC25A28	ENSG00000155287	-0.72	0.52	0.07	-0.56	-1.23	-1.32	-0.78	0.8	3.66	5.62	4.19	5.54	2.76	2.13	3.43	2.01	2.9	3.33	1.085	2.095	1.39	2.14	0.42	0.44	0.49	-0.19	0.86	0.84
MFSD14A	ENSG00000156875	-0.77	0.52	0.08	0.46	-0.79	-3.06	-0.24	-1.27	0.59	3.62	3.72	5.47	3.47	0.37	1.98	-0.42	3.59	2.7	-1.985	0.095	0.92	2.07	1.13	-1.32	-0.96	-2.62	1.55	0.21
VMA21	ENSG00000160131	0.7	0.52	0.08	2.46	1.16	-0.61	0.5	0.45	-0.62	2.21	3.11	2.28	2.77	1.67	2.98	1.75	1.45	3.11	-3.195	-1.315	0.31	-1.12	0.43	-0.02	0.04	-0.45	-0.59	0.62
SLC30A7	ENSG00000162695	-0.59	0.52	0.08	-1.44	0.57	-0.2	-0.72	-0.86	1.79	2.13	3.55	2.63	3.75	-0.84	2.17	2.65	0.08	3.24	-0.785	-1.395	0.75	-0.77	1.41	-2.53	-0.77	0.45	-1.96	0.75
ZNF496	ENSG00000162714	0.64	0.52	0.08	1.08	0.78	1.37	-0.93	0.22	1.57	3.31	1.2	2.37	0.77	2.12	3.61	2.08	-0.47	0.96	-1.005	-0.215	-1.6	-1.03	-1.57	0.43	0.67	-0.12	-2.51	-1.53
BBS5	ENSG00000163093	-0.88	0.52	0.08	1.39	-0.22	-2.05	-1.35	-1.2	-0.06	0.86	-1.32	0.12	-0.06	0.88	-0.09	-4.32	-3.32	-0.79	-2.635	-2.665	-4.12	-3.28	-2.4	-0.81	-3.03	-6.52	-5.36	-3.28
FYCO1	ENSG00000163820	-0.55	0.52	0.07	-0.92	-0.46	-1.02	-0.14	-0.22	3.61	3.79	2.96	3.35	2.11	1.64	2.55	1.13	1.62	2.01	1.035	0.265	0.16	-0.05	-0.23	-0.05	-0.39	-1.07	-0.42	-0.48
AGGF1	ENSG00000164252	0.48	0.52	0.08	1	0.53	0.69	-0.57	0.23	1.03	2.52	1.56	2.68	1.67	1.48	2.5	1.67	0.33	1.86	-1.545	-1.005	-1.24	-0.72	-0.67	-0.21	-0.44	-0.53	-1.71	-0.63
NSD1	ENSG00000165671	-0.44	0.52	0.08	-1.59	-0.39	-0.51	-0.42	0.86	5.65	6.92	4.53	6.74	3.86	2.83	5.78	3.28	4.61	4.47	3.075	3.395	1.73	3.34	1.52	1.14	2.84	1.08	2.57	1.98
STK32C	ENSG00000165752	0.75	0.52	0.08	0.79	-2.06	1.38	0.62	1.28	0.23	1.48	-0.92	-0.14	-2	0.41	-1.74	-0.03	-0.79	-1.12	-2.345	-2.045	-3.72	-3.54	-4.34	-1.28	-4.68	-2.23	-2.83	-3.61
FRS2	ENSG00000166225	-0.42	0.52	0.08	-0.49	0.06	-1.08	-0.44	-0.34	1.49	2.26	1.94	3.28	2.16	0.06	1.66	0.04	1.13	1.99	-1.085	-1.265	-0.86	-0.12	-0.18	-1.63	-1.28	-2.16	-0.91	-0.5
CYB5A	ENSG00000166347	1.5	0.52	0.08	0.27	2.05	1.92	3.88	-0.61	3.57	2.95	3.53	0.15	4.56	3.09	4.81	5.04	4.12	4.22	0.995	-0.575	0.73	-3.25	2.22	1.4	1.87	2.84	2.08	1.73
PLK1	ENSG00000166851	1.62	0.52	0.07	0.36	0.31	3.4	3.63	0.38	3.25	3.97	2.34	0.97	2.04	2.9	3.68	5.52	4.6	2.33	0.675	0.445	-0.46	-2.43	-0.3	1.21	0.74	3.32	2.56	-0.16
TUBA1A	ENSG00000167552	1.08	0.52	0.08	0.79	-0.8	1.9	3.11	0.55	4.97	6.42	3.94	2.37	2.92	5.15	4.77	5.43	5.25	3.33	2.395	2.895	1.14	-1.03	0.58	3.46	1.83	3.23	3.21	0.84
BEST1	ENSG00000167995	1.37	0.52	0.08	1.31	-1.43	0.35	2.44	3.78	-0.04	2.52	1.74	-0.89	-2.56	0.8	0.08	1.46	1.04	-0.06	-2.615	-1.005	-1.06	-4.29	-4.9	-0.89	-2.86	-0.74	-1	-2.55
KBTBD2	ENSG00000170852	0.44	0.52	0.08	-0.18	0.26	0.58	1.29	0.48	1.47	3.13	1.73	2.14	1.13	0.43	2.79	1.72	2.44	1.49	-1.105	-0.395	-1.07	-1.26	-1.21	-1.26	-0.15	-0.48	0.4	-1
MORN4	ENSG00000171160	0.88	0.52	0.08	0.42	1.54	2.72	-0.45	0.67	-1.56	-2.84	-1.6	-2.47	-1.74	-1.84	-1.6	0.81	-4.64	-1.25	-4.135	-6.365	-4.4	-5.87	-4.08	-3.53	-4.54	-1.39	-6.68	-3.74
MAL	ENSG00000172005	-1.78	0.52	0.08	-1.7	-0.49	-4.63	4.25	-3.16	0.23	-0.01	2.6	-2.74	-3.64	-2.74	-1.29	-3.32	1.76	-5.64	-2.345	-3.535	-0.2	-6.14	-5.98	-4.43	-4.23	-5.52	-0.28	-8.13
CYCS	ENSG00000172115	0.49	0.52	0.07	0.26	1.75	0.6	-0.25	0.62	4.29	6.24	6.73	6.9	6.52	3.81	7.74	6.73	5.01	6.97	1.715	2.715	3.93	3.5	4.18	2.12	4.8	4.53	2.97	4.48
CEBPB	ENSG00000172216	0.85	0.52	0.08	1.34	-0.21	0.95	1.98	0.18	0.5	1.79	2.07	0.58	0.07	1.38	0.86	2.48	1.86	0.24	-2.075	-1.735	-0.73	-2.82	-2.27	-0.31	-2.08	0.28	-0.18	-2.25
KDM2A	ENSG00000173120	-0.4	0.52	0.08	-0.26	-0.53	-0.41	-0.67	0.32	5.34	6.34	4.89	6.85	3.99	4.19	5.02	3.74	4.37	4.24	2.765	2.815	2.09	3.45	1.65	2.5	2.08	1.54	2.33	1.75
DENND6A	ENSG00000174839	-0.71	0.52	0.07	-1.59	-0.67	-0.33	0.27	-1.23	3.96	5.21	3.75	3.82	3.6	1.13	3.72	2.7	2.66	2.85	1.385	1.685	0.95	0.42	1.26	-0.56	0.78	0.5	0.62	0.36
RNPEP	ENSG00000176393	0.53	0.52	0.08	0.88	0.53	1.29	-0.16	0.18	2.86	4.07	3.67	4.64	3.35	3.16	4.06	4.46	2.87	3.52	0.285	0.545	0.87	1.24	1.01	1.47	1.12	2.26	0.83	1.03
CTC1	ENSG00000178971	-0.62	0.52	0.08	-2.47	-0.24	-0.95	-0.67	0.43	4.9	5.16	4.21	6.11	4.25	0.96	4.19	2.45	3.63	4.58	2.325	1.635	1.41	2.71	1.91	-0.73	1.25	0.25	1.59	2.09
PACS2	ENSG00000179364	-0.39	0.52	0.07	-0.06	-0.51	-0.65	-0.44	-0.25	3.8	4.19	3.01	3.65	2.87	2.91	2.89	1.6	1.5	2.76	1.225	0.665	0.21	0.25	0.53	1.22	-0.05	-0.6	-0.54	0.27
HIST1H2BC	ENSG00000180596	0.96	0.52	0.08	0.21	0.26	1.72	2.83	0.16	7.09	8.69	7.58	6.73	7.99	6.54	8.34	8.85	9.21	8.15	4.515	5.165	4.78	3.33	5.65	4.85	5.4	6.65	7.17	5.66
MAP6D1	ENSG00000180834	-0.48	0.52	0.07	-0.66	-0.27	-1.25	0.46	-0.51	-2.18	-0.06	-1.56	-2.18	-2.56	-3.84	-1.06	-3.64	-3.06	-2.84	-4.755	-3.585	-4.36	-5.58	-4.9	-5.53	-4	-5.84	-5.1	-5.33
SGSH	ENSG00000181523	-0.4	0.52	0.08	-0.48	-0.24	-0.8	-0.48	-0.01	4.29	4.64	4.95	4.25	1.49	2.87	3.67	3.37	2.04	1.53	1.715	1.115	2.15	0.85	-0.85	1.18	0.73	1.17	0	-0.96
ZNF101	ENSG00000181896	0.4	0.52	0.08	-2.4	0.58	0.49	0.29	0.47	3.74	3.29	1.7	2.28	0.77	-0.1	3.34	1.58	1.16	1.12	1.165	-0.235	-1.1	-1.12	-1.57	-1.79	0.4	-0.62	-0.88	-1.37
SNRPE	ENSG00000182004	0.54	0.52	0.08	0.44	3.73	0.82	0.37	-0.57	3.44	2.62	4.92	4.4	6.05	3.18	6.57	5.17	3.4	5.74	0.865	-0.905	2.12	1	3.71	1.49	3.63	2.97	1.36	3.25
CSF1R	ENSG00000182578	0.7	0.52	0.08	1.18	-0.2	0.53	2.66	0.32	3.23	4.83	1.13	0.26	-0.01	3.9	3.92	1.06	2.51	0.24	0.655	1.305	-1.67	-3.14	-2.35	2.21	0.98	-1.14	0.47	-2.25
COL18A1	ENSG00000182871	2.34	0.52	0.07	0.49	-3.41	2.74	4.13	5.69	4.61	4.14	-1.79	-1.56	-5.06	4.41	-0.74	0.64	2.78	-1.32	2.035	0.615	-4.59	-4.96	-7.4	2.72	-3.68	-1.56	0.74	-3.81
DIABLO	ENSG00000184047	0.56	0.52	0.07	1.57	0.86	0.41	0.39	-0.68	2.8	4.74	4.49	4.71	4.4	3.98	5.14	4.28	3.73	4.01	0.225	1.215	1.69	1.31	2.06	2.29	2.2	2.08	1.69	1.52
RNPC3	ENSG00000185946	-0.91	0.52	0.08	-1.64	-1	-1.6	-0.78	1.09	4.91	5.47	3.2	5.24	3.41	2.03	3.57	0.72	2.61	4.17	2.335	1.945	0.4	1.84	1.07	0.34	0.63	-1.48	0.57	1.68
SPIN4	ENSG00000186767	0.71	0.52	0.07	0.32	0.08	0.59	1.33	1.22	-1.84	-1.22	-2.32	-1.79	-2.4	-2.25	-1.79	-2.32	-1.43	-1.56	-4.415	-4.745	-5.12	-5.19	-4.74	-3.94	-4.73	-4.52	-3.47	-4.05
TMEM201	ENSG00000188807	-0.4	0.52	0.08	-0.49	-0.33	-0.39	-0.04	-0.85	-1.12	-0.14	-1.29	-1.15	-2.56	-2.56	-1.22	-2.4	-2.74	-3.06	-3.695	-3.665	-4.09	-4.55	-4.9	-4.25	-4.16	-4.6	-4.78	-5.55
SLC22A4	ENSG00000197208	0.56	0.52	0.08	0.83	-2.64	0.4	3.57	0.46	1.96	3.35	0.16	0.33	-1.43	2.2	-0.58	-0.06	3.86	-1.09	-0.615	-0.175	-2.64	-3.07	-3.77	0.51	-3.52	-2.26	1.82	-3.58
OSTC	ENSG00000198856	-0.61	0.52	0.08	-2.06	2.74	-0.28	-0.61	-0.94	5.04	3.06	6.6	5.61	6.69	1.63	5.78	5.62	3.21	6.13	2.465	-0.465	3.8	2.21	4.35	-0.06	2.84	3.42	1.17	3.64
RASGEF1A	ENSG00000198915	-2.66	0.52	0.08	-4.9	-0.62	-2.54	-0.34	-4.91	0.37	-0.4	1	1.02	-1.51	-6.64	-1.84	-2.56	-1	-4.64	-2.205	-3.925	-1.8	-2.38	-3.85	-8.33	-4.78	-4.76	-3.04	-7.13
RNA5S12	ENSG00000199270	0.9	0.52	0.08	1.32	0.3	1.09	-1.08	7.46	6.29	4.03	6.19	7.65	2.25	7.15	3.73	6.75	4.59	7.13	3.715	0.505	3.39	4.25	-0.09	5.46	0.79	4.55	2.55	4.64
RNA5S11	ENSG00000199334	0.9	0.52	0.08	1.32	0.3	1.09	-1.08	7.46	6.29	4.03	6.19	7.65	2.25	7.15	3.73	6.75	4.59	7.13	3.715	0.505	3.39	4.25	-0.09	5.46	0.79	4.55	2.55	4.64
RNA5S3	ENSG00000199337	0.9	0.52	0.08	1.32	0.3	1.09	-1.08	7.46	6.29	4.03	6.19	7.65	2.25	7.15	3.73	6.75	4.59	7.13	3.715	0.505	3.39	4.25	-0.09	5.46	0.79	4.55	2.55	4.64
RNA5S1	ENSG00000199352	0.9	0.52	0.08	1.32	0.3	1.09	-1.08	7.46	6.29	4.03	6.19	7.65	2.25	7.15	3.73	6.75	4.59	7.13	3.715	0.505	3.39	4.25	-0.09	5.46	0.79	4.55	2.55	4.64
RNA5S5	ENSG00000199396	0.9	0.52	0.08	1.32	0.3	1.09	-1.08	7.46	6.29	4.03	6.19	7.65	2.25	7.15	3.73	6.75	4.59	7.13	3.715	0.505	3.39	4.25	-0.09	5.46	0.79	4.55	2.55	4.64
RNA5S10	ENSG00000199910	0.9	0.52	0.08	1.32	0.3	1.09	-1.08	7.46	6.29	4.03	6.19	7.65	2.25	7.15	3.73	6.75	4.59	7.13	3.715	0.505	3.39	4.25	-0.09	5.46	0.79	4.55	2.55	4.64
RNA5S8	ENSG00000200343	0.9	0.52	0.08	1.32	0.3	1.09	-1.08	7.46	6.29	4.03	6.19	7.65	2.25	7.15	3.73	6.75	4.59	7.13	3.715	0.505	3.39	4.25	-0.09	5.46	0.79	4.55	2.55	4.64
RNA5S17	ENSG00000200370	0.9	0.52	0.08	1.32	0.3	1.09	-1.08	7.46	6.29	4.03	6.19	7.65	2.25	7.15	3.73	6.75	4.59	7.13	3.715	0.505	3.39	4.25	-0.09	5.46	0.79	4.55	2.55	4.64
RNA5S4	ENSG00000200381	0.9	0.52	0.08	1.32	0.3	1.09	-1.08	7.46	6.29	4.03	6.19	7.65	2.25	7.15	3.73	6.75	4.59	7.13	3.715	0.505	3.39	4.25	-0.09	5.46	0.79	4.55	2.55	4.64
RNA5S6	ENSG00000200624	0.9	0.52	0.08	1.32	0.3	1.09	-1.08	7.46	6.29	4.03	6.19	7.65	2.25	7.15	3.73	6.75	4.59	7.13	3.715	0.505	3.39	4.25	-0.09	5.46	0.79	4.55	2.55	4.64
RNA5S14	ENSG00000201355	0.9	0.52	0.08	1.32	0.3	1.09	-1.08	7.46	6.29	4.03	6.19	7.65	2.25	7.15	3.73	6.75	4.59	7.13	3.715	0.505	3.39	4.25	-0.09	5.46	0.79	4.55	2.55	4.64
RNA5S2	ENSG00000201588	0.9	0.52	0.08	1.32	0.3	1.09	-1.08	7.46	6.29	4.03	6.19	7.65	2.25	7.15	3.73	6.75	4.59	7.13	3.715	0.505	3.39	4.25	-0.09	5.46	0.79	4.55	2.55	4.64
RNA5S15	ENSG00000201925	0.9	0.52	0.08	1.32	0.3	1.09	-1.08	7.46	6.29	4.03	6.19	7.65	2.25	7.15	3.73	6.75	4.59	7.13	3.715	0.505	3.39	4.25	-0.09	5.46	0.79	4.55	2.55	4.64
RNA5S16	ENSG00000202257	0.9	0.52	0.08	1.32	0.3	1.09	-1.08	7.46	6.29	4.03	6.19	7.65	2.25	7.15	3.73	6.75	4.59	7.13	3.715	0.505	3.39	4.25	-0.09	5.46	0.79	4.55	2.55	4.64
RNA5S7	ENSG00000202521	0.9	0.52	0.08	1.32	0.3	1.09	-1.08	7.46	6.29	4.03	6.19	7.65	2.25	7.15	3.73	6.75	4.59	7.13	3.715	0.505	3.39	4.25	-0.09	5.46	0.79	4.55	2.55	4.64
RNA5S13	ENSG00000202526	0.9	0.52	0.08	1.32	0.3	1.09	-1.08	7.46	6.29	4.03	6.19	7.65	2.25	7.15	3.73	6.75	4.59	7.13	3.715	0.505	3.39	4.25	-0.09	5.46	0.79	4.55	2.55	4.64
PRR13	ENSG00000205352	0.39	0.52	0.08	0.29	0.53	0.02	0.36	0.71	4.01	5.01	4.63	4.86	3.65	3.56	4.99	3.97	3.84	4.16	1.435	1.485	1.83	1.46	1.31	1.87	2.05	1.77	1.8	1.67
ASIC3	ENSG00000213199	-1.12	0.52	0.08	-1.96	-2.21	-1.58	-0.41	3.58	1.5	3.04	-0.6	-0.07	-4.06	-1.79	-0.36	-3.06	-2.18	-1.69	-1.075	-0.485	-3.4	-3.47	-6.4	-3.48	-3.3	-5.26	-4.22	-4.18
SNORA77	ENSG00000221643	1.18	0.52	0.08	1.44	-2.07	2.74	0.29	2.06	5.24	5.84	1.98	2.9	0.94	6.25	2.62	4.42	1.77	2.32	2.665	2.315	-0.82	-0.5	-1.4	4.56	-0.32	2.22	-0.27	-0.17
FAM185A	ENSG00000222011	-0.55	0.52	0.08	-0.87	-0.21	-1.12	-0.69	0.96	1.76	3.66	1.81	3.1	0.66	-0.15	2.73	-0.14	0.58	1.33	-0.815	0.135	-0.99	-0.3	-1.68	-1.84	-0.21	-2.34	-1.46	-1.16
SCARNA13	ENSG00000252481	0.77	0.52	0.07	1.31	-1.06	1.98	0.66	0.35	10.78	10.18	8.74	9.13	7.52	11.62	8.2	10.32	8.53	7.79	8.205	6.655	5.94	5.73	5.18	9.93	5.26	8.12	6.49	5.3
PSMA3-AS1	ENSG00000257621	-0.69	0.52	0.07	-0.3	-0.92	-4.55	-0.84	1.81	-0.49	1.31	-0.81	1.64	-1.74	-1.69	-0.49	-6.64	-1.09	-0.51	-3.065	-2.215	-3.61	-1.76	-4.08	-3.38	-3.43	-8.84	-3.13	-3
MRM1	ENSG00000278619	1.22	0.52	0.08	2.23	1.11	0.44	0.08	2.22	-5.06	-1.74	-1.89	-1.06	-4.32	-3.06	-1.03	-2.06	-2.47	-2.84	-7.635	-5.265	-4.69	-4.46	-6.66	-4.75	-3.97	-4.26	-4.51	-5.33
AK2	ENSG00000004455	0.51	0.53	0.08	1.02	0.2	0.42	0.06	0.84	5.27	6.58	6.3	6.36	5.07	5.75	6.16	6.1	4.91	5.66	2.695	3.055	3.5	2.96	2.73	4.06	3.22	3.9	2.87	3.17
CD4	ENSG00000010610	1.45	0.53	0.08	0.45	-0.43	2.64	0.77	4.55	3.28	3.22	2.39	1.36	-3.84	3.03	2.02	4.71	0.92	-0.84	0.705	-0.305	-0.41	-2.04	-6.18	1.34	-0.92	2.51	-1.12	-3.33
PQLC2	ENSG00000040487	-0.73	0.53	0.08	0.14	-1.07	-3.95	-0.21	-0.74	0.75	1.58	0.82	2.18	0.26	0.11	-0.42	-4.32	0.34	-0.17	-1.825	-1.945	-1.98	-1.22	-2.08	-1.58	-3.36	-6.52	-1.7	-2.66
LCP2	ENSG00000043462	1.72	0.53	0.08	0.13	-0.29	2.79	3.18	2.78	5.43	6.59	0.92	0.71	1.82	4.78	5.56	3.41	3.7	3.67	2.855	3.065	-1.88	-2.69	-0.52	3.09	2.62	1.21	1.66	1.18
GOPC	ENSG00000047932	-0.62	0.53	0.08	-1.55	0.19	-0.17	-1.07	-0.53	0.45	0.93	0.77	1.45	0.24	-2.32	0.5	-0.1	-1.6	-0.06	-2.125	-2.595	-2.03	-1.95	-2.1	-4.01	-2.44	-2.3	-3.64	-2.55
USP36	ENSG00000055483	-0.39	0.53	0.08	-0.4	-0.39	-0.21	-0.8	-0.21	4.79	5.71	4.38	5.82	3.41	3.47	4.55	3.46	3.15	3.32	2.215	2.185	1.58	2.42	1.07	1.78	1.61	1.26	1.11	0.83
PPP1R12A	ENSG00000058272	-0.42	0.53	0.08	-0.58	-0.66	-0.38	-0.37	1.17	6.79	7.54	5.35	7.95	5.11	5.24	6.06	4.25	5.89	5.92	4.215	4.015	2.55	4.55	2.77	3.55	3.12	2.05	3.85	3.43
PIGV	ENSG00000060642	-0.83	0.53	0.08	-0.61	-0.21	-3.5	0.06	-1.33	1.61	1.66	2.32	2.92	2.24	0.03	0.73	-2.32	1.48	1.43	-0.965	-1.865	-0.48	-0.48	-0.1	-1.66	-2.21	-4.52	-0.56	-1.06
METTL22	ENSG00000067365	1.18	0.53	0.09	0.26	-1.42	1.8	1.49	3.84	4.14	4.71	2.5	3.1	-0.04	3.65	2.29	3.86	3.68	2.49	1.565	1.185	-0.3	-0.3	-2.38	1.96	-0.65	1.66	1.64	0
SART3	ENSG00000075856	0.45	0.53	0.08	0.93	0.28	-0.26	0.7	0.38	3.77	4.84	4.97	5.46	4.22	4.13	4.51	4	4.91	4.52	1.195	1.315	2.17	2.06	1.88	2.44	1.57	1.8	2.87	2.03
RAP1GAP	ENSG00000076864	1.4	0.53	0.09	0.24	-0.56	1.03	4.37	2.57	2.38	2.09	-1.79	-1.22	-3.84	1.87	0.73	-1.29	3.46	-2.12	-0.195	-1.435	-4.59	-4.62	-6.18	0.18	-2.21	-3.49	1.42	-4.61
TMED2	ENSG00000086598	-0.58	0.53	0.08	-0.57	1.26	-0.22	-0.96	-1.33	3.94	4.36	6.34	6.43	6.52	2.4	5.25	5.42	3.54	5.7	1.365	0.835	3.54	3.03	4.18	0.71	2.31	3.22	1.5	3.21
ERP29	ENSG00000089248	-0.55	0.53	0.08	-0.97	0.88	-0.9	-0.51	-0.51	3.42	4.76	6.25	6.33	5.31	1.38	5.18	4.56	4.07	5.02	0.845	1.235	3.45	2.93	2.97	-0.31	2.24	2.36	2.03	2.53
ARSA	ENSG00000100299	-0.64	0.53	0.08	0.05	-1.11	-1.35	-0.23	-0.54	2.26	2.64	3.65	3.86	2.12	1.5	0.59	1.44	2.01	1.82	-0.315	-0.885	0.85	0.46	-0.22	-0.19	-2.35	-0.76	-0.03	-0.67
C20orf24	ENSG00000101084	-0.57	0.53	0.09	-0.91	-0.54	-2.1	-0.27	0.9	3.38	4.57	3.66	4.65	3.04	1.42	3.24	0.61	2.73	3.67	0.805	1.045	0.86	1.25	0.7	-0.27	0.3	-1.59	0.69	1.18
AHCY	ENSG00000101444	0.4	0.53	0.08	0.33	1.87	0.18	0.43	0.43	1.91	3.85	4.35	3.04	3.1	1.51	5.49	3.88	2.11	3.43	-0.665	0.325	1.55	-0.36	0.76	-0.18	2.55	1.68	0.07	0.94
MTMR8	ENSG00000102043	-0.75	0.53	0.09	-2.16	-0.58	-1.31	-0.35	0.56	1.42	1.99	0.6	1.9	1.55	-2.12	0.59	-1.56	-0.12	1.96	-1.155	-1.535	-2.2	-1.5	-0.79	-3.81	-2.35	-3.76	-2.16	-0.53
FLT1	ENSG00000102755	2.29	0.53	0.08	4.91	-0.6	2.57	0.33	4.26	-5.06	-0.54	-1.56	0.2	-5.06	0.33	-1.94	0.69	-0.86	-2.25	-7.635	-4.065	-4.36	-3.2	-7.4	-1.36	-4.88	-1.51	-2.9	-4.74
ASF1B	ENSG00000105011	1.11	0.53	0.08	2.08	-0.37	1.06	2.03	0.74	-1.32	0.82	1.12	-0.74	-0.51	0.5	-0.3	1.64	0.6	0.01	-3.895	-2.705	-1.68	-4.14	-2.85	-1.19	-3.24	-0.56	-1.44	-2.48
TESK1	ENSG00000107140	-0.38	0.53	0.08	-0.28	-0.25	-0.77	-0.52	-0.18	3.13	3.41	2.56	4.14	2.03	1.95	2.42	1.02	1.88	1.96	0.555	-0.115	-0.24	0.74	-0.31	0.26	-0.52	-1.18	-0.16	-0.53
GBF1	ENSG00000107862	-0.38	0.53	0.08	-0.16	-0.53	-0.31	-0.23	-0.66	4.04	4.79	4.72	5.09	4.46	3.03	3.47	3.69	3.24	4.08	1.465	1.265	1.92	1.69	2.12	1.34	0.53	1.49	1.2	1.59
CBX1	ENSG00000108468	0.42	0.53	0.08	0.4	1.18	0.5	-1.05	0.38	-1.29	0.81	1.06	2.42	0.96	-1.6	1.6	0.95	-0.6	1.25	-3.865	-2.715	-1.74	-0.98	-1.38	-3.29	-1.34	-1.25	-2.64	-1.24
RHAG	ENSG00000112077	-1.54	0.53	0.08	-1.32	-2.74	-1.17	5.48	-3.33	5.58	5.93	-2.06	0.86	-0.84	3.1	1.87	-4.06	7.09	-2.94	3.005	2.405	-4.86	-2.54	-3.18	1.41	-1.07	-6.26	5.05	-5.43
PASK	ENSG00000115687	0.81	0.53	0.09	0.62	-1.15	1.43	0.5	1.93	2.39	2.77	0.2	1.41	-0.17	2.36	0.69	1.15	0.58	1.13	-0.185	-0.755	-2.6	-1.99	-2.51	0.67	-2.25	-1.05	-1.46	-1.36
MSH6	ENSG00000116062	-0.59	0.53	0.08	-1.09	-0.16	-0.29	-0.36	-1.03	3.29	4.56	4.37	5.26	3.63	1.1	3.69	3.38	3.22	3.01	0.715	1.035	1.57	1.86	1.29	-0.59	0.75	1.18	1.18	0.52
LRRC42	ENSG00000116212	-0.42	0.53	0.08	-1	-0.33	-0.55	0.43	-0.38	1.04	1.84	1.21	1.33	0.91	-1.03	0.77	-0.09	0.41	0.71	-1.535	-1.685	-1.59	-2.07	-1.43	-2.72	-2.17	-2.29	-1.63	-1.78
NCF2	ENSG00000116701	0.86	0.53	0.08	0.47	-0.79	1.52	2.55	0.6	4.46	5.96	3.3	2.84	4.19	4.24	4.32	4.34	4.92	4.63	1.885	2.435	0.5	-0.56	1.85	2.55	1.38	2.14	2.88	2.14
ZNF644	ENSG00000122482	-0.47	0.53	0.08	-1.2	-0.31	0.04	-0.74	-0.33	4.29	5.56	4.33	5.92	4.58	1.97	4.52	3.69	3.34	4.41	1.715	2.035	1.53	2.52	2.24	0.28	1.58	1.49	1.3	1.92
ZNF133	ENSG00000125846	-0.85	0.53	0.08	-0.44	0.04	-3.64	-1.48	-0.27	-0.32	0.87	0.74	2.11	1.41	-1.69	0.25	-4.06	-1.51	1.29	-2.895	-2.655	-2.06	-1.29	-0.93	-3.38	-2.69	-6.26	-3.55	-1.2
HIP1	ENSG00000127946	0.74	0.53	0.08	1.27	-0.98	0.2	1.1	1.47	1.82	2.78	1.69	1.32	-0.79	2.61	0.9	1.24	1.35	0.21	-0.755	-0.745	-1.11	-2.08	-3.13	0.92	-2.04	-0.96	-0.69	-2.28
VPS13C	ENSG00000129003	-0.6	0.53	0.08	-0.91	-0.19	-1.39	-0.71	0.93	5.13	6.5	5.39	6.07	4.12	3.17	5.6	3.14	3.53	4.78	2.555	2.975	2.59	2.67	1.78	1.48	2.66	0.94	1.49	2.29
SERGEF	ENSG00000129158	-0.46	0.53	0.08	-0.49	0.05	-0.23	-0.66	-1.79	3.88	3.71	3.35	3.98	3.53	2.45	3.11	2.42	1.52	2.42	1.305	0.185	0.55	0.58	1.19	0.76	0.17	0.22	-0.52	-0.07
PSMC3IP	ENSG00000131470	0.59	0.53	0.09	-2.71	0.28	0.81	0.68	4.05	2.92	3.4	1.74	3.02	-0.22	-1.32	3.07	1.98	2.45	2.45	0.345	-0.125	-1.06	-0.38	-2.56	-3.01	0.13	-0.22	0.41	-0.04
AOC3	ENSG00000131471	1.69	0.53	0.08	3.13	-0.92	2.06	0.28	3.91	-4.32	-2.25	-4.06	-3.18	-6.64	-1.18	-4.06	-2.4	-4.32	-4.06	-6.895	-5.775	-6.86	-6.58	-8.98	-2.87	-7	-4.6	-6.36	-6.55
NDUFA2	ENSG00000131495	0.8	0.53	0.08	1.42	1.59	-0.22	1.01	0.18	1.79	4.09	4.54	4.07	4.49	2.77	5.4	3.62	3.98	4.65	-0.785	0.565	1.74	0.67	2.15	1.08	2.46	1.42	1.94	2.16
SARAF	ENSG00000133872	-0.76	0.53	0.08	-1.26	0.03	-1.35	-0.08	-1.11	6.82	6.75	8.42	8.56	8.4	4.41	6.12	6.22	6.9	7.72	4.245	3.225	5.62	5.16	6.06	2.72	3.18	4.02	4.86	5.23
C14orf159	ENSG00000133943	-0.44	0.53	0.08	-0.47	-0.31	-0.54	-1.36	1.35	4.58	5.5	4.58	6.31	3.25	3.18	4.44	3.29	2.85	4.18	2.005	1.975	1.78	2.91	0.91	1.49	1.5	1.09	0.81	1.69
CDCA8	ENSG00000134690	1.24	0.53	0.08	0.96	-0.18	2.28	2.77	0.39	1.49	2.72	0.94	0.11	0.52	1.88	1.83	2.85	2.51	0.82	-1.085	-0.805	-1.86	-3.29	-1.82	0.19	-1.11	0.65	0.47	-1.67
C9orf40	ENSG00000135045	1.41	0.53	0.08	0.13	0.24	2.28	3.29	1.14	-0.23	0.48	-3.64	-3.06	-3.18	-0.89	0.1	-1.74	0.07	-2.4	-2.805	-3.045	-6.44	-6.46	-5.52	-2.58	-2.84	-3.94	-1.97	-4.89
TLR4	ENSG00000136869	0.73	0.53	0.08	0.52	-0.72	1.27	1.84	0.4	2.52	2.93	-0.42	0.14	0.19	2.36	1.37	0.36	1.22	0.5	-0.055	-0.595	-3.22	-3.26	-2.15	0.67	-1.57	-1.84	-0.82	-1.99
PFDN2	ENSG00000143256	0.44	0.53	0.09	0.62	1.46	0.36	0.35	-0.42	2.4	3.39	3.54	3.6	3.74	2.38	4.53	3.27	2.56	3.52	-0.175	-0.135	0.74	0.2	1.4	0.69	1.59	1.07	0.52	1.03
NFKBIZ	ENSG00000144802	0.4	0.53	0.09	0.38	-0.33	0.7	0.39	0.45	4.61	6.38	4.69	5.55	3.97	4.27	5.31	4.81	4.56	4.31	2.035	2.855	1.89	2.15	1.63	2.58	2.37	2.61	2.52	1.82
CDCA5	ENSG00000146670	1.48	0.53	0.09	-0.76	0.36	1.14	2.72	4.55	1.47	2.07	0.64	-0.47	-3.18	-0.3	1.85	1.26	1.85	-0.18	-1.105	-1.455	-2.16	-3.87	-5.52	-1.99	-1.09	-0.94	-0.19	-2.67
GIGYF1	ENSG00000146830	0.77	0.53	0.09	1.33	-1.06	2.22	0.42	0.55	4.31	4.57	1.7	3.39	0.1	5.17	2.59	3.54	2.46	0.51	1.735	1.045	-1.1	-0.01	-2.24	3.48	-0.35	1.34	0.42	-1.98
ANKFN1	ENSG00000153930	1.98	0.53	0.08	3.66	1.2	1.38	-0.3	3.95	-5.06	0.81	-1.89	-1.51	-0.89	-1.25	1.62	-1	-3.47	1.72	-7.635	-2.715	-4.69	-4.91	-3.23	-2.94	-1.32	-3.2	-5.51	-0.77
DRAM2	ENSG00000156171	0.48	0.53	0.08	0.59	1.35	0.61	0.25	-0.72	2.68	3.28	3.86	4.34	4.8	2.6	4.29	3.88	3.15	4.38	0.105	-0.245	1.06	0.94	2.46	0.91	1.35	1.68	1.11	1.89
USP16	ENSG00000156256	-0.53	0.53	0.08	-0.8	0.57	-1	-0.81	-0.19	2.85	4.26	4.13	5.21	3.49	1.02	4.29	2.32	2.53	3.42	0.275	0.735	1.33	1.81	1.15	-0.67	1.35	0.12	0.49	0.93
EXOG	ENSG00000157036	-0.94	0.53	0.08	-1.43	-0.2	-2.36	-1.24	0.85	1.54	2.22	1.23	3.05	0.5	-1.09	1.3	-2.12	-0.23	1.1	-1.035	-1.305	-1.57	-0.35	-1.84	-2.78	-1.64	-4.32	-2.27	-1.39
KIT	ENSG00000157404	-1.4	0.53	0.08	-0.86	-2.44	2.95	-0.92	-6.63	1.48	1.74	-1.56	3.94	-0.07	-0.42	-1.94	1.11	1.1	-4.32	-1.095	-1.785	-4.36	0.54	-2.41	-2.11	-4.88	-1.09	-0.94	-6.81
LRRC56	ENSG00000161328	-1.24	0.53	0.08	-0.29	-0.64	-2.27	-2.94	-0.08	-1.56	-2.18	-2.4	-0.94	-5.64	-2.74	-3.64	-5.64	-6.64	-5.64	-4.135	-5.705	-5.2	-4.34	-7.98	-4.43	-6.58	-7.84	-8.68	-8.13
PEA15	ENSG00000162734	1.21	0.53	0.08	2.2	2.39	1.44	0.35	-0.35	1.96	2.51	2.79	2.29	4.65	3.93	4.8	3.75	1.26	4.48	-0.615	-1.015	-0.01	-1.11	2.31	2.24	1.86	1.55	-0.78	1.99
PAQR3	ENSG00000163291	0.54	0.53	0.09	0.28	0.76	-0.89	0.88	0.92	0.42	2.04	1.62	1.19	1.61	-0.04	2.31	-0.06	0.9	2.26	-2.155	-1.485	-1.18	-2.21	-0.73	-1.73	-0.63	-2.26	-1.14	-0.23
RNF123	ENSG00000164068	0.52	0.53	0.09	0.83	-1.44	0.24	1.23	0.5	5.91	6.28	3.43	6	2.86	6.14	3.83	3.03	6.2	3.24	3.335	2.755	0.63	2.6	0.52	4.45	0.89	0.83	4.16	0.75
CITED2	ENSG00000164442	-0.94	0.53	0.08	-1.07	-0.2	-1.7	0.61	-2.3	4.89	5.73	6.41	5.67	7.05	2.73	4.82	3.82	5.01	5.61	2.315	2.205	3.61	2.27	4.71	1.04	1.88	1.62	2.97	3.12
RELL2	ENSG00000164620	0.46	0.53	0.08	0.3	0.96	0.69	-0.8	0.39	0.51	0.98	-0.43	0.11	-1.36	0.07	1.5	-0.32	-2.56	-1.06	-2.065	-2.545	-3.23	-3.29	-3.7	-1.62	-1.44	-2.52	-4.6	-3.55
BRI3	ENSG00000164713	0.63	0.53	0.08	1.09	0.32	0.7	1.25	-0.21	2.66	4.14	3.14	3.45	3.54	3.22	3.87	3.26	3.69	3.46	0.085	0.615	0.34	0.05	1.2	1.53	0.93	1.06	1.65	0.97
C10orf10	ENSG00000165507	0.78	0.53	0.08	1.35	0.82	1.38	0.72	-2.63	-3.84	-3.18	-1.6	-2.32	0.01	-2.94	-2.84	-0.71	-2.84	-1.64	-6.415	-6.705	-4.4	-5.72	-2.33	-4.63	-5.78	-2.91	-4.88	-4.13
QSOX2	ENSG00000165661	0.76	0.53	0.08	1.32	-0.95	0.36	2.05	0.61	2.79	4.7	2.83	2.98	-0.09	3.64	2.86	2.56	4.36	0.36	0.215	1.175	0.03	-0.42	-2.43	1.95	-0.08	0.36	2.32	-2.13
CEP295	ENSG00000166004	-0.43	0.53	0.08	-0.86	-0.44	1.84	-0.29	-0.55	2.49	3.5	0.92	3.15	-0.17	0.59	2.28	2.33	1.21	-0.47	-0.085	-0.025	-1.88	-0.25	-2.51	-1.1	-0.66	0.13	-0.83	-2.96
ZEB2	ENSG00000169554	1.35	0.53	0.08	0.87	-1.49	1.26	3.04	2.46	4.77	6.39	1.99	1.54	-0.64	5.05	3.88	2.75	4.32	1	2.195	2.865	-0.81	-1.86	-2.98	3.36	0.94	0.55	2.28	-1.49
ASPSCR1	ENSG00000169696	-0.49	0.53	0.08	1	-1.07	-0.61	-0.22	-0.64	2.72	4.01	2.46	3.45	1.99	3.17	2.03	1.1	1.6	1.62	0.145	0.485	-0.34	0.05	-0.35	1.48	-0.91	-1.1	-0.44	-0.87
GLB1	ENSG00000170266	0.44	0.53	0.08	0.63	0.62	-0.65	0.67	0.23	4.43	5.48	6.51	5.49	5.93	4.41	5.58	5.11	4.9	6.13	1.855	1.955	3.71	2.09	3.59	2.72	2.64	2.91	2.86	3.64
FPR1	ENSG00000171051	2.56	0.53	0.08	1.31	-0.62	2.29	5.07	4.76	-0.15	3.55	0.74	-2.47	-1.79	0.7	2.11	2.66	3.18	1.34	-2.725	0.025	-2.06	-5.87	-4.13	-0.99	-0.83	0.46	1.14	-1.15
AURKAIP1	ENSG00000175756	0.39	0.53	0.08	0.37	0.66	-0.19	0.48	0.33	1.1	3.13	3.61	2.88	2.21	0.76	3.28	2.72	2.03	2.48	-1.475	-0.395	0.81	-0.52	-0.13	-0.93	0.34	0.52	-0.01	-0.01
ZNRF2	ENSG00000180233	-0.52	0.53	0.08	-0.01	-0.23	-3.15	-0.72	-0.53	-0.09	0.08	-0.81	0.5	-0.62	-0.92	-0.86	-5.06	-2.06	-0.92	-2.665	-3.445	-3.61	-2.9	-2.96	-2.61	-3.8	-7.26	-4.1	-3.41
UBA7	ENSG00000182179	-0.75	0.53	0.08	-0.29	-1.37	-1.1	-1.28	2.04	4.4	5.35	4.19	6.18	2.2	3.22	2.99	2.27	2.83	3.57	1.825	1.825	1.39	2.78	-0.14	1.53	0.05	0.07	0.79	1.08
HSF1	ENSG00000185122	0.46	0.53	0.08	0.7	0.47	0.35	0.79	-0.74	4.52	5.36	4.74	4.88	4.28	4.59	5.28	4.46	4.48	3.84	1.945	1.835	1.94	1.48	1.94	2.9	2.34	2.26	2.44	1.35
ARAP1	ENSG00000186635	0.6	0.53	0.09	0.78	-0.95	0.79	0.22	1.9	5.91	7.01	4.71	6.33	3.02	6.09	5.17	4.94	5.12	4.3	3.335	3.485	1.91	2.93	0.68	4.4	2.23	2.74	3.08	1.81
SPIN2B	ENSG00000186787	0.41	0.53	0.08	0.49	0.26	0.55	-0.8	0.62	2.11	3.55	2.78	3.78	2.78	1.92	3.2	2.73	1.11	3.23	-0.465	0.025	-0.02	0.38	0.44	0.23	0.26	0.53	-0.93	0.74
CFAP54	ENSG00000188596	-1.06	0.53	0.08	-0.09	-0.19	-2.6	-1.35	-1.07	1.33	2	5.26	3.21	-0.17	0.4	1.09	1.64	-0.23	-0.81	-1.245	-1.525	2.46	-0.19	-2.51	-1.29	-1.85	-0.56	-2.27	-3.3
TRPV1	ENSG00000196689	-0.44	0.53	0.08	-0.56	-2.09	-0.38	-0.39	1.36	1.55	1.7	0.34	1.53	-1.6	0.03	-1.56	-0.76	-0.56	-0.67	-1.025	-1.825	-2.46	-1.87	-3.94	-1.66	-4.5	-2.96	-2.6	-3.16
RAD54B	ENSG00000197275	1.16	0.53	0.08	1.72	-0.05	2.84	0.2	1.07	-1.32	0.66	-1	0.49	-0.86	0.04	-0.07	1.54	-0.76	-0.12	-3.895	-2.865	-3.8	-2.91	-3.2	-1.65	-3.01	-0.66	-2.8	-2.61
MAN1A2	ENSG00000198162	-0.74	0.53	0.08	-1.58	0.18	-1.31	-0.55	-0.42	4.25	5.71	6.12	5.91	5.76	1.44	5.27	3.96	3.59	5.54	1.675	2.185	3.32	2.51	3.42	-0.25	2.33	1.76	1.55	3.05
CSF2RA	ENSG00000198223	2.29	0.53	0.08	1.59	-1.49	1.05	4.2	6.92	4.32	6.26	1.96	0.18	-1.89	5.51	3.75	2.48	4.61	2.64	1.745	2.735	-0.84	-3.22	-4.23	3.82	0.81	0.28	2.57	0.15
LRIG2	ENSG00000198799	-0.52	0.53	0.08	-2.2	-0.78	-0.32	-0.46	0.95	1.34	2.71	1.71	2.78	0.96	-2.25	1.08	0.67	0.59	1.63	-1.235	-0.815	-1.09	-0.62	-1.38	-3.94	-1.86	-1.53	-1.45	-0.86
RNA5S9	ENSG00000201321	1.06	0.53	0.09	1.63	0.02	0.73	0.26	8.32	3.67	3.98	4.33	5	-1.22	4.91	3.33	4.48	3.84	4.22	1.095	0.455	1.53	1.6	-3.56	3.22	0.39	2.28	1.8	1.73
C12orf73	ENSG00000204954	0.76	0.53	0.09	0.58	1.3	0.41	-1.13	2.69	-0.43	1.32	0.77	2.72	-0.09	-0.51	2.25	0.56	-0.42	1.7	-3.005	-2.205	-2.03	-0.68	-2.43	-2.2	-0.69	-1.64	-2.46	-0.79
SNORA71A	ENSG00000225091	1.49	0.53	0.08	2.85	-0.73	0.68	2.75	1.91	6.51	7.95	7.37	4.4	5.42	9.29	6.37	7.47	6.77	6.71	3.935	4.425	4.57	1	3.08	7.6	3.43	5.27	4.73	4.22
SIGLEC14	ENSG00000254415	1.9	0.53	0.08	0.77	-0.96	1.75	4.42	3.51	2.35	3.08	1.32	-2.06	-0.92	2.51	1.23	2.63	2.68	1.41	-0.225	-0.445	-1.48	-5.46	-3.26	0.82	-1.71	0.43	0.64	-1.08
DPP3	ENSG00000254986	0.55	0.53	0.09	0.9	-0.08	1.7	0.18	0.47	3.31	4.45	3.35	3.42	1.39	3.64	3.68	4.61	2.15	1.74	0.735	0.925	0.55	0.02	-0.95	1.95	0.74	2.41	0.11	-0.75
NBPF11	ENSG00000263956	-0.56	0.53	0.08	-0.83	-0.27	-2.01	-0.59	2.44	4.38	5.71	3.63	5.5	3.18	2.53	4.71	0.68	3.13	4.82	1.805	2.185	0.83	2.1	0.84	0.84	1.77	-1.52	1.09	2.33
HIST1H4F	ENSG00000274618	-0.58	0.53	0.08	-0.28	-2.27	-0.67	3.72	-0.78	3.59	4.31	2.04	1.93	-3.18	2.42	0.83	0.61	5.67	-3.64	1.015	0.785	-0.76	-1.47	-5.52	0.73	-2.11	-1.59	3.63	-6.13
MYCBP2	ENSG00000005810	-0.49	0.54	0.09	-0.74	-0.4	-0.34	-1.73	1.22	5.03	6.23	5.56	7.7	3.24	3.28	5.07	4.51	3.71	4.08	2.455	2.705	2.76	4.3	0.9	1.59	2.13	2.31	1.67	1.59
ZFX	ENSG00000005889	-0.42	0.54	0.09	-0.66	-0.26	-0.34	-0.14	-0.7	3.95	4.69	4.52	4.71	3.74	2.3	3.7	3.46	2.98	3.34	1.375	1.165	1.72	1.31	1.4	0.61	0.76	1.26	0.94	0.85
FAM76A	ENSG00000009780	-0.53	0.54	0.09	0.04	-1.14	-0.91	-0.46	-0.19	3.07	3.22	1.74	2.99	0.83	2.3	1.14	0.03	0.82	0.76	0.495	-0.305	-1.06	-0.41	-1.51	0.61	-1.8	-2.17	-1.22	-1.73
CD9	ENSG00000010278	-0.93	0.54	0.09	-0.28	-1.68	0.75	-0.95	-2.3	1.58	0.5	-2.74	5.76	5.18	0.41	-2.25	-2.56	2.87	3.74	-0.995	-3.025	-5.54	2.36	2.84	-1.28	-5.19	-4.76	0.83	1.25
NSMAF	ENSG00000035681	-0.61	0.54	0.09	-1.65	0.37	-0.52	-1.05	-0.26	4.42	5.09	4.54	5.04	1.46	1.52	4.87	3.28	2.02	1.34	1.845	1.565	1.74	1.64	-0.88	-0.17	1.93	1.08	-0.02	-1.15
RFC1	ENSG00000035928	-0.39	0.54	0.09	-0.33	-0.46	-0.38	-0.75	0.06	5.47	6.85	6.65	7.62	5.37	4.23	5.62	5.54	5.03	5.45	2.895	3.325	3.85	4.22	3.03	2.54	2.68	3.34	2.99	2.96
RAI14	ENSG00000039560	0.92	0.54	0.09	2.57	0.32	1.61	0.82	-2.3	-0.27	-2.12	-3.47	-2.47	-2.4	2.16	-2.4	-2.32	-2.84	-3.84	-2.845	-5.645	-6.27	-5.87	-4.74	0.47	-5.34	-4.52	-4.88	-6.33
CP	ENSG00000047457	3.04	0.54	0.09	5.52	0.38	2.13	-0.09	7.26	-3.47	-1.64	-1.89	-0.67	-6.64	2.68	-1.84	-0.15	-2.32	-1.89	-6.045	-5.165	-4.69	-4.07	-8.98	0.99	-4.78	-2.35	-4.36	-4.38
MAP4	ENSG00000047849	-0.41	0.54	0.09	0.56	-0.34	-0.38	-0.51	-1.25	4.65	6.08	5.41	5.46	4.94	4.55	4.99	4.3	3.21	4.18	2.075	2.555	2.61	2.06	2.6	2.86	2.05	2.1	1.17	1.69
PKM	ENSG00000067225	0.48	0.54	0.09	0.16	0.72	1.12	0.57	-0.16	6.79	8.25	6.58	7.22	5.94	6.18	8.47	7.17	6.5	5.89	4.215	4.725	3.78	3.82	3.6	4.49	5.53	4.97	4.46	3.4
PRR11	ENSG00000068489	1.17	0.54	0.09	-0.54	0.71	2.13	3.96	0.48	1.7	2.86	1.74	-0.1	1.8	0.2	3.08	3.49	3.98	2.16	-0.875	-0.665	-1.06	-3.5	-0.54	-1.49	0.14	1.29	1.94	-0.33
MGLL	ENSG00000074416	0.77	0.54	0.09	1.29	-1.66	0.59	0.43	5.32	3.14	3.96	2.32	4.16	-2.56	3.96	1.24	2.32	3.24	0.94	0.565	0.435	-0.48	0.76	-4.9	2.27	-1.7	0.12	1.2	-1.55
GPR137B	ENSG00000077585	1.1	0.54	0.09	4.04	-0.79	1.7	1.36	0.22	-1.43	1.89	-0.74	-0.76	0.06	2.85	0.24	0.52	-0.36	0.25	-4.005	-1.635	-3.54	-4.16	-2.28	1.16	-2.7	-1.68	-2.4	-2.24
MOK	ENSG00000080823	0.9	0.54	0.09	0.81	-0.61	1.65	0.47	2.17	0.07	1.38	-0.67	-0.49	-1	0.28	-0.04	0.53	-1.36	0.45	-2.505	-2.145	-3.47	-3.89	-3.34	-1.41	-2.98	-1.67	-3.4	-2.04
JMJD4	ENSG00000081692	0.66	0.54	0.09	1.16	1.5	0.61	-0.43	0.37	0.6	0.96	2.28	1.58	2.07	1.26	2.14	2.3	-0.56	2.35	-1.975	-2.565	-0.52	-1.82	-0.27	-0.43	-0.8	0.1	-2.6	-0.14
TAF9	ENSG00000085231	0.65	0.54	0.09	1	1.49	0.9	0.17	-0.97	0.75	2.48	3.65	3.12	3.52	1.2	3.65	4	1.83	2.94	-1.825	-1.045	0.85	-0.28	1.18	-0.49	0.71	1.8	-0.21	0.45
FCN1	ENSG00000085265	1.95	0.54	0.09	1.46	-0.92	0.24	3.62	5.57	2.49	4.7	1.45	-0.97	-2.84	3.53	2.9	1.06	2.63	0.82	-0.085	1.175	-1.35	-4.37	-5.18	1.84	-0.04	-1.14	0.59	-1.67
ACOX3	ENSG00000087008	-0.42	0.54	0.09	-0.37	-0.63	-1.03	-0.27	0.26	3.23	3.31	3.11	3.21	1.84	1.95	1.86	1.28	1.3	2.05	0.655	-0.215	0.31	-0.19	-0.5	0.26	-1.08	-0.92	-0.74	-0.44
DDX18	ENSG00000088205	-0.68	0.54	0.09	-1.18	0.94	-0.23	-1.31	-1	4.14	4.73	5.1	6.3	4.75	1.83	5.22	4.16	2.9	4.15	1.565	1.205	2.3	2.9	2.41	0.14	2.28	1.96	0.86	1.66
SLC7A8	ENSG00000092068	2.71	0.54	0.09	5.13	-0.74	2.58	1.14	5.46	-4.64	-0.97	-4.64	-1.51	-5.64	1.03	-2.56	-2.4	-1.43	-2.06	-7.215	-4.495	-7.44	-4.91	-7.98	-0.66	-5.5	-4.6	-3.47	-4.55
CDKN3	ENSG00000100526	1.19	0.54	0.09	0.83	-0.22	1.96	3.53	0.19	2.65	2.73	2.64	0.12	1.77	2.89	1.79	4.19	3.6	1.94	0.075	-0.795	-0.16	-3.28	-0.57	1.2	-1.15	1.99	1.56	-0.55
ARFRP1	ENSG00000101246	0.52	0.54	0.09	0.37	-0.49	1.35	0.84	0.35	3.16	5.2	3.61	3.59	2.24	2.81	3.92	4.47	3.25	2.52	0.585	1.675	0.81	0.19	-0.1	1.12	0.98	2.27	1.21	0.03
RENBP	ENSG00000102032	1.09	0.54	0.09	1.78	-1.07	2.68	1.5	0.19	1.43	1.98	-0.47	-0.27	0.41	2.87	-0.01	1.89	0.33	0.58	-1.145	-1.545	-3.27	-3.67	-1.93	1.18	-2.95	-0.31	-1.71	-1.91
ERF	ENSG00000105722	-0.42	0.54	0.09	-0.39	0.16	-0.57	-0.31	-2.84	1.62	2.64	1.49	2.66	1.36	0.31	2.17	0.16	0.69	-0.43	-0.955	-0.885	-1.31	-0.74	-0.98	-1.38	-0.77	-2.04	-1.35	-2.92
MPP6	ENSG00000105926	0.66	0.54	0.09	0.6	1.91	1.15	-0.6	0.24	2.5	3.04	3.65	3.6	4.61	2.45	4.73	4.28	1.21	4.81	-0.075	-0.485	0.85	0.2	2.27	0.76	1.79	2.08	-0.83	2.32
ENG	ENSG00000106991	0.76	0.54	0.09	0.18	-1.91	0.92	1.79	1.28	1.94	2.77	0.21	-0.14	-2.4	1.36	-0.27	0.58	0.87	-1.51	-0.635	-0.755	-2.59	-3.54	-4.74	-0.33	-3.21	-1.62	-1.17	-4
SPOCK2	ENSG00000107742	-0.96	0.54	0.09	-1.64	-0.41	3.31	-0.81	-3.59	4.59	4.55	-0.54	3.01	0.63	1.7	3.37	2.55	0.33	-1.64	2.015	1.025	-3.34	-0.39	-1.71	0.01	0.43	0.35	-1.71	-4.13
UBE2S	ENSG00000108106	1.31	0.54	0.09	0.19	-0.17	2.2	3.02	1.31	1.69	3.89	1.98	1.92	0.07	1.11	3.01	3.8	4.67	0.97	-0.885	0.365	-0.82	-1.48	-2.27	-0.58	0.07	1.6	2.63	-1.52
STIM2	ENSG00000109689	-0.48	0.54	0.09	-0.91	-0.22	-0.16	-0.86	-0.23	2.96	2.78	1.93	3.64	2.3	1	1.85	1.07	0.88	2.2	0.385	-0.745	-0.87	0.24	-0.04	-0.69	-1.09	-1.13	-1.16	-0.29
TNS2	ENSG00000111077	-0.96	0.54	0.09	1.94	-1.34	-2.24	-1.53	-0.21	1.41	1.46	0.38	2.7	-1.56	3.05	-0.86	-2.84	-1	-1.64	-1.165	-2.065	-2.42	-0.7	-3.9	1.36	-3.8	-5.04	-3.04	-4.13
CDKN1B	ENSG00000111276	-0.5	0.54	0.09	-0.68	-0.18	-0.75	0.51	-1.03	6.05	6.05	6.42	7.04	6.42	4.38	5.16	4.89	6.24	5.8	3.475	2.525	3.62	3.64	4.08	2.69	2.22	2.69	4.2	3.31
CRBN	ENSG00000113851	-0.4	0.54	0.09	-0.48	-0.44	-0.27	0.1	-0.92	4.71	5.43	4.77	5.92	5.32	3.29	4.22	3.79	4.53	4.77	2.135	1.905	1.97	2.52	2.98	1.6	1.28	1.59	2.49	2.28
IFT57	ENSG00000114446	-0.45	0.54	0.09	-1.03	0.65	-0.23	-0.59	-0.51	3.03	4.43	3.32	4.68	3.56	0.92	4.56	2.38	2.31	3.28	0.455	0.905	0.52	1.28	1.22	-0.77	1.62	0.18	0.27	0.79
QSOX1	ENSG00000116260	0.41	0.54	0.09	0.42	1.61	0.11	0.43	0.38	2.42	3.79	2.93	3.27	3.85	2.13	5.11	2.38	2.34	4.15	-0.155	0.265	0.13	-0.13	1.51	0.44	2.17	0.18	0.3	1.66
FBXO6	ENSG00000116663	0.74	0.54	0.09	1.74	0.51	-2.48	0.5	1.28	-0.29	1.77	1.59	0.65	0.38	1.1	1.74	-1.89	-0.17	1.26	-2.865	-1.755	-1.21	-2.75	-1.96	-0.59	-1.2	-4.09	-2.21	-1.23
C17orf53	ENSG00000125319	0.99	0.54	0.09	1.8	-0.22	1.36	1.85	0.17	0.31	1.49	0.56	-0.62	-0.94	1.77	0.55	1.43	0.48	-0.79	-2.265	-2.035	-2.24	-4.02	-3.28	0.08	-2.39	-0.77	-1.56	-3.28
ZNF436	ENSG00000125945	-0.61	0.54	0.09	-0.58	-0.06	-1.98	-0.17	-0.77	-0.64	0	0.18	-0.17	-0.74	-2.18	-0.74	-2.74	-1.94	-1.18	-3.215	-3.525	-2.62	-3.57	-3.08	-3.87	-3.68	-4.94	-3.98	-3.67
COX7C	ENSG00000127184	-0.52	0.54	0.09	-1.13	2.74	-0.63	-0.21	-0.72	5.33	4.89	7.02	7.23	7.57	3.08	7.6	5.63	5.4	7.15	2.755	1.365	4.22	3.83	5.23	1.39	4.66	3.43	3.36	4.66
KLF2	ENSG00000127528	-0.83	0.54	0.09	-0.06	-0.14	-0.87	-0.98	-2.09	3.91	4.33	5.03	5.22	4.93	3.02	3.49	3.37	2.3	3.63	1.335	0.805	2.23	1.82	2.59	1.33	0.55	1.17	0.26	1.14
ATF4	ENSG00000128272	-0.45	0.54	0.09	-0.16	-0.39	-0.17	-0.87	-0.68	5.71	7.29	7.42	8.83	5.85	4.69	6.15	6.56	6.07	5.46	3.135	3.765	4.62	5.43	3.51	3	3.21	4.36	4.03	2.97
AOC2	ENSG00000131480	1.36	0.54	0.09	5.72	0.37	-0.14	0.49	2.47	-6.64	-1.74	-2.64	-2.64	-3.84	-0.23	-1.94	-3.47	-3.47	-2.18	-9.215	-5.265	-5.44	-6.04	-6.18	-1.92	-4.88	-5.67	-5.51	-4.67
VPS4A	ENSG00000132612	-0.4	0.54	0.09	-0.68	-0.29	-0.58	0.35	-0.42	1.66	1.86	1.33	1.93	0.69	-0.01	0.83	0	0.9	0.46	-0.915	-1.665	-1.47	-1.47	-1.65	-1.7	-2.11	-2.2	-1.14	-2.03
IMP4	ENSG00000136718	-0.51	0.54	0.09	-0.32	0.73	-0.8	-0.41	-1.48	3.23	4.46	4.55	5.05	4.44	2.02	4.7	2.96	2.95	3.53	0.655	0.935	1.75	1.65	2.1	0.33	1.76	0.76	0.91	1.04
RTF1	ENSG00000137815	0.56	0.54	0.09	1.51	0.91	-1.18	0.21	0.57	3.04	4.7	4.82	4.56	4.05	4.13	5.16	2.82	3.32	4.46	0.465	1.175	2.02	1.16	1.71	2.44	2.22	0.62	1.28	1.97
TMEM62	ENSG00000137842	-0.85	0.54	0.09	-3.08	0.58	-1.43	-0.93	-0.19	3.23	3.96	2.9	4.23	3.02	-1.47	4	0.61	1.39	2.94	0.655	0.435	0.1	0.83	0.68	-3.16	1.06	-1.59	-0.65	0.45
PPM1B	ENSG00000138032	-0.48	0.54	0.09	-1.1	-0.49	-0.75	0.09	-0.16	3.52	4.55	3.65	4.91	3.48	1.32	3.27	2.13	3.51	3.43	0.945	1.025	0.85	1.51	1.14	-0.37	0.33	-0.07	1.47	0.94
NAB1	ENSG00000138386	-0.4	0.54	0.09	0.67	-0.56	-0.39	-0.6	-0.37	2.16	3.49	2.48	3.94	3.35	2.19	2.12	1.36	1.56	3.16	-0.415	-0.035	-0.32	0.54	1.01	0.5	-0.82	-0.84	-0.48	0.67
TMOD3	ENSG00000138594	0.45	0.54	0.09	1.09	0.41	-0.47	0.67	0.27	1.42	3.47	2.28	2.4	1.97	1.99	3.3	1.08	1.82	2.19	-1.155	-0.055	-0.52	-1	-0.37	0.3	0.36	-1.12	-0.22	-0.3
RHOF	ENSG00000139725	1.11	0.54	0.09	0.87	0.17	0.17	2.19	2.16	1.56	3.65	1.51	1.28	0.73	1.85	3.19	1.02	2.86	2.18	-1.015	0.125	-1.29	-2.12	-1.61	0.16	0.25	-1.18	0.82	-0.31
DENR	ENSG00000139726	0.67	0.54	0.09	1.1	1.31	0.19	-1.08	1.05	1.61	3.12	3.25	4.46	2.6	2.19	4.07	2.79	1.39	3.32	-0.965	-0.405	0.45	1.06	0.26	0.5	1.13	0.59	-0.65	0.83
OSBPL1A	ENSG00000141447	1.11	0.54	0.09	-0.06	0.89	2.41	2.05	0.26	3.69	4.09	-1.74	-0.06	3.79	2.81	4.53	0.32	1.31	4.01	1.115	0.565	-4.54	-3.46	1.45	1.12	1.59	-1.88	-0.73	1.52
TMEM50B	ENSG00000142188	-0.41	0.54	0.09	-0.26	0.14	-1.15	-0.56	-0.41	3.86	4.51	4.78	5.2	3.98	2.72	4.02	2.81	2.87	3.76	1.285	0.985	1.98	1.8	1.64	1.03	1.08	0.61	0.83	1.27
CNKSR1	ENSG00000142675	0.47	0.54	0.09	1.68	-0.47	0.4	0.31	0.7	0.79	1.62	-0.25	-0.6	1.05	2.1	0.38	-0.47	-1.69	1.55	-1.785	-1.905	-3.05	-4	-1.29	0.41	-2.56	-2.67	-3.73	-0.94
LMO4	ENSG00000143013	-0.5	0.54	0.09	-0.45	1.16	-0.81	-0.8	-0.53	-0.09	1.4	4.18	3.44	3.96	-1.47	2.17	2.59	0.77	3.67	-2.665	-2.125	1.38	0.04	1.62	-3.16	-0.77	0.39	-1.27	1.18
TPM3	ENSG00000143549	0.67	0.54	0.09	0.6	0.29	1.2	1.19	0.07	7.47	8.46	7.18	7.17	7.46	7.42	8.15	7.86	7.32	7.55	4.895	4.935	4.38	3.77	5.12	5.73	5.21	5.66	5.28	5.06
INTS3	ENSG00000143624	-0.4	0.54	0.09	-0.45	0.11	-0.39	-0.97	-0.36	4.85	4.99	4.41	5.04	4.71	3.46	4.46	3.3	2.13	4.53	2.275	1.465	1.61	1.64	2.37	1.77	1.52	1.1	0.09	2.04
GOLGA4	ENSG00000144674	-0.4	0.54	0.09	-0.46	-1.09	-0.07	-0.35	-0.37	5.08	5.98	4.81	6.44	4.25	3.69	3.97	4.06	4.41	4.06	2.505	2.455	2.01	3.04	1.91	2	1.03	1.86	2.37	1.57
DOK2	ENSG00000147443	1.35	0.54	0.09	0.25	-0.66	1.83	2.81	2.51	3.5	4.25	-0.07	-1.36	0.42	3.01	2.77	1.32	1.1	2.1	0.925	0.725	-2.87	-4.76	-1.92	1.32	-0.17	-0.88	-0.94	-0.39
NAPRT	ENSG00000147813	0.55	0.54	0.09	0.89	0.18	0.63	1.26	-0.73	2.36	3.17	1.19	1.75	-0.86	2.67	2.72	1.23	2.01	-1.29	-0.215	-0.355	-1.61	-1.65	-3.2	0.98	-0.22	-0.97	-0.03	-3.78
FAM73B	ENSG00000148343	0.69	0.54	0.09	1.14	-1.43	0.72	0.2	2.01	4.3	4.79	1.94	3.63	-0.45	4.92	2.35	2.08	2.38	0.9	1.725	1.265	-0.86	0.23	-2.79	3.23	-0.59	-0.12	0.34	-1.59
SLC43A1	ENSG00000149150	0.51	0.54	0.09	0.69	0.26	-0.89	3.27	0.58	3.87	4.89	4.54	1.78	-0.06	3.93	4.54	2.86	4.89	0.37	1.295	1.365	1.74	-1.62	-2.4	2.24	1.6	0.66	2.85	-2.12
TAOK2	ENSG00000149930	-0.36	0.54	0.09	-0.39	-0.27	-0.67	-0.43	-0.12	2.68	2.48	1.9	2.66	1.37	1.38	1.48	0.46	0.52	1.34	0.105	-1.045	-0.9	-0.74	-0.97	-0.31	-1.46	-1.74	-1.52	-1.15
CTAGE5	ENSG00000150527	-0.49	0.54	0.09	-0.87	-0.28	-0.8	-0.63	0.68	5.95	6.46	7.07	7.64	6.1	4.04	5.45	5.5	5.22	6.58	3.375	2.935	4.27	4.24	3.76	2.35	2.51	3.3	3.18	4.09
SCOC	ENSG00000153130	0.53	0.54	0.09	-2.91	1.25	0.3	0.86	0.44	-1.15	0.33	2.5	1.14	2.15	-5.64	1.21	2.17	0.82	2.48	-3.725	-3.195	-0.3	-2.26	-0.19	-7.33	-1.73	-0.03	-1.22	-0.01
ALS2CR12	ENSG00000155749	-1.05	0.54	0.09	-0.35	-1.88	-2.92	1.98	-0.93	2.93	4.43	-0.07	2.26	0.54	1.68	1.43	-4.06	3.54	-0.01	0.355	0.905	-2.87	-1.14	-1.8	-0.01	-1.51	-6.26	1.5	-2.5
DEPTOR	ENSG00000155792	-0.84	0.54	0.09	-0.51	0.1	-1.6	-1.53	-0.66	5.05	4.26	5.28	5.91	4.29	3.59	3.71	2.79	2.22	3.91	2.475	0.735	2.48	2.51	1.95	1.9	0.77	0.59	0.18	1.42
TYSND1	ENSG00000156521	-0.96	0.54	0.09	-0.76	0.91	-1.88	-1.02	-1.75	-2.06	-2.06	-1.25	-0.34	-1.56	-3.84	-1.6	-4.06	-3.32	-2.64	-4.635	-5.585	-4.05	-3.74	-3.9	-5.53	-4.54	-6.26	-5.36	-5.13
HIST1H2BD	ENSG00000158373	0.67	0.54	0.09	0.23	-0.81	0.76	3.1	1.02	7.21	9.62	8.08	7.05	7.52	6.69	7.94	8.26	9.92	8.23	4.635	6.095	5.28	3.65	5.18	5	5	6.06	7.88	5.74
ALG8	ENSG00000159063	0.43	0.54	0.09	0.45	2.33	0.54	-0.98	0.3	3.13	4.51	5.75	6.89	4.44	2.9	6.72	5.69	3.97	4.69	0.555	0.985	2.95	3.49	2.1	1.21	3.78	3.49	1.93	2.2
GNE	ENSG00000159921	-0.44	0.54	0.09	-0.2	-0.68	-0.79	0.38	-0.6	1.93	3.74	4.22	3.27	3.73	0.87	2.24	2.65	2.29	3.39	-0.645	0.215	1.42	-0.13	1.39	-0.82	-0.7	0.45	0.25	0.9
REL	ENSG00000162924	0.83	0.54	0.09	0.19	-0.86	2.56	0.84	1.47	1.57	3.77	-1.25	2.14	-1.69	1	2.04	0.98	1.8	-0.69	-1.005	0.245	-4.05	-1.26	-4.03	-0.69	-0.9	-1.22	-0.24	-3.18
GPR155	ENSG00000163328	-1	0.54	0.09	-1.84	0.31	-2.24	-0.32	-0.91	1.3	1.98	2.82	1.83	0.28	-1.84	1.69	-0.4	-0.15	-0.27	-1.275	-1.545	0.02	-1.57	-2.06	-3.53	-1.25	-2.6	-2.19	-2.76
RFC4	ENSG00000163918	0.41	0.54	0.09	-0.16	0.41	0.44	1.34	0.38	3.56	4.69	3.58	3.2	2.85	2.55	4.53	3.41	3.58	3.15	0.985	1.165	0.78	-0.2	0.51	0.86	1.59	1.21	1.54	0.66
MELTF	ENSG00000163975	1.42	0.54	0.09	3.91	0.18	1.18	-0.24	2.08	-3.84	0.07	-1.47	0.19	-3.18	0.29	-0.38	-0.81	-1.69	-1.79	-6.415	-3.455	-4.27	-3.21	-5.52	-1.4	-3.32	-3.01	-3.73	-4.28
STRBP	ENSG00000165209	-0.41	0.54	0.09	-0.4	1.12	-0.32	-1.12	-0.51	3.01	4.53	4.45	5.74	4.52	1.69	5.25	3.42	2.61	4.25	0.435	1.005	1.65	2.34	2.18	0	2.31	1.22	0.57	1.76
PRDX3	ENSG00000165672	0.64	0.54	0.09	0.22	1.13	0.87	1.31	-0.33	1.63	2.29	3.71	1.86	3.52	1.1	3.02	4.03	2.18	3.35	-0.945	-1.235	0.91	-1.54	1.18	-0.59	0.08	1.83	0.14	0.86
ENOX2	ENSG00000165675	-0.48	0.54	0.09	-0.13	-0.16	-0.6	-1.05	-0.45	0.46	2.24	2.2	3.43	2.15	-0.51	1.37	0.85	0.4	1.9	-2.115	-1.285	-0.6	0.03	-0.19	-2.2	-1.57	-1.35	-1.64	-0.59
ZNF558	ENSG00000167785	-1.02	0.54	0.09	-1.88	-1.06	-1.91	-0.76	0.51	0.93	2.18	1.62	1.61	0.16	-2.25	0.2	-1.22	-1	0.55	-1.645	-1.345	-1.18	-1.79	-2.18	-3.94	-2.74	-3.42	-3.04	-1.94
CNNM3	ENSG00000168763	-0.42	0.54	0.09	-0.52	-0.28	-0.46	0.32	-1.7	2.96	3.5	3.29	4.5	3.12	1.49	2.49	2.1	3.42	2.07	0.385	-0.025	0.49	1.1	0.78	-0.2	-0.45	-0.1	1.38	-0.42
MZB1	ENSG00000170476	-0.61	0.54	0.09	-0.69	1.12	-2.02	-0.92	-0.21	6.96	6.83	8.82	8.44	9.69	5.27	7.55	5.86	5.6	9.6	4.385	3.305	6.02	5.04	7.35	3.58	4.61	3.66	3.56	7.11
MTBP	ENSG00000172167	0.63	0.54	0.09	0.75	0.19	1.78	0.94	-0.68	1.9	2.21	1.06	1.42	0.67	2.03	1.78	2.41	1.22	0.28	-0.675	-1.315	-1.74	-1.98	-1.67	0.34	-1.16	0.21	-0.82	-2.21
MCTP1	ENSG00000175471	0.7	0.54	0.09	0.44	-1.59	0.5	2.88	1.18	3.37	4.2	-0.29	-0.6	-0.09	3.11	1.57	-0.4	1.96	0.72	0.795	0.675	-3.09	-4	-2.43	1.42	-1.37	-2.6	-0.08	-1.77
ZNF543	ENSG00000178229	-0.37	0.54	0.09	-0.59	-0.28	-0.45	0.1	-0.37	0.04	1.33	1.98	1.71	1.44	-1.51	0.31	0.8	0.32	1.25	-2.535	-2.195	-0.82	-1.69	-0.9	-3.2	-2.63	-1.4	-1.72	-1.24
ZNF354B	ENSG00000178338	-0.73	0.54	0.09	0.54	-0.25	-0.7	-1.79	-1.3	1.43	2.61	1.06	2.72	-0.15	1.3	1.63	-0.42	-1.36	-0.94	-1.145	-0.915	-1.74	-0.68	-2.49	-0.39	-1.31	-2.62	-3.4	-3.43
METTL23	ENSG00000181038	-0.42	0.54	0.09	-2.75	1.34	-0.51	-0.37	-0.39	2.1	2.59	3.52	4.02	3.53	-2.18	3.59	2.27	1.97	3.33	-0.475	-0.935	0.72	0.62	1.19	-3.87	0.65	0.07	-0.07	0.84
FES	ENSG00000182511	1.64	0.54	0.09	1.11	-1.87	3.37	1.83	3.04	2.69	4.29	-1	0.6	-2.18	3.29	1.31	2.15	1.66	-0.17	0.115	0.765	-3.8	-2.8	-4.52	1.6	-1.63	-0.05	-0.38	-2.66
GTF2H2C	ENSG00000183474	0.49	0.54	0.09	0.3	0.74	0.43	-0.54	1.92	4.62	5.51	4.54	5.12	2.87	4.19	5.75	4.35	2.82	4.16	2.045	1.985	1.74	1.72	0.53	2.5	2.81	2.15	0.78	1.67
TSPYL2	ENSG00000184205	-1	0.54	0.09	0.43	-1.84	-0.24	-2.14	-1.21	5.03	6.89	4.62	7.75	4.02	4.75	3.95	3.67	3.19	3.29	2.455	3.365	1.82	4.35	1.68	3.06	1.01	1.47	1.15	0.8
IFITM2	ENSG00000185201	0.76	0.54	0.09	1.48	0.15	0.22	0.39	1.57	3.93	5.52	6.86	5.75	3.16	4.99	5.04	6.43	4.76	4.23	1.355	1.995	4.06	2.35	0.82	3.3	2.1	4.23	2.72	1.74
POLR3C	ENSG00000186141	0.52	0.54	0.09	-0.61	0.85	0.19	1.33	0.53	2.53	3.86	3.04	3.21	3.09	0.94	4.25	2.58	3.57	3.48	-0.045	0.335	0.24	-0.19	0.75	-0.75	1.31	0.38	1.53	0.99
FAM111B	ENSG00000189057	1.31	0.54	0.09	3.42	2.4	1.29	0.2	-0.77	-2.56	-1.18	-0.07	-1.69	-0.15	0.95	1.11	0.71	-2.94	-0.6	-5.135	-4.705	-2.87	-5.09	-2.49	-0.74	-1.83	-1.49	-4.98	-3.09
ARID2	ENSG00000189079	0.48	0.54	0.09	0.72	-0.94	1.33	0.35	0.37	4.94	5.14	3.24	4.28	2.65	5.03	3.31	4.07	3.24	2.94	2.365	1.615	0.44	0.88	0.31	3.34	0.37	1.87	1.2	0.45
C5AR1	ENSG00000197405	2.04	0.54	0.09	1.02	-0.83	0.67	3.8	6.55	0.79	2.94	0.52	-1.4	-3.64	1.26	1.24	0.6	2.46	0.65	-1.785	-0.585	-2.28	-4.8	-5.98	-0.43	-1.7	-1.6	0.42	-1.84
FAM49A	ENSG00000197872	-0.59	0.54	0.09	-0.31	-0.5	-0.96	-1.52	2.43	2.35	3.25	4.52	5.24	-2.94	1.14	1.97	2.76	1.55	-1.32	-0.225	-0.275	1.72	1.84	-5.28	-0.55	-0.97	0.56	-0.49	-3.81
GPRASP1	ENSG00000198932	-1.23	0.54	0.09	-2.19	-1.68	-0.24	-2.79	2.71	1.63	1.01	-2	3.24	-3.32	-1.94	-1.74	-2.94	-2.25	-1.51	-0.945	-2.515	-4.8	-0.16	-5.66	-3.63	-4.68	-5.14	-4.29	-4
RNU5A-1	ENSG00000199568	1.47	0.54	0.09	2.49	1.64	0.3	-1.66	5.41	2.73	2.11	3.12	5.75	-2.18	5.06	3.47	2.78	1.86	1.37	0.155	-1.415	0.32	2.35	-4.52	3.37	0.53	0.58	-0.18	-1.12
CARD16	ENSG00000204397	0.58	0.54	0.09	0.84	1.02	1.19	0.15	-0.29	3.71	5.04	4.19	4.19	4.22	3.97	5.64	4.87	2.87	4.08	1.135	1.515	1.39	0.79	1.88	2.28	2.7	2.67	0.83	1.59
SNORA8	ENSG00000207304	0.65	0.54	0.09	1.54	-0.5	0.83	0.15	1.06	8.99	8.85	7.67	7.19	6.01	10.12	7.57	7.94	5.87	6.75	6.415	5.325	4.87	3.79	3.67	8.43	4.63	5.74	3.83	4.26
LILRA2	ENSG00000239998	1.67	0.54	0.09	0.68	-0.72	1.88	3.13	3.37	2.74	4.38	1.88	0.46	-0.4	2.78	2.82	3.33	3.37	1.84	0.165	0.855	-0.92	-2.94	-2.74	1.09	-0.12	1.13	1.33	-0.65
DDOST	ENSG00000244038	-0.58	0.54	0.09	-1	1.29	-0.98	-0.33	-0.81	4.65	5.75	7.93	6.61	7.6	2.58	6.68	6.15	4.6	7.13	2.075	2.225	5.13	3.21	5.26	0.89	3.74	3.95	2.56	4.64
MTRNR2L8	ENSG00000255823	0.94	0.54	0.09	1.32	-0.74	3.87	0.22	1.27	-1.64	-2.06	-1.64	-1.84	-4.06	-0.79	-3.64	2.07	-3.06	-3.18	-4.215	-5.585	-4.44	-5.24	-6.4	-2.48	-6.58	-0.13	-5.1	-5.67
MTRNR2L6	ENSG00000270672	1.31	0.54	0.09	2.46	-0.09	2.15	0.1	1.95	-2.18	-3.06	-4.32	-1.56	-1.79	0.11	-3.84	-2.56	-2.94	-0.47	-4.755	-6.585	-7.12	-4.96	-4.13	-1.58	-6.78	-4.76	-4.98	-2.96
TAF9	ENSG00000273841	0.48	0.54	0.09	-0.3	1.81	0.42	0.73	0.29	0.63	2.01	2.74	2.01	2.95	-0.56	3.58	2.55	1.51	3.18	-1.945	-1.515	-0.06	-1.39	0.61	-2.25	0.64	0.35	-0.53	0.69
ARF5	ENSG00000004059	0.53	0.55	0.1	0.91	0.41	0.2	1.04	0.07	2.39	4.03	3.26	2.97	2.12	2.73	3.86	2.82	2.91	2.22	-0.185	0.505	0.46	-0.43	-0.22	1.04	0.92	0.62	0.87	-0.27
AQR	ENSG00000021776	-0.55	0.55	0.09	-1.07	0.36	-0.95	-0.64	-0.33	2.49	4.1	2.9	3.81	2.5	0.32	3.88	1.16	1.36	2.33	-0.085	0.575	0.1	0.41	0.16	-1.37	0.94	-1.04	-0.68	-0.16
BTN3A1	ENSG00000026950	-0.91	0.55	0.1	-1.97	-0.39	-0.91	-1.7	0.41	5.16	5.5	5.24	7.54	5.15	1.85	4.35	3.54	3.61	5.46	2.585	1.975	2.44	4.14	2.81	0.16	1.41	1.34	1.57	2.97
TPR	ENSG00000047410	0.4	0.55	0.1	0.32	0.41	1.27	-0.65	0.47	5.5	6.44	4.46	6.6	4.56	5.1	6.28	5.22	4.14	4.92	2.925	2.915	1.66	3.2	2.22	3.41	3.34	3.02	2.1	2.43
OTUD5	ENSG00000068308	-0.42	0.55	0.09	-0.55	-0.28	-1.14	0.85	-0.42	4.02	4.8	3.93	4.95	3.83	2.51	3.79	1.96	4.63	3.61	1.445	1.275	1.13	1.55	1.49	0.82	0.85	-0.24	2.59	1.12
LAPTM4A	ENSG00000068697	-0.62	0.55	0.1	-1.16	0.05	-0.5	-0.38	-1.1	6.94	7.01	7.55	7.89	7.49	4.66	6.41	6.3	5.83	6.83	4.365	3.485	4.75	4.49	5.15	2.97	3.47	4.1	3.79	4.34
HLTF	ENSG00000071794	0.48	0.55	0.1	-0.1	0.15	1.23	0.68	0.53	2.19	4.06	2.77	2.85	2.28	1.25	3.58	3.5	2.29	2.67	-0.385	0.535	-0.03	-0.55	-0.06	-0.44	0.64	1.3	0.25	0.18
CYBRD1	ENSG00000071967	1.85	0.55	0.1	0.18	-0.3	2.97	4.21	2.19	2.56	3.06	-2.47	0	-2.25	1.98	2.03	0.21	4.44	-0.79	-0.015	-0.465	-5.27	-3.4	-4.59	0.29	-0.91	-1.99	2.4	-3.28
ADGRL1	ENSG00000072071	-0.46	0.55	0.1	0.14	-1.07	-0.19	-0.77	-0.41	0.43	1.6	0.2	0.15	-0.34	-0.2	-0.4	-0.69	-2.47	-0.56	-2.145	-1.925	-2.6	-3.25	-2.68	-1.89	-3.34	-2.89	-4.51	-3.05
ENO1	ENSG00000074800	0.62	0.55	0.1	0.14	1.9	0.52	0.88	-0.01	5.43	6.5	7.38	5.51	6.35	4.8	8.19	7.29	5.23	6.39	2.855	2.975	4.58	2.11	4.01	3.11	5.25	5.09	3.19	3.9
PAFAH1B3	ENSG00000079462	0.63	0.55	0.1	-0.99	0.17	1.08	1.63	0.64	0.78	1.82	2.04	0.1	-0.04	-1.29	1.36	2.59	0.88	0.42	-1.795	-1.705	-0.76	-3.3	-2.38	-2.98	-1.58	0.39	-1.16	-2.07
NOP14	ENSG00000087269	0.38	0.55	0.1	0.5	0.23	0.53	-0.79	0.57	3.43	4.6	3.64	4.63	2.67	3.24	4.21	3.57	1.98	3.09	0.855	1.075	0.84	1.23	0.33	1.55	1.27	1.37	-0.06	0.6
AAMDC	ENSG00000087884	-0.41	0.55	0.09	1.12	-0.32	-0.53	-0.37	-0.98	-0.06	1.94	0.97	1.94	-0.1	0.55	0.87	-0.3	-0.12	-0.69	-2.635	-1.585	-1.83	-1.46	-2.44	-1.14	-2.07	-2.5	-2.16	-3.18
CWF19L1	ENSG00000095485	-0.41	0.55	0.09	-1.12	-0.41	0.86	-0.3	-0.52	3.5	3.74	3.04	3.93	3.09	1.27	2.57	3.35	1.97	2.8	0.925	0.215	0.24	0.53	0.75	-0.42	-0.37	1.15	-0.07	0.31
MAPK1	ENSG00000100030	-0.48	0.55	0.09	-0.47	-0.26	-1.48	2.05	-0.71	3.56	4.71	3.51	3.46	3.36	2.16	3.72	1.16	4.84	2.95	0.985	1.185	0.71	0.06	1.02	0.47	0.78	-1.04	2.8	0.46
SUSD6	ENSG00000100647	-0.5	0.55	0.1	-0.49	-0.79	0.62	-0.22	-1.8	2.79	3.77	2.66	4.13	1.77	1.36	2.12	2.69	2.28	0.65	0.215	0.245	-0.14	0.73	-0.57	-0.33	-0.82	0.49	0.24	-1.84
ARHGAP5	ENSG00000100852	-0.91	0.55	0.09	-1.94	-1.67	0.41	-0.75	-0.58	3.92	3.77	3.75	4.18	3.33	0.65	1.04	3.55	1.59	3	1.345	0.245	0.95	0.78	0.99	-1.04	-1.9	1.35	-0.45	0.51
RAE1	ENSG00000101146	0.58	0.55	0.1	0.61	0.18	2.07	0.94	-0.52	2.26	4.02	2.15	2.58	2.28	2.22	3.58	3.83	2.39	1.99	-0.315	0.495	-0.65	-0.82	-0.06	0.53	0.64	1.63	0.35	-0.5
BPI	ENSG00000101425	2.17	0.55	0.1	1.11	-3.21	2.99	4.05	4.27	3.01	5.45	-0.62	0.81	-0.6	3.6	0.82	2.09	5.02	2.21	0.435	1.925	-3.42	-2.59	-2.94	1.91	-2.12	-0.11	2.98	-0.28
GGA2	ENSG00000103365	-0.4	0.55	0.1	0.47	-0.51	-0.41	-0.99	-0.27	4.9	6.03	5.02	7.08	4.42	4.67	4.73	3.89	4.14	4.29	2.325	2.505	2.22	3.68	2.08	2.98	1.79	1.69	2.1	1.8
TSTA3	ENSG00000104522	0.88	0.55	0.1	0.17	1.29	-0.9	2.83	1.17	3.45	4.19	3.96	3.1	1.33	2.85	5.12	2.27	5.58	2.13	0.875	0.665	1.16	-0.3	-1.01	1.16	2.18	0.07	3.54	-0.36
MED26	ENSG00000105085	0.64	0.55	0.1	1.28	0.18	0.95	1.04	-2.45	-1.09	1.1	0.44	0.04	0.39	-0.29	0.66	0.85	-0.01	-1.15	-3.665	-2.425	-2.36	-3.36	-1.95	-1.98	-2.28	-1.35	-2.05	-3.64
CD33	ENSG00000105383	1.61	0.55	0.1	0.36	-1.78	1.48	2.98	5.39	0.55	2.99	0.08	-2.64	-5.06	0.19	0.12	1.09	0.06	-1.51	-2.025	-0.535	-2.72	-6.04	-7.4	-1.5	-2.82	-1.11	-1.98	-4
HDAC5	ENSG00000108840	0.4	0.55	0.1	0.57	0.79	-1.3	0.38	0.25	2.79	2.7	3.63	3.89	2.81	2.7	3.01	1.49	2.89	3.02	0.215	-0.825	0.83	0.49	0.47	1.01	0.07	-0.71	0.85	0.53
CEP164	ENSG00000110274	0.69	0.55	0.1	0.5	-0.2	1.21	0.21	3.08	3.29	4.68	1.24	3.51	-0.86	3.11	3.77	1.94	2.27	1.18	0.715	1.155	-1.56	0.11	-3.2	1.42	0.83	-0.26	0.23	-1.31
GALE	ENSG00000117308	0.38	0.55	0.1	0.45	0.3	-0.02	0.37	0.78	1.12	1.85	2.74	1.79	0.92	0.88	1.56	2.04	0.78	1.48	-1.455	-1.675	-0.06	-1.61	-1.42	-0.81	-1.38	-0.16	-1.26	-1.01
UBE3D	ENSG00000118420	0.46	0.55	0.1	0.55	1	0.65	-1.2	0.19	0.54	1.2	1.14	1.94	1.07	0.41	1.77	1.21	-1.29	1.24	-2.035	-2.325	-1.66	-1.46	-1.27	-1.28	-1.17	-0.99	-3.33	-1.25
VAMP8	ENSG00000118640	-0.46	0.55	0.1	-0.38	-0.61	-1.15	-0.09	-0.16	3.18	4.04	4.28	4.19	3.86	1.89	2.62	2.3	2.52	3.8	0.605	0.515	1.48	0.79	1.52	0.2	-0.32	0.1	0.48	1.31
TNFRSF10B	ENSG00000120889	-0.63	0.55	0.09	0.46	-0.84	-1.93	-0.16	-0.9	3.23	4.04	4.05	3.75	1.24	3	2.33	1.19	1.98	0.7	0.655	0.515	1.25	0.35	-1.1	1.31	-0.61	-1.01	-0.06	-1.79
COPS5	ENSG00000121022	0.61	0.55	0.09	0.07	1.52	0.14	0.99	0.33	2.84	3.95	3.96	4.03	3.2	2.1	5.16	3.44	3.9	3.46	0.265	0.425	1.16	0.63	0.86	0.41	2.22	1.24	1.86	0.97
KIF18A	ENSG00000121621	0.93	0.55	0.09	1.26	-0.76	1.7	1.73	0.57	0.82	3.14	0.54	1.24	0.37	1.59	1.53	1.79	2.17	0.78	-1.755	-0.385	-2.26	-2.16	-1.97	-0.1	-1.41	-0.41	0.13	-1.71
PFKFB2	ENSG00000123836	1.35	0.55	0.09	2.23	-0.61	0.16	3.36	1.6	0.25	3.59	1.18	2.02	2.82	2.26	2.17	0.7	5.26	3.91	-2.325	0.065	-1.62	-1.38	0.48	0.57	-0.77	-1.5	3.22	1.42
SH3BGRL	ENSG00000131171	0.4	0.55	0.1	0.42	0.2	0.58	0.99	-0.03	3.73	4.2	3.83	4.44	4.49	3.44	3.78	3.82	4.32	4.51	1.155	0.675	1.03	1.04	2.15	1.75	0.84	1.62	2.28	2.02
C1orf159	ENSG00000131591	-0.44	0.55	0.1	-0.23	-0.98	-0.5	-0.6	1.96	0.07	0.41	-0.94	0.38	-4.06	-1.03	-1.47	-2.18	-2	-2.74	-2.505	-3.115	-3.74	-3.02	-6.4	-2.72	-4.41	-4.38	-4.04	-5.23
BLK	ENSG00000136573	-0.7	0.55	0.1	-1.17	0.77	-2.72	-0.74	-0.19	3.87	2.38	3.07	3.21	-2.32	1.58	2.67	-0.69	0.62	-2.4	1.295	-1.145	0.27	-0.19	-4.66	-0.11	-0.27	-2.89	-1.42	-4.89
SLC15A4	ENSG00000139370	-0.69	0.55	0.1	-1.15	-1.35	-0.13	0.56	-1.22	2.22	3.74	2.62	2.62	3.06	-0.04	1.4	1.79	1.88	2.32	-0.355	0.215	-0.18	-0.78	0.72	-1.73	-1.54	-0.41	-0.16	-0.17
RBM26	ENSG00000139746	-0.43	0.55	0.09	-0.68	-0.28	-0.33	-0.96	0.21	4.05	5.72	4.35	5.9	2.89	2.38	4.7	3.3	3.01	3.08	1.475	2.195	1.55	2.5	0.55	0.69	1.76	1.1	0.97	0.59
IFNAR1	ENSG00000142166	-0.4	0.55	0.09	-0.39	2.02	-0.43	-0.39	-0.78	2.22	2.28	4.55	4.22	5.11	0.91	4.11	3.4	2.14	4.66	-0.355	-1.245	1.75	0.82	2.77	-0.78	1.17	1.2	0.1	2.17
METTL21A	ENSG00000144401	0.38	0.55	0.09	0.58	0.57	0.33	0.14	0.27	1.12	1.42	0.32	1.8	0.58	1.04	1.45	0.03	0.48	0.81	-1.455	-2.105	-2.48	-1.6	-1.76	-0.65	-1.49	-2.17	-1.56	-1.68
SRPRB	ENSG00000144867	-0.67	0.55	0.1	-0.26	1.8	-1.05	-1.21	-1.17	3.88	5.35	7.25	7.28	7.08	2.73	6.9	5.39	4.03	6.37	1.305	1.825	4.45	3.88	4.74	1.04	3.96	3.19	1.99	3.88
PSPH	ENSG00000146733	0.83	0.55	0.1	-0.05	1.81	0.75	0.13	1.52	1.16	1.08	3.17	0.66	-0.03	0.28	2.65	3.35	-0.69	1.01	-1.415	-2.445	0.37	-2.74	-2.37	-1.41	-0.29	1.15	-2.73	-1.48
SLC12A9	ENSG00000146828	0.43	0.55	0.09	1.3	0.4	0.26	-0.26	0.64	1.02	2.99	1.6	2.51	0.74	1.85	2.82	1.22	0.61	1.2	-1.555	-0.535	-1.2	-0.89	-1.6	0.16	-0.12	-0.98	-1.43	-1.29
CHST7	ENSG00000147119	-0.44	0.55	0.09	-0.51	-1.3	1.37	-0.26	-0.54	-3.18	-1.56	-2.94	-2.74	-2.64	-4.64	-3.84	-2.06	-4.64	-2.94	-5.755	-5.085	-5.74	-6.14	-4.98	-6.33	-6.78	-4.26	-6.68	-5.43
SERPING1	ENSG00000149131	1.43	0.55	0.09	6.4	0.28	2.31	1.69	-1.69	-2.18	3.47	-1.22	-0.56	1.14	5.09	3.15	0.73	0.31	0.1	-4.755	-0.055	-4.02	-3.96	-1.2	3.4	0.21	-1.47	-1.73	-2.39
MMAA	ENSG00000151611	-1.01	0.55	0.1	-1.7	0.41	-3.23	-0.88	-0.15	1.32	0.84	1.01	1.18	1.38	-1.64	0.68	-3.32	-1.6	1.33	-1.255	-2.685	-1.79	-2.22	-0.96	-3.33	-2.26	-5.52	-3.64	-1.16
MFSD6	ENSG00000151690	-0.41	0.55	0.1	-0.14	-0.59	-2.08	-0.24	-0.28	3.58	4.72	5.52	5.54	3.65	2.59	3.33	2.49	3.66	3.52	1.005	1.195	2.72	2.14	1.31	0.9	0.39	0.29	1.62	1.03
TCF7L1	ENSG00000152284	0.76	0.55	0.1	1.34	0.28	1.99	0.67	-3.16	-2.94	-4.32	-6.64	-4.06	-1.84	-2.06	-4.64	-5.06	-4.64	-3.84	-5.515	-7.845	-9.44	-7.46	-4.18	-3.75	-7.58	-7.26	-6.68	-6.33
SEMA3D	ENSG00000153993	0.76	0.55	0.1	5.15	1.35	0.35	-0.35	0.55	-5.64	2.06	0.75	-1.15	2.91	0.06	3.05	0.48	-3.18	3.32	-8.215	-1.465	-2.05	-4.55	0.57	-1.63	0.11	-1.72	-5.22	0.83
FAM122B	ENSG00000156504	-0.42	0.55	0.1	-0.88	-0.44	-0.67	0.11	-0.18	4.23	5.43	4.42	4.94	3.96	2.3	4.21	2.99	3.57	3.9	1.655	1.905	1.62	1.54	1.62	0.61	1.27	0.79	1.53	1.41
NLRP14	ENSG00000158077	-1.38	0.55	0.1	-0.4	-4.84	-2.49	-1.24	2.96	-0.07	0.01	-0.15	3.04	-1.25	-1.4	-6.64	-3.64	-0.25	0.71	-2.645	-3.515	-2.95	-0.36	-3.59	-3.09	-9.58	-5.84	-2.29	-1.78
SPATA2	ENSG00000158480	-0.51	0.55	0.1	-1.05	-0.22	-0.12	-0.88	-0.28	-1.69	0.15	-1.03	0.72	-1.51	-3.84	-0.79	-1.84	-2.06	-1.64	-4.265	-3.375	-3.83	-2.68	-3.85	-5.53	-3.73	-4.04	-4.1	-4.13
DEDD	ENSG00000158796	0.42	0.55	0.09	-0.22	0.41	0.61	1.11	0.24	2.58	3.42	2.86	2.66	3.18	1.48	3.25	2.88	2.71	3.39	0.005	-0.105	0.06	-0.74	0.84	-0.21	0.31	0.68	0.67	0.9
TOMM40L	ENSG00000158882	0.5	0.55	0.1	0.79	0.14	0.9	0.66	-0.01	1.38	2.99	1.64	0.28	2.55	1.56	2.5	1.99	-0.32	2.6	-1.195	-0.535	-1.16	-3.12	0.21	-0.13	-0.44	-0.21	-2.36	0.11
WDR90	ENSG00000161996	0.77	0.55	0.1	1.39	-0.66	0.63	0.3	2.57	2.25	2.9	0.75	1.89	-2.25	3.19	1.42	0.79	0.78	-0.54	-0.325	-0.625	-2.05	-1.51	-4.59	1.5	-1.52	-1.41	-1.26	-3.03
PUS10	ENSG00000162927	-0.41	0.55	0.1	0.49	-0.21	-0.45	-0.82	-0.57	-0.34	1.15	0.85	1.29	1	-0.54	0.23	-0.34	-1.4	0.68	-2.915	-2.375	-1.95	-2.11	-1.34	-2.23	-2.71	-2.54	-3.44	-1.81
CFAP36	ENSG00000163001	-0.46	0.55	0.1	-0.58	-0.56	-0.23	-1.36	0.81	2.6	2.97	1.83	3.78	1.52	1.06	1.61	0.9	0.32	2.09	0.025	-0.555	-0.97	0.38	-0.82	-0.63	-1.33	-1.3	-1.72	-0.4
NOL6	ENSG00000165271	0.45	0.55	0.1	0.33	1.1	0.31	-0.44	0.71	1.82	3.1	2.4	2.97	1.88	1.42	3.79	2.08	0.81	2.39	-0.755	-0.425	-0.4	-0.43	-0.46	-0.27	0.85	-0.12	-1.23	-0.1
ZCCHC24	ENSG00000165424	-0.62	0.55	0.1	1.61	-0.64	-2.2	-1	-0.21	-4.06	-1.6	-1.47	-0.38	-2.56	-2.84	-3.06	-4.64	-3.32	-2.64	-6.635	-5.125	-4.27	-3.78	-4.9	-4.53	-6	-6.84	-5.36	-5.13
RNF214	ENSG00000167257	0.39	0.55	0.1	0.35	0.55	0.74	-0.35	0.26	1.93	3.49	2.69	4.86	1.44	1.57	3.5	2.85	2.84	1.66	-0.645	-0.035	-0.11	1.46	-0.9	-0.12	0.56	0.65	0.8	-0.83
SERTAD3	ENSG00000167565	-0.93	0.55	0.09	0.37	-0.86	-2.47	-0.14	-1.53	-1.43	-0.27	-0.17	0.41	0.32	-1.79	-2	-3.64	-1.32	-0.62	-4.005	-3.795	-2.97	-2.99	-2.02	-3.48	-4.94	-5.84	-3.36	-3.11
PROSER3	ENSG00000167595	0.67	0.55	0.1	1.19	-0.58	0.45	0.38	1.91	0.43	2.11	0.63	1.3	-1.22	1.12	0.72	0.48	0.3	0.07	-2.145	-1.415	-2.17	-2.1	-3.56	-0.57	-2.22	-1.72	-1.74	-2.42
TRPV3	ENSG00000167723	-0.43	0.55	0.09	1.43	-0.49	-5.91	-0.48	-0.32	0.83	-1.79	0.72	1	0.21	1.82	-3.06	-6.64	-1.22	0.06	-1.745	-5.315	-2.08	-2.4	-2.13	0.13	-6	-8.84	-3.26	-2.43
DDIT4	ENSG00000168209	-0.89	0.55	0.09	-1.59	-0.25	-0.8	0.46	-4.47	1.67	3.76	5.41	3.88	4.35	-1.15	2.79	3.83	3.01	1.51	-0.905	0.235	2.61	0.48	2.01	-2.84	-0.15	1.63	0.97	-0.98
FIBP	ENSG00000172500	0.41	0.55	0.1	0.41	1.46	0.06	0.56	0.21	2.81	4.45	4.75	3.54	3.94	2.52	5.58	4.14	2.81	4.13	0.235	0.925	1.95	0.14	1.6	0.83	2.64	1.94	0.77	1.64
TMEM11	ENSG00000178307	0.43	0.55	0.1	0.16	0.21	0.75	0.76	0.28	-0.94	1.79	1.24	1.37	0.07	-1.56	1.39	1.42	0.92	0.3	-3.515	-1.735	-1.56	-2.03	-2.27	-3.25	-1.55	-0.78	-1.12	-2.19
HYI	ENSG00000178922	-0.98	0.55	0.1	-0.08	-2.28	-0.13	-1.05	-1.35	2.11	0.93	2.17	4.65	2.85	1.2	-2.56	1.35	1.62	2.02	-0.465	-2.595	-0.63	1.25	0.51	-0.49	-5.5	-0.85	-0.42	-0.47
EDC3	ENSG00000179151	0.42	0.55	0.1	0.2	0.55	0.73	-0.65	0.61	0.93	3.91	2.62	3.16	2.36	0.38	3.92	2.77	0.7	2.81	-1.645	0.385	-0.18	-0.24	0.02	-1.31	0.98	0.57	-1.34	0.32
ZDHHC20	ENSG00000180776	-0.53	0.55	0.1	-1.14	-0.16	-0.88	0.57	-0.67	3.53	4.06	3.93	3.64	3.3	1.28	3.2	2.26	2.92	2.91	0.955	0.535	1.13	0.24	0.96	-0.41	0.26	0.06	0.88	0.42
CREB3L2	ENSG00000182158	-0.6	0.55	0.1	0.18	-0.14	-1.03	-1.66	-0.49	3.53	5.58	5.47	6.56	5.74	2.95	4.74	3.63	2.67	5.47	0.955	2.055	2.67	3.16	3.4	1.26	1.8	1.43	0.63	2.98
VSTM1	ENSG00000189068	1.97	0.55	0.09	1.39	-2.29	2.13	3.68	4.09	-0.71	3.66	-2.74	-2.47	-3.06	0.23	0.15	-1	1.22	-0.36	-3.285	0.135	-5.54	-5.87	-5.4	-1.46	-2.79	-3.2	-0.82	-2.85
RNF216P1	ENSG00000196204	-0.52	0.55	0.1	-0.86	1.2	-0.4	-0.31	-1.24	1.25	2.23	1.8	2.22	1.23	-0.64	3.04	0.68	0.25	0.48	-1.325	-1.295	-1	-1.18	-1.11	-2.33	0.1	-1.52	-1.79	-2.01
CACNA1E	ENSG00000198216	0.63	0.55	0.1	3.77	0.18	0.83	0.75	-0.14	-5.64	-2.4	-4.32	-1.32	-1.51	-1.69	-2.84	-4.06	-1.79	-1.56	-8.215	-5.925	-7.12	-4.72	-3.85	-3.38	-5.78	-6.26	-3.83	-4.05
APRT	ENSG00000198931	0.43	0.55	0.09	0.64	1.15	-0.53	0.31	0.35	2.64	4.94	5.49	4.86	4.35	2.63	5.7	4.22	3.77	4.62	0.065	1.415	2.69	1.46	2.01	0.94	2.76	2.02	1.73	2.13
CD177	ENSG00000204936	1.86	0.55	0.09	1.65	-1.07	0.27	3.52	4.95	1.12	2.87	-3.47	-1.6	-1	2.4	0.88	-3.84	1.86	2.26	-1.455	-0.655	-6.27	-5	-3.34	0.71	-2.06	-6.04	-0.18	-0.23
SNORA50A	ENSG00000206952	-0.7	0.55	0.1	-0.56	-1.24	-1.7	1.14	-0.37	5.41	6.91	6.35	4.87	4.21	3.89	4.71	3.75	4.95	4.02	2.835	3.385	3.55	1.47	1.87	2.2	1.77	1.55	2.91	1.53
SNORD67	ENSG00000212135	0.76	0.55	0.1	1.28	-1.9	0.5	0.49	3.65	6.03	7.41	4.52	3.98	1.92	6.83	4.39	4.41	3.14	4.33	3.455	3.885	1.72	0.58	-0.42	5.14	1.45	2.21	1.1	1.84
CCDC183	ENSG00000213213	-0.77	0.55	0.1	-0.5	-2.59	-0.46	-1.35	1.63	2.79	1.93	-0.36	3.31	-2.94	1.34	-1.94	-1.56	-0.14	-1.84	0.215	-1.595	-3.16	-0.09	-5.28	-0.35	-4.88	-3.76	-2.18	-4.33
GALT	ENSG00000213930	-0.43	0.55	0.1	-1.13	-0.59	-0.35	-0.33	1.11	5.98	6.06	4.62	5.29	3.75	3.73	4.66	3.55	3.29	4.52	3.405	2.535	1.82	1.89	1.41	2.04	1.72	1.35	1.25	2.03
MRPS17	ENSG00000239789	0.97	0.55	0.09	-2.18	2.27	1.39	0.19	1.61	1.68	0.51	1.11	-0.17	1.03	-1.89	2.64	2.01	-1.43	2.12	-0.895	-3.015	-1.69	-3.57	-1.31	-3.58	-0.3	-0.19	-3.47	-0.37
CUX1	ENSG00000257923	-0.36	0.55	0.1	-0.63	-0.47	0.13	-0.31	-0.32	5.19	6.13	4.2	6.34	4.55	3.58	4.87	3.67	4.37	4.4	2.615	2.605	1.4	2.94	2.21	1.89	1.93	1.47	2.33	1.91
HSPE1-MOB4	ENSG00000270757	0.58	0.55	0.09	1	0.84	0.28	1.05	-0.69	0.96	1.74	2.75	1.9	2.92	1.42	2.11	2.4	1.85	2.52	-1.615	-1.785	-0.05	-1.5	0.58	-0.27	-0.83	0.2	-0.19	0.03
HIST2H4A	ENSG00000270882	0.65	0.55	0.1	0.14	0.18	0.93	3.56	0.4	7.04	8.02	7.98	5.1	8.41	6.41	7.57	8.36	8.62	8.72	4.465	4.495	5.18	1.7	6.07	4.72	4.63	6.16	6.58	6.23
DHRS11	ENSG00000278535	0.49	0.55	0.09	0.11	0.79	0.25	0.19	1.79	0.87	1.23	0.77	1.4	-1.15	0.2	1.54	0.38	0.14	0.06	-1.705	-2.295	-2.03	-2	-3.49	-1.49	-1.4	-1.82	-1.9	-2.43
POLDIP2	ENSG00000004142	0.51	0.56	0.1	0.17	1.29	0.47	0.9	-0.25	2.92	4.03	4.69	3.74	4.24	2.33	4.96	4.55	3.48	4.12	0.345	0.505	1.89	0.34	1.9	0.64	2.02	2.35	1.44	1.63
TRAPPC6A	ENSG00000007255	-0.39	0.56	0.1	-0.56	0.06	-0.86	-0.45	-0.17	0.08	2.21	3.02	2.62	1.12	-1.43	1.61	1.37	0.44	1.06	-2.495	-1.315	0.22	-0.78	-1.22	-3.12	-1.33	-0.83	-1.6	-1.43
IDS	ENSG00000010404	-0.39	0.56	0.1	-0.5	-0.32	-0.34	-0.96	0.24	3.99	4.75	4.91	6.31	4.59	2.54	3.69	3.86	3.41	4.8	1.415	1.225	2.11	2.91	2.25	0.85	0.75	1.66	1.37	2.31
BTK	ENSG00000010671	-0.4	0.56	0.1	-0.2	-1.27	-0.42	-0.38	-0.19	5.58	5.04	5.78	6.33	5.11	4.51	2.8	4.62	4.26	5.04	3.005	1.515	2.98	2.93	2.77	2.82	-0.14	2.42	2.22	2.55
NUB1	ENSG00000013374	-0.38	0.56	0.1	-0.46	0.24	-0.72	-0.2	-0.48	3.94	4.84	3.24	6.15	4.17	2.54	4.46	1.75	4.33	3.91	1.365	1.315	0.44	2.75	1.83	0.85	1.52	-0.45	2.29	1.42
ALG1	ENSG00000033011	-0.46	0.56	0.1	-1.21	1.32	-0.21	-0.53	-0.63	4.09	4.26	6.05	5.44	5.87	1.74	5.22	5.14	3.16	5.52	1.515	0.735	3.25	2.04	3.53	0.05	2.28	2.94	1.12	3.03
TSPAN17	ENSG00000048140	-0.64	0.56	0.1	-0.28	-1.11	-1.7	1.6	-0.52	3.74	4.88	3	3.56	0.82	2.58	2.83	0.4	4.3	0.53	1.165	1.355	0.2	0.16	-1.52	0.89	-0.11	-1.8	2.26	-1.96
ADCK1	ENSG00000063761	-0.93	0.56	0.1	0.19	-0.18	-4.96	-0.66	-1.58	1.98	2.61	1.23	2.18	-0.76	1.41	1.72	-5.06	-0.29	-1.74	-0.595	-0.915	-1.57	-1.22	-3.1	-0.28	-1.22	-7.26	-2.33	-4.23
[truncated: 9,173 more rows]
