# Supplementary material for: Proteomic profiling reveals CDK6 upregulation as a targetable resistance mechanism for lenalidomide in multiple myeloma
Source: Nat Commun. 2022 Feb 23;13:1009. doi: 10.1038/s41467-022-28515-1 (PMC8866544; doi:10.1038/s41467-022-28515-1)
Supplement: Supplementary file 6 — Supplementary Data 3 [file 41467_2022_28515_MOESM6_ESM.xlsx]

## Sheet: channel_annotation
plex	channel	datatype	sample origin	treatment	timepoint	comment
1	126	global and phospho proteome	MM1S cell line	pomalidomide + palbociclib	24h
1	127N	global and phospho proteome	MM1S cell line	DMSO	24h
1	127C	global and phospho proteome	MM1S cell line	pomalidomide	24h
1	128N	global and phospho proteome	MM1S cell line	palbociclib	24h
1	128C	global and phospho proteome	MM1S cell line	YKL PROTAC	24h
1	129N	global and phospho proteome	MM1S cell line	palbociclib	3h
1	129C	global and phospho proteome	MM1S cell line	MM1S internal standard 2	NA	fill up channel excluded from analysis
1	130N	global and phospho proteome	MM1S cell line	BSJ PROTAC	24h
1	130C	global and phospho proteome	MM1S cell line	pomalidomide + palbociclib	24h
1	131N	global and phospho proteome	MM1S cell line	BSJ PROTAC	24h
1	131	global and phospho proteome	MM1S cell line	internal standard	NA	mix of all samples. Used for normalization
2	126	global and phospho proteome	MM1S cell line	BSJ PROTAC	3h
2	127N	global and phospho proteome	MM1S cell line	pomalidomide	24h
2	127C	global and phospho proteome	MM1S cell line	DMSO	24h
2	128N	global and phospho proteome	MM1S cell line	MM1S internal standard 2	NA	fill up channel excluded from analysis
2	128C	global and phospho proteome	MM1S cell line	palbociclib	3h
2	129N	global and phospho proteome	MM1S cell line	BSJ PROTAC	3h
2	129C	global and phospho proteome	MM1S cell line	pomalidomide	3h
2	130N	global and phospho proteome	MM1S cell line	palbociclib	24h
2	130C	global and phospho proteome	MM1S cell line	pomalidomide	3h
2	131N	global and phospho proteome	MM1S cell line	YKL PROTAC	24h
2	131	global and phospho proteome	MM1S cell line	internal standard	NA	mix of all samples. Used for normalization

## Sheet: columns
table	column name	explanation
MM1S_globalproteome	adj.P.Val.	FDR corrected p values of proteins
MM1S_globalproteome	Log.P.Value.	base ten negative logarithm of pvalue from moderated 1-sample t test (proteins)
MM1S_globalproteome	LogFC.	base two logarithm of fold change compared to DMSO control (proteins)
MM1S_phosphoproteome	ID	gene name, amino acid and position of phosphorylation and multiplicity of phosphpeptide
MM1S_phosphoproteome	adj.P.Val.	FDR corrected p values of phosphopeptides
MM1S_phosphoproteome	Log.P.Value.	base ten negative logarithm of pvalue from moderated 1-sample t test (phosphopeptides)
MM1S_phosphoproteome	LogFC.	base two logarithm of fold change compared to DMSO control (phosphopeptides)
MM1S_phosphoproteome	site_3h_palb	significantly downregualted phosphopeptides after 3h of palbociclib treatment
MM1S_phosphoproteome	site_3h_BSJ	significantly downregualted phosphopeptides after 3h of BSJ treatment
MM1S_phosphoproteome	site_24h_Palb	significantly downregualted phosphopeptides after 24h of palbociclib treatment, corresponding protein not regulated on global protein level

## Sheet: MM1S_globalproteome
uniprot	Gene.names	Peptides	adj.P.Val.Palb.3h	adj.P.Val.Pom.3h	adj.P.Val.BSJ.3h	adj.P.Val.Palb.24h	adj.P.Val.Pom.24h	adj.P.Val.BSJ.24h	adj.P.Val.YKL.24h	adj.P.Val.Pom_Palb.24h	Log.P.Value.Palb.3h	Log.P.Value.Pom.3h	Log.P.Value.BSJ.3h	Log.P.Value.Palb.24h	Log.P.Value.Pom.24h	Log.P.Value.BSJ.24h	Log.P.Value.YKL.24h	Log.P.Value.Pom_Palb.24h	LogFC.Palb.3h	LogFC.Pom.3h	LogFC.BSJ.3h	logFC.Palb.24h	logFC.Pom.24h	logFC.BSJ.24h	logFC.YKL.24h	logFC.Pom_Palb.24h
Q8TEA8;A0A2R8YCT7;A0A2R8Y6X2;A0A087WZV9	DTD1	6	0.121141	0.999198	0.390144	0.0472401	0.0581719	0.0155068	0.0307734	0.0129504	4.48868	0.0777704	3.0512	3.24419	3.64562	3.79573	3.79179	3.73763	-7.54996	-0.481043	-5.71245	-6.46128	-8.55968	-7.24515	-7.129	-7.44965
Q30134	HLA-DRB1	8	0.121141	0.999198	0.224541	0.387094	0.061401	0.252882	0.211323	0.553671	4.27994	0.252964	3.91938	1.55081	3.15922	1.32841	0.976549	0.534145	-9.5614	-1.77325	-8.44367	-11.2863	-7.90287	-7.34121	-3.24242	-3.57996
Q9UFN0;Q9BS92;F2Z3L7	NIPSNAP3A	14	0.121141	0.999198	0.202251	0.0327812	0.043275	0.0191579	0.0289512	0.00717286	4.25094	0.752562	4.08973	3.85196	4.18853	3.62782	4.79621	4.65971	11.6022	4.80929	10.9768	9.45796	12.3662	12.4999	13.5343	13.9034
P00505;P00505-2	GOT2	37	0.121141	0.999198	0.202251	0.0327158	0.039033	0.0141512	0.0307734	0.00717286	4.18739	0.450814	4.5293	3.94688	5.22699	4.51548	3.7549	5.13192	10.4916	4.64287	10.874	11.1736	12.3263	12.0852	13.3308	13.6879
Q9H0M0-3;Q9H0M0;Q9H0M0-6;Q9H0M0-2	WWP1	13	0.200121	0.999198	0.858574	0.486764	0.0581719	0.019333	0.0307734	0.026764	3.87248	1.56402	1.11603	1.29898	3.38292	3.60688	3.98437	3.11773	-5.15977	-2.49081	-2.87674	-5.63266	-6.52304	-6.41688	-7.39547	-5.25384
Q00765;E2QRG8;B7Z510;Q00765-2;B7Z332;H0Y8J8	REEP5	13	0.271485	0.999198	0.246862	0.79094	0.0581719	0.470223	0.0446698	0.299145	3.66084	0.896295	3.77496	0.372214	3.43714	0.635409	2.72041	1.12759	-4.61199	-3.42038	-5.20877	-1.57684	-4.12289	-2.04245	-2.56884	1.63518
A0A0G2JMH6;P01903;Q30118;A0A0G2JH46;A0A1W2PP70;Q08AS3;Q5Y7H0;A0A140TA34;P01906	HLA-DRA	9	0.409665	0.999198	0.202251	0.0419203	0.147505	0.12929	0.272027	0.115668	3.41134	0.476211	4.23146	3.37525	1.94546	2.11643	0.810658	2.03172	-7.81823	-3.23072	-7.27641	-8.51515	-3.98277	-8.16352	-1.92274	-2.6181
Q8N4V1;Q8N4V1-2	MMGT1	3	0.409665	0.999198	0.390144	0.632255	0.0581719	0.389257	0.148367	0.804499	3.35476	0.404046	2.70039	0.776247	3.32792	0.820254	1.22414	0.208377	-4.11119	-2.49055	-4.72925	-2.49028	-4.91883	-1.54835	-2.16285	-0.315641
P42167-2;P42167-3	TMPO	23	0.409665	0.999198	0.390144	0.627361	0.0455451	0.525265	0.334491	0.429568	3.24854	0.245833	2.77016	0.792914	3.89208	0.530354	0.676904	0.773136	-4.30646	-1.7189	-4.94908	-3.18176	-5.32174	-1.4653	-2.05023	-1.26292
Q8WY91;Q8WY91-2;B5MCC0	THAP4	9	0.409665	0.999198	0.615047	0.236651	0.0890564	0.0278741	0.0386386	0.392057	3.2252	0.364551	2.20893	2.05898	2.67012	3.32777	3.02014	0.862915	-3.4924	-0.951516	-2.56002	-3.46836	-5.06445	-5.63156	-5.02208	-2.49661
Q9Y277;Q9Y277-2;E5RJN6;E5RHZ6;E5RFP6;E5RHE1;E5RK27;E5RFL1	VDAC3	14	0.409665	0.999198	0.390144	0.536388	0.0581719	0.128961	0.119297	0.983497	3.21892	0.655664	2.71921	1.14936	3.36054	2.12703	1.39956	0.0186705	-3.73891	-1.39574	-3.25216	-1.5275	-4.33051	-6.48497	-2.31403	-0.0970058
A0A087WZP9	LIME1	6	0.47352	0.999198	0.615047	0.676902	0.0930584	0.324869	0.0619655	0.436632	3.09864	0.59084	2.04697	0.64329	2.55374	1.00943	2.21798	0.759867	-3.22885	-1.76776	-2.46258	-1.4946	-2.26642	-1.78651	-1.87128	-0.95566
Q8NAP3;D6RBC4;A0A1B0GV48;D6R9I1;D6RJE1;D6RE69;D6RAC4;D6RC86;D6RGK1;D6R9U6;D6RHD1	ZBTB38	40	0.47352	0.999198	0.390144	0.5213	0.0675977	0.129297	0.259578	0.425864	3.05769	0.894194	2.95959	1.1881	3.07088	2.10794	0.840214	0.784595	-3.52104	-2.14225	-3.57533	-1.5788	-3.28384	-3.11975	-0.747698	-1.18789
Q8TCT9-5;Q8TCT9	HM13	11	0.47352	0.999198	0.390144	0.891725	0.0736345	0.248267	0.200483	0.533384	3.01736	0.0491822	3.16418	0.183333	2.96124	1.36034	1.01187	0.567863	-3.24292	-0.253087	-4.21488	0.55808	-2.9395	-3.32983	-0.809918	4.01429
Q9H3Z4-2;Q9H3Z4	DNAJC5	4	0.47352	0.999198	0.998362	0.843178	0.0848437	0.126407	0.330074	0.859139	3.00097	1.25509	0.519935	0.268366	2.73729	2.16351	0.685556	0.148179	-3.09436	-1.29432	-1.1462	-0.66492	-3.15561	-2.51362	-0.72859	0.447522
Q9Y3B8;F5GYG5;Q9Y3B8-2;H0YG54;H0YGR4;F5H784;H0YF66;Q9BTR4;F5H6P8;H0YG37;F5H7P1	REXO2	13	0.47352	0.999198	0.581222	0.282091	0.221027	0.0781083	0.0942473	0.205538	2.99328	0.880602	2.33027	1.88165	1.34981	2.54547	1.6258	1.50431	-3.37361	-1.14179	-2.87329	-2.5893	-1.3308	-3.25389	-1.86323	-1.916
P54709;C9JA36;P54709-2;C9JXZ1;H7C547;F8WBY4;C9J6S2;H7C4L9	ATP1B3	15	0.490392	0.999198	0.246862	0.536388	0.0581719	0.0869132	0.0446698	0.96187	2.88819	0.442135	3.70213	1.15485	3.32135	2.47573	2.72161	0.0439663	-5.08046	-1.89421	-4.79416	-2.87682	-5.25024	-7.12397	-3.10851	0.315457
Q3ZCM7;A0A075B736;Q5SQY0	TUBB8	13	0.490392	0.999198	0.998362	0.736234	0.5908	0.65582	0.0802756	0.338403	2.84439	2.04168	0.619545	0.483203	0.428369	0.347109	1.81351	1.01289	2.77828	2.33241	1.49491	0.98261	1.05205	-0.56392	1.2995	-1.2614
Q5T8U5;O15260-2;O15260;O15260-3;B7Z1G8	SURF4	7	0.490392	0.999198	0.998362	0.787935	0.061401	0.237641	0.746661	0.863002	2.83562	0.324355	0.372834	0.383437	3.16403	1.42347	0.181455	0.144112	-2.783	0.423145	-0.923546	1.26635	-3.55553	-2.80242	0.139777	0.716589
A0A087WVK0;P49759;P49759-3;B8ZZR0;F8WBF5;P49759-2	CLK1	11	0.490392	0.999198	0.998362	0.113074	0.54149	0.419978	0.37247	0.0320189	2.80164	0.446135	0.523908	2.52491	0.500859	0.740212	0.609771	2.98712	3.79641	0.851328	0.780956	6.70506	-0.463571	-1.22669	0.393552	7.86201
P21796;C9JI87	VDAC1	23	0.490392	0.999198	0.390144	0.378383	0.0581719	0.117504	0.0644087	0.106459	2.78057	0.667254	3.23186	1.57499	3.33494	2.21722	2.14954	2.09505	-4.50825	-1.81246	-3.78066	-2.03472	-5.03769	-6.79442	-2.92204	-3.02172
Q9UJQ1;Q9UJQ1-2	LAMP5	6	0.490392	0.999198	0.998362	0.724309	0.079901	0.412083	0.141451	0.685486	2.77794	0.0561006	0.487148	0.509534	2.83876	0.758808	1.25804	0.344132	-2.88291	-0.107242	-1.07575	1.84093	-2.71595	-1.2148	1.05896	0.714533
Q9HC07;V9GY93;Q9HC07-2;D6RBL0;D6RD79	TMEM165	10	0.490392	0.999198	0.521472	0.58165	0.0750421	0.200615	0.047393	0.14413	2.76157	0.819857	2.47427	0.963846	2.91465	1.62479	2.6083	1.83148	-2.78272	-1.84755	-2.52429	-1.21903	-2.85845	-2.63491	-2.42717	-2.31479
Q6GMV3	PTRHD1	8	0.490392	0.999198	0.615047	0.387094	0.039033	0.0275868	0.0330352	0.00717286	2.74525	0.618531	1.9892	1.54853	4.62543	3.34568	3.32243	4.59201	4.18792	3.51793	4.83209	6.7097	9.68188	7.43509	8.83762	11.5549
P62877	RBX1	7	0.490392	0.999198	0.998362	0.74844	0.0899543	0.113982	0.0409767	0.213536	2.74179	0.146259	0.0207094	0.460464	2.64977	2.24489	2.80149	1.46085	-2.67093	-0.325229	0.0641572	-2.26875	-2.79567	-4.29675	-3.34649	-3.36948
Q9BTV4;V9GY05	TMEM43	18	0.490392	0.999198	0.810654	0.868003	0.156549	0.48489	0.199861	0.232272	2.73394	0.00887692	1.19898	0.220247	1.82613	0.605828	1.01607	1.38257	-2.57516	0.0121791	-1.51469	0.340819	-1.61985	-0.902144	1.23214	1.85272
E9PCT5;Q03135	CAV1	6	0.490392	0.999198	0.644647	0.708361	0.061401	0.0438339	0.0695315	0.133142	2.72529	1.03864	1.70763	0.557099	3.16149	2.99078	1.97825	1.91273	-3.79455	-1.07649	-2.30023	-0.742163	-4.08773	-4.4424	-2.93887	-2.41847
Q14739;C9JXK0;C9JES9	LBR	22	0.490392	0.999198	0.615047	0.858284	0.306411	0.976216	0.726408	0.196266	2.71651	0.282448	1.98439	0.240103	1.0055	0.0218977	0.197844	1.55082	-2.53438	-1.55046	-3.73626	-1.58607	-1.50986	0.0719383	-0.540911	3.47075
K7ERC8;Q06136;Q06136-2;K7EQS7	KDSR	8	0.490392	0.999198	0.843564	0.701245	0.143583	0.340172	0.515335	0.694071	2.71349	0.348964	1.13818	0.59023	2.01753	0.961115	0.409447	0.33431	-3.36618	-0.796105	-1.89473	-1.44599	-1.9757	-1.33869	0.308054	0.713801
Q9BVK6	TMED9	10	0.490392	0.999198	0.390144	0.326111	0.0454307	0.295096	0.0551015	0.218936	2.70507	0.397908	2.99196	1.73129	3.92507	1.13186	2.40126	1.4368	-3.97538	-1.87057	-3.53076	-2.42228	-5.47898	-3.20871	-3.07694	-1.72792
Q9NQC3-3	RTN4	6	0.50455	0.999198	0.413147	0.602666	0.0820134	0.608538	0.4261	0.967327	2.6776	0.475533	2.65457	0.880675	2.78827	0.406899	0.526639	0.0373162	-2.46543	-1.27882	-2.77121	1.58206	-2.96856	-0.527822	0.322237	0.083232
O96008;O96008-2;K7EJ57;K7EKG4	TOMM40	14	0.50455	0.999198	0.709025	0.61058	0.061401	0.0800247	0.442796	0.999963	2.60613	0.475496	1.47307	0.854154	3.16122	2.53176	0.503325	7.83863e-05	-2.45878	-0.534724	-1.68128	1.16178	-3.49235	-4.40787	-1.12666	-0.000371614
J3QS48;I3L295;J3KT75;J3QW43;J3QRD5;O75352-2;O75352;I3L1D2;J3KSI4;I3L4E0;J3KTK8;J3QQZ4;I3L405;I3L261	MPDU1	5	0.50455	0.999198	0.47542	0.791611	0.0637613	0.364877	0.677815	0.447661	2.56831	0.227595	2.55221	0.369906	3.10914	0.891794	0.239675	0.733098	-2.74448	-0.867387	-2.62238	1.10747	-3.23508	-1.16844	-0.420997	2.23873
Q8IY57;Q8IY57-5;G3V1X5;A0A0B4J255;F8VRE5;G3V219;G3V212;Q8IY57-4;Q8IY57-3	YAF2	8	0.50455	0.999198	0.987965	0.738238	0.154081	0.166553	0.275962	0.161455	2.56726	0.341024	0.871531	0.481317	1.86941	1.87087	0.801869	1.7205	2.30891	0.360367	0.844347	1.20835	1.40615	2.39694	0.744942	2.32054
P02792	FTL	5	0.50455	0.999198	0.390144	0.351947	0.100991	0.213731	0.0793789	0.816919	2.55917	0.324115	2.72608	1.66188	2.45686	1.55655	1.82461	0.19594	-2.72536	-1.18416	-2.90152	-2.82423	-2.26625	-2.59236	-1.58508	-0.370794
Q14103-4;Q14103-2;D6RBQ9	HNRNPD	25	0.50455	0.999198	0.762156	0.553212	0.079901	0.670799	0.703846	0.446405	2.5476	2.40756	1.32738	1.07234	2.83738	0.329809	0.215971	0.735871	-3.16716	-3.01716	2.02213	-2.71553	-3.49054	0.959789	0.909894	-10.21
F8VV56;F8W022;F8VWK8;P08962-3;P08962-2;P08962;F8VNT9	CD63	4	0.50455	0.999198	0.390144	0.201042	0.0785167	0.102406	0.0346288	0.0443887	2.53658	0.804373	2.77365	2.16121	2.87057	2.31834	3.22959	2.7341	-4.76827	-2.23248	-3.06022	-4.24346	-5.1491	-7.52172	-4.66023	-4.30063
P54802;K7ENX5	NAGLU	19	0.50455	0.999198	0.684325	0.50187	0.127735	0.133353	0.252485	0.694071	2.52851	0.657762	1.54611	1.24068	2.16437	2.08527	0.858079	0.334193	-2.5424	0.986067	-1.55362	-1.88614	-2.63113	-4.83686	-1.46229	-0.913441
Q16611-2;Q16611;A0A0A0MRG8	BAK1	7	0.50455	0.999198	0.390144	0.404534	0.0454307	0.0360404	0.040123	0.24159	2.52169	0.123214	2.9242	1.50092	4.03084	3.1324	2.89928	1.33211	-4.37448	-0.547645	-3.88999	-2.34238	-5.93374	-4.73208	-4.24448	-2.73096
P78543	BTG2	5	0.50455	0.999198	0.998362	0.780503	0.159575	0.136637	0.0769001	0.106282	2.51942	0.593668	0.366354	0.397334	1.78047	2.06243	1.87402	2.10025	2.88067	1.17184	1.30087	1.79222	1.40961	4.20988	2.89818	3.26437
O96011;O96011-2;H7C3V6	PEX11B	9	0.50455	0.999198	0.843564	0.598988	0.226677	0.58022	0.228702	0.119111	2.51826	0.472853	1.13773	0.894197	1.32033	0.446145	0.922182	2.01044	-2.28893	-1.16358	-1.73862	1.72314	-1.27205	-0.702977	2.32399	2.50427
P62820;E7END7;P62820-2;P62820-3;A0A2R8YDI9;P59190-2	RAB1A	19	0.50455	0.999198	0.579471	0.603889	0.0871853	0.240758	0.0619655	0.770564	2.51436	0.626426	2.36934	0.872498	2.69175	1.40412	2.21119	0.246694	-3.09627	-1.44188	-2.45439	-1.32328	-2.63401	-2.1431	-1.72477	-0.366179
P31949	S100A11	8	0.50455	0.999198	0.743436	0.11502	0.0635639	0.126696	0.0386386	0.729729	2.50344	3.06665	1.37781	2.50661	3.11966	2.1525	2.95599	0.294661	-5.22022	-5.82403	-1.60926	-3.95448	-4.24579	-2.77144	-3.98513	4.4195
A0A1B0GW68;A0A1B0GUA4;A0A1B0GTM3;Q13510;Q13510-2;A0A1B0GUH5;E7EMM4;A0A1B0GTZ5;A0A1B0GTP7;A0A1B0GUE3;A0A1B0GUW4;A0A1B0GUG1;Q13510-3;A0A1B0GV06;A0A1B0GVG2;A0A1B0GU62;A0A1B0GVE7;A0A1B0GUB3;A0A1B0GUJ3;A0A1B0GW48;A0A1B0GVJ1;A0A1B0GU06;A0A1B0GW66;A0A1B0GV95;A0A1B0GVA3;A0A1B0GVC9;A0A1B0GV88	ASAH1	22	0.50455	0.999198	0.390144	0.551675	0.0581719	0.316825	0.309178	0.526115	2.50334	0.740456	2.72787	1.10146	3.34212	1.04378	0.728354	0.581582	-2.61399	-1.71673	-2.98846	-2.88726	-3.89382	-2.64657	-0.431688	-0.892416
Q9BVC6	TMEM109	8	0.50455	0.999198	0.652983	0.670435	0.0774563	0.126572	0.106763	0.593923	2.49182	0.382714	1.69446	0.674023	2.88919	2.15939	1.50439	0.475099	-2.47152	-0.997603	-1.64115	-0.972047	-2.88113	-2.47407	-1.40098	-0.712758
Q969X5;Q969X5-2;F2Z2U2;F2Z3Q5;Q969X5-3;F2Z2P5;A0A1B0GTQ3	ERGIC1	12	0.50455	0.999198	0.61642	0.978083	0.061401	0.263495	0.118179	0.393672	2.4914	0.335962	1.85966	0.0344195	3.15514	1.27778	1.40768	0.859303	-2.20455	-0.638729	-1.92263	0.0611043	-3.38819	-1.27558	-1.00011	-1.19159
Q8TCT9-2;Q8TCT9-4;A0A075B6F6;A0A087WVH6;A0A0C4DGU3	HM13	11	0.50455	0.999198	0.390144	0.588771	0.074355	0.197234	0.239224	0.885869	2.48119	0.399744	2.89668	0.926131	2.93146	1.64024	0.893361	0.121327	-5.29245	-1.47021	-3.36651	-1.15803	-4.98488	-3.63125	-1.28322	0.267644
P11279;P11279-2	LAMP1	11	0.50455	0.999198	0.615047	0.544797	0.209015	0.488299	0.269308	0.340466	2.4781	1.26527	2.07964	1.12409	1.44088	0.599796	0.816237	1.00714	-2.3595	-2.01376	-2.09056	-1.83283	-3.28023	-2.00598	-0.878466	-2.02809
P25774;P25774-2;U3KPS4;U3KQE7	CTSS	11	0.50455	0.999198	0.390144	0.297778	0.0707744	0.143622	0.0588855	0.117579	2.46752	0.41457	2.92303	1.81678	3.03609	2.01309	2.31346	2.02065	-3.90208	-1.94496	-3.71584	-2.83134	-3.985	-3.98518	-2.15158	-2.58061
P17900;H0YBY3;E5RJD0	GM2A	7	0.50455	0.999198	0.990696	0.790911	0.0871853	0.3356	0.842489	0.401532	2.464	1.62289	0.858681	0.372777	2.69585	0.975598	0.106379	0.843095	-2.15057	-1.66306	-1.26132	0.681449	-2.79101	-0.961718	-0.176154	-1.0457
O75051;O75051-2	PLXNA2	11	0.50455	0.999198	0.998362	0.660939	0.276693	0.189559	0.440328	0.388927	2.45777	1.49292	0.0753582	0.703241	1.10256	1.69195	0.50674	0.871643	-2.17531	-1.54657	0.19451	0.987444	-1.24176	-2.04602	-0.380078	-1.09331
Q8TBM8;Q8TBM8-2;A0A087WWX2;H7BZK3;F2Z2L8;H7BZG5	DNAJB14	14	0.50455	0.999198	0.615047	0.588771	0.151488	0.412449	0.584	0.916266	2.45383	0.525403	2.26521	0.933935	1.88754	0.756827	0.333418	0.0875692	-2.80932	-1.41083	-2.39511	-1.21953	-2.15435	-1.05894	-0.464349	0.144828
Q9Y289	SLC5A6	5	0.533078	0.999198	0.390144	0.418433	0.0581719	0.149175	0.0403031	0.0869657	2.42017	0.200999	2.77206	1.45872	3.31663	1.96988	2.86086	2.23442	-3.00723	-1.11008	-3.53246	-3.39044	-4.41987	-4.0135	-4.33928	-3.06732
Q9HAN9;B1AN62;K7EPD7	NMNAT1	14	0.533078	0.999198	0.715504	0.506137	0.132165	0.183378	0.087854	0.892164	2.40675	0.490546	1.44459	1.22696	2.11714	1.75086	1.70396	0.114218	-3.27238	-0.670783	-1.44991	-1.70188	-2.82733	-2.5229	-1.62271	-0.184621
Q16595;H7C585;C9JAX1;A0A2R8Y5A1;Q16595-2;Q16595-3;A0A0S2Z3Q8;A0A2R8Y4G3;A0A2R8Y577	FXN	5	0.533078	0.999198	0.734283	0.629709	0.163403	0.148659	0.455218	0.688605	2.4029	0.551086	1.41369	0.785224	1.76572	1.97463	0.485354	0.340617	-2.1991	-1.2564	-1.36973	-1.22447	-2.63105	-2.24271	-0.886125	1.88922
J3KNF8	CYB5B	7	0.533078	0.999198	0.447287	0.432291	0.073458	0.200791	0.157566	0.909958	2.39776	0.244982	2.5989	1.42875	2.97732	1.62178	1.18583	0.094832	-2.48568	-0.666452	-3.24927	-1.8396	-2.98963	-3.12781	-0.856707	-0.259249
P36542-2	ATP5C1	17	0.533078	0.999198	0.615047	0.788541	0.273186	0.350118	0.152451	0.721388	2.39007	1.48821	2.05341	0.382037	1.12032	0.934774	1.20588	0.303353	2.14039	2.80073	3.01873	1.95341	0.820533	-0.922448	1.83206	1.96567
D6RF76;Q8NEF3;Q8NEF3-2	CCDC112	8	0.5653	0.999198	0.654034	0.854102	0.341445	0.268804	0.701058	0.507989	2.35206	1.1055	1.68792	0.253041	0.905371	1.25578	0.218571	0.613487	2.03208	1.5583	1.59287	0.505326	0.721684	-1.36629	0.296002	-0.865844
Q96BR6-2;Q96BR6;Q5VT36;Q5VT37;E5RI66	ZNF669	5	0.5653	0.999198	0.390144	0.512019	0.079901	0.337083	0.0616046	0.0441518	2.34961	0.584379	3.09385	1.20918	2.84985	0.969828	2.22758	2.73783	-1.9975	-1.99345	-3.59213	-2.88524	-3.96554	-1.74068	-3.58685	-3.85035
O00400;A0A2R8YF57;A0A2R8Y5I5;A0A2R8YEX5;A0A2R8Y359;H7C532;A0A2R8Y6H1;H7C562;H7C577	SLC33A1	13	0.58344	0.999198	0.390144	0.0829791	0.061401	0.277154	0.114252	0.0660055	2.32577	0.41633	2.94276	2.77479	3.16116	1.21677	1.43629	2.43344	-6.53291	-3.60424	-6.94613	-4.63636	-8.55122	-5.18924	-4.17007	-3.82768
Q9Y3E0;G3V1U5;F5H6U7;F5GWD8;F5GXH6	GOLT1B	3	0.58344	0.999198	0.615047	0.99355	0.612276	0.506591	0.607782	0.904993	2.32141	1.24594	2.29482	0.00772817	0.401665	0.567109	0.3089	0.0990573	-2.02037	-1.52382	-2.32594	0.0298645	3.22213	0.598829	-0.617004	-0.223835
Q8WUD1;Q8WUD1-2;E9PE37	RAB2B	16	0.584974	0.999198	0.998362	0.851724	0.883528	0.272553	0.263487	0.600899	2.31321	0.31828	0.218639	0.257415	0.106839	1.24056	0.830387	0.466879	2.65909	0.741499	-0.655542	1.19328	0.297058	1.2492	0.920454	0.628752
Q96EN9-3;Q96EN9;Q96EN9-2;M0QYI9;M0R0T3	C19orf60	5	0.605554	0.999198	0.998362	0.854786	0.424706	0.538867	0.597638	0.854482	2.2758	0.517985	0.182905	0.246388	0.700795	0.506679	0.319381	0.154045	2.08932	0.827503	0.475643	0.71629	0.555908	0.670809	-0.250021	-0.252446
Q9NRX5	SERINC1	5	0.605554	0.999198	0.53951	0.954975	0.0915133	0.655363	0.244382	0.778887	2.2709	0.400417	2.45054	0.0752478	2.57692	0.348431	0.878611	0.237721	-2.23826	-1.41489	-2.7554	-0.263759	-2.29569	-0.68798	-0.9703	0.357112
Q8TB61-3;Q8TB61-2;Q8TB61;Q8TB61-5;Q8TB61-4	SLC35B2	10	0.605554	0.999198	0.998362	0.693099	0.121604	0.188607	0.244402	0.625796	2.26858	0.426929	0.414279	0.6035	2.25888	1.70775	0.878361	0.427773	-2.10116	-0.484882	-0.698539	0.788455	-1.98026	-1.97416	-0.945486	1.19544
P18827;E9PHH3;H7C1K4	SDC1	8	0.605554	0.999198	0.998362	0.751882	0.165304	0.148805	0.271683	0.239249	2.25184	0.681527	0.813711	0.44644	1.75346	1.97246	0.811515	1.34849	-2.02709	-0.874315	-0.889423	0.705992	-2.92557	-2.21565	-1.40855	-1.63427
P07602;C9JIZ6;P07602-2;Q5BJH1	PSAP	34	0.605554	0.999198	0.390144	0.347358	0.0911428	0.434027	0.130993	0.415526	2.23761	0.404688	2.97225	1.67111	2.60339	0.709918	1.32516	0.815833	-5.16428	-3.27516	-5.33676	-3.60895	-6.75334	-3.79087	-3.0581	1.36133
H0Y5K5;Q9Y282;Q9Y282-3;H0Y621;Q9Y282-2;A0A1W2PPS8;H0Y802;H0Y6Z0;A6PVJ2;A0A0C4DH46	ERGIC3	13	0.605554	0.999198	0.390144	0.396604	0.0581719	0.191409	0.0386386	0.528463	2.23171	0.308269	2.8246	1.53371	3.51816	1.67643	2.99327	0.577085	-3.01602	-1.34481	-3.03548	-2.36402	-4.23208	-3.22616	-3.45439	-0.902495
Q9P227;Q9P227-2;A0A087WTU4;A0A087WXU2;A0A087WZ73	ARHGAP23	5	0.605554	0.999198	0.998362	0.896657	0.821415	0.150076	0.77734	0.643795	2.22687	0.391168	0.312293	0.174113	0.16338	1.96469	0.156442	0.402304	-1.88657	-0.497917	-0.790922	-0.608327	-0.146265	-2.2976	0.356193	0.862708
Q12797-10;Q12797;A0A087WW51;E5RHK2;E5RJL3;A0A087WUJ2	ASPH	17	0.605554	0.999198	0.547019	0.705529	0.15503	0.497316	0.916506	0.932089	2.22397	0.385272	2.4242	0.571715	1.84696	0.58282	0.0555086	0.0722439	-2.38946	-1.17234	-2.53094	-1.09357	-2.21448	-0.903866	-0.0858072	0.121434
Q92686	NRGN	3	0.605554	0.999198	0.885814	0.676902	0.0871853	0.600294	0.257654	0.423472	2.2202	1.6022	1.06515	0.639942	2.70828	0.419035	0.845332	0.791006	1.8522	1.78805	1.30814	-0.965684	2.76778	-0.512135	-0.681838	-0.996599
Q8N5G2;Q8N5G2-2;Q8N5G2-3	TMEM57	26	0.605554	0.999198	0.743436	0.553212	0.122463	0.21864	0.643648	0.903994	2.21239	0.136363	1.38122	1.07009	2.2026	1.53606	0.272373	0.10066	-1.91632	-0.293513	-1.36911	-1.55682	-1.94213	-1.87379	-0.18172	0.347894
P02794;G3V1D1;G3V192;E9PPQ4;E9PRK8;E9PKY7;E9PQR3;E9PKM5;E9PK45	FTH1	5	0.605554	0.999198	0.763734	0.536388	0.12013	0.091038	0.137111	0.837922	2.21148	1.12755	1.30405	1.14757	2.2858	2.4298	1.28449	0.173048	-1.84011	1.11471	-1.5344	-2.09877	-1.91932	-3.1665	-1.4385	-0.572324
Q9H1C4;E9PNE5;E9PR93	UNC93B1	6	0.605554	0.999198	0.390144	0.486583	0.0581719	0.136637	0.047393	0.142511	2.20168	0.313166	2.75488	1.3048	3.58839	2.06829	2.63348	1.84277	-3.17415	-1.4645	-2.93348	-1.91099	-4.397	-2.56292	-3.10431	-2.41251
Q9H5X1;H0YKV4;Q9H5X1-2;H0YLH6	FAM96A	6	0.605554	0.999198	0.998362	0.549311	0.0820134	0.235458	0.0558839	0.14804	2.19231	1.39764	0.68638	1.11385	2.76852	1.44702	2.38038	1.8009	1.81549	1.54189	0.726256	1.66529	2.59039	1.75919	2.07919	2.20036
Q96AE4-2;C9JSZ1	FUBP1	44	0.605554	0.999198	0.665522	0.351947	0.157843	0.12553	0.124336	0.144583	2.19154	0.430359	1.62262	1.66162	1.81988	2.16976	1.36652	1.8267	1.85173	0.885198	1.58085	2.23616	1.93052	2.60717	2.09599	2.22744
E9PC87;O94876;O94876-2;D6RBT7	TMCC1	6	0.605554	0.999198	0.684021	0.917088	0.118972	0.698225	0.214839	0.23339	2.18709	0.257371	1.54771	0.140729	2.30666	0.295909	0.965092	1.37495	-1.8255	-0.666941	-1.77421	-0.258032	-1.91223	0.407089	1.35938	1.68441
E9PK91;Q9NYF8-3;E9PQN2;E9PKI6;E9PK09;A0A1W2PQ43;E9PJA7;H0YF63;H0YF00	BCLAF1	48	0.605554	0.999198	0.615047	0.602666	0.172235	0.651563	0.171296	0.687656	2.17784	0.817481	1.88521	0.881336	1.68048	0.353689	1.12532	0.341553	1.85471	1.40287	1.88721	1.55377	1.65271	0.750071	0.979044	0.498406
O43493-2;O43493-5;O43493-3;O43493	TGOLN2	18	0.605554	0.999198	0.709074	0.618238	0.061401	0.0658207	0.0409767	0.280421	2.1742	0.799582	1.46695	0.821433	3.2079	2.70413	2.81442	1.19371	-2.44415	-1.00351	-1.69786	-1.04755	-3.44529	-3.81714	-4.29119	-2.24746
F5GZ90;Q9NZJ0;Q9NZJ0-2	DTL	22	0.605554	0.999198	0.679676	0.0327158	0.134411	0.0141512	0.0422581	0.00717286	2.1692	0.139525	1.55987	4.31015	2.0995	5.2201	2.76682	4.65584	-1.77289	-0.17436	-1.55482	-18.0136	-1.78538	-18.1045	-15.694	-19.1066
P33241;P33241-3;P33241-2;E7EMG9;E9PBD8;C9JU59;C9JDV1;C9JKF7;C9J9B9;C9JNQ1	LSP1	25	0.605554	0.999198	0.61642	0.553212	0.122463	0.236146	0.0822724	0.898579	2.16739	0.594448	1.84733	1.0818	2.19927	1.42841	1.78512	0.106404	-2.35291	-1.07036	-1.85515	-1.35682	-1.90352	-2.13334	-1.70195	-0.184418
P45880;P45880-2;P45880-1;A0A0A0MR02;Q5JSD2;Q5JSD1;A2A3S1	VDAC2	16	0.605554	0.999198	0.390144	0.375596	0.073458	0.195875	0.051421	0.180433	2.16627	0.595228	3.09487	1.59645	2.9838	1.65636	2.49899	1.63393	-4.1184	-1.61165	-3.89506	-2.16795	-5.00577	-6.77894	-2.69823	-2.10179
Q5JP53;P07437;Q5ST81;A6NNZ2;G3V2A3;Q9H4B7;G3V5W4;G3V2R8;G3V3R4;G3V2N6	TUBB	31	0.605554	0.999198	0.998362	0.952382	0.142479	0.987525	0.576469	0.834419	2.16066	0.694163	0.790592	0.0772888	2.02438	0.0105624	0.341441	0.177348	1.82184	0.847969	0.794628	0.128221	1.61483	0.0264286	0.223569	0.359245
Q8TAQ2	SMARCC2	71	0.605554	0.999198	0.699838	0.749882	0.23528	0.769767	0.0815466	0.671841	2.15933	0.881339	1.5014	0.449734	1.28341	0.212374	1.7955	0.36659	1.92958	1.91863	2.24128	1.52179	2.5812	0.818417	1.8654	0.910414
Q9NPR9;M0R1G1;M0QYF6;M0R2E1;M0QZW9;M0R3H4;G5E9L6;M0QZY1	GPR108	13	0.605554	0.999198	0.615047	0.918799	0.231127	0.982375	0.899991	0.197666	2.14752	0.381676	1.98078	0.138045	1.30423	0.0145288	0.0662038	1.53629	-2.02063	-1.07254	-1.94938	0.415321	-1.11467	-0.0451981	0.0601974	2.0442
P11802;F8VYH9;F8VTV8;F8VWX7;F8VZ51;F8VZZ0;P11802-2;F8VXD2;Q96BE9;F8W1L8;F8VYY1	CDK4	10	0.605554	0.999198	0.390144	0.995861	0.157843	0.0152573	0.0307734	0.247084	2.13627	0.333499	2.97465	0.00401717	1.80873	3.9051	3.75531	1.31081	1.99801	-0.349947	-3.47821	-0.00827234	-1.37403	-8.25202	-7.42812	-1.5852
P08236;P08236-3;P08236-2;F8WBK6;F2Z3L6	GUSB	18	0.605554	0.999198	0.615047	0.260604	0.090276	0.126407	0.0448098	0.0320988	2.13425	0.141684	2.13988	1.96754	2.63523	2.16423	2.71757	2.9718	-2.65405	-0.593885	-2.29897	-4.7058	-3.0355	-5.16352	-5.37545	-4.54929
Q9NVJ2;Q9NVJ2-2	ARL8B	15	0.605554	0.999198	0.390144	0.259066	0.0581719	0.197443	0.0462458	0.122683	2.12868	0.565278	2.96235	1.97645	3.341	1.63778	2.67889	1.98467	-5.22078	-2.43858	-3.91398	-3.9744	-6.03291	-5.28543	-3.10855	-2.55303
Q96K49;Q96K49-2;H7C1G1;H7C0B3	TMEM87B	5	0.605554	0.999198	0.901414	0.912552	0.12013	0.313664	0.080872	0.197666	2.10776	0.677649	1.02354	0.149656	2.27263	1.05744	1.80389	1.53564	-1.74396	-0.715049	-0.992897	-0.269148	-1.87574	-1.4164	-1.24087	-1.86234
Q14592-2;Q14592;P16415-2;P16415	ZNF460	12	0.605554	0.999198	0.943549	0.360073	0.125434	0.242285	0.15282	0.197666	2.1063	0.165248	0.941192	1.64609	2.18549	1.39963	1.20426	1.53502	-1.88039	-0.504717	-0.892264	-2.59968	-1.85256	-1.85738	-2.51747	-2.19968
A0A0C4DG40;Q8NF91-4;Q8NF91;E7ENN3;Q8NF91-8;Q8NF91-2;H0Y325;H0Y326;Q8NF91-7;Q8NF91-11;Q5JV20;F8WAI0;Q8NF91-9;Q8NF91-3;Q8NF91-6;Q8NF91-10;E9PEL9	SYNE1	18	0.605554	0.999198	0.990696	0.854102	0.131672	0.685352	0.0831636	0.965944	2.10503	1.42175	0.849297	0.248819	2.1218	0.310931	1.76641	0.0385123	-1.85021	-1.5523	-0.908015	-0.408738	-2.02041	-0.432217	-1.2252	-0.0704429
Q9Y6M5	SLC30A1	14	0.605554	0.999198	0.615047	0.926944	0.129272	0.651563	0.544296	0.311302	2.10143	0.241759	1.98924	0.123715	2.14845	0.354307	0.376406	1.08877	-2.31257	-0.677722	-1.91956	-0.242642	-1.77479	-0.7093	0.251523	1.54118
O60784;O60784-3;B0QY01;Q6UW50;V9GYF4;B0QY02;V9GZ68;H7BYN7;F8WE29;F8WB30;F8WAW7;F8WBB0	TOM1	24	0.605554	0.999198	0.998362	0.597478	0.122463	0.413981	0.0802756	0.0815212	2.09105	0.829431	0.163062	0.897205	2.22407	0.75393	1.81343	2.28477	-1.70759	-1.05111	-0.259193	1.17699	2.00005	0.78107	1.6802	3.24527
Q9HBL7	PLGRKT	6	0.605554	0.999198	0.447287	0.50187	0.200189	0.313655	0.283461	0.578227	2.08834	0.464981	2.60135	1.24114	1.48887	1.06168	0.785466	0.498705	-3.36237	-1.63993	-2.92183	-1.76926	-3.14799	-2.1163	-0.958939	-0.936306
Q92968	PEX13	7	0.605554	0.999198	0.998362	0.788541	0.150796	0.668256	0.190718	0.668928	2.07221	0.712058	0.648698	0.381964	1.89351	0.333131	1.04667	0.370757	1.85961	2.20764	0.838563	0.963416	2.54774	1.14711	1.66534	1.68873
Q96EU7	C1GALT1C1	11	0.605554	0.999198	0.998362	0.767809	0.120074	0.0992116	0.0702327	0.379502	2.07187	0.36901	0.533615	0.416126	2.28817	2.35459	1.96824	0.893505	-1.66219	-0.394661	-0.735219	-0.787178	-1.98323	-2.85751	-1.75034	-1.1387
P62633-5;P62633-6	CNBP	15	0.605554	0.999198	0.817784	0.606738	0.88293	0.377194	0.183267	0.812432	2.06864	0.996447	1.17978	0.860303	0.107532	0.853114	1.07503	0.201249	1.66407	1.28284	1.10171	1.17903	0.116561	1.48814	0.669578	0.382472
H7C484;Q9H2C2;A0A0A0MRI7;H7C0E7;F6QB42	ARV1	5	0.605554	0.999198	0.581222	0.304193	0.0509082	0.145474	0.0819151	0.201	2.06693	0.351806	2.3366	1.80101	3.79311	2.00419	1.78953	1.52539	-3.88589	-1.86469	-3.7528	-4.10339	-6.23927	-3.89035	-5.10653	-2.55972
H0YG10	GNL2	10	0.605554	0.999198	0.998362	0.828786	0.215562	0.252882	0.34595	0.595628	2.06666	0.433639	0.565099	0.298605	1.39747	1.32837	0.656118	0.47276	1.80486	0.442381	0.859168	0.453309	1.02117	1.33403	0.401198	0.658656
Q96AJ9-1;Q96AJ9	VTI1A	12	0.605554	0.999198	0.998362	0.741085	0.143706	0.210895	0.0612457	0.348822	2.06618	1.06112	0.159202	0.475135	1.99468	1.57278	2.23621	0.981424	-1.87283	-1.05969	-0.341685	-1.01173	-1.62138	-1.70777	-1.92239	-1.27314
Q16828;F8VW29;Q16828-2;F8VZA4;Q16829-2;Q99956;Q16829	DUSP6	4	0.605554	0.999198	0.998362	0.828688	0.953323	0.507328	0.259228	0.0267476	2.06368	0.465086	0.370137	0.299306	0.0438335	0.565552	0.841016	3.12739	1.95053	0.49474	-0.614154	0.639828	0.0423035	-0.608139	-2.61595	-5.26084
Q14697;F5H6X6;Q14697-3	GANAB	66	0.605554	0.999198	0.843564	0.467144	0.0871853	0.489741	0.0664866	0.212639	2.06167	2.02405	1.14365	1.36073	2.70396	0.596929	2.08597	1.46375	1.66127	2.51556	1.10001	3.17715	3.60363	1.82028	2.79669	8.88389
Q5JS37-2;Q5JS37;C9J973	NHLRC3	6	0.605554	0.999198	0.615047	0.319704	0.0820134	0.250478	0.114711	0.129506	2.06061	0.495321	1.94842	1.75986	2.77728	1.34276	1.43231	1.94649	-3.67963	-1.69388	-2.9512	-2.88342	-4.42896	-3.67175	-2.88467	-2.48401
H0YMV8;Q71UM5;C9JLI6;C9J1C5	RPS27L	5	0.605554	0.999198	0.709025	0.160595	0.0635639	0.152524	0.0950189	0.420928	2.05663	1.26164	1.47324	2.31482	3.11529	1.93658	1.61163	0.795903	1.99961	2.23342	1.68976	3.84819	3.63441	3.19893	2.19225	0.988841
Q92820	GGH	14	0.605554	0.999198	0.615047	0.0667835	0.079901	0.189319	0.0531679	0.19691	2.05596	0.525288	1.98684	2.91135	2.83747	1.69579	2.46002	1.54171	-5.71277	-3.01223	-5.24165	-5.44847	-6.5375	-8.24688	-4.85663	-7.72959
O60493;O60493-4;O60493-2;O60493-3	SNX3	16	0.605554	0.999198	0.817784	0.615877	0.210238	0.146627	0.0902853	0.366983	2.05543	1.04254	1.18505	0.83857	1.42422	1.99111	1.67757	0.926646	-2.15806	-1.27813	-1.4492	-2.21711	-1.88804	-2.74864	-2.06299	-1.97097
Q5TCJ5;Q9H3S1;Q9H3S1-2;Q5TCI6;Q5TCI4;Q5TCJ7;A0A0J9YVY6;Q9C0C4	SEMA4A	39	0.605554	0.999198	0.709074	0.713303	0.0581719	0.30461	0.0377949	0.0402285	2.04812	0.549383	1.468	0.540226	3.56495	1.09699	3.08351	2.8144	-1.64972	-0.632751	-1.39283	0.730418	-4.96639	-1.33432	-4.37428	-3.93852
Q7Z7H8;Q7Z7H8-2	MRPL10	11	0.605554	0.999198	0.654034	0.576176	0.134411	0.255686	0.459391	0.91867	2.04347	0.523781	1.68809	0.981182	2.09491	1.31385	0.479019	0.0847069	-1.66637	-1.03937	-1.58846	-1.27113	-2.38047	-1.31592	-1.02611	0.20018
Q9HDC9;H0Y512;Q9HDC9-2	APMAP	24	0.605554	0.999198	0.390144	0.536388	0.0924294	0.279213	0.264287	0.417661	2.03023	0.403914	2.86174	1.14964	2.5603	1.20464	0.828656	0.806173	-3.65381	-1.63757	-3.27859	-1.70496	-3.61067	-2.68088	-1.233	-1.34588
Q9H0V9;Q9H0V9-2;F8WB07;Q9H0V9-3;F8WEK5	LMAN2L	6	0.605554	0.999198	0.556094	0.843704	0.147943	0.597285	0.238827	0.49769	2.02598	0.196919	2.39981	0.267485	1.92768	0.423728	0.895318	0.635056	-2.45665	-0.759206	-3.05713	-0.758676	-2.71885	-0.974896	-1.30715	0.846319
G3XAN4;Q15629-2;Q15629	TRAM1	5	0.605554	0.999198	0.615047	0.925021	0.074355	0.320302	0.458665	0.678034	2.0071	0.198402	2.12848	0.125478	2.92884	1.03072	0.480219	0.356972	-2.53394	-0.767434	-2.31983	-0.296167	-2.98205	-1.01627	-0.49364	-0.618034
Q6ZMZ3-2;Q6ZMZ3;G3V533;Q6ZMZ3-3	SYNE3	43	0.605554	0.999198	0.615047	0.769174	0.0871853	0.55453	0.379337	0.260261	2.00156	0.280267	2.11025	0.414424	2.70665	0.48408	0.597935	1.26723	-3.27677	-0.954279	-2.6883	-0.997965	-4.55413	-0.982308	-1.30765	-1.788
Q5SW79-3;Q5SW79-2;H0YB92	CEP170	61	0.605554	0.999198	0.974355	0.386362	0.480555	0.394105	0.0581546	0.426766	2.00141	1.20786	0.905841	1.5582	0.601717	0.804516	2.33	0.782017	1.61936	1.30964	0.902773	3.07822	1.02079	0.810041	1.99277	0.990559
Q96N66-2;Q96N66;Q96N66-3;M0R1Z5;A9C4B8;H7C2M4;C9J4E9;A0A0G2JNX6	MBOAT7	8	0.605554	0.999198	0.477761	0.50403	0.110031	0.189319	0.350104	0.428748	1.99605	0.169272	2.54032	1.23327	2.38252	1.69375	0.647454	0.777689	-2.65566	-0.716229	-2.72678	-1.67108	-2.97877	-2.04907	-1.16996	-1.00586
Q56VL3;D6RD77;J3KPI9;Q56VL3-2	OCIAD2	10	0.605554	0.999198	0.998362	0.711052	0.0965312	0.0713452	0.286522	0.48524	1.99477	0.34068	0.621108	0.546576	2.51886	2.62164	0.778068	0.665122	-2.08966	-0.375469	-0.757494	-1.90703	-2.55751	-3.68901	-0.836264	-1.81775
F5GXX5;P61803;F5H895;A0A0B4J239	DAD1	4	0.605554	0.999198	0.547019	0.919008	0.0752487	0.653607	0.323686	0.425368	1.99393	0.187239	2.43543	0.136731	2.90633	0.350961	0.699668	0.786546	-2.04447	-0.454042	-2.804	0.503379	-2.86365	-0.710159	-0.515043	1.00971
Q9H6L4;J3KST7;J3KTE5;Q9H6L4-2	ARMC7	4	0.605554	0.999198	0.783984	0.92912	0.219153	0.653602	0.526477	0.270088	1.99213	1.16253	1.27171	0.116892	1.36999	0.351134	0.3977	1.2356	1.58013	1.1906	1.18424	0.248126	1.02622	-0.526115	0.324469	-1.48212
B7Z4W5;Q16773;Q16773-2;Q5T278;Q16773-3;Q5T276;Q5T277	CCBL1	12	0.605554	0.999198	0.615047	0.326111	0.0820134	0.218678	0.0687121	0.097058	1.98721	0.506367	2.10503	1.72692	2.79811	1.53468	1.99781	2.16143	2.37347	1.2422	2.12893	2.3703	3.80525	1.93556	3.60968	3.08802
F8VS78;F8VWE0;Q12999;F8VW54;F8VNT7;F8VP43	TSPAN31	4	0.605554	0.999198	0.734283	0.459125	0.428803	0.250478	0.0935783	0.074186	1.98375	0.501571	1.41519	1.37735	0.690008	1.34284	1.63369	2.35538	-1.70041	-0.922304	-1.43899	1.76122	-0.540214	1.55532	1.86127	3.21533
Q9Y608-4;Q9Y608-2	LRRFIP2	16	0.605554	0.999198	0.884861	0.551675	0.944692	0.252293	0.0831393	0.425899	1.98348	0.267875	1.0845	1.10511	0.049902	1.33276	1.76682	0.78404	-1.69268	-0.286211	-1.02999	-1.45566	-0.0565993	-1.77682	-1.37731	-1.02758
Q15427;Q5SZ64	SF3B4	8	0.605554	0.999198	0.840889	0.469681	0.206365	0.113982	0.12288	0.826969	1.98231	1.26934	1.14947	1.35459	1.45566	2.24195	1.37873	0.184613	-1.86244	-1.4913	-1.36801	-1.90316	-2.38203	-2.64419	-2.26608	-0.369798
O75394	MRPL33	3	0.605554	0.999198	0.679676	0.64268	0.0981757	0.528478	0.108106	0.934634	1.98217	1.24381	1.56918	0.748564	2.50599	0.525121	1.493	0.0682516	-1.56256	-1.66804	-1.8725	-1.02866	-2.21298	-0.821809	-0.964598	0.176571
P48060;B4E3S5;F6VVE8;P48060-2	GLIPR1	5	0.605554	0.999198	0.615047	0.536388	0.0724254	0.359371	0.180264	0.241443	1.97658	0.562556	1.89772	1.15483	3.01898	0.906081	1.08823	1.33744	-1.84594	-1.16219	-1.81526	-2.25113	-3.13885	-2.78386	-1.35138	-1.65923
Q9HAU8;C9JSI2;H7C200	RNPEPL1	11	0.605554	0.999198	0.665522	0.531059	0.100305	0.288848	0.180491	0.208791	1.97443	0.808971	1.62336	1.16421	2.48703	1.15511	1.08716	1.48691	1.55529	1.01307	1.64097	1.56128	3.12418	1.45614	1.7652	1.81967
O15258;Q5T092;A0A0A0MR06;Q5T091;Q5T093	RER1	5	0.605554	0.999198	0.390144	0.941089	0.212786	0.776593	0.368502	0.172011	1.97324	0.348288	2.83273	0.100908	1.41439	0.205003	0.616017	1.66378	-2.24627	-0.998104	-3.29196	0.320943	-2.76589	0.308632	-1.14322	2.19374
Q9Y478;F5H2X8;F5H610;F5H4Y8	PRKAB1	11	0.605554	0.999198	0.998362	0.569704	0.152069	0.150647	0.115276	0.467489	1.97259	0.651816	0.613423	1.00549	1.88057	1.95363	1.42755	0.701129	1.90903	0.779297	1.02129	2.27148	1.93998	4.18936	3.17473	2.20962
J3QSH4;Q14119;J9JIC7	VEZF1	11	0.605554	0.999198	0.615047	0.462926	0.073458	0.225463	0.297098	0.211739	1.97084	0.11276	1.90095	1.36964	2.97995	1.49146	0.754908	1.47049	-2.72399	-0.445743	-1.80659	-1.75463	-3.26105	-2.94404	-2.31552	-2.36222
Q8N0U8;Q8N0U8-2	VKORC1L1	6	0.605554	0.999198	0.581222	0.597478	0.180742	0.413981	0.414066	0.68707	1.9677	0.367008	2.34206	0.896883	1.61568	0.753878	0.544115	0.342275	-3.82461	-1.78346	-2.36911	-1.59988	-4.31871	-1.98207	-1.73187	-0.554325
H0YI09;Q9H8H3;F8VQX6	METTL7A	12	0.605554	0.999198	0.581222	0.711052	0.968977	0.298575	0.0664866	0.0184562	1.96731	0.140885	2.33248	0.544586	0.0299382	1.12278	2.096	3.44562	-2.55963	-0.593302	-2.92091	1.12395	0.0557728	2.64024	5.09986	6.15061
P06280;V9GYN5	GLA	16	0.605554	0.999198	0.615047	0.282091	0.122463	0.269157	0.139224	0.194312	1.96455	0.475306	1.96747	1.88538	2.20107	1.25493	1.27069	1.55934	-2.52846	-1.56594	-2.38221	-2.6755	-2.82732	-2.71154	-1.78756	-1.97139
Q99808;Q99808-2	SLC29A1	6	0.605554	0.999198	0.998362	0.261241	0.103065	0.0152573	0.0307734	0.515734	1.9613	0.096494	0.117895	1.945	2.42857	3.98128	3.7811	0.600407	-2.24136	0.329417	-0.296079	-4.4521	-3.27816	-10.9574	-6.94629	-3.81154
H0Y5F3	FLNA	10	0.605554	0.999198	0.887888	0.516526	0.147943	0.346482	0.634877	0.924362	1.9587	0.0442077	1.05809	1.20348	1.92637	0.944611	0.280962	0.0784302	1.72944	0.0560925	1.0888	-1.7281	1.96635	-1.08749	0.457233	0.134478
O43760;O43760-2;K7ELD9;K7ENG9;K7ELS8;K7EJ35	SYNGR2	7	0.605554	0.999198	0.742038	0.685132	0.48262	0.563195	0.507952	0.0817044	1.9573	0.641027	1.3876	0.619856	0.59923	0.470511	0.418805	2.28289	-1.54295	-0.665613	-1.39532	3.40196	-0.477744	0.941815	0.260842	3.58925
Q6DRA6;Q6DN03	HIST2H2BD;HIST2H2BC	6	0.605554	0.999198	0.924021	0.532411	0.487724	0.196706	0.198338	0.936023	1.94854	1.91558	0.967343	1.16196	0.589178	1.64589	1.02084	0.0669679	1.73754	4.04337	1.0193	2.37804	0.428695	2.12606	4.06026	-0.158962
O14524-2;O14524;G3V5K2	TMEM194A	6	0.605554	0.999198	0.390144	0.370965	0.0820134	0.0426627	0.0621898	0.0553741	1.94631	0.78136	3.23924	1.61056	2.77507	3.02258	2.19627	2.57724	-4.4442	-3.04652	-3.78125	-4.68444	-3.59196	-6.25757	-3.89735	-3.56774
B7ZLF3;A0A286YF50	LOC402624	10	0.605554	0.999198	0.615047	0.46159	0.0581719	0.136637	0.0472096	0.0931788	1.94576	0.870452	2.02899	1.37286	3.32721	2.05712	2.63642	2.18658	-2.53769	-1.47228	-1.9914	-1.78203	-4.39317	-2.40906	-4.08819	-3.0786
Q9UBU6	FAM8A1	7	0.605554	0.999198	0.665522	0.698496	0.136269	0.650499	0.451314	0.215232	1.94246	0.081856	1.62828	0.592976	2.06835	0.356287	0.491452	1.45454	-2.51975	-0.21882	-1.60889	0.829284	-2.45937	0.458358	1.20436	1.8174
Q96SK2-2;Q96SK2;Q96SK2-3;Q96SK2-4	TMEM209	16	0.605554	0.999198	0.390144	0.278473	0.0820134	0.280211	0.202461	0.129867	1.94098	0.420456	2.69045	1.89776	2.80303	1.1934	1.00504	1.94201	-5.09718	-1.74952	-3.03247	-3.94969	-5.99389	-3.86439	-3.01556	-2.58623
Q8NBJ4-2;Q8NBJ4;F8WAT9;C9JYM4;C9J941	GOLM1	23	0.605554	0.999198	0.998362	0.552694	0.090276	0.0693906	0.0504893	0.140002	1.93858	0.447572	0.269067	1.09482	2.63775	2.63874	2.53358	1.8631	-1.54798	-0.48155	-0.457559	-2.01177	-2.3791	-3.46108	-3.43052	-3.25662
Q16270-2;Q16270	IGFBP7	6	0.605554	0.999198	0.998362	0.868003	0.18609	0.136637	0.0672234	0.590832	1.93041	0.152688	0.787419	0.219804	1.58053	2.05283	2.05556	0.480871	1.55335	0.175344	0.762127	-0.332653	-1.14613	-2.299	-1.5855	-0.703647
P52815	MRPL12	9	0.605554	0.999198	0.998362	0.989231	0.512957	0.277641	0.0604465	0.204771	1.9204	0.533105	0.133375	0.0136448	0.546521	1.21276	2.26482	1.51225	2.94767	1.17282	0.474966	-0.0648494	0.433682	1.70044	1.84332	1.82619
Q13190;Q13190-2;Q13190-4;Q13190-3;E9PNU4;H7C3X5;E9PP18;E9PRW9;H0YEJ8	STX5	20	0.605554	0.999198	0.960209	0.994174	0.156549	0.804305	0.63763	0.893995	1.91975	0.505802	0.924231	0.00661811	1.82777	0.178141	0.278166	0.112175	-1.66128	-0.602796	-0.929377	-0.0139299	-1.41217	-0.282805	-0.227423	0.191143
Q92504;A2AAT0	SLC39A7	5	0.605554	0.999198	0.615047	0.588771	0.168255	0.34752	0.976208	0.622715	1.91969	0.218674	2.12425	0.934755	1.72404	0.941353	0.0164352	0.430909	-3.19936	-1.16838	-2.42432	-1.17266	-2.61444	-1.0435	-0.0618131	0.818057
Q92485;F8VWW8;Q5T0Y8;F8VXS3	SMPDL3B	4	0.605554	0.999198	0.615047	0.739022	0.653977	0.953769	0.132811	0.320333	1.91727	0.24019	1.97619	0.480413	0.346086	0.0436307	1.31318	1.06474	-1.51544	-0.904549	-2.57585	-0.83649	-0.474255	0.148246	1.42891	1.37053
Q8N111	CEND1	8	0.605554	0.999198	0.615047	0.569704	0.137775	0.368425	0.0873779	0.772685	1.9162	0.526088	2.23167	1.00444	2.05881	0.882804	1.7159	0.243979	-2.66503	-1.50413	-2.5899	-1.49224	-3.45267	-1.98705	-2.0157	-0.389942
Q92545;H7BZV0	TMEM131	18	0.605554	0.999198	0.634131	0.82607	0.142479	0.925374	0.652454	0.959607	1.91215	0.27844	1.73821	0.301531	2.02463	0.0684885	0.263956	0.0459821	-1.7045	-0.807143	-1.76573	-0.575225	-2.0091	-0.112214	-0.269725	0.0789452
P18583-3;P18583-8	SON	64	0.605554	0.999198	0.998362	0.901682	0.633149	0.242468	0.909791	0.271545	1.90807	0.950567	0.592182	0.163873	0.371897	1.39083	0.0600991	1.22776	1.53043	1.91752	1.00721	0.268787	0.695978	1.40415	0.134231	1.49191
Q9Y5W3	KLF2	3	0.605554	0.999198	0.903439	0.878751	0.114175	0.115173	0.0678087	0.0405258	1.90801	0.365515	1.01981	0.203552	2.34783	2.23505	2.03649	2.80864	1.92685	0.580575	0.982976	-0.576994	-2.48195	-3.2739	-3.032	-3.89918
Q99576;Q5JRJ0;E7EWD5;Q99576-4;Q99576-3;Q5JRJ2;D6RD92;D6R9J1	TSC22D3	9	0.605554	0.999198	0.990696	0.588771	0.569801	0.50456	0.0908164	0.288891	1.90613	0.270735	0.862777	0.927259	0.456055	0.569834	1.66685	1.16403	1.84081	0.601296	1.3083	2.71792	0.37604	1.15868	1.79032	2.47327
Q86VX2-2;Q86VX2;A0A2R8Y620;A0A2R8Y7U2;A0A2R8Y600;A0A2R8Y455;V9GY66	COMMD7	8	0.605554	0.999198	0.918367	0.588369	0.15503	0.233604	0.138	0.241443	1.90123	0.907688	0.997507	0.943221	1.84863	1.45306	1.27807	1.33828	-1.47779	-1.03096	-1.09366	-1.18779	-2.60071	-1.50867	-2.40899	-1.67363
Q7Z2K6;E7ER77;A0A0C4DGF0;Q7Z2K6-2	ERMP1	13	0.605554	0.999198	0.61642	0.626142	0.0752487	0.252882	0.18681	0.484015	1.90058	0.139726	1.84916	0.804224	2.90876	1.32871	1.06277	0.667789	-2.33165	-0.63246	-2.29079	-1.60277	-3.10332	-1.54647	-1.36211	-0.852509
P05386	RPLP1	4	0.605554	0.999198	0.666665	0.40212	0.863154	0.944229	0.166785	0.684776	1.89214	0.805556	1.60522	1.512	0.125008	0.0531842	1.14354	0.346097	1.91955	1.33143	1.53861	1.95948	-0.208235	-0.152349	1.44809	-0.931645
Q2TAA5	ALG11	11	0.605554	0.999198	0.61642	0.927154	0.134411	0.765589	0.908366	0.798032	1.88955	0.314839	1.87229	0.12327	2.09635	0.217965	0.0610232	0.215829	-2.41278	-1.23649	-2.61093	-0.270143	-2.2453	-0.455291	0.117531	-0.401889
O43739-2;O43739	CYTH3	11	0.605554	0.999198	0.998362	0.397804	0.278004	0.693258	0.842912	0.884161	1.88879	0.860553	0.504284	1.5207	1.09807	0.301465	0.105825	0.122887	1.53535	0.914676	0.527779	2.12571	-1.62131	-0.746272	0.126978	-0.337476
Q9UM22;Q9UM22-3;D6RIH7;Q9UM22-2	EPDR1	3	0.605554	0.999198	0.390144	0.749882	0.061401	0.299434	0.0534465	0.320333	1.88809	0.0288836	2.77025	0.452373	3.17785	1.12008	2.45462	1.06649	-3.51393	-0.226686	-3.69076	-1.37551	-4.41998	-3.98898	-2.95529	-1.55245
P49755;G3V2K7	TMED10	13	0.605554	0.999198	0.664041	0.875205	0.122463	0.79378	0.9717	0.801413	1.87879	0.373854	1.64617	0.208983	2.23524	0.187495	0.0198067	0.211259	-1.47098	-0.683721	-1.55855	-0.350287	-2.0473	-0.381868	0.0183325	0.319071
Q96C90;F5GXC4;F5H2U0	PPP1R14B	9	0.605554	0.999198	0.998362	0.915534	0.559782	0.242473	0.234427	0.731463	1.87751	0.0162441	0.0890144	0.144502	0.471598	1.38991	0.906024	0.29271	1.54922	0.0260986	-0.184166	0.493544	0.630415	1.79053	0.914916	-0.687344
Q5SRI9;X6R7A2	MANEA	8	0.605554	0.999198	0.998362	0.971428	0.103065	0.0693906	0.0604465	0.439794	1.8775	0.595164	0.574788	0.0499221	2.43312	2.64195	2.27551	0.754133	-1.54601	0.769586	-0.687779	-0.156123	-2.07679	-3.77509	-2.31162	-1.65096
Q15771;E9PMJ1;E9PS06;H0YDK7;E9PRF7;E9PNB9;Q15771-2;E9PJQ5;E9PQ07;E9PLM3;E9PRX0;E9PI18;E9PPW9	RAB30	13	0.605554	0.999198	0.998362	0.580988	0.0910858	0.308219	0.401512	0.754133	1.86684	0.261649	0.270793	0.967433	2.60768	1.08861	0.563861	0.265317	-1.47694	-0.348431	-0.410791	1.44841	-2.58483	1.15575	0.35671	-0.402241
Q99873-3;Q99873-5	PRMT1	26	0.605554	0.999198	0.953311	0.618238	0.090276	0.0713452	0.0617218	0.0935269	1.86501	0.824069	0.929716	0.818657	2.62073	2.60536	2.22452	2.1833	-1.93925	-0.783487	-1.04736	-1.74493	-2.7344	-3.70769	-2.84371	-3.41859
O00139-2;D6R9M0	KIF2A	39	0.605554	0.999198	0.995303	0.835109	0.329548	0.7571	0.185575	0.584944	1.86037	0.43747	0.832038	0.284268	0.937515	0.22747	1.06665	0.488939	1.54962	0.500613	0.879713	-0.415333	0.646986	-0.405639	-0.636788	-0.711871
Q9Y2U8	LEMD3	43	0.605554	0.999198	0.615047	0.553326	0.131714	0.377833	0.581126	0.329763	1.85595	0.179472	2.04977	1.06906	2.12065	0.850332	0.336881	1.03962	-2.67404	-0.645246	-2.5307	-2.00463	-3.16389	-1.24558	-0.786841	-1.26056
P07099;B1AQP9;B1AQP8	EPHX1	27	0.605554	0.999198	0.633439	0.739781	0.146535	0.641896	0.829187	0.660553	1.85374	0.370138	1.75621	0.477555	1.95245	0.36587	0.116182	0.381442	-3.16937	-2.03763	-4.12656	-1.87164	-2.6906	-1.37064	-0.237811	0.916142
Q96S66;Q96S66-3;Q96S66-2;Q96S66-4;Q5T1P5	CLCC1	7	0.605554	0.999198	0.633439	0.536388	0.153636	0.289678	0.108138	0.986903	1.85219	0.163458	1.77186	1.14686	1.87331	1.14936	1.49241	0.0144588	-1.52609	-0.655413	-1.83331	-1.75958	-1.67405	-1.13625	-0.973801	-0.0284631
Q5TB80-2;Q5TB80	CEP162	9	0.605554	0.999198	0.998362	0.989231	0.176026	0.262271	0.635801	0.432982	1.8485	0.713489	0.586295	0.014979	1.64264	1.28255	0.280119	0.765681	-1.57777	-8.52531	-8.51771	-0.398526	-1.67005	15.4251	-0.751839	11.9938
A2A2V1;P04156-2;P04156;X6RKS3	PRNP	5	0.605554	0.999198	0.998362	0.557045	0.0724254	0.166553	0.0670777	0.196703	1.84822	0.727238	0.206724	1.05499	3.01061	1.87346	2.05984	1.54379	-1.47162	-0.970502	-0.272746	-1.3709	-3.03881	-2.13546	-2.91032	-2.59296
Q86Y39;K7EQ77;K7EK78;K7EP35;K7EMT4;Q86Y39-2;K7ELJ0	NDUFA11	5	0.605554	0.999198	0.615047	0.216089	0.079901	0.238312	0.0589894	0.277724	1.84816	0.843678	2.27018	2.12649	2.83665	1.41796	2.30574	1.20745	-2.60454	-1.339	-2.33848	-3.04147	-3.32115	-4.29272	-2.20849	-1.63956
P61024;Q5T179;Q9BZU3	CKS1B	5	0.605554	0.999198	0.659008	0.0328782	0.0581719	0.036499	0.0307734	0.0359864	1.84783	0.622927	1.66534	3.75244	3.66868	3.12013	3.81406	2.895	-3.37506	-1.90041	-2.50009	-8.61864	-4.8317	-10.3291	-9.41917	-6.65563
P67812;H0YNG3;P67812-4;P67812-3;P67812-2;H0YNX5;H0YNA5;H0YKT4;P0C7V7	SEC11A	14	0.605554	0.999198	0.714856	0.97757	0.131672	0.83451	0.87417	0.823504	1.84744	0.264761	1.45495	0.0374063	2.12667	0.148265	0.0836321	0.189333	-1.89191	-1.42055	-3.12347	-0.231589	-2.40095	0.572404	-0.184068	0.586718
A0A1X7SBT5;Q92664;Q92664-2;H7BZH7;H7C326;H7BZ51	GTF3A	9	0.605554	0.999198	0.977559	0.344186	0.103065	0.279973	0.0386386	0.295823	1.8457	0.214259	0.902677	1.67985	2.42826	1.19657	3.01485	1.14307	-1.51918	-0.459621	-0.872123	-2.40022	-2.07052	-1.33459	-3.26002	-1.67748
Q12907;D6RBV2;D6RDX1;D6RIU4;D6RBH1	LMAN2	21	0.605554	0.999198	0.615047	0.941983	0.122463	0.76597	0.584405	0.979098	1.83758	0.390464	2.00274	0.0937426	2.22519	0.217234	0.332897	0.0246826	-1.65561	-1.4372	-2.33498	0.394306	-2.12065	0.475653	-0.429221	0.0662163
Q9NPQ8;Q9NPQ8-3;Q9NPQ8-2;H0YEN0;E9PSI0;H0YE35;E9PI04;H0YC88;E9PMP0;E9PLE5;REV__E9PNP5	RIC8A	34	0.605554	0.999198	0.615047	0.527579	0.370256	0.124222	0.0841005	0.432476	1.8353	0.767509	2.03073	1.17135	0.834267	2.17866	1.74798	0.767396	2.61278	2.05971	2.00476	1.9269	1.1127	2.5266	1.26945	-1.41711
O75976;O75976-2;J3QQJ4;J3QRJ9	CPD	32	0.605554	0.999198	0.817784	0.412868	0.100991	0.140398	0.0307734	0.0259716	1.83517	0.279597	1.18222	1.46924	2.45847	2.03173	3.6428	3.14802	-1.41568	-0.29697	-1.23943	-2.59734	-4.06062	-3.07379	-5.37574	-5.10603
Q9P0I2;Q9P0I2-2;C9JLM9;S4R3U9	EMC3	12	0.605554	0.999198	0.628335	0.713619	0.090276	0.578711	0.59479	0.694071	1.82882	0.218944	1.81352	0.536794	2.6205	0.447708	0.322512	0.334282	-2.2059	-0.847525	-2.37477	-0.892161	-2.73392	-0.759333	-0.556774	-0.497279
Q9Y5U2-2;Q9Y5U2;C9JJV1;A6NCC9;E9PME3;C9JHT9;E9PL88;C9JDU0	TSSC4	8	0.605554	0.999198	0.998227	0.714001	0.182775	0.706392	0.177851	0.484015	1.82863	0.723347	0.825375	0.530196	1.60166	0.286446	1.09881	0.667865	1.42541	1.23134	0.877594	0.867161	1.15732	0.504824	0.731597	2.16617
Q9P2K2;H0YJI6	TXNDC16	10	0.605554	0.999198	0.804413	0.529315	0.471168	0.187722	0.0664866	0.211967	1.82311	1.39473	1.21989	1.16801	0.616477	1.71898	2.07467	1.4667	1.40622	1.68916	1.21201	-2.4296	0.456439	-2.92515	-1.80889	-3.38822
Q9NTJ5;E9PGZ4;Q9NTJ5-2;C9JV50;F8WDN7;F8WCQ2;C9J3E3	SACM1L	30	0.605554	0.999198	0.615047	0.978287	0.152069	0.919748	0.92791	0.58041	1.82269	0.231277	2.14066	0.0336523	1.88047	0.0738869	0.0475388	0.494801	-1.82197	-0.652639	-2.19746	-0.076653	-1.8106	-0.159027	0.0773298	0.675069
Q9UH99;Q9UH99-2;Q9UH99-3;B0QY60;B0QY67;B0QY64;B0QY68;B0QY66;B0QY63;B0QY69;B0QY65;H0Y686	SUN2	33	0.605554	0.999198	0.615047	0.855126	0.120074	0.804305	0.732829	0.96203	1.82127	0.25697	1.93296	0.24549	2.29034	0.178019	0.192358	0.0433985	-3.46116	-1.42195	-3.54774	-1.10564	-4.88048	-0.723781	-0.732747	-0.098708
Q9Y512	SAMM50	23	0.605554	0.999198	0.628335	0.862582	0.107851	0.294857	0.519707	0.587347	1.8163	0.402663	1.79559	0.232188	2.39901	1.13311	0.404964	0.486319	-1.69246	-0.821129	-2.17438	-0.417851	-2.48171	-2.04843	-0.339586	-0.757335
Q8N4H5;F8W8Z9;Q8N4H5-3;Q8N4H5-2	TOMM5	6	0.605554	0.999198	0.615047	0.888629	0.0915133	0.644811	0.0810529	0.989798	1.81586	0.740246	2.10112	0.18642	2.5728	0.36243	1.80056	0.0101965	-2.87164	-2.51619	-3.75179	-0.930296	-3.07448	-1.63262	-1.37572	0.0382487
P10415-2;P10415	BCL2	4	0.605554	0.999198	0.633439	0.957688	0.090276	0.132636	0.124784	0.493572	1.81228	0.0357361	1.77258	0.0708538	2.63656	2.09016	1.36379	0.642325	-3.99962	-0.112059	-1.84242	-0.274685	-5.41372	-3.24081	-1.96753	-1.59568
P61457	PCBD1	5	0.605554	0.999198	0.628335	0.705529	0.0581719	0.102354	0.0307734	0.0108924	1.81138	0.691357	1.80039	0.576043	3.4614	2.32229	3.58478	3.89113	1.67065	2.57132	2.51025	0.872363	5.13535	3.31783	8.89179	10.1494
O95758-1;O95758-4;O95758-7;X6R242	PTBP3	16	0.605554	0.999198	0.998362	0.864693	0.350214	0.83451	0.166898	0.4274	1.80864	1.46312	0.722795	0.227999	0.885613	0.14826	1.14288	0.779806	1.77552	2.49583	0.77601	0.492852	1.16972	0.345966	1.11574	1.27727
P61009	SPCS3	9	0.605554	0.999198	0.79487	0.941983	0.223825	0.950142	0.759481	0.815339	1.80486	0.78023	1.23686	0.0955941	1.33543	0.0476244	0.170184	0.197673	-1.51947	-1.15079	-1.20829	-0.155327	-1.48137	-0.158713	-0.144153	0.32597
P18084;H7C5U2;V9GZ57;H7C4W1;V9GYZ1;H7C580;V9GYD8	ITGB5	22	0.605554	0.999198	0.709025	0.805791	0.798111	0.553857	0.111369	0.128912	1.79973	0.329316	1.47969	0.339646	0.189567	0.485198	1.46418	1.95376	-2.2857	-0.756739	-1.42685	-0.475338	0.340388	-0.879002	2.41668	2.40634
O95292;E5RK64;O95292-2	VAPB	18	0.605554	0.999198	0.615047	0.749882	0.201162	0.704784	0.547697	0.988347	1.79968	0.39591	2.14142	0.451352	1.48447	0.287888	0.372646	0.0120741	-2.32587	-1.10203	-2.08732	-0.748639	-1.99771	-0.614414	-0.598121	-0.0214769
Q9BYC8	MRPL32	6	0.605554	0.999198	0.665522	0.723932	0.100305	0.419978	0.402439	0.986903	1.79939	0.793433	1.63752	0.511922	2.4836	0.740972	0.562004	0.0144724	-1.60497	-1.25569	-1.54654	-0.680721	-2.14609	-0.8172	-0.523849	0.028384
B1APM4;P35610;P35610-3;P35610-2	SOAT1	9	0.605554	0.999198	0.701082	0.691164	0.143706	0.914041	0.59799	0.664809	1.79761	0.4213	1.49805	0.605996	1.99099	0.0781848	0.319054	0.376364	-3.31243	-2.57504	-4.1736	-2.66354	-3.2741	0.465893	-0.888896	-1.5098
C9JW69;C9JRH2;C9JMJ4;C9J3R0;C9JQZ4;M0R1Q8	RCC1	23	0.605554	0.999198	0.731242	0.722834	0.117654	0.42798	0.0409767	0.231443	1.79683	1.17482	1.42393	0.514973	2.31783	0.722516	2.81721	1.38791	2.42784	1.60583	1.47369	0.7752	2.79457	1.57307	2.79775	2.14267
Q9NQS7-2;Q9NQS7;E9PM67	INCENP	41	0.605554	0.999198	0.64854	0.0863388	0.134411	0.0379359	0.0307734	0.0204651	1.79385	0.776625	1.70287	2.73241	2.10035	3.09779	3.49374	3.3262	1.47619	0.986826	1.59711	-6.24232	1.79653	-5.57438	-4.65908	-5.6973
Q9H213	MAGEH1	6	0.605554	0.999198	0.912339	0.780326	0.157843	0.473503	0.4018	0.997403	1.79124	0.535218	1.01112	0.399171	1.81302	0.626873	0.563378	0.00379739	-1.44046	-0.926724	-0.952779	-0.848484	-1.41482	-0.675422	-0.840374	0.00783429
Q9UK23;Q9UK23-2;K7EPH3;Q9UK23-3;K7ERI4;K7EJ25;K7EL75	NAGPA	11	0.605554	0.999198	0.917144	0.740974	0.173531	0.451735	0.853012	0.746017	1.78473	0.376204	1.0022	0.475993	1.66056	0.675367	0.0987381	0.276129	-1.37211	-0.545236	-0.944198	0.662615	-1.21341	-0.767002	-0.071913	0.537362
Q15388	TOMM20	8	0.605554	0.999198	0.695466	0.549311	0.100991	0.316913	0.0692354	0.283696	1.78402	0.469244	1.51423	1.11471	2.45845	1.04043	1.98392	1.18192	-1.67701	-1.17357	-1.76047	-1.47195	-2.58461	-1.75214	-1.44075	-1.41701
Q9H3K2	GHITM	5	0.605554	0.999198	0.615047	0.811353	0.175032	0.285488	0.611102	0.798032	1.78297	0.481446	2.10947	0.326192	1.6519	1.16357	0.305804	0.216095	-2.24222	-1.0199	-2.30176	-0.56539	-2.10766	-2.25444	-0.197762	-0.350782
P00441	SOD1	11	0.605554	0.999198	0.762156	0.705712	0.19498	0.60532	0.209909	0.498126	1.78096	0.252362	1.333	0.563069	1.52699	0.411013	0.981333	0.633921	-2.43365	-1.61594	-2.70814	-1.97537	-2.72816	-1.60703	-2.12358	0.82743
Q15637-6;Q15637-2;Q15637-3;Q15637	SF1	23	0.605554	0.999198	0.998362	0.627361	0.216579	0.404875	0.551624	0.598431	1.7789	1.4396	0.709441	0.793732	1.39002	0.777855	0.368492	0.469693	1.36697	1.46186	0.874334	1.00096	1.00398	0.77477	0.267487	0.692891
P53674	CRYBB1	21	0.605554	0.999198	0.709074	0.433053	0.193962	0.129294	0.106727	0.196703	1.7782	1.16332	1.46808	1.42597	1.532	2.11476	1.50521	1.54356	1.37053	1.1152	1.62234	2.12842	1.17433	2.39945	0.995702	2.21564
Q9P0B6	CCDC167	4	0.605554	0.999198	0.628335	0.365523	0.0915133	0.289358	0.10162	0.0620549	1.77776	0.365431	1.80973	1.62681	2.58282	1.15147	1.5423	2.47466	-3.90786	-1.94465	-3.56972	-3.57311	-6.67068	-3.74399	-4.49565	-4.4854
Q9NWB7;F8WBM2;C9JB84	IFT57	5	0.605554	0.999198	0.917609	0.518133	0.646675	0.711034	0.17292	0.911768	1.77766	0.895311	0.999457	1.20067	0.355949	0.28048	1.11728	0.0929253	1.37266	1.59756	1.03634	1.59787	0.325586	0.446702	0.685202	-0.170803
H0Y8C3;Q9NZJ7-2;Q9NZJ7;Q9NZJ7-3	MTCH1	6	0.605554	0.999198	0.65476	0.797414	0.19948	0.294857	0.839318	0.869655	1.77723	0.0333497	1.68146	0.359073	1.50036	1.13295	0.108895	0.137095	-1.3695	-0.0576803	-1.62025	-0.49788	-1.09014	-1.67414	-0.0802071	0.241737
A0A0B4J1R6	TKT	40	0.605554	0.999198	0.978136	0.258138	0.893631	0.490098	0.46268	0.776619	1.77428	0.759942	0.895191	1.98232	0.0979759	0.595756	0.474722	0.24012	1.39093	3.86808	2.37957	5.48833	0.205167	0.727545	1.06241	-0.680495
Q13823	GNL2	39	0.605554	0.999198	0.628335	0.835109	0.194041	0.906603	0.900425	0.819828	1.77369	0.63606	1.808	0.284524	1.53138	0.085238	0.0658463	0.193422	1.49805	1.54873	2.04644	0.660689	1.28284	-0.179965	0.0617816	-0.332691
Q6UW02;E9PHG5;Q6UW02-2;C9J8K7;F8WBE2;Q8WZ13	CYP20A1	19	0.605554	0.999198	0.556094	0.669576	0.106768	0.303946	0.217375	0.371896	1.77069	0.286319	2.3952	0.675821	2.40655	1.10415	0.956318	0.909621	-2.72008	-0.942831	-2.46439	-0.942618	-3.2032	-1.3412	-1.20465	-1.16882
Q5T321;A0A0D9SF28;F5GXV7;Q8NFP9;Q8NFP9-3;Q8NFP9-2	NBEA	21	0.605554	0.999198	0.840889	0.759157	0.21759	0.625362	0.0833962	0.621993	1.77058	1.18739	1.14878	0.429937	1.38496	0.385969	1.75749	0.434489	1.96044	2.55155	1.67556	1.81334	1.11765	1.00954	2.70315	3.17992
P57088;D6RAA6;H0Y8N0;J3KN43;D6RBY2	TMEM33	10	0.605554	0.999198	0.615047	0.694688	0.103065	0.23836	0.137948	0.495303	1.76897	0.337197	2.03867	0.600029	2.42988	1.4145	1.2787	0.64011	-5.23785	-1.74054	-4.12202	-1.79639	-5.62911	-4.73926	-3.17448	-1.24447
Q08116;Q08116-2	RGS1	8	0.605554	0.999198	0.659008	0.75283	0.899503	0.136637	0.327768	0.989927	1.7657	0.467393	1.66239	0.442038	0.09344	2.05694	0.69064	0.0100291	1.37745	0.51355	2.14911	0.871776	-0.0942098	2.45978	0.434948	-0.025015
B1AH87;P30536	TSPO	3	0.605554	0.999198	0.690533	0.62597	0.110031	0.189871	0.779095	0.816353	1.7637	0.712394	1.52672	0.806405	2.38269	1.68312	0.15462	0.196706	-1.59676	-0.741471	-1.42268	2.07657	-2.0334	-2.026	0.393575	-0.306576
H3BVF7;Q0P6H9;H3BPV2;H3BTT1	TMEM62	4	0.605554	0.999198	0.61642	0.557045	0.122291	0.238312	0.417404	0.578024	1.76358	0.0162586	1.85431	1.06002	2.25132	1.41677	0.538775	0.499663	-2.20896	-0.062572	-2.18456	-1.41315	-3.42646	-2.85475	-1.0354	-0.706483
Q6EEV4-2;E9PP13;Q6EEV4;E9PSG9	POLR2M	5	0.605554	0.999198	0.998362	0.849416	0.175795	0.397369	0.361948	0.234316	1.75797	0.16719	0.00583326	0.260768	1.64385	0.796288	0.627009	1.37196	1.33669	0.408289	0.0174526	1.06959	1.76934	2.28368	1.15797	2.41175
Q5FWF5-2;Q5FWF5	ESCO1	10	0.605554	0.999198	0.998362	0.557026	0.286555	0.202519	0.239165	0.188822	1.75646	1.22265	0.243347	1.06166	1.06644	1.61542	0.893848	1.58723	1.40979	3.24295	1.54531	2.87219	0.820013	3.41833	2.98097	2.93362
A0A140T9L0;A0A0G2JJL1	NA	10	0.605554	0.999198	0.65476	0.553212	0.376527	0.186886	0.0823765	0.374671	1.7522	0.837801	1.681	1.08006	0.820256	1.72691	1.77509	0.903561	1.34132	1.61258	1.6027	2.00627	0.703086	1.81592	1.25483	1.71971
P17931;G3V3R6	LGALS3	9	0.605554	0.999198	0.998362	0.928654	0.197014	0.188391	0.12288	0.774352	1.75159	0.316768	0.0809348	0.118438	1.51491	1.71193	1.37927	0.242255	-1.73781	-0.634493	-0.234399	-0.510501	-1.39259	-3.06338	-1.01244	-0.752057
Q6UWP7-3;Q6UWP7;C9K0C3;Q6UWP7-2;C9J5S5;C9JA02;C9JMW2;C9JUV9;C9JXY8;C9J6F4	LCLAT1	8	0.605554	0.999198	0.615047	0.681974	0.231734	0.486694	0.554907	0.761529	1.74582	0.14915	2.11577	0.627437	1.30062	0.601944	0.364791	0.255416	-2.40955	-0.696405	-2.27762	-1.21719	-2.15095	-1.23983	-0.654174	-0.417975
B7ZAQ6-2;B7ZAQ6-3;P0CG08;B7ZAQ6;A0A087WW78;A0A087WW82;U3KPV2;E9PKY3	GPR89A;GPR89B	9	0.605554	0.999198	0.666665	0.625341	0.0964499	0.477335	0.618214	0.371615	1.7452	0.0353041	1.61285	0.808808	2.53068	0.617987	0.298913	0.9103	-2.05384	0.147184	-1.80711	-1.02158	-3.06033	-0.807609	-0.53198	-1.25621
B4E3Q4;Q9NZK5;A0A087X0I3;Q9NZK5-2;C9IZA8;F5H7J3	CECR1	19	0.605554	0.999198	0.643829	0.964234	0.182574	0.682183	0.235947	0.747261	1.743	0.738995	1.71179	0.0617681	1.60536	0.315357	0.90201	0.274647	-2.08013	-1.48427	-1.60822	0.104603	-1.29039	-0.741178	0.566848	0.512977
Q86TM6-2;Q86TM6-3;Q86TM6;E9PMA1;H0YCR6;E9PN88;E9PK19	SYVN1	9	0.605554	0.999198	0.615047	0.639076	0.061401	0.338204	0.722091	0.650447	1.7427	0.107723	2.27363	0.765754	3.17669	0.966618	0.201367	0.394685	-3.59183	-0.571782	-2.50705	1.03094	-4.26726	-1.14249	-0.407406	0.681175
Q96JJ7;Q96JJ7-2;B4DIE3;H3BPB3;H3BT89;H3BVI1;H3BRY0	TMX3	19	0.605554	0.999198	0.615047	0.645848	0.114202	0.412503	0.304934	0.293996	1.74245	0.318018	2.10151	0.741307	2.33939	0.756115	0.738211	1.14816	-3.22635	-1.46206	-2.87856	-1.44625	-4.23506	-1.87185	-1.64695	-2.09538
Q9BQA9-2;Q9BQA9;J3QRZ2;J3QLB7;J3QKS6;J3QRG5;J3KSJ5;J3KTF4;J3QS53;J3QKZ6;H0Y2X1;J3KTI1;J3KSB6;J3KS78	C17orf62	6	0.605554	0.999198	0.615047	0.959947	0.103065	0.982633	0.384881	0.531361	1.73659	0.455994	2.26643	0.0682249	2.43429	0.0143558	0.589051	0.572131	-1.7222	-1.6915	-2.62086	-0.264012	-2.26268	-0.0416325	-0.674949	0.889219
Q8N697;H7BYB7;B6ZDF2;Q8N697-2	SLC15A4	7	0.605554	0.999198	0.679676	0.629709	0.189469	0.389167	0.900425	0.355087	1.73246	0.358671	1.56274	0.784104	1.55728	0.821796	0.0658112	0.96372	-1.7832	-0.579987	-1.58506	-0.990134	-1.333	-1.25165	-0.0840081	1.35078
P16615;P16615-5;P16615-2;P16615-3;P16615-4;H7C5W9;J3QSY6;H3BVB2;A0A0C4DH86;H3BTW4	ATP2A2	53	0.605554	0.999198	0.615047	0.563248	0.150796	0.340491	0.386465	0.67675	1.73173	0.244159	2.19388	1.02861	1.89257	0.957345	0.587006	0.359714	-2.98086	-1.05722	-2.55862	-1.46381	-3.29996	-1.55637	-1.20511	-0.514182
J3KMZ9;H0YMD1;P01130-5;P01130;P01130-6;P01130-4;P01130-3;P01130-2;H0YM92;H0YMQ3	LDLR	20	0.605554	0.999198	0.998362	0.539051	0.249089	0.0994375	0.0610931	0.270715	1.72831	0.118141	0.816029	1.13601	1.21251	2.35144	2.24189	1.23114	-1.54049	0.179276	-0.786288	-1.44296	-0.873122	-2.99436	-1.86298	-1.65011
Q6SJ93;Q6SJ93-2;E9PS27	FAM111B	35	0.605554	0.999198	0.761925	0.0327158	0.890543	0.0152573	0.0406509	0.00717286	1.72734	0.481803	1.33858	4.17299	0.100759	3.914	2.84303	4.26936	-1.61922	-0.629392	-1.4322	-11.3399	-0.0949409	-12.002	-9.78845	-12.0418
P28799;P28799-2;P28799-3;K7EQ05;K7EKL3;K7EMR1;K7EQI0;K7EPL0	GRN	11	0.605554	0.999198	0.390144	0.261241	0.57387	0.271946	0.453496	0.114056	1.72642	0.156098	2.76784	1.96205	0.449399	1.24314	0.488028	2.04154	-4.30839	-0.89147	-3.47609	-2.89713	-1.08107	-4.13103	1.29663	5.70227
O75367-3;O75367;O75367-2;B4DJC3;D6RCF2;Q9P0M6;Q5SQT3	H2AFY	25	0.605554	0.999198	0.633439	0.319323	0.173531	0.170382	0.048215	0.104013	1.7236	0.836275	1.75426	1.768	1.66174	1.83309	2.58372	2.11529	1.92883	1.44787	1.88704	2.61215	2.12382	2.07312	3.10752	2.65133
Q15776;Q15776-2;Q86Y25	ZKSCAN8	9	0.605554	0.999198	0.665522	0.922244	0.118972	0.891312	0.792043	0.98099	1.72308	0.164634	1.64148	0.132283	2.30577	0.0978028	0.144029	0.0218472	-1.78011	-0.849454	-3.03893	-0.764966	-2.35993	0.231118	-0.275451	0.0499617
O15519-12;O15519-10;O15519-14;O15519-6;O15519-5;O15519-11;O15519;M0QYM0;O15519-3;O15519-15;F8WBH9;A0A0A0MR92;O15519-13;O15519-2;O15519-9;O15519-7;O15519-8;M0R1A8;M0QY57;E9PAP3;C9JV51;C9J408	CFLAR	9	0.605554	0.999198	0.859583	0.230602	0.339084	0.170916	0.047393	0.097769	1.72242	0.902766	1.11389	2.08433	0.91509	1.82778	2.62268	2.155	1.43516	0.864467	1.04941	3.10035	0.77419	2.58319	2.43907	3.07622
P61599;A8MZB2;P61599-2	NAA20	8	0.605554	0.999198	0.990696	0.752719	0.120074	0.225087	0.174167	0.227528	1.72082	0.983046	0.865831	0.443538	2.28814	1.49263	1.11234	1.40633	-1.52493	-1.05051	-0.852611	-0.889774	-2.22942	-1.71072	-1.18992	-3.36913
P48637;A0A2R8Y430;A0A2R8Y5T7;P48637-2;A0A2R8Y6Q7;A0A2R8Y7I7;A0A2R8YF34;A0A2R8Y790;A0A2R8Y446;A0A0S2Z4J7;A0A2R8Y2X9;A0A2R8Y6Y6;A0A2R8Y4V9;A0A2R8Y2F2	GSS	32	0.605554	0.999198	0.581222	0.600893	0.257258	0.367121	0.089922	0.323786	1.71753	1.12827	2.33025	0.889358	1.17579	0.88682	1.68007	1.0552	-1.39605	-1.19984	-2.31853	-5.03789	-0.950602	-1.92191	1.98015	1.9606
O95996-2;O95996-3;O95996;A0A0C4DGQ0;B5MDS5	APC2	5	0.605554	0.999198	0.998362	0.941983	0.147777	0.120235	0.0714633	0.932852	1.71687	0.28354	0.51399	0.0931772	1.93923	2.20164	1.95223	0.0713727	-1.68639	1.11704	1.75347	-0.628685	-2.58716	-3.45549	-4.3648	0.763896
A0A0C4DGB0;Q9UIL1-2;Q9UIL1;Q9UIL1-3;Q9UIL1-4	SCOC	8	0.605554	0.999198	0.998362	0.921798	0.206085	0.674364	0.786535	0.583995	1.71272	0.827837	0.358964	0.133727	1.45766	0.323652	0.148563	0.4905	1.2949	0.886176	0.600399	-0.241594	1.12493	0.368322	0.110877	-0.699463
Q6NUM9;Q6NUM9-2;H7C3J0;H7BZ81;H7BZ16;H0YGU3	RETSAT	28	0.605554	0.999198	0.636634	0.553212	0.157843	0.337602	0.174031	0.096667	1.70946	0.164314	1.72638	1.088	1.8105	0.968122	1.11307	2.164	-1.60636	-0.525598	-1.78084	1.37132	-1.51644	1.13461	1.74361	2.80165
Q15363;F5GX39;E7EQ72	TMED2	10	0.605554	0.999198	0.667576	0.94506	0.0820134	0.473503	0.60623	0.417661	1.70913	0.169421	1.58734	0.0877198	2.7951	0.626961	0.310866	0.805815	-1.98392	-0.361745	-1.52452	0.142533	-2.73014	-1.02352	-0.377008	1.14288
Q96HV5;H7BXL1;F8WDE2	TMEM41A	6	0.605554	0.999198	0.709025	0.906476	0.0725533	0.48498	0.29905	0.44622	1.70571	0.232691	1.48085	0.159206	2.99924	0.605614	0.750297	0.737354	-2.38574	-1.40303	-3.39989	-0.73385	-3.69803	-1.27775	-1.22179	-1.45233
P56277	CMC4	8	0.605554	0.999198	0.390144	0.144959	0.131672	0.179411	0.0983691	0.750972	1.70469	0.243153	2.84797	2.36907	2.13025	1.77061	1.56987	0.27047	-4.38069	-1.17589	-3.24726	-4.25734	-5.49377	-6.89855	-4.4211	-0.950589
O60673-2;O60673;A0A087WZU4	REV3L	9	0.605554	0.999198	0.998362	0.618238	0.973466	0.416083	0.218295	0.420928	1.69623	0.478995	0.206946	0.820499	0.0262766	0.748744	0.9522	0.795672	1.28065	0.485931	-0.367017	-1.03401	-0.0290566	-0.748573	-1.66115	-1.04053
Q92896;Q92896-3;Q92896-2;H3BQU9;H3BQT1;H3BRD8	GLG1	54	0.605554	0.999198	0.920902	0.588771	0.158348	0.741996	0.326376	0.392073	1.69532	0.693964	0.977736	0.941117	1.78495	0.243425	0.693544	0.861822	-1.27995	-0.672209	-1.04845	1.18727	-1.3443	0.316236	0.572514	1.10517
P42766;F2Z388	RPL35	7	0.605554	0.999198	0.843564	0.492795	0.197965	0.78665	0.160568	0.362367	1.69475	1.84924	1.14546	1.28459	1.51132	0.193911	1.17015	0.941783	-1.32167	-1.99544	-1.08072	-1.61275	-1.07494	-0.239987	-1.47076	-1.36465
O75795;P54855;A0A0G2JMZ5;D6RFW5;A0A140T9Z0;P06133-2;Q9Y4X1-3;Q9Y4X1-5;Q9Y4X1;Q6UWM9;P06133;Q9Y4X1-2;Q9Y4X1-4;Q9BY64-2;P36537-2;P36537;Q9BY64	UGT2B17;UGT2B15	15	0.605554	0.999198	0.615047	0.864693	0.208421	0.937197	0.68933	0.39145	1.69468	0.292445	2.09242	0.229021	1.44321	0.0592358	0.229831	0.864588	-3.05159	-1.3135	-2.73483	-0.545165	-2.40023	-0.173467	0.535045	1.22085
Q969H6-2;Q969H6	POP5	3	0.605554	0.999198	0.636634	0.433784	0.142245	0.247266	0.0726461	0.297495	1.69258	0.317079	1.71982	1.42392	2.03307	1.36463	1.93249	1.1387	-1.68917	-0.602884	-1.61331	-2.14053	-3.78772	-2.94687	-2.82541	-2.82756
P49711;A0A2R8YFL0;A0A2R8Y595;P49711-2;V9GY73;Q8NI51-11;Q8NI51-6;Q8NI51-5;Q8NI51-10;Q8NI51-2;Q8NI51;Q8NI51-3;Q8NI51-7;A0A2R8Y6Z6;A0A2R8Y6C1;F5H2V8;Q8NI51-8	CTCF	29	0.605554	0.999198	0.998362	0.923728	0.326356	0.975639	0.991968	0.91604	1.69148	0.0148745	0.280049	0.128859	0.947935	0.0223934	0.00484355	0.0877416	-1.39966	0.0620225	-0.321932	-0.440636	-0.654137	0.0626143	0.0201679	-0.316354
Q9P2W9;D6RF48;D6RC71	STX18	17	0.605554	0.999198	0.61642	0.761205	0.104916	0.788142	0.138612	0.478823	1.69147	0.378329	1.87405	0.425626	2.41733	0.19266	1.27438	0.678681	-2.01321	-1.42544	-2.42295	-1.15782	-2.74514	-0.428573	-1.36207	-1.15319
Q15326;Q15326-6;Q15326-3;B7Z2J6;E7ENI9;J3QKD2;Q15326-2;B0QZE2;Q15326-4;Q15326-5;A0A0A0MRY2;E7EV75;E9PE09	ZMYND11	22	0.605554	0.999198	0.750303	0.257871	0.100305	0.0966684	0.0395526	0.0519342	1.69034	0.949065	1.36403	1.98858	2.48436	2.39609	2.91954	2.63095	-1.52725	-1.26276	-1.32924	-3.24206	-2.34438	-3.31225	-3.8209	-3.58204
Q96BQ5	CCDC127	8	0.605554	0.999198	0.998362	0.915534	0.298174	0.396518	0.837652	0.884038	1.69015	0.369208	0.448201	0.143382	1.03222	0.798224	0.110134	0.123073	-1.30197	-0.384156	-0.597017	0.261658	-0.716291	-0.79331	0.115523	0.224265
H0Y997;Q96J42;D6RBD9;D6RB48;Q96J42-2;H0Y928	TXNDC15	5	0.605554	0.999198	0.628335	0.705571	0.073458	0.548324	0.578216	0.29755	1.6897	0.16844	1.80355	0.566559	2.97816	0.493121	0.339541	1.13779	-2.10283	-0.875017	-2.90947	-1.12812	-3.3683	-0.927252	-0.87463	-1.49835
Q9NR48-2;Q9NR48	ASH1L	6	0.605554	0.999198	0.801699	0.105802	0.253995	0.110514	0.334548	0.0990305	1.68967	1.31921	1.22443	2.57409	1.18931	2.27197	0.676738	2.14619	3.20793	1.89378	3.58361	4.07039	3.59039	5.18368	2.61531	5.68307
P98179	RBM3	11	0.605554	0.999198	0.998362	0.837151	0.362233	0.895424	0.595819	0.989619	1.68771	0.152375	0.245788	0.27651	0.850754	0.0943759	0.321142	0.0103339	1.77638	0.273348	0.919892	1.08031	0.783915	0.122664	0.412694	-0.0193788
Q8IYA6;Q8IYA6-3;Q8IYA6-2;F8WBE0	CKAP2L	25	0.605554	0.999198	0.667576	0.054692	0.136269	0.0152573	0.0307734	0.00782704	1.68767	0.110458	1.59611	3.13918	2.07436	3.99155	3.93804	4.20829	1.28006	0.258708	1.48708	-9.06693	1.62575	-8.2381	-7.32449	-8.19366
Q499Z4;D6RD56;Q499Z4-2	ZNF672	8	0.605554	0.999198	0.998362	0.29422	0.0899543	0.126061	0.0921279	0.0974357	1.68646	0.0508063	0.796281	1.8247	2.64872	2.16685	1.65028	2.15785	-1.26919	-0.164218	-1.01724	-2.72742	-2.39789	-2.50979	-2.13133	-2.78896
P12757-3;P12757-5;P12757;P12757-4;P12757-2;H7C4V3	SKIL	10	0.605554	0.999198	0.998362	0.717161	0.990196	0.52995	0.680519	0.998746	1.68562	1.04471	0.583444	0.523598	0.00935143	0.521856	0.237398	0.00255698	1.54513	1.18968	0.824552	0.690512	0.0110672	0.616803	-0.224771	-0.00569889
P52429;I3L112;P52429-2;I3L2V2	DGKE	18	0.605554	0.999198	0.615047	0.656803	0.146407	0.389352	0.506292	0.316211	1.68203	0.260283	2.09602	0.720247	1.95577	0.819776	0.420615	1.07626	-2.19029	-1.10285	-2.49242	-1.33078	-3.03349	-1.24897	-0.920432	-1.31279
P51159;H3BN55;P51159-2;H3BVH7;H3BUD9;H3BS49;H3BU81;O00194;K7ES41	RAB27A	14	0.605554	0.999198	0.665522	0.441134	0.110081	0.228028	0.0572304	0.0990972	1.68125	0.232658	1.62209	1.40457	2.37217	1.47892	2.35243	2.14509	-1.27465	-0.655527	-1.515	-1.79642	-2.45275	-1.79454	-2.08705	-2.85319
P17568	NDUFB7	6	0.605554	0.999198	0.61642	0.640552	0.167257	0.537628	0.163717	0.748422	1.68028	0.665465	1.85914	0.754981	1.72923	0.508687	1.1569	0.27358	-1.81965	-1.33837	-1.76224	-1.25245	-2.20558	-1.2207	-0.773786	-0.4394
D6RC51;P20155;A0A087WU11;A0A0D9SFZ8;A0A087WTA9	SPINK2	5	0.605554	0.999198	0.734283	0.510008	0.122463	0.229517	0.0604465	0.787408	1.67844	1.3315	1.41289	1.2192	2.21028	1.47043	2.2743	0.226455	1.47383	2.07867	1.73712	2.41422	1.91921	1.56154	2.33513	0.556979
K7EK35;P42229;P42229-2;K7EIF9;K7EM17;C9JVV6	STAT5A	26	0.605554	0.999198	0.998362	0.978176	0.874402	0.443658	0.477847	0.813542	1.6781	0.222442	0.107279	0.0337633	0.114853	0.692383	0.454352	0.199814	1.8872	0.835121	-0.504836	0.171615	0.192403	1.90604	1.0243	0.637168
Q8N5K1;A0A2R8Y540;I3L1N9;D6RCF4	CISD2	8	0.605554	0.999198	0.615047	0.553212	0.25561	0.411566	0.618303	0.635642	1.6768	0.342376	1.91158	1.06953	1.18272	0.762042	0.298778	0.412967	-3.66754	-1.68603	-2.99313	-1.99276	-4.21988	-1.823	-1.03633	-0.753968
Q96AQ6;Q96AQ6-2;Q96AQ6-3;Q5T173;F2Z2Z8	PBXIP1	45	0.605554	0.999198	0.615047	0.97757	0.542259	0.605785	0.0791344	0.0190582	1.6762	0.20267	2.12565	0.0372939	0.499843	0.410538	1.83143	3.39898	-2.33965	-0.724018	-2.25472	0.0927166	0.954279	0.913019	5.37221	5.43521
Q9HAD4;H0YAA3;Q9HAD4-2;B4DHS8;D6RE66;D6RH33;D6R9E7;D6RB94;B4DK73;D6RBY6;H0YAI6;D6RA22;H0Y9Z3;D6RIX6;D6R9M1;D6RJA5	WDR41	17	0.605554	0.999198	0.998362	0.713242	0.125886	0.0898126	0.051421	0.162641	1.67368	0.343628	0.792688	0.542525	2.17397	2.43796	2.50421	1.71358	-1.4757	-0.356164	-0.774381	-1.22955	-1.9637	-3.07174	-2.1804	-2.0719
Q8TEM1;Q8TEM1-2	NUP210	56	0.605554	0.999198	0.615047	0.536388	0.12013	0.279938	0.268643	0.132261	1.6724	0.270438	1.98963	1.1459	2.27792	1.19929	0.818148	1.92181	-3.73162	-1.36955	-3.35138	-3.21021	-5.46891	-3.37724	-2.82515	-3.81081
P19022-2;P19022;C9J126;C9J8J8;C9JMH2;A0A0G2JRA4;A0A087WX99;P55283-2;P55283	CDH2	10	0.605554	0.999198	0.79017	0.217172	0.0915133	0.0682534	0.0386386	0.0268954	1.67218	0.257342	1.24921	2.1223	2.57691	2.66204	2.94562	3.10262	-1.31136	-0.426741	-1.17455	-3.07091	-3.41957	-3.95209	-4.7077	-4.86028
Q9BT22;Q9BT22-2;K7EID2;K7EPU3;A0A087WZJ8;Q6GMV1;C9J202;K7EQK1	ALG1	17	0.605554	0.999198	0.665522	0.824246	0.164579	0.561296	0.788203	0.590832	1.67158	0.112757	1.62483	0.30596	1.75984	0.474543	0.147248	0.480306	-2.26746	-0.469546	-1.83927	-0.435704	-2.59687	-0.730745	-0.340454	-0.679372
O00567;Q5JXT2;H0YDU4;H0Y653	NOP56	41	0.605554	0.999198	0.879813	0.518133	0.145071	0.26493	0.0986082	0.354936	1.6687	0.689009	1.09165	1.19923	1.9741	1.27121	1.56821	0.965417	1.44386	0.778771	1.02569	1.64742	1.51796	1.51011	1.01666	1.17724
Q96P50;Q96P50-1;Q96P50-4;F8W850	ACAP3	7	0.605554	0.999198	0.61642	0.688941	0.286591	0.960941	0.338258	0.660495	1.66542	1.05444	1.86169	0.61018	1.06506	0.0355573	0.669365	0.381931	1.80856	2.30346	2.04911	1.13243	1.40635	-0.0612573	-0.403557	-0.554272
P33316;H0YNW5;A0A0C4DGL3;H0YKC5;H0YKI0;H0YMM5;H0YMP1	DUT	15	0.605554	0.999198	0.998362	0.105244	0.636774	0.0887802	0.0409767	0.0321031	1.66455	0.124693	0.130295	2.59047	0.366711	2.45115	2.7998	2.96825	1.46803	-0.250215	0.364332	-7.00329	0.345338	-6.38579	-5.7582	-7.04942
J3KQU4;I3L4I4;O75674-2;O75674;I3L4G0;I3L367;I3NI44;O75674-3;I3L3T4;I3L1G1;I3L1Q1;I3L4N3;I3L3M3	TOM1L1	5	0.605554	0.999198	0.998362	0.628768	0.206085	0.340172	0.186974	0.492236	1.65964	0.957622	0.453529	0.788781	1.4619	0.959674	1.06075	0.647246	1.27542	0.954465	-0.579171	-1.16151	2.50706	0.946721	1.61654	0.827431
Q9NQ89;F5GXX6;F5H271;F5H744	C12orf4	11	0.605554	0.999198	0.920902	0.921086	0.150796	0.321844	0.0664866	0.450426	1.65934	0.279143	0.98135	0.1342	1.89371	1.02158	2.09062	0.728455	-1.50652	-0.296999	-0.952781	-0.282032	-1.68142	-1.03552	-1.56706	-0.915992
P53801;A8MZH8;A8MXQ1;B4DPZ0	PTTG1IP	4	0.605554	0.999198	0.743436	0.61058	0.143706	0.190052	0.0791344	0.755278	1.65534	0.197369	1.37947	0.853152	1.99298	1.68058	1.83125	0.2636	-1.95252	-0.573763	-1.37532	-1.5148	-1.89299	-2.80374	-1.31404	0.643123
H3BUX2;O43169;D6RFH4;J3QR91	CYB5B	7	0.605554	0.999198	0.763943	0.805749	0.043275	0.922935	0.0982767	0.964944	1.65423	1.10148	1.30119	0.340336	4.15732	0.0708026	1.57151	0.0397369	-3.95538	-4.53704	-5.52911	-2.39151	-6.63249	-0.430385	-2.14752	-0.251441
Q6PJW8;Q6PJW8-2;Q6PJW8-3	CNST	11	0.605554	0.999198	0.615047	0.842752	0.100991	0.424822	0.259727	0.281382	1.65325	0.193127	1.89219	0.269615	2.45321	0.728128	0.83965	1.18882	-2.50146	-0.644205	-2.03664	-0.397841	-3.63549	-1.20018	-1.60353	-1.52605
C9JRZ6;Q9NX63;F8WAR4;A0A286YEX5	CHCHD3	19	0.605554	0.999198	0.852759	0.660939	0.452354	0.357229	0.583878	0.913116	1.65274	0.643458	1.12766	0.702803	0.649149	0.913592	0.333655	0.090241	-1.73319	-1.03357	-1.17022	-0.91546	-1.00462	-1.25852	-0.368671	-0.149436
Q86Y07;Q86Y07-4;Q86Y07-5;Q86Y07-2;Q86Y07-3;E9PBU1;E7ERS5	VRK2	12	0.605554	0.999198	0.615047	0.33231	0.079679	0.23812	0.0621898	0.116292	1.65102	0.360534	1.8906	1.71069	2.86081	1.42134	2.19606	2.02776	-2.37299	-0.956266	-2.09005	-2.47993	-3.53073	-2.50711	-2.56732	-2.89857
Q86YC3	NRROS	6	0.605554	0.999198	0.628335	0.430301	0.0581719	0.179411	0.0589105	0.0496826	1.65007	0.551022	1.80424	1.4352	3.35122	1.77077	2.31034	2.65671	-2.13916	-1.34133	-1.88004	-2.55076	-4.50514	-2.63333	-3.42401	-3.87022
P61224;E7ESV4;F5H7Y6;P61224-3;F5GX62;A6NIZ1;F5H004;P61224-4;B7ZB78;F5H6R7;P61224-2;F5H823;F5GYB5;F5H0B7;F5H500;F5H077;F5GWU8;F5H491;F5H4H0;F5GYH7;F8WBC0	RAP1B	16	0.605554	0.999198	0.633439	0.181114	0.0849813	0.303946	0.051421	0.304891	1.6484	0.363743	1.76713	2.23458	2.7339	1.10236	2.51882	1.10579	-3.26377	-1.57009	-3.46104	-3.24954	-4.36961	-4.26455	-2.86395	-1.53744
O15127;H3BV04;H3BN93;H3BUB6;H3BPL9	SCAMP2	6	0.605554	0.999198	0.998362	0.864586	0.192056	0.23305	0.0955169	0.901329	1.64595	0.112951	0.802725	0.229384	1.54009	1.45685	1.6022	0.103342	-1.84098	-0.134091	-0.792317	-0.338599	-1.55158	-1.92873	-1.26476	-0.17381
P31785;A0A2R8Y833;D6RDW9;A0A2R8Y437;A0A2R8Y4F3;A0A2R8YE73;P31785-2;Q5FC10;H0Y8J6;D6R964	IL2RG	7	0.605554	0.999198	0.885814	0.603889	0.0736345	0.793095	0.0667376	0.272165	1.64264	0.278485	1.07389	0.870585	2.95644	0.187941	2.06791	1.22392	-1.25193	-0.550089	-1.32689	1.10177	-3.6539	0.2574	-1.73276	-1.46489
Q8ND82;Q9UJJ2	ZNF280C	17	0.605554	0.999198	0.824346	0.710608	0.960689	0.489741	0.184487	0.519695	1.64048	0.716076	1.17273	0.548958	0.0361098	0.596523	1.07059	0.593791	1.25547	0.792413	1.12265	0.754627	-0.0447161	0.628812	0.640642	1.04242
P08240;P08240-2	SRPR	50	0.605554	0.999198	0.615047	0.772965	0.171346	0.759407	0.909791	0.848455	1.64046	0.298109	1.92828	0.409906	1.69305	0.224515	0.0601454	0.160564	-2.67967	-1.29495	-2.3647	-0.826146	-2.67758	-0.591648	-0.14532	-0.323151
Q9NX47	MARCHF5	6	0.605554	0.999198	0.992458	0.93082	0.15503	0.852652	0.628956	0.524813	1.6388	0.981675	0.842608	0.11457	1.85084	0.13066	0.28744	0.585237	-1.65464	-2.42939	-3.58251	1.02774	-1.70916	0.927411	0.288625	1.99384
C9JCC6;Q14919;Q14919-2;E9PQX9;E9PNC7;E9PMW2	DRAP1	8	0.605554	0.999198	0.615047	0.0959956	0.122463	0.102354	0.0427779	0.0190582	1.63695	0.836351	2.25942	2.64807	2.22178	2.32232	2.75865	3.38113	-3.70468	-1.93929	-2.39261	-4.68387	-6.49407	-6.4868	-6.45767	-5.30994
P20337	RAB3B	6	0.605554	0.999198	0.852759	0.409775	0.927783	0.189319	0.0969109	0.216083	1.63672	0.320667	1.12754	1.48934	0.0677444	1.70082	1.58568	1.45176	-1.74269	-0.576716	-1.05643	-2.07148	-0.105845	-2.80857	-1.38775	-2.09423
P01111;G3V4K2;G3V5T7	NRAS	11	0.605554	0.999198	0.857288	0.675177	0.0871853	0.410634	0.0678296	0.299145	1.6351	0.286304	1.11872	0.662387	2.69299	0.765989	2.02933	1.12837	-1.64931	-0.834385	-1.77721	-1.09946	-2.46803	-1.48153	-1.94935	-1.57792
G0XQ39;Q13586;E9PNJ4;Q13586-2;H0YDB2;E9PIQ8;E9PRE4;E9PR07;E9PJ19;E9PMB4;E9PRZ7;E9PR09;E9PN27	STIM1	26	0.605554	0.999198	0.615047	0.828796	0.192228	0.745165	0.975254	0.993407	1.63485	0.338022	1.98776	0.296365	1.53932	0.239085	0.0172746	0.0065638	-2.84696	-1.42117	-2.57076	-0.602373	-2.78236	-0.699229	0.0572768	-0.0156942
Q86Y97;A0A0D9SF94	SUV420H2	11	0.605554	0.999198	0.684021	0.566551	0.158348	0.459062	0.0678087	0.417661	1.63376	0.641125	1.54843	1.02224	1.79586	0.660236	2.03048	0.806165	1.26689	1.35355	1.61087	1.39163	1.339	0.993158	1.50542	1.08476
P18669;P15259;Q8N0Y7	PGAM1	24	0.605554	0.999198	0.998362	0.657447	0.150796	0.493407	0.110852	0.344246	1.63252	0.897278	0.714439	0.71592	1.89624	0.588824	1.46759	0.99503	1.23965	0.918449	0.761448	0.997217	1.4657	0.708134	0.981522	1.39861
L0R6Q1	SLC35A4	5	0.605554	0.999198	0.998362	0.676034	0.110081	0.185878	0.82326	0.285686	1.63244	0.103051	0.818325	0.661655	2.37498	1.73461	0.121448	1.17282	-1.27306	0.167406	-0.819794	0.872588	-2.06721	-2.09157	-0.255069	-1.4503
P51572;P51572-2;A0A2R8Y5M6;C9JSP1;C9JQ75;C9J0M4;C9JMD7;C9JM14	BCAP31	24	0.605554	0.999198	0.615047	0.848511	0.238632	0.728327	0.45733	0.966486	1.63142	0.327122	1.94741	0.261941	1.26584	0.261759	0.482696	0.0377757	-2.64576	-1.88529	-3.26106	-0.955352	-2.53357	-0.810856	-1.19102	0.0805469
P18850	ATF6	6	0.605554	0.999198	0.998362	0.671857	0.165461	0.251799	0.0346288	0.387549	1.63	0.53594	0.200351	0.666423	1.74716	1.3356	3.2268	0.87451	-1.68108	0.545537	-0.420583	-3.03172	-3.3291	-1.98503	-4.04514	-5.35545
Q9Y4P3;E9PF19;Q96E41;F8WDI9;A0A087WXC6;F8WCR3	TBL2	30	0.605554	0.999198	0.617313	0.753566	0.120074	0.551228	0.638878	0.709317	1.62945	0.205547	1.84168	0.440475	2.28996	0.488847	0.276895	0.316377	-2.9097	-0.989945	-2.53851	-0.728214	-3.71878	-1.02623	-0.750045	-0.490558
Q9H0U4;E9PLD0;Q92928	RAB1B	20	0.605554	0.999198	0.990696	0.957557	0.246948	0.601185	0.123861	0.902827	1.62938	0.286645	0.845819	0.0715041	1.23093	0.417311	1.36917	0.101924	-1.24615	-0.463978	-0.813204	-0.121252	-0.929727	-0.515707	-0.853682	0.166841
Q8NC51-3;Q8NC51-4	SERBP1	35	0.605554	0.999198	0.920902	0.790911	0.869969	0.321602	0.159972	0.362712	1.62921	0.447324	0.978748	0.372849	0.119383	1.02506	1.17232	0.940922	1.22589	0.450244	0.992267	0.522198	-0.120028	1.09694	0.769786	1.33469
Q6Y1H2;H7C4K8;C9JWG1	HACD2	5	0.605554	0.999198	0.699838	0.702644	0.147505	0.685869	0.351114	0.763563	1.62692	0.305227	1.50514	0.586355	1.94331	0.310212	0.645507	0.253258	-4.00704	-1.76768	-3.31055	-1.95628	-4.34926	-1.13218	-1.95334	0.516792
O15173;O15173-2;U3KQM0;D3DNX8	PGRMC2	15	0.605554	0.999198	0.615047	0.852863	0.166985	0.813664	0.3644	0.706574	1.62557	0.399738	2.08134	0.255708	1.73302	0.170079	0.623007	0.318835	-3.22752	-2.20495	-3.30572	-1.08407	-4.44281	-0.59857	-1.29051	0.78484
Q13242;H0YIB4;S4R3G0	SRSF9	20	0.605554	0.999198	0.998362	0.971428	0.883825	0.81247	0.472931	0.963871	1.6252	0.881103	0.501137	0.049318	0.105974	0.171642	0.460715	0.0408798	1.38249	0.954639	0.52958	0.0827207	0.126701	-0.22098	-0.367324	0.0836083
E7EQR8;Q9GZM5;D6RFI3;D6RGY8;H0Y9A1;D6RBQ1;D6RA04;D6RAY4	YIPF3	8	0.607366	0.999198	0.634131	0.579519	0.206085	0.952151	0.77136	0.299824	1.62093	0.636826	1.73802	0.975212	1.45938	0.0449825	0.161356	1.12272	-1.29265	-0.921185	-1.63603	1.25566	-1.52379	0.0774947	0.126897	1.37487
E9PKQ5;J3KN19;E9PPJ7	CCDC90B	9	0.607366	0.999198	0.998362	0.790451	0.237953	0.197577	0.119676	0.723096	1.62063	0.413898	0.647749	0.379348	1.26822	1.63634	1.39731	0.301736	-2.83696	-0.728132	-0.647663	-0.947213	-2.35984	-3.09624	-2.90729	-0.456143
O00264;O00264-2	PGRMC1	11	0.607366	0.999198	0.615047	0.291298	0.222478	0.196258	0.264072	0.191756	1.61729	0.271441	2.07449	1.83553	1.34076	1.64998	0.829321	1.56921	-2.75693	-1.04451	-2.08532	-2.8699	-2.57103	-2.79522	-1.76116	-1.93805
K7EQ55;K7EK33;Q96EP5;Q96EP5-2;K7EQ02	DAZAP1	16	0.607366	0.999198	0.998362	0.617966	0.125886	0.215486	0.0791344	0.257295	1.61652	0.972227	0.773912	0.83041	2.18117	1.55122	1.82865	1.27818	1.51411	1.01276	0.758604	1.2289	1.78588	1.88905	1.51066	1.63532
P53999;D6RC37;D6R970	SUB1	20	0.607366	0.999198	0.79017	0.749882	0.142479	0.817818	0.122787	0.468946	1.61579	0.71881	1.24897	0.452706	2.02877	0.165721	1.3808	0.696716	-1.20875	-1.18299	-1.21737	-0.608318	-1.75642	-0.225938	-0.881003	-1.03214
Q9HCU5;B5MC98;H7C2N7;H7C0W3;F8WCS5	PREB	18	0.607366	0.999198	0.746286	0.854102	0.171275	0.962991	0.644473	0.95727	1.6137	0.147501	1.36839	0.250245	1.69989	0.0336204	0.271213	0.0479112	-1.75556	-0.456608	-1.52681	0.386467	-2.41179	-0.050356	0.50896	-0.082114
Q9P1Z2-3;Q9P1Z2;Q9P1Z2-2;Q9P1Z2-4;F8VWP8;F8VPN1;F8VUB3;F8VZI3;F8W0X2;F8VRQ9;F8VXS2;F8VQE3;H3BRW8	CALCOCO1	24	0.607366	0.999198	0.998749	0.202143	0.353729	0.334023	0.0894811	0.0612769	1.61362	0.175892	0.00360093	2.15715	0.877015	0.984789	1.68739	2.4925	1.29262	0.234355	0.00550824	3.46024	0.610253	1.00339	1.14184	3.98939
Q92643;A6NEM5;B1AK81;Q92643-2;S4R3M5	PIGK	20	0.611747	0.999198	0.666665	0.753471	0.122463	0.685352	0.294494	0.660495	1.60905	0.407566	1.61212	0.440988	2.21193	0.311006	0.759914	0.381882	-1.98798	-1.12752	-1.70448	-0.879663	-2.63307	-0.834591	-0.762175	-0.726253
Q15697;I3L2H2;Q15697-2	ZNF174	6	0.612288	0.999198	0.998362	0.805098	0.142515	0.182321	0.326934	0.740116	1.60644	0.0384489	0.233413	0.341161	2.02252	1.75638	0.692323	0.282584	-1.59644	0.0677014	1.43982	-1.00658	-2.08239	-2.58864	-1.66223	-1.02218
Q9NZ43;G8JLK1;M0QYT5;Q9NZ43-2;M0QZE0;Q9NZ43-3;M0QZZ6	USE1	16	0.612288	0.999198	0.879813	0.680953	0.166019	0.322596	0.8171	0.480999	1.59912	0.19764	1.09114	0.630356	1.73848	1.01896	0.125662	0.674317	-2.32495	-0.51562	-1.02711	-0.845885	-2.50369	-1.07845	-0.189624	-0.856867
Q9BQ15;C9JT95;C9JMP5;Q9BQ15-2	NABP2	6	0.612288	0.999198	0.615047	0.676902	0.502127	0.38063	0.0840062	0.101545	1.59851	1.39819	1.98674	0.642134	0.563958	0.837849	1.74955	2.13048	1.53171	2.00275	1.98965	-1.73187	0.675421	-1.02511	-1.42253	-3.05115
Q96AA3;B5MDE0;C9JP01	RFT1	7	0.612288	0.999198	0.615047	0.927559	0.155267	0.440053	0.589973	0.429249	1.59776	0.179089	2.206	0.121629	1.83977	0.698138	0.328028	0.775415	-3.23859	-0.487118	-2.16071	-0.240966	-3.15502	-1.43001	-0.635578	1.04061
P40337-3;P40337;P40337-2	VHL	7	0.612288	0.999198	0.998362	0.713619	0.588268	0.701577	0.494232	0.886721	1.59596	0.466411	0.715413	0.538636	0.431343	0.292174	0.43428	0.120403	1.20749	1.40592	0.717098	1.0311	0.430112	0.522812	0.541658	0.329422
O95989	NUDT3	10	0.612288	0.999198	0.998362	0.905191	0.219153	0.326035	0.189257	0.959405	1.59138	0.749331	0.80002	0.160734	1.37041	1.00614	1.0513	0.0462597	1.18413	0.881489	0.97479	0.250022	1.42168	1.05626	0.641721	0.0814737
Q9P289-3	STK26	21	0.612288	0.999198	0.734283	0.995796	0.150796	0.773161	0.20026	0.412341	1.59106	1.61669	1.41876	0.00427878	1.89158	0.209441	1.01328	0.822435	1.25523	2.13694	1.39547	0.0104689	1.67344	-0.624666	1.07002	1.12753
P56381;Q5VTU8	ATP5E;ATP5EP2	4	0.612288	0.999198	0.997126	0.462926	0.122463	0.976746	0.790486	0.944498	1.59084	0.806537	0.830052	1.37017	2.21667	0.0213628	0.145477	0.0601097	-1.46548	-1.90606	-1.23139	-1.79032	-2.04084	-0.0663056	-0.246263	0.131722
Q9NUQ6-2;F8W6C2;C9JW67;C9JGM8;F8VZ02	SPATS2L	38	0.612288	0.999198	0.943549	0.0858382	0.841761	0.0314647	0.0374367	0.110676	1.58787	1.46877	0.942144	2.73766	0.144229	3.23504	3.14411	2.06826	-1.19199	-1.46831	-1.08448	-5.1985	0.123387	-5.08522	-3.90057	-3.33023
Q8TCD1	C18orf32	3	0.612288	0.999198	0.615047	0.942738	0.218498	0.688459	0.842912	0.659582	1.58765	0.279862	1.95159	0.0917057	1.37584	0.306804	0.105958	0.383317	-2.40938	-1.48303	-2.73404	-0.360247	-2.07775	0.769315	0.223295	0.723573
Q6P1L8	MRPL14	6	0.612288	0.999198	0.885814	0.648615	0.171346	0.304035	0.917837	0.951074	1.58468	1.19508	1.0826	0.736154	1.68947	1.10201	0.0542121	0.0537214	-1.62087	-1.36869	-1.15481	-1.00555	-1.47579	-1.1124	-0.0593621	0.0945724
Q16539;B4E0K5;Q16539-3;Q16539-5;Q16539-4	MAPK14	20	0.612288	0.999198	0.998362	0.582249	0.421483	0.222976	0.0937065	0.603715	1.58009	0.653242	0.117433	0.95412	0.707129	1.50244	1.63224	0.462299	-1.31924	-0.656503	0.1772	-1.29947	-0.498737	-1.52822	-1.40791	-0.758073
Q9NRR8;Q9NRR8-2	CDC42SE1	3	0.612288	0.999198	0.684021	0.588771	0.145171	0.236146	0.0706984	0.781417	1.57556	0.11822	1.5493	0.931042	1.96667	1.43059	1.9615	0.233776	-3.06588	-0.627232	-1.95594	-2.87225	-3.59122	-3.36418	-3.24988	0.491454
Q9UPV0-2;Q9UPV0;E9PR73;A0A1W2PQ68	CEP164	8	0.612288	0.999198	0.998362	0.984125	0.760212	0.476348	0.611446	0.379862	1.5755	0.753867	0.344996	0.0210558	0.224871	0.620668	0.305487	0.892575	1.21077	0.914681	0.47433	-0.0479614	0.226391	-0.763315	-0.601453	-1.11286
Q8TCF1;Q8TCF1-3;Q8TCF1-4;Q8TCF1-2;E5RIS3;E5RK75;E5RJ74;E5RGE5;E5RI74;E5RFU1;E5RG60;E5RFE5;H0YBX7	ZFAND1	12	0.612288	0.999198	0.998362	0.651352	0.217609	0.169745	0.0678087	0.144716	1.57162	0.19131	0.020296	0.732792	1.38397	1.83837	2.03009	1.82193	1.36555	0.216061	0.0326861	1.87223	1.19673	2.24853	1.49229	2.80542
Q13601;Q13601-2	KRR1	21	0.612288	0.999198	0.667531	0.600041	0.155213	0.303946	0.0687121	0.304249	1.56922	0.224584	1.59828	0.89207	1.84344	1.10415	1.99435	1.10928	1.2701	0.526373	1.65984	1.32995	1.59707	1.33513	1.48134	1.35503
P51608-2;P51608;A0A087X1U4;I6LM39;A0A087WVW7;B5MCB4;A0A0D9SFX7;A0A1B0GTV0;A0A0D9SEX1;C9JH89	MECP2	21	0.612288	0.999198	0.615047	0.322982	0.158348	0.256451	0.046817	0.15777	1.56766	0.854379	2.08334	1.74157	1.8026	1.31053	2.64603	1.73971	1.95192	1.87091	2.35961	3.11218	2.56295	2.94078	3.33489	4.26379
Q9H3N1;G3V448	TMX1	10	0.612288	0.999198	0.615047	0.523808	0.158348	0.410679	0.484164	0.568069	1.56679	0.249249	1.88739	1.17979	1.79296	0.765638	0.446427	0.51541	-3.06285	-1.36651	-2.89809	-2.44261	-3.35067	-1.62273	-1.30317	-0.80403
Q6DD88;F5GWF8	ATL3	27	0.612288	0.999198	0.615047	0.367937	0.180006	0.20669	0.118637	0.279192	1.56567	0.306753	2.01051	1.61892	1.62284	1.59358	1.40389	1.19976	-2.34596	-1.09006	-2.21454	-2.5667	-2.20226	-2.97127	-2.02654	-1.95967
P25445-6;P25445;H7C5Z8;A0A087WTM9;P25445-7;P25445-5;P25445-4	FAS	11	0.612288	0.999198	0.998362	0.498849	0.205596	0.298575	0.120391	0.50997	1.56513	0.192137	0.810396	1.25141	1.46736	1.12275	1.39368	0.611311	-1.35267	-0.30256	-0.807409	-1.57667	-1.34964	-2.08826	-1.20649	-0.790607
Q03933-2;Q03933;V9GZ44;H0YBT7;E5RG51;E7EWW4;E5RJV4;E5RK26;Q9ULV5-2;Q9ULV5	HSF2	10	0.612288	0.999198	0.998362	0.0630719	0.120074	0.0191579	0.0307734	0.00717286	1.56498	0.0364804	0.0378841	2.97948	2.29333	3.6266	3.55942	4.4099	-1.19794	0.0657743	0.0525543	-6.69901	-1.94467	-7.41092	-7.08883	-8.88463
O75915;F8WF90;C9JQU6;F8WF33	ARL6IP5	11	0.612288	0.999198	0.616719	0.68419	0.877596	0.381155	0.0942473	0.0454357	1.56404	0.051121	1.84461	0.621588	0.111793	0.836792	1.62537	2.71428	-2.06156	-0.169396	-1.75833	1.08034	-0.209971	1.3394	3.04685	3.96118
Q6ZNB6;Q6ZNB6-2	NFXL1	39	0.612288	0.999198	0.615047	0.630751	0.145171	0.540052	0.502886	0.52553	1.56311	0.186211	2.05476	0.78026	1.96657	0.504964	0.424388	0.584057	-2.49285	-0.704953	-2.26667	-1.14274	-3.0766	-0.778911	-0.874978	-0.766046
Q96B49	TOMM6	3	0.612288	0.999198	0.615047	0.956598	0.0692119	0.373972	0.628343	0.44622	1.56103	1.24352	2.12305	0.0727646	3.05483	0.86326	0.288217	0.737811	-1.6266	-1.20413	-2.12239	0.138415	-3.14989	-1.22549	-0.670286	-1.7074
P10109	FDX1	9	0.612288	0.999198	0.840889	0.606738	0.143706	0.454522	0.0748835	0.388927	1.55702	1.28264	1.15163	0.862116	1.99369	0.669012	1.9048	0.871631	-1.29201	-1.24767	-1.10563	-1.08326	-1.62532	-0.950857	-1.34875	-1.09795
Q96JB5;Q96JB5-4;Q96JB5-2;J3QQY1;Q96JB5-3;J3QRM1;J3QL86;J3QS62;J3KRK4;J3KS63;J3KRI2;J3QL95;J3KTA5	CDK5RAP3	33	0.612288	0.999198	0.998362	0.864583	0.19498	0.361651	0.29191	0.729572	1.55473	0.844188	0.772158	0.22947	1.52529	0.901522	0.765124	0.294999	-1.2904	-0.833274	-0.775957	-0.351673	-1.08609	-1.032	-0.596966	-0.571101
Q9NPJ8;Q9NPJ8-2;Q9NPJ8-3;Q9NPJ8-4	NXT2	5	0.612288	0.999198	0.463647	0.436518	0.061401	0.254749	0.0560315	0.166367	1.55426	0.581463	2.57308	1.41319	3.21438	1.3205	2.37457	1.6955	-2.17712	-1.3377	-2.70739	-2.12293	-3.6174	-3.02775	-2.31042	-2.06425
P62310	LSM3	5	0.612288	0.999198	0.998362	0.919324	0.488174	0.268274	0.125242	0.513105	1.55424	0.307612	0.323523	0.135849	0.58636	1.25805	1.36119	0.605146	1.17552	-0.586777	-0.610287	0.724589	0.541667	2.66491	0.870168	1.41218
C9JIF9;P13798;H7C393;H7C1U0;C9JLK2;F8WEH5;H0YFE5	APEH	30	0.612288	0.999198	0.615047	0.340771	0.0509082	0.218678	0.040123	0.0202647	1.55395	0.787363	1.93265	1.69113	3.78049	1.53511	2.89289	3.33555	-5.27503	-4.31692	-5.32918	-6.35844	-9.23018	-7.87563	-6.49289	-5.57657
Q8NFQ8	TOR1AIP2	16	0.612288	0.999198	0.665522	0.837151	0.127969	0.691005	0.374354	0.589348	1.55289	0.461515	1.62989	0.276992	2.16055	0.304358	0.606521	0.483656	-2.60706	-1.7284	-2.30593	-0.793936	-3.16036	-0.825727	-1.17048	-1.09727
Q96CD2;H3BRQ0;H3BQB0;H3BSE3;Q96CD2-2;H3BU63;H3BU34;H3BPW5	PPCDC	9	0.612288	0.999198	0.998362	0.967336	0.249367	0.436681	0.926774	0.325481	1.55139	0.21957	0.478585	0.0555865	1.21132	0.703549	0.0481913	1.05122	-1.16886	0.511308	-0.503095	-0.092916	-0.860123	-1.46462	0.0555628	4.68469
Q96K58;Q96K58-2;C9JCJ0	ZNF668	6	0.612288	0.999198	0.709025	0.600893	0.150689	0.538145	0.137555	0.429568	1.55035	0.0690911	1.47409	0.887971	1.9073	0.507581	1.28176	0.773351	-1.70423	-0.189757	-1.44072	-1.52773	-2.01774	-0.528212	-1.95836	-1.01346
P46013	MKI67	216	0.612288	0.999198	0.743436	0.319704	0.125289	0.189319	0.644718	0.547526	1.55027	0.0762083	1.38292	1.7584	2.18711	1.69762	0.270977	0.545638	2.40484	0.392096	2.57215	-2.35181	3.68579	-1.88855	0.254242	-0.766109
A0A0B4J231;B9A064;P0CG04;P0DOY3;P0DOY2;A0M8Q6;P0CF74	IGLL5;IGLC1	9	0.612288	0.999198	0.998362	0.724291	0.286591	0.216633	0.100734	0.637719	1.55015	0.606092	0.58045	0.511206	1.06503	1.54283	1.55066	0.410075	1.29717	0.593076	0.701023	0.922605	0.739382	1.61586	1.15922	0.614711
P62491;H3BMH2;H3BSC1;P62491-2;B4DQU5;H3BN38;M0R377;P57735	RAB11A	14	0.612288	0.999198	0.858574	0.606738	0.986095	0.377194	0.672702	0.98099	1.54824	0.662426	1.11549	0.861586	0.0125918	0.853175	0.244647	0.0211701	2.21058	2.46405	-1.12044	1.70231	0.0150955	2.28741	0.607289	0.0541379
A0A0C4DGS1;P39656;P39656-3;P39656-2;U3KQ84	DDOST	18	0.612288	0.999198	0.615047	0.743801	0.159519	0.419978	0.552177	0.547526	1.54559	0.249409	2.09185	0.470314	1.78119	0.740491	0.367937	0.545279	-3.11966	-1.16094	-2.60826	-0.972415	-3.5268	-1.84456	-1.08243	-1.04437
Q15544;Q15544-2	TAF11	4	0.612288	0.999198	0.633439	0.319704	0.26053	0.136637	0.0775881	0.179596	1.54385	0.851783	1.76146	1.75904	1.16123	2.06544	1.86074	1.63753	-1.28477	-1.08293	-1.67274	-2.33209	-1.6863	-2.49431	-3.21972	-2.02056
A0A140T9T7;Q03518;A0A0S2Z4R8	TAP1	20	0.612288	0.999198	0.677947	0.804341	0.181863	0.728753	0.697771	0.987953	1.54273	0.218223	1.57468	0.344463	1.61169	0.260903	0.221274	0.0127605	-2.18771	-0.972071	-1.81272	-0.707663	-2.61632	-0.514283	-0.399736	-0.0275325
A0A1W2PQV2;P23434;H3BUH9;H3BNV1;A0A1W2PRH4;A0A1W2PPE4;A0A1W2PNX3;A0A1W2PPQ1;A0A1W2PS29	GCSH	3	0.612288	0.999198	0.998362	0.553212	0.45471	0.43372	0.257654	0.468938	1.54166	0.125437	0.748225	1.07233	0.646099	0.710355	0.845365	0.698508	2.61949	-0.994062	1.27008	2.23744	1.75899	1.2108	3.43606	2.76724
Q14571;B7ZMI3;Q14571-2;H7C2X9	ITPR2	54	0.612288	0.999198	0.628335	0.926749	0.182574	0.950263	0.986733	0.933174	1.54069	0.173247	1.81124	0.123878	1.60526	0.0471988	0.00895559	0.0709427	-1.61696	-0.618528	-2.14844	-0.282556	-1.5162	0.10235	0.0208942	-0.156626
O15213;H0Y6G3	WDR46	25	0.612288	0.999198	0.742038	0.529315	0.360587	0.289686	0.110407	0.55065	1.54051	0.843899	1.38742	1.16652	0.854602	1.14907	1.47119	0.539243	1.61231	1.31077	1.47213	1.68777	0.805231	1.46353	1.26416	0.832496
A0A0D9SFM0;Q149N8;Q149N8-4;Q149N8-2;K4DI94;H7C2W2;Q149N8-5;H0YBI0	SHPRH	16	0.612288	0.999198	0.998362	0.9759	0.971612	0.100543	0.111956	0.249884	1.54047	0.7431	0.0419999	0.0401664	0.0279973	2.34534	1.45362	1.30178	5.13325	3.23395	0.660717	-0.471033	-0.313118	-2.98819	3.64871	-1.6664
B7Z2L0;Q9UHQ4	BCAP29	9	0.612288	0.999198	0.615047	0.497183	0.214797	0.322596	0.190463	0.431074	1.53879	0.496044	2.04005	1.26082	1.40039	1.01946	1.04737	0.770409	-2.80242	-1.89967	-2.68261	-3.148	-2.12723	-2.94421	-2.79387	-1.55704
A6NNI4;A0A2R8Y478;G8JLH6;P21926;A0A087WU13	CD9	8	0.612288	0.999198	0.899339	0.496362	0.662676	0.350774	0.62299	0.968788	1.53476	0.58206	1.03466	1.2724	0.33485	0.933143	0.294354	0.0360476	-2.01589	-1.10281	-0.99757	-1.61655	-0.632074	-3.5284	-0.244453	0.0627454
Q9Y247	FAM50B	5	0.612288	0.999198	0.786383	0.880713	0.64309	0.37411	0.0715168	0.98324	1.53446	0.339178	1.26614	0.199825	0.359459	0.862624	1.9505	0.0191486	2.03391	-0.925005	-2.35075	-0.816102	-0.675307	1.32502	-1.77579	0.0444184
Q14197;J3KS15;J3QRF8	ICT1	14	0.612288	0.999198	0.998362	0.927558	0.205696	0.631801	0.79099	0.605885	1.53188	0.666987	0.633731	0.122138	1.46679	0.376501	0.14498	0.458803	-1.20851	-0.643987	-0.797736	-0.203136	-1.19935	-0.409344	0.253519	0.683218
Q99442;F8WF48;F8WCJ7	SEC62	14	0.612288	0.999198	0.615047	0.665397	0.311015	0.617842	0.510587	0.133027	1.53166	0.280217	1.9651	0.687364	0.99026	0.395857	0.414624	1.91374	-2.31384	-0.983673	-1.99021	1.41757	-1.65855	0.885219	0.927829	2.47924
Q9C0E8-2;Q9C0E8;Q9C0E8-4;Q9C0E8-3;C9JL94;C9JM95	LNP	16	0.612288	0.999198	0.998362	0.835109	0.197007	0.313664	0.967989	0.837165	1.53109	0.0463819	0.596106	0.284103	1.51568	1.05738	0.0224321	0.174703	-1.55724	0.0917325	-0.619703	-0.408098	-1.48666	-1.05583	-0.0385064	0.337958
Q9P260;A0A2R8Y566;Q9P260-2;A0A075B785;A0A075B768	KIAA1468	24	0.612288	0.999198	0.998362	0.676902	0.278982	0.223003	0.0749545	0.299824	1.5295	0.859946	0.165244	0.647387	1.09427	1.50035	1.90283	1.12575	1.27644	0.866176	0.305777	1.08311	0.784273	1.53695	1.39479	1.35471
Q6ZMG9;Q6ZMG9-2	CERS6	4	0.612288	0.999198	0.633439	0.518133	0.125657	0.145112	0.13589	0.165198	1.5271	0.655701	1.74435	1.19821	2.1836	2.00688	1.29146	1.70097	-1.35899	0.814163	-1.63775	-1.88731	-2.68853	-2.33016	-1.04719	-2.29147
P10147;P16619;A0A087X1J9;A0A0B4J2E2;Q16663;P55773;P55773-2	CCL3;CCL3L1	5	0.612288	0.999198	0.998362	0.39687	0.0454307	0.283958	0.0307734	0.0222	1.52686	0.354745	0.631052	1.52918	3.95217	1.17573	3.59912	3.25687	-1.31615	-0.813476	-0.636207	-2.4768	-6.09023	-1.30499	-6.98666	-5.93246
F8VU90;Q9NYL4-2;Q9NYL4;E9PAR0;H0YHM7	FKBP11	6	0.612288	0.999198	0.615047	0.681127	0.090276	0.375506	0.13708	0.258554	1.52211	0.34672	1.94723	0.629308	2.63066	0.858489	1.2849	1.27295	-3.70683	-2.07654	-4.00719	-2.32166	-5.93168	-2.64165	-3.65852	-2.43263
Q8N302;A0A2R8YFF1;Q8N302-3;Q8N302-2	AGGF1	8	0.612288	0.999198	0.998362	0.862828	0.280094	0.534304	0.398441	0.712246	1.52144	0.544415	0.0337034	0.231767	1.08766	0.514421	0.56968	0.313095	1.31303	0.548338	0.0609008	-0.418072	0.775476	0.538244	0.549032	0.456042
O60381-3;O60381;H7C4S2;O60381-2;U3KQE5;C9JPK6;C9JAW1;C9J8V6;C9J5U3;C9JQU7	HBP1	9	0.612288	0.999198	0.885814	0.293018	0.1315	0.170916	0.0581317	0.114536	1.52114	0.733953	1.07634	1.82916	2.13472	1.82521	2.33273	2.03782	1.56381	2.25388	2.1354	6.60162	3.39929	7.05775	8.65779	9.48156
P82979;F8VZQ9;F8VS12	SARNP	17	0.612288	0.999198	0.998362	0.981114	0.706632	0.535977	0.136679	0.849013	1.52	1.6528	0.132069	0.0282678	0.284538	0.511034	1.28671	0.160135	1.46563	1.75709	0.276621	0.0605199	-0.734073	-0.633755	0.805225	-0.429875
A0AVI4;A0AVI4-2	TMEM129	4	0.612288	0.999198	0.998362	0.708899	0.175795	0.699233	0.37082	0.528541	1.51721	0.378896	0.188481	0.554889	1.64366	0.294682	0.612182	0.576904	-1.40973	-0.388382	-0.307516	0.737194	-1.9304	-0.375226	-0.392391	-0.754177
O95716;M0R257	RAB3D	12	0.612288	0.999198	0.998362	0.941983	0.122463	0.235458	0.148519	0.772218	1.51646	0.065481	0.698644	0.0967651	2.21439	1.44249	1.22311	0.245031	-1.55367	-0.110365	-0.709139	0.180091	-2.16885	-1.48539	-0.745198	-0.372874
J3QLB2;Q8N1S5;J3KRX2;J3QS49;Q8N1S5-2;A0A0J9YXE3;A0A0J9YXX3;J3KS66;J3QLA9;A0A0J9YXZ0;J3QQP1;J3QRN3	SLC39A11	4	0.612288	0.999198	0.983221	0.67752	0.153636	0.171768	0.307878	0.461392	1.51616	0.0306737	0.881454	0.634936	1.87363	1.81694	0.731437	0.710762	-2.68281	-0.0605629	-1.0332	-1.64269	-1.78331	-2.79481	-1.41664	-1.12582
P43686;P43686-2	PSMC4	39	0.612288	0.999198	0.998362	0.780503	0.180006	0.242394	0.123385	0.491221	1.51479	0.193551	0.32266	0.395476	1.62267	1.39143	1.37409	0.652417	1.14973	0.364717	0.521627	0.943299	1.2731	1.77261	1.05454	1.16001
Q12981;Q12981-1;Q12981-2;Q12981-3	BNIP1	12	0.612288	0.999198	0.615047	0.705712	0.125886	0.427426	0.304016	0.620605	1.51474	0.240796	2.15428	0.564425	2.17591	0.724154	0.740243	0.436372	-2.32575	-0.837003	-2.1943	-0.913983	-2.88382	-1.18374	-1.11522	-0.640974
Q9NXS2;Q9NXS2-3;K7EQG1	QPCTL	8	0.612288	0.999198	0.634131	0.523808	0.143897	0.310843	0.168247	0.129506	1.51435	0.433156	1.73469	1.17919	1.98796	1.07837	1.13745	1.94848	-6.29713	-3.51628	-5.43421	-4.16233	-8.13706	-6.31659	-5.49928	-3.34419
Q9HAW0-2;Q9HAW0	BRF2	4	0.612288	0.999198	0.954591	0.472383	0.575454	0.11297	0.0546468	0.074186	1.51258	0.28727	0.928662	1.33429	0.447147	2.25748	2.41502	2.35503	1.26207	0.444494	0.881878	-1.6865	-0.336948	-3.28288	-2.03234	-3.06021
Q9ULG6-2;Q9ULG6;Q9ULG6-5;Q9ULG6-4;Q9ULG6-3;H3BN32;H3BPP4	CCPG1	11	0.612288	0.999198	0.679676	0.6717	0.090276	0.641098	0.420735	0.868595	1.5103	0.237085	1.55759	0.669959	2.62572	0.367033	0.534149	0.138772	-1.77288	-0.744667	-1.80326	0.862403	-3.50362	-0.665141	-1.17129	-0.226634
A0A0C4DGB9	PPA2	3	0.612288	0.999198	0.998362	0.569704	0.411536	0.148659	0.0664866	0.350114	1.50974	0.209113	0.162033	1.00732	0.729158	1.97523	2.09556	0.978061	1.33009	0.316653	0.328361	2.33706	0.762513	2.35643	2.1506	1.59941
O14967;O14967-2;D6RAZ4	CLGN	24	0.612288	0.999198	0.615047	0.492795	0.143706	0.316913	0.361447	0.342283	1.50688	0.245915	1.90957	1.28985	2.00991	1.04086	0.628058	0.999697	-2.42614	-1.08595	-2.30083	-2.43895	-2.88534	-2.13688	-1.44672	-1.59791
P49069;D6RIW3	CAMLG	9	0.612288	0.999198	0.615047	0.635313	0.173531	0.396386	0.316649	0.308598	1.50644	0.476563	2.10937	0.770172	1.66429	0.798822	0.714149	1.09711	-3.39399	-1.62619	-2.66682	-1.57134	-3.91047	-1.97478	-1.39109	-1.65025
C9JNW5;P83731;C9JXB8	RPL24	18	0.612288	0.999198	0.890188	0.612718	0.191839	0.377884	0.0819151	0.963179	1.50572	1.53618	1.05373	0.84668	1.54107	0.849385	1.78997	0.0419524	-1.11006	-1.67508	-1.03457	-1.22882	-1.13811	-1.07198	-2.33457	-0.107109
Q9P0J0;Q9P0J0-2;B4DEZ3;K7EJE1;E7ENQ6;U3KQP3;K7EP87	NDUFA13	10	0.612288	0.999198	0.751856	0.741371	0.286336	0.951278	0.277427	0.56598	1.50353	0.611475	1.36213	0.474534	1.06815	0.0461191	0.799075	0.517706	-2.06034	-2.39568	-3.10569	-2.10075	-4.23952	-0.388277	-0.514751	-3.3479
P15121;E9PCX2;E9PEF9	AKR1B1	28	0.612288	0.999198	0.998362	0.58335	0.216221	0.247266	0.0836088	0.727513	1.50213	0.611223	0.50716	0.952386	1.39247	1.3649	1.75306	0.297067	1.28592	0.647828	0.823394	1.61888	1.73504	1.54711	1.61201	0.685973
Q9HCE1;Q5JR04;Q9HCE1-2;Q9HCE1-3	MOV10	11	0.612288	0.999198	0.998362	0.905826	0.195783	0.75992	0.331868	0.81354	1.5006	1.54692	0.766817	0.16032	1.52116	0.223851	0.68231	0.200207	1.20023	1.67387	0.970444	0.246768	1.09184	0.274374	0.480037	-0.375395
Q86XN7;Q86XN7-2;Q5JS36	PROSER1	7	0.612288	0.999198	0.998362	0.923217	0.535458	0.509767	0.618787	0.819773	1.50052	0.428299	0.659573	0.1304	0.509793	0.558709	0.298367	0.193526	1.16223	0.45893	0.694074	-0.238323	0.372308	-0.594579	-0.337619	-0.38497
Q9HD20;Q9HD20-2;Q9HD20-3;H7C3H2	ATP13A1	58	0.612288	0.999198	0.688506	0.835991	0.186894	0.96915	0.720243	0.827754	1.50035	0.299072	1.5387	0.28118	1.57543	0.0282834	0.202881	0.183836	-2.78251	-1.57226	-3.0896	-0.966491	-3.02146	-0.113046	-0.574088	-0.511932
Q8TC12;Q8TC12-2;Q8TC12-3;H0YJ46;G3V2G6;G3V234;Q96NR8	RDH11	9	0.612288	0.999198	0.667576	0.963428	0.228485	0.499621	0.751549	0.894397	1.49905	0.271045	1.5893	0.063054	1.31116	0.5784	0.176874	0.111454	-1.82354	-0.76676	-1.55791	-0.128832	-1.51132	-0.909134	0.122255	-0.190785
Q96A33;Q96A33-2;A0A087WYW6;J3QR89	CCDC47	26	0.612288	0.999198	0.628335	0.659816	0.122463	0.464426	0.492516	0.440762	1.49888	0.228069	1.78731	0.708531	2.20502	0.64934	0.436574	0.748959	-2.03163	-0.939126	-2.24306	-1.06117	-2.84063	-1.36746	-0.852348	-1.02203
Q8TB96;F5GXC5;H3BUJ1	ITFG1	9	0.612288	0.999198	0.746286	0.676902	0.153458	0.276	0.388151	0.412878	1.49887	0.215399	1.36842	0.654203	1.87585	1.22124	0.584568	0.82171	-1.1944	-0.343236	-1.27098	-0.841198	-2.25462	-1.25916	-0.952753	-1.12356
H3BQQ2;H3BR87	ZNF598	48	0.612288	0.999198	0.998362	0.718009	0.653007	0.629872	0.796592	0.977879	1.49802	0.518258	0.485854	0.521481	0.347788	0.37932	0.140987	0.0265164	1.78678	1.73442	0.965384	1.19694	0.802979	1.24279	0.513611	0.132377
Q9NW15-2;Q9NW15;C9IYD3;C9JQC9;C9JPY2;C9J670;Q9NW15-5;C9IZD0;C9JA49;Q9NW15-3;H7C3N6;Q9NW15-4	ANO10	6	0.612288	0.999198	0.998362	0.942738	0.237953	0.126804	0.830827	0.291008	1.49742	1.39766	0.122422	0.0909929	1.26796	2.14947	0.115198	1.15574	-2.45037	1.41674	-0.29115	-0.553501	-2.1083	-3.08037	-0.348887	-1.76798
Q9BTX1-5;Q9BTX1-2;Q9BTX1;Q9BTX1-6;Q9BTX1-4;Q9BTX1-3	NDC1	14	0.612288	0.999198	0.665522	0.573778	0.122463	0.29729	0.228624	0.216261	1.49523	0.214676	1.62144	0.987214	2.23333	1.12613	0.92244	1.44902	-2.1121	-0.922218	-2.674	-3.12651	-3.06574	-1.97101	-1.66027	-2.0827
E9PB61;Q86V81	ALYREF	15	0.612288	0.999198	0.743436	0.791611	0.13548	0.715529	0.0884	0.711663	1.49427	0.260021	1.38331	0.37029	2.07826	0.274367	1.69994	0.313576	1.41689	0.819428	2.19544	0.563823	2.12752	0.443618	1.20631	0.450565
Q9NXH8	TOR4A	4	0.612288	0.999198	0.998362	0.58193	0.931957	0.203857	0.663199	0.447337	1.49403	0.381363	0.575373	0.958319	0.0625583	1.60869	0.253017	0.733976	1.19657	0.39385	-0.662513	1.21098	-0.121864	1.79042	0.171122	-1.17478
F8W8D3;Q14493;E7EUV9;H0YAE8;Q14493-2;H7C4H8	SLBP	16	0.612288	0.999198	0.998362	0.0635519	0.148583	0.0141512	0.0377949	0.00717286	1.49243	0.162772	0.389444	2.9727	1.92019	4.32401	3.11158	4.6944	-1.21794	-0.286993	-0.553345	-10.3271	-1.94428	-11.6428	-10.1042	-11.811
B9A071;Q9P2M4;Q9P2M4-2;F5GXK4;H7BZD7	TBC1D14	5	0.612288	0.999198	0.998362	0.760911	0.398617	0.546931	0.132427	0.427005	1.49233	1.29342	0.65177	0.425911	0.76286	0.494653	1.31492	0.781198	-1.10399	-1.26315	-0.680827	-0.656374	-0.710738	-0.517033	-1.10327	-1.04988
Q6NUQ4-2;Q6NUQ4;H7C0H8;H7C085;H7C008;H7BZI0	TMEM214	27	0.612288	0.999198	0.633439	0.412399	0.15503	0.30408	0.198069	0.220471	1.49124	0.319495	1.75138	1.47264	1.8463	1.10144	1.02187	1.43248	-2.91327	-1.42252	-2.61558	-3.0741	-3.40288	-2.58839	-2.58637	-2.13481
Q8WXH0;Q8WXH0-2;G3V5X4;A0A0A0MRE3;A0A0C4DGK3;Q8WXH0-7;G3V4T3;Q8WXH0-13;G3V3D4;Q8WXH0-4;Q8WXH0-3;Q8WXH0-10;Q8WXH0-6;Q8WXH0-11;Q8WXH0-12;Q8WXH0-5;Q8WXH0-9;Q8WXH0-8;G3V5N1	SYNE2	140	0.612288	0.999198	0.743983	0.553212	0.15503	0.322663	0.347818	0.257599	1.49087	0.188238	1.37586	1.08	1.84743	1.01707	0.652074	1.27624	-1.34886	-0.45295	-1.42374	-1.83938	-1.67168	-1.3951	-0.774505	-1.73184
Q8N511;J3KRW7;J3KS81	TMEM199	4	0.612288	0.999198	0.83181	0.486583	0.0904333	0.20802	0.607093	0.182788	1.49045	0.179582	1.16596	1.30332	2.61756	1.58662	0.309959	1.61647	-2.47062	-0.803375	-1.19528	-1.75004	-3.73733	-1.97908	-0.780678	-1.97908
Q99942;A0A140TA09	RNF5	6	0.612288	0.999198	0.628335	0.261241	0.149942	0.235458	0.218018	0.138017	1.4898	0.104629	1.80648	1.9545	1.91149	1.44689	0.953321	1.87247	-2.6319	-0.418858	-1.98797	-2.99824	-3.51794	-2.87454	-2.49648	-2.29436
Q5J8M3;H0YNK8;Q5J8M3-2;H0YK61;H0YLP8;S4R329;H0YNK0;Q5J8M3-3;H0YMH5;H0YN63	EMC4	9	0.612288	0.999198	0.659008	0.749882	0.090276	0.136637	0.386522	0.34798	1.48728	0.270965	1.66174	0.451824	2.63855	2.06623	0.586681	0.98371	-2.9311	-0.661858	-1.61829	-0.654807	-3.41943	-2.57524	-0.950957	-1.19526
P02786;G3V0E5;H7C3V5;F8WBE5;Q9UP52-2;Q9UP52-3;Q9UP52	TFRC	40	0.612288	0.999198	0.998362	0.0877135	0.0871853	0.0471178	0.0307734	0.0173636	1.48678	0.606276	0.784263	2.72016	2.69445	2.9456	3.68006	3.49638	-1.09312	-0.61265	-0.762447	-4.52997	-3.03672	-5.42574	-5.87269	-5.99445
Q9Y3C1	NOP16	13	0.612288	0.999198	0.885814	0.92578	0.999355	0.896528	0.463043	0.87152	1.48578	0.655069	1.06603	0.124476	0.000338421	0.093323	0.47408	0.13561	1.12028	0.703193	1.0671	0.217296	0.000385485	-0.153433	-0.387002	-0.259132
O14828-2	SCAMP3	16	0.612288	0.999198	0.998362	0.536451	0.234111	0.511639	0.109604	0.972828	1.48544	0.935235	0.476008	1.14435	1.29202	0.555142	1.48033	0.0300324	1.0929	1.35736	0.502232	1.52587	-0.955521	0.676733	1.10646	0.0524037
A0A087WU53;Q9H0U3;Q9H0U3-2	MAGT1	6	0.612288	0.999198	0.615047	0.606738	0.171264	0.222976	0.266728	0.132906	1.48538	0.308101	2.15133	0.862012	1.70124	1.50202	0.823205	1.91477	-5.59927	-2.24002	-4.39165	-2.6748	-7.10121	-4.80596	-3.73486	-3.06959
O75487;O75487-2	GPC4	20	0.612288	0.999198	0.998362	0.664164	0.219153	0.514734	0.11167	0.263409	1.48421	0.229304	0.7509	0.6917	1.37057	0.549245	1.45932	1.25759	-1.1918	-0.372949	-0.737262	-0.885048	1.10939	-0.784088	0.931064	1.50546
Q5VW38-2;G5E994;Q5VW38;Q5VW38-3;U3KQD2	GPR107	7	0.612288	0.999198	0.783984	0.836441	0.208053	0.346552	0.212585	0.896098	1.4826	0.864555	1.27189	0.279322	1.445	0.944064	0.972534	0.110285	-1.18829	-0.919006	-1.28234	-0.402685	-1.82986	-1.01551	-0.751861	-0.220938
Q07065	CKAP4	51	0.612288	0.999198	0.615047	0.640552	0.128351	0.366206	0.27394	0.283696	1.48177	0.252202	1.91796	0.753627	2.15368	0.888892	0.80598	1.18002	-2.94816	-1.23566	-2.91279	-1.47454	-4.2871	-2.02514	-1.88872	-1.73084
O15156;O15156-2	ZBTB7B	7	0.612288	0.999198	0.887505	0.946957	0.225255	0.778275	0.439869	0.773127	1.48157	0.268514	1.06186	0.0861761	1.32638	0.20237	0.507522	0.243652	-1.08959	-0.783695	-1.16262	-0.280874	-1.27861	0.523107	-0.911274	-0.663017
Q99805	TM9SF2	14	0.612288	0.999198	0.840889	0.979896	0.152069	0.174928	0.290669	0.847756	1.4811	0.424886	1.15285	0.0313417	1.88268	1.79801	0.76759	0.161112	-1.21065	-0.574093	-1.07643	0.0589029	-1.54763	-2.01713	-0.680483	0.286684
Q14669-2;Q14669;Q14669-4;H7C1L9;C9JLJ5;C9JSX9;H7C2Y1;F8W9P3	TRIP12	79	0.612288	0.999198	0.998362	0.544797	0.925281	0.668667	0.117129	0.767668	1.48107	0.476995	0.752476	1.12281	0.0715208	0.332613	1.41498	0.249816	1.10141	1.6296	0.900284	1.46934	-0.0733358	0.572531	1.21443	0.579089
H7BXF4;Q9NXE4-2;Q9NXE4;Q9NXE4-4;Q9NXE4-6;Q9NXE4-8;Q9NXE4-3;H7C1Q6;Q9NXE4-9;Q9NXE4-10;Q9NXE4-7;H7C0W5;Q9NXE4-5;H7C235;H7C2J2;H7C2E2	SMPD4	22	0.612288	0.999198	0.664041	0.639076	0.125886	0.609005	0.346835	0.299824	1.48082	0.216757	1.64607	0.760165	2.17718	0.405799	0.654188	1.12184	-2.36203	-0.981009	-3.00755	-2.36281	-3.38603	-1.07851	-1.53202	-1.89124
P49761-1;P49761;P49761-3;H3BUL5;H3BVF8;H3BRE4;H3BRW2;H3BNQ5;H3BNC8	CLK3	13	0.612288	0.999198	0.998362	0.551947	0.448776	0.656415	0.972062	0.370236	1.48017	0.0899303	0.270376	1.09826	0.655312	0.346368	0.0194082	0.915524	1.30198	0.138374	0.366772	1.52936	0.488591	0.421434	-0.026635	1.34206
O75844	ZMPSTE24	17	0.612288	0.999198	0.61642	0.747158	0.209798	0.7704	0.659993	0.734347	1.47859	0.303375	1.86611	0.463601	1.42741	0.211725	0.256411	0.289645	-2.92544	-1.73425	-3.00533	-1.29285	-3.14654	-0.707694	-0.649314	-0.691539
Q9Y5M8;H7C4H2;C9J5Z8	SRPRB	15	0.612288	0.999198	0.61642	0.626737	0.145071	0.414498	0.295824	0.633884	1.47838	0.271148	1.86895	0.798097	1.9751	0.752367	0.757465	0.415014	-4.21747	-1.47028	-3.4776	-1.88236	-4.71619	-2.17455	-1.98881	-0.733523
P17661	DES	8	0.612288	0.999198	0.676853	0.749882	0.209015	0.831994	0.140576	0.13786	1.47402	1.77245	1.57686	0.455537	1.43465	0.151331	1.26415	1.87718	4.07591	2.18231	6.9822	2.34572	5.55792	-0.630633	3.26667	-3.11948
Q5JRA6;Q5JRA6-2;A0A0A0MRH6;Q5JRA6-4;Q5JRA6-3	MIA3	83	0.612288	0.999198	0.847295	0.993192	0.272031	0.953728	0.277427	0.432764	1.47388	0.31364	1.1347	0.00816564	1.12341	0.0438772	0.798958	0.766595	-1.17951	-0.654373	-1.09181	-0.0147525	-0.835011	0.0839013	0.942557	0.956759
Q9H330;Q9H330-4;H7C0G1;Q9H330-3;F8WBJ7	TMEM245	7	0.612288	0.999198	0.628335	0.639076	0.209176	0.0836185	0.928444	0.953763	1.473	0.0550598	1.80223	0.759619	1.4333	2.50019	0.0471836	0.0509388	-3.93279	-0.223578	-1.82569	-1.45755	-3.80293	-3.1675	-0.17764	0.11515
Q01082-3	SPTBN1	191	0.612288	0.999198	0.633439	0.642407	0.157843	0.123928	0.0714339	0.433407	1.46853	1.60937	1.74265	0.750219	1.80805	2.18117	1.95363	0.764539	-3.39278	-1.69832	-2.29895	-3.86925	-3.94214	-4.8759	-4.65335	-4.27737
Q12778;A8MYZ6;P98177-2;P98177	FOXO1;FOXO6	8	0.612288	0.999198	0.998362	0.794128	0.68877	0.402482	0.0965344	0.93721	1.46717	0.450243	0.431234	0.364761	0.303781	0.782697	1.58942	0.0661134	1.43454	0.509137	0.559227	0.63789	0.558169	0.844299	1.25066	-0.111818
Q86UE4;E5RJU9;H0YB56;H0YBJ8;H0YBE0	MTDH	34	0.612288	0.999198	0.615047	0.854102	0.171346	0.893122	0.792043	0.964944	1.46715	0.237681	1.90432	0.249057	1.698	0.0961422	0.143979	0.039771	-2.59693	-1.13719	-2.78304	-0.775716	-2.97885	-0.288031	-0.340454	0.0880909
U3KPU7;U3KQS2;O43826;O43826-2;U3KQL4	SLC37A4	6	0.612288	0.999198	0.615047	0.741085	0.235139	0.969333	0.584269	0.518039	1.46566	0.299839	1.93342	0.475321	1.28683	0.0279693	0.333145	0.596938	-2.66505	-1.42935	-3.12468	-1.09744	-2.23782	-0.0760902	0.707699	1.02965
Q8IXZ2;A0A0J9YYE2;Q8IXZ2-2	ZC3H3	7	0.612288	0.999198	0.998362	0.378343	0.377797	0.0212109	0.226094	0.0114	1.46423	0.833896	0.250468	1.58148	0.816133	3.53334	0.929842	3.86159	-1.17231	-0.805307	-0.412977	-5.03028	-0.910177	-8.25717	-4.35022	-6.80905
Q86SX3-2;Q86SX3-6;Q86SX3;Q86SX3-5;Q86SX3-3;C9IYA4;Q86SX3-4;F8VP51;C9K0G6;C9J6B2;C9J317;C9J1F2	C14orf80	12	0.612288	0.999198	0.690919	0.58193	0.413455	0.289123	0.0619655	0.249884	1.46295	0.883381	1.52395	0.960604	0.724066	1.15375	2.21284	1.3024	1.13288	2.16164	1.90027	-2.98713	0.538896	-2.99929	-2.46681	-2.84713
P62273;A0A2R8Y851;P62273-2;A0A087WTT6	RPS29	6	0.612288	0.999198	0.998362	0.95223	0.122463	0.363853	0.39097	0.384773	1.46172	0.159482	0.692139	0.0782251	2.24346	0.894009	0.580324	0.881335	1.47924	-0.737949	-2.05792	0.573391	2.36229	1.77933	-0.782073	2.18416
A0A0J9YXF2;A0A0J9YYG4;Q15165-1;Q15165;J3QT77;Q15165-3;G3XAK4;A0A0J9YXU7;A0A0J9YYF3;A0A0J9YYJ1;A0A2Q2SAK4;A0A0J9YYF0;A0A0J9YXM1	PON2	14	0.612288	0.999198	0.690533	0.804917	0.980172	0.60716	0.171793	0.331439	1.45663	0.141794	1.52793	0.343325	0.0182922	0.408738	1.12186	1.0342	-1.30566	-0.534029	-1.76826	0.797202	0.0286145	0.94605	2.40354	1.78214
Q9Y2G8;Q5TDG9;Q5TDH4;Q9Y2G8-2;H0YCM8	DNAJC16	11	0.612288	0.999198	0.804413	0.428728	0.122463	0.50085	0.947393	0.442432	1.45571	0.102622	1.21437	1.43915	2.21454	0.575995	0.0349063	0.745307	-2.09313	-0.256685	-1.48036	1.83017	-3.98183	0.958709	0.0763062	0.942052
G3V207;Q9ULS5;F8VQF2	TMCC3	14	0.612288	0.999198	0.922174	0.730973	0.171068	0.389462	0.626106	0.59454	1.45228	0.197271	0.972089	0.498143	1.70868	0.81906	0.290334	0.474069	-1.81253	-0.432146	-1.14981	-0.666784	-1.50872	-0.859999	-0.408434	0.656629
P26010;P26010-2;F5H6T4;F8VNX4;H3BRX4;H3BRM2;F8W186	ITGB7	48	0.612288	0.999198	0.666665	0.870297	0.260296	0.959413	0.345703	0.249884	1.45103	0.292312	1.61137	0.217608	1.16214	0.0371953	0.656702	1.30135	-1.77876	-0.94252	-2.12975	0.555127	-1.19805	-0.116343	0.712495	1.69824
P55957;P55957-2;P55957-4;B2ZP78;P55957-3	BID	15	0.612288	0.999198	0.779618	0.64384	0.250855	0.86436	0.329112	0.866332	1.45037	0.507306	1.28102	0.74683	1.20182	0.120848	0.687756	0.141125	1.17996	1.1032	1.48835	1.46414	1.02026	0.284284	0.888792	0.264413
P49773;D6REP8;D6RE99;D6RD60;D6RC06	HINT1	10	0.612288	0.999198	0.998362	0.676902	0.585047	0.651563	0.119693	0.941777	1.44924	0.904279	0.305564	0.643942	0.434846	0.353874	1.39708	0.0622116	1.10841	1.01704	0.430642	0.983112	0.521536	0.410397	0.892316	-0.105224
Q96IZ6;A0A087WW35;Q96IZ6-2	METTL2A	17	0.612288	0.999198	0.998362	0.828813	0.860541	0.472126	0.592436	0.756361	1.44579	0.0332349	0.370726	0.294967	0.12738	0.629461	0.325216	0.26191	1.13825	0.0425542	0.462681	0.470326	-0.112003	0.727359	-0.232262	0.467444
Q9Y2S6;A0A024R1R8	TMA7;hCG_2014768	3	0.612288	0.999198	0.998362	0.972316	0.535351	0.856215	0.193774	0.471162	1.44572	0.54257	0.146451	0.0473726	0.510329	0.127608	1.03705	0.692928	-1.05939	-1.07277	0.355495	-0.0812981	0.394333	-0.1635	-0.630172	1.04595
Q9NS69	TOMM22	8	0.612288	0.999198	0.615047	0.428728	0.0910858	0.129297	0.040123	0.146541	1.44532	0.294043	1.88517	1.44045	2.60579	2.10976	2.89426	1.80808	-2.44199	-0.607203	-2.11119	-1.84759	-4.21483	-4.83798	-2.95773	-2.58563
H3BSM7;Q96GQ5;H3BR29;Q96GQ5-2;H3BTA0;H3BS97;I3L2V0	C16orf58	15	0.612288	0.999198	0.634131	0.941979	0.175554	0.960649	0.995998	0.912478	1.44273	0.239674	1.73402	0.097637	1.64873	0.0359393	0.00247647	0.0908782	-2.36612	-0.912921	-2.33567	-0.240935	-2.82395	-0.0908643	0.00609021	0.205718
Q96NE9-2;Q96NE9;G3V4T7;H0YJC1;Q96NE9-3;G3V2L4;G3V517;H0YJ19	FRMD6	12	0.612288	0.999198	0.998362	0.723932	0.662104	0.263786	0.106763	0.119705	1.44267	0.742092	0.109507	0.511571	0.336083	1.27685	1.50458	2.00434	-1.07805	-0.707768	-0.15759	0.685335	-0.30166	1.49089	1.59251	3.21805
P42167;G5E972;H0YJH7	TMPO	27	0.612288	0.999198	0.79017	0.630121	0.169649	0.733452	0.776522	0.416583	1.44145	0.0737349	1.25938	0.781756	1.71428	0.255472	0.157094	0.810969	-2.25747	-0.363011	-1.99516	-1.58645	-2.63615	-0.525492	0.504783	-1.10127
Q5SSJ5;Q5SSJ5-2;X6RGJ2;Q5SSJ5-3;B0QZK4;Q5SWC8;B0QZK8;Q5SSJ5-5;B0QZK9	HP1BP3	30	0.612288	0.999198	0.812111	0.335272	0.139667	0.17559	0.051421	0.116292	1.44108	0.0650569	1.19597	1.7029	2.04495	1.79128	2.49696	2.02759	1.39245	-0.153398	1.26419	2.29526	1.79172	2.49181	2.1583	2.55803
Q8TDW0;A6NED7;E9PHY6	LRRC8C	14	0.612288	0.999198	0.762156	0.569704	0.21801	0.316813	0.127022	0.368227	1.44108	0.404506	1.33466	1.00826	1.37796	1.04437	1.35023	0.920681	-1.75902	-1.3561	-2.14155	-2.82201	-1.46802	-2.75989	-1.88322	-1.85726
P43007;P43007-2	SLC1A4	15	0.612288	0.999198	0.791928	0.679534	0.466475	0.188391	0.0908164	0.739031	1.44091	0.0843056	1.24086	0.632288	0.623556	1.71251	1.66689	0.284165	-1.76414	-0.167656	-1.21293	-1.41795	-0.785729	-4.36567	-1.12909	0.596169
Q14573	ITPR3	86	0.612288	0.999198	0.65476	0.655674	0.180006	0.397369	0.344384	0.44622	1.44088	0.224282	1.68229	0.722402	1.62222	0.796167	0.658963	0.736868	-2.46289	-0.987586	-2.40749	-1.35138	-2.58618	-1.56232	-1.34801	-1.36938
Q9P035;H3BS72;H3BPZ1;Q9P035-2;H3BRL8;H3BMZ1	HACD3	14	0.612288	0.999198	0.796792	0.910746	0.1329	0.821114	0.382657	0.912478	1.44005	0.325614	1.23182	0.152536	2.11242	0.162068	0.592585	0.0913752	-2.90902	-1.80287	-3.54012	-0.900329	-4.13538	-0.719422	-1.34985	-0.328197
Q9UGP8;A6PVC9	SEC63	37	0.612288	0.999198	0.734283	0.58193	0.167448	0.544631	0.563868	0.415606	1.43919	0.184444	1.40848	0.959603	1.72821	0.498447	0.354702	0.815298	-2.72764	-1.04001	-2.92191	-1.93283	-3.21841	-1.39222	-0.960422	-1.36008
Q2TB10;A0A087WXB4;C9JHX9;C9K0M9;C9JLY3	ZNF800	20	0.612288	0.999198	0.633439	0.470407	0.547056	0.316269	0.0740435	0.211739	1.43884	0.43951	1.75285	1.34475	0.491946	1.04785	1.91666	1.4703	1.99966	0.954385	1.99859	2.11099	0.877123	1.07545	1.58257	2.28025
Q9Y5J1;J3KSR7;J3QR85;J3QRG0;J3QLD6;F6VJE8;REV__P02730-2;REV__P02730	UTP18	29	0.612288	0.999198	0.887505	0.963062	0.518592	0.53664	0.520368	0.542861	1.43878	0.313141	1.06125	0.0639248	0.536012	0.509789	0.404149	0.553029	1.31301	0.35536	0.995959	0.108749	0.528108	0.541624	-0.26662	-0.74451
Q92543;Q92543-2;E9PLV3;E9PJV7;E7ERC7	SNX19	12	0.612288	0.999198	0.998362	0.786503	0.122463	0.551228	0.364315	0.753802	1.43683	0.213031	0.663434	0.385974	2.19958	0.488844	0.623198	0.267202	-1.08307	-0.335684	-0.705826	-0.533058	-1.80589	-0.511316	-0.431733	-0.40975
Q8NEZ3;D6R9P6;Q8NEZ3-2;D6RIE4;D6RCF7;D6RBA0;H0Y8K9;D6RE75	WDR19	7	0.612288	0.999198	0.998362	0.862497	0.713389	0.249152	0.0636912	0.191313	1.43674	0.0136837	0.619051	0.23236	0.275831	1.35078	2.16394	1.57168	1.10797	0.048333	-1.39146	1.07177	0.494005	2.73483	2.39315	2.39111
Q58FF8	HSP90AB2P	14	0.612288	0.999198	0.998362	0.648615	0.536812	0.577152	0.148639	0.895755	1.43595	0.803779	0.591618	0.736052	0.508238	0.450014	1.22247	0.110631	1.90341	1.1532	1.4076	1.67319	0.928086	0.594723	1.20345	-0.258679
Q13595;Q13595-4;Q13595-3;Q13595-2;F8WEH2	TRA2A	15	0.612288	0.999198	0.762156	0.608655	0.214463	0.220686	0.0714633	0.360967	1.43592	1.70581	1.31794	0.856898	1.40258	1.51344	1.95196	0.945972	1.86665	1.77733	1.66354	1.13216	1.99493	1.57649	1.63921	1.15753
Q9Y2Y1	POLR3K	4	0.612288	0.999198	0.998362	0.708129	0.376477	0.233235	0.0949062	0.0829132	1.43525	1.20067	0.605227	0.557392	0.821702	1.45418	1.6126	2.26837	1.05701	1.72281	0.659944	-1.21178	-0.640449	-2.26236	-1.30581	-3.03336
Q8N137;Q8N137-3;Q8N137-2;Q8N137-5;Q8N137-4;I3L1B0;I3L0P9;I3L1Z8;I3L1A6	CNTROB	14	0.612288	0.999198	0.998362	0.666097	0.456784	0.126895	0.0645296	0.187117	1.43513	0.125832	0.12291	0.68539	0.64227	2.14622	2.14286	1.59682	1.07562	0.190581	0.227113	1.4729	0.545443	2.48979	1.78621	1.92674
Q96C00	ZBTB9	6	0.612288	0.999198	0.628335	0.730973	0.203	0.658079	0.942552	0.687865	1.43486	0.819314	1.79355	0.496071	1.47801	0.343582	0.0383352	0.341333	1.75231	1.96507	2.32529	0.658091	-1.0476	-1.39498	0.126984	-1.56739
Q9HC52;C9J6K3;C9JM54	CBX8	20	0.612288	0.999198	0.762156	0.545331	0.250855	0.257467	0.107767	0.604541	1.43394	0.461661	1.32017	1.12021	1.20291	1.302	1.49679	0.461031	1.07048	0.595974	1.26255	1.40687	0.840084	1.49805	1.07343	0.634426
Q15836;K7ENK9;K7EKX0;F5GZV7;P23763-2;P23763-3;P23763	VAMP3	7	0.612288	0.999198	0.998362	0.580717	0.605169	0.362518	0.163588	0.956911	1.43307	0.526861	0.699684	0.973006	0.411139	0.897112	1.15752	0.0481363	1.08123	0.58492	0.850011	1.2877	0.317645	0.898516	0.984505	-0.0830162
O95831;O95831-3;O95831-4;O95831-2;E9PMA0;O95831-6;O95831-5	AIFM1	34	0.612288	0.999198	0.714856	0.983931	0.257413	0.775287	0.116175	0.47462	1.42838	0.404899	1.45278	0.023912	1.17297	0.207786	1.4222	0.686477	-1.22588	-0.671191	-1.40159	-0.0416345	-1.02243	-0.408424	0.895865	0.968543
O43598;O43598-2	DNPH1	15	0.612288	0.999198	0.804413	0.492795	0.256474	0.412449	0.0702327	0.400779	1.42745	1.06975	1.21707	1.28355	1.17921	0.75709	1.96885	0.844688	1.2954	1.71936	1.51005	2.10291	1.0253	1.17437	1.42186	2.63093
Q8IUF1;C9J3G2;Q5RIB3;H0Y857;A0A087WTC0;F8WEG4;A0A087WZQ3;F8WEU0;Q9BRT8-4;A0A0B4J1T6;Q5JTY2;Q6NVZ8;A0A0B4J2E3;E7EUZ7;A0A087WYD2;A0A087WU37;Q5RIB5;A0A087X1C0;Q5RIA9-2;A0A087WVU7;A0A087WU66	CBWD2	21	0.612288	0.999198	0.780301	0.811353	0.894406	0.554219	0.111558	0.619884	1.42646	0.77363	1.27951	0.327649	0.0974038	0.484619	1.46181	0.43744	1.05106	1.41156	1.32279	0.782722	-0.0900693	0.715353	-0.936384	-0.649582
Q9NRZ7-2;Q9NRZ7;Q9NRZ7-3;C9JL26;C9J184	AGPAT3	12	0.612288	0.999198	0.61642	0.82607	0.144601	0.976909	0.897089	0.999931	1.42642	0.23926	1.8771	0.303602	1.97937	0.0210518	0.0682242	0.00030414	-2.45739	-1.01669	-2.38709	-0.696951	-2.67654	0.0520576	-0.161774	-0.000846213
Q92802;D6R968;Q92802-2;B4DPY1;Q92802-3	N4BP2L2	7	0.612288	0.999198	0.998362	0.705571	0.824467	0.323606	0.258362	0.898579	1.42518	0.750277	0.566227	0.567642	0.160825	1.01283	0.84351	0.106651	1.04147	0.731485	0.615491	0.746305	-0.137141	1.04849	0.556599	0.190547
Q96HY6;Q96HY6-2;A0A0A0MRX2	DDRGK1	17	0.612288	0.999198	0.763734	0.995343	0.174141	0.704239	0.731134	0.89715	1.42439	0.333091	1.30495	0.00509825	1.65753	0.288702	0.193629	0.109026	-2.50214	-1.87468	-3.23888	0.0246177	-2.68183	1.28023	0.673963	0.373182
Q5JSK9	HMGN5	16	0.612288	0.999198	0.998362	0.370383	0.89356	0.248269	0.323686	0.429568	1.42137	0.872664	0.601163	1.61212	0.098141	1.35922	0.69968	0.773151	1.07128	0.827557	0.606488	2.38585	-0.112316	2.67984	0.692155	1.26036
A0A1B0GVI3	NA	4	0.612288	0.999198	0.817784	0.733787	0.43599	0.434191	0.353433	0.659132	1.42105	0.478771	1.18529	0.487341	0.678289	0.708977	0.641746	0.384356	1.06356	0.711195	1.13531	0.698013	0.478166	0.712005	0.429096	0.626818
P17028;P17028-2;K7EPL1;K7EQP8;K7EPZ8	ZNF24	17	0.612288	0.999198	0.998362	0.666097	0.282214	0.113982	0.066665	0.280443	1.4208	0.650533	0.0370452	0.68465	1.08124	2.24189	2.07079	1.1929	-1.64293	-1.47516	0.151893	-2.15368	-1.33985	-4.02216	-2.82635	-2.72048
P30519;A0A087WT44;I3L159;I3L1F5;I3L4P8;A0A1B0GXH0;I3L463;I3L276	HMOX2	22	0.612288	0.999198	0.615047	0.702644	0.142479	0.513745	0.475115	0.862549	1.42011	0.28657	1.93539	0.588394	2.02908	0.551012	0.458111	0.144729	-2.73878	-1.27775	-2.48237	-1.13665	-3.32862	-1.20608	-1.01572	-0.244048
P07355;P07355-2;H0YN42;H0YM50;H0YMD0;H0YMU9;A6NMY6;H0YNP5;H0YN28;H0YKS4;H0YMM1;H0YKZ7;H0YLV6;H0YMT9;H0YKX9;H0YKL9;H0YMW4;H0YNA0;H0YKV8;H0YN52;H0YMD9;H0YNB8;H0YKN4;H0YLE2	ANXA2;ANXA2P2	37	0.612288	0.999198	0.998362	0.705712	0.335291	0.730185	0.807449	0.358569	1.41983	0.309698	0.104991	0.563817	0.923848	0.259174	0.133434	0.953417	1.0604	0.325834	0.159757	0.887377	0.673376	0.295027	-0.101388	2.14624
J3QR65;Q9NYA4;J3QLB9	MTMR4	13	0.612288	0.999198	0.834559	0.984744	0.949432	0.299434	0.0791344	0.298752	1.41972	0.951515	1.15819	0.0200557	0.0468396	1.1206	1.82952	1.13278	1.23969	1.51517	1.08661	0.0564582	-0.0459713	-2.10647	-1.27928	-1.62804
P13984	GTF2F2	23	0.612288	0.999198	0.998362	0.64268	0.205553	0.262132	0.0824158	0.467489	1.41844	0.557454	0.225441	0.748627	1.4678	1.28364	1.7735	0.701087	-1.09005	-0.548499	-0.284417	-1.13103	-1.13591	-1.32409	-1.46141	-0.89043
A0A0D9SGH0;Q92581-3;A0A1B0GV11;A0A1B0GW29;A0A0D9SFM4	SLC9A6	6	0.612288	0.999198	0.615047	0.615877	0.118972	0.378529	0.297829	0.468938	1.41838	0.459285	2.01839	0.83751	2.30856	0.845624	0.753153	0.697417	-2.08079	-1.44334	-2.44646	-1.07129	-3.26065	-2.06476	-2.54694	-0.886629
Q8IZ81;D6RBS5;D6RHX2;V9GY58	ELMOD2	13	0.612288	0.999198	0.615047	0.663181	0.208053	0.372837	0.44881	0.579653	1.41761	0.311408	1.92855	0.695602	1.44844	0.871145	0.494113	0.496371	-3.62044	-1.59376	-3.24039	-1.69532	-3.50709	-2.05738	-1.05143	-1.1052
P45973;F8VNY3	CBX5	16	0.612288	0.999198	0.756036	0.805098	0.181915	0.96915	0.758681	0.913218	1.41749	0.573624	1.35528	0.341357	1.61005	0.0283278	0.170969	0.0901272	1.36838	0.884386	1.68166	-0.664008	2.87211	-0.062332	0.322303	0.205641
P17026	ZNF22	5	0.612288	0.999198	0.949543	0.975772	0.15503	0.249152	0.622736	0.432764	1.41743	0.603503	0.934184	0.0410644	1.85759	1.34833	0.294746	0.766481	-1.6436	0.812729	-1.01769	-0.0713277	-1.76765	-1.35626	-0.725988	-1.2377
Q93084-2;Q93084-4;Q93084-3;Q93084-7;Q93084;Q93084-6;Q93084-5	ATP2A3	51	0.612288	0.999198	0.615047	0.576176	0.143897	0.316913	0.28375	0.492921	1.41714	0.247216	1.97325	0.980565	1.98896	1.04012	0.784922	0.64576	-2.65886	-0.96493	-2.08388	-1.41315	-3.36025	-1.52273	-1.51935	-0.858198
Q9HCC9-2;Q9HCC9;Q9HCC9-5;Q9HCC9-4;Q9HCC9-3;Q49AA1;Q9HCC9-6;D6RID3;Q9HCC9-8;Q9HCC9-7	ZFYVE28	9	0.612288	0.999198	0.998362	0.492795	0.249089	0.275809	0.0664866	0.341914	1.41533	1.52671	0.425065	1.28442	1.21326	1.22222	2.08885	1.00093	1.43274	1.63299	0.515862	2.37098	1.32391	2.05129	2.35587	2.03509
Q9HAP2;Q9HAP2-4;Q9HAP2-2;F5H0V4;A0A0G2JR68;H0YGR9;A0A0G2JQX8;Q9HAP2-3;Q9HAP2-5	MLXIP	6	0.612288	0.999198	0.998362	0.626765	0.173531	0.187059	0.051421	0.078329	1.41125	0.764328	0.416977	0.796424	1.67254	1.72339	2.51236	2.31136	1.19493	0.93594	0.470955	1.15684	1.67833	2.37154	2.23373	3.06387
P20618	PSMB1	17	0.612288	0.999198	0.998362	0.551675	0.158348	0.310843	0.0841005	0.827754	1.41033	0.971306	0.522987	1.10752	1.79273	1.07787	1.74764	0.183862	1.16723	0.922703	0.693973	1.64204	1.33609	1.06932	1.18434	0.345686
P63272;D3DTZ5;J3QSB9;J3QR04;J3KSQ6	SUPT4H1	8	0.612288	0.999198	0.998362	0.880713	0.189469	0.481313	0.110191	0.475515	1.4089	0.567208	0.542249	0.199936	1.55817	0.611299	1.47278	0.6848	1.48119	0.552848	0.554021	0.300352	1.36849	0.697207	1.21549	0.958552
J3KQL8	APOL2	23	0.612288	0.999198	0.666665	0.685969	0.188275	0.550806	0.0610931	0.584685	1.40825	0.632578	1.61775	0.615324	1.56857	0.489375	2.24191	0.489342	2.20264	1.94491	1.88524	1.87939	1.70418	1.20174	2.00564	2.12181
P61026;A0A087WWB9	RAB10	15	0.612288	0.999198	0.83899	0.74844	0.148093	0.303946	0.198075	0.875467	1.40802	0.355628	1.15519	0.458191	1.92333	1.10239	1.02166	0.130952	-2.75258	-0.792735	-1.2432	-0.809472	-2.52013	-2.96762	-1.09108	-0.22164
J3QR06;P22794;P22794-2;J3QQH9;J3KRJ5;J3QS37	EVI2A	6	0.612288	0.999198	0.998362	0.918799	0.923597	0.512447	0.0664866	0.232692	1.40594	0.359352	0.33141	0.137985	0.0730901	0.55403	2.08815	1.38005	-1.39312	-0.752425	-0.372813	-0.223283	0.0989086	1.0483	1.91915	1.7715
F8W0P7	ATP5B	14	0.612288	0.999198	0.998362	0.39687	0.559782	0.265167	0.0730504	0.460495	1.40552	1.04102	0.35163	1.52824	0.471411	1.26852	1.92633	0.712032	1.58372	1.28862	0.717423	1.98371	0.918738	1.56028	1.91719	0.900969
Q9Y3Q3;G3V1J9;F5H4M7;Q9Y3Q3-2	TMED3	6	0.612288	0.999198	0.998362	0.603889	0.0840459	0.411566	0.244205	0.457428	1.40512	0.33167	0.769211	0.875056	2.74957	0.761405	0.879527	0.717288	-2.57474	-0.960037	-2.01891	-1.24502	-3.48769	-2.59572	-1.86845	-1.55259
O14672;O14672-2;C9J9B4;H3BS53;H0YK87;H0YNC5	ADAM10	36	0.612288	0.999198	0.689038	0.705529	0.137355	0.650449	0.345751	0.646026	1.40354	0.325559	1.53618	0.575497	2.06372	0.356578	0.656493	0.400061	-2.19149	-1.36355	-2.50934	-1.63204	-2.793	-1.06251	-1.19846	-0.654948
Q9UKM7;H0YG20;H0YGV7;H0YIU0;H0YGQ1;H0YI64;REV__O60290	MAN1B1	23	0.612288	0.999198	0.901414	0.805791	0.171346	0.664689	0.308506	0.969396	1.40335	0.491029	1.0235	0.339586	1.69596	0.337366	0.729966	0.034857	-1.07369	-0.553144	-0.978078	0.473964	-1.3945	-0.370863	-0.604721	0.0607215
Q8NC44;C9J3K5;C9JIF3;H7C3D5;F8WE68;F8WAL5	FAM134A	5	0.612288	0.999198	0.856193	0.899316	0.109157	0.40243	0.431071	0.855566	1.40307	0.0462113	1.12258	0.167359	2.39221	0.783988	0.519762	0.153008	-1.26158	0.103767	-1.04899	0.278688	-2.10718	-0.85584	-0.316209	0.318939
Q96HN2;Q96HN2-4;Q96HN2-3;C9K0S0	AHCYL2	29	0.612288	0.999198	0.666665	0.404534	0.116058	0.279973	0.16468	0.798871	1.40244	0.749344	1.60323	1.50153	2.32849	1.19784	1.153	0.214302	-1.06315	-0.715482	-1.53083	2.15821	-1.95384	-1.19155	-1.18684	-0.414728
Q9UHQ9;H7C0R7	CYB5R1	19	0.612288	0.999198	0.762156	0.928654	0.18609	0.730145	0.117451	0.576411	1.39949	0.343	1.33037	0.118134	1.58375	0.259516	1.41302	0.503267	-1.10159	-0.928234	-1.85121	0.231042	-1.18826	0.62204	0.977726	0.712134
Q9H840	GEMIN7	4	0.612288	0.999198	0.998362	0.714157	0.975896	0.947638	0.581344	0.523735	1.39808	1.3436	0.399207	0.529417	0.0236063	0.0497501	0.336645	0.587572	1.76439	1.35365	0.681225	0.735356	-0.0242471	0.0675261	-0.220978	-0.764167
A0A0R4J2G3;A0A0A0MTJ9;Q6PIU2;Q6PIU2-2;H7C046;Q6PIU2-3;F8WE33	NCEH1	14	0.612288	0.999198	0.667576	0.818935	0.090276	0.658563	0.369153	0.552511	1.39777	0.255804	1.59062	0.31338	2.62262	0.343094	0.614824	0.536519	-1.87337	-0.994513	-2.31077	-0.840732	-2.81758	-0.898997	-0.864388	-0.896489
Q02078-4;Q02078-6;Q02078-2;Q02078-8;Q02078-7	MEF2A	9	0.612288	0.999198	0.998362	0.920097	0.310016	0.464426	0.934148	0.963871	1.39718	0.456469	0.0109356	0.135289	0.992602	0.649278	0.0435455	0.0407249	3.11713	1.13582	-0.0851293	-1.00631	1.3613	1.723	-0.0483899	-0.121287
G3V148;Q9H920-2;Q9H920;Q8N4F7;E9PKE9;D6RID2;C9JQY5;Q8N4F7-2	RNF121;RNF175	4	0.612288	0.999198	0.79487	0.657447	0.411793	0.893338	0.461952	0.927014	1.39704	0.364773	1.236	0.71803	0.727732	0.0959726	0.475748	0.0764433	-1.95615	-1.34822	-1.83507	-1.74211	-0.947408	-0.247774	-0.833996	-0.267099
Q53HL2	CDCA8	15	0.612288	0.999198	0.847295	0.0900811	0.209244	0.0328486	0.0336309	0.0190582	1.39698	0.214481	1.1338	2.69833	1.42987	3.19485	3.28154	3.38924	1.51809	0.495789	1.12232	-4.78127	1.71844	-5.20164	-3.98988	-5.65348
Q15365	PCBP1	24	0.612288	0.999198	0.998362	0.754088	0.200972	0.291583	0.0886869	0.51061	1.39669	0.0832311	0.244585	0.438046	1.48587	1.14222	1.69699	0.61008	-1.01926	-0.0999105	-0.285843	-0.672011	-1.21854	-1.13384	-1.3573	-0.797953
P62979;J3QTR3	RPS27A	12	0.612288	0.999198	0.998362	0.79094	0.418255	0.597442	0.692966	0.956907	1.39652	0.510088	0.0457367	0.371707	0.713605	0.42333	0.226662	0.0482598	-1.02155	-0.563673	-0.064233	-0.63171	-0.88234	-0.457003	-0.178777	0.0849115
Q14BN4;Q14BN4-3;Q14BN4-2;H7BZK0;Q14BN4-4;H7C3M8;B7Z964;Q14BN4-5;Q14BN4-6;B7Z863;Q14BN4-7;H7BZW9;Q14BN4-8;H7C5G9;C9JCH4;C9JA20	SLMAP	45	0.612288	0.999198	0.697584	0.671037	0.131672	0.524492	0.400657	0.861615	1.39611	0.342795	1.51046	0.671199	2.13106	0.531305	0.565558	0.146016	-1.75265	-0.94423	-1.74919	-1.10107	-1.99848	-0.91828	-0.843389	-0.263721
A0A0C4DGE4;A0A286YF28;A0A0J9YW33;Q13277-2;Q13277-3;Q13277	STX3	11	0.612288	0.999198	0.817784	0.708899	0.157843	0.631549	0.259214	0.872208	1.39602	0.0587086	1.17988	0.553379	1.81766	0.377673	0.841346	0.134782	-1.08698	-0.113955	-1.13028	-0.852512	-1.46238	-0.67726	-0.693767	-0.221484
Q2PPJ7-3;Q2PPJ7-2;Q2PPJ7;H7C1F9;H7BZA8;A0A087WYA8	RALGAPA2	12	0.612288	0.999198	0.998362	0.282091	0.236896	0.173975	0.0648811	0.416583	1.39527	0.913086	0.53787	1.881	1.27586	1.80544	2.13836	0.812844	1.09203	1.05598	0.553611	2.5553	2.00891	2.27693	1.62932	1.02453
Q9Y5S9	RBM8A	11	0.612288	0.999198	0.998362	0.995343	0.267755	0.430354	0.37696	0.88442	1.39481	0.226278	0.571779	0.00499226	1.13511	0.717905	0.602453	0.122555	1.50175	0.420361	1.42133	-0.0118983	1.82154	0.74835	0.731076	-0.275049
J3KQN4;P83881;H0Y5B4;H7BZ11;R4GN19;H7BY91;H0Y3V9	RPL36A;RPL36A-HNRNPH2	8	0.612288	0.999198	0.615047	0.523808	0.219153	0.356562	0.082398	0.411227	1.39145	1.72636	2.07639	1.17777	1.36157	0.915941	1.77469	0.824618	-1.22342	-2.00699	-2.19214	-1.69985	-1.48435	-0.940986	-2.98286	-1.16273
Q5FBB7-6;Q5FBB7;Q5FBB7-5;Q5FBB7-4;Q5FBB7-3;Q5FBB7-2;Q5FBB7-7;F8WB17	SGOL1	14	0.612288	0.999198	0.998362	0.0412502	0.359886	0.0264337	0.0619655	0.017106	1.3902	0.0986807	0.0768536	3.39206	0.860208	3.38975	2.20762	3.50605	1.20024	0.12094	0.11339	-7.1829	1.05265	-7.71565	-6.14147	-7.67031
P49257	LMAN1	30	0.612288	0.999198	0.709025	0.975339	0.12013	0.300334	0.460958	0.734347	1.38919	0.177995	1.47438	0.04285	2.28448	1.11684	0.477086	0.289524	-1.73543	-0.554475	-1.62862	-0.0784176	-2.63663	-1.4493	-0.559282	-0.427988
A0A087WUC6;Q15005;E9PL01;E9PI68;E9PRB9;H0YE04	SPCS2	19	0.612288	0.999198	0.762156	0.891725	0.337942	0.845975	0.987578	0.304891	1.38877	0.00843979	1.32984	0.182303	0.918036	0.138591	0.00805586	1.1061	-1.66016	-0.0436338	-1.40789	-0.32122	-1.82452	-0.222605	0.0289443	1.83231
Q8NFU3-4	TSTD1	10	0.612288	0.999198	0.998362	0.639565	0.209231	0.653621	0.093778	0.453871	1.38858	0.62254	0.638437	0.756971	1.4326	0.350866	1.63019	0.723046	1.03708	0.976378	0.644165	1.10902	1.03206	0.447561	1.43287	1.03671
Q86XZ4;F8VS10;F8VXB3;F8VZS5;F8VXP9;F8VRH4;F8VX46;F8W128;F8W1X1;F8VX66	SPATS2	37	0.612288	0.999198	0.998362	0.66388	0.522346	0.254181	0.118818	0.547526	1.3877	0.323917	0.428385	0.694624	0.52916	1.32278	1.40166	0.545798	-1.04577	-0.337899	-0.51667	-1.33154	-0.452868	-1.54935	-1.67825	-0.844357
A0A1B0GU45;Q12912;Q12912-2;F5H006;F8W9L6;H0YJ39;G3V513;H0YJC6;F8VRE4;G3V3C2;G3V2F6	LRMP	29	0.612288	0.999198	0.731242	0.64384	0.219153	0.493493	0.742383	0.89715	1.3876	0.214865	1.42322	0.74687	1.36454	0.587886	0.184876	0.108901	-2.13608	-0.833825	-1.9684	-1.33116	-2.16044	-1.10516	-0.367592	0.177833
Q9Y4P8-4;Q9Y4P8	WIPI2	14	0.612288	0.999198	0.998362	0.835991	0.728693	0.742351	0.718646	0.557879	1.38725	0.90364	0.0110324	0.280712	0.259146	0.242537	0.204247	0.528711	-1.01064	-0.900786	0.0192484	0.403195	-0.216871	-0.354141	0.216207	0.804062
C9JFR7;P99999	CYCS	12	0.612288	0.999198	0.998362	0.365523	0.0581719	0.738653	0.0469403	0.271545	1.38594	0.622571	0.472282	1.62795	3.50873	0.24751	2.64369	1.22751	-3.52598	-2.2936	-1.78323	-2.196	-5.0621	-0.404341	-4.88586	-1.7742
A0A024R4M0;P46781;B5MCT8;C9JM19;F2Z3C0;A8MXK4	RPS9	23	0.612288	0.999198	0.998362	0.710608	0.448776	0.283449	0.0664866	0.510953	1.38552	1.11631	0.503216	0.5489	0.655115	1.1786	2.08152	0.609263	-1.14716	-1.31996	-0.547026	-0.793219	-0.654183	-1.16807	-1.56421	-0.786787
G3V599;Q96PC5;O15320-4;O15320-3;O15320-10;O15320;O15320-8;O15320-5;O15320-6;O15320-7;O15320-2;O15320-9;Q96RT6;Q86UF2;A4D2H0;A0A2R8Y569;A0A2R8YE69;A4FU28;Q8IX94;P0CG41;G3V5K6;Q8IX95;G3V3C4;G3V4M1;Q96PC5-2	MIA2;CTAGE5	30	0.612288	0.999198	0.652232	0.964234	0.188633	0.914981	0.872607	0.934383	1.38408	0.244481	1.6985	0.0618579	1.5641	0.0775292	0.0846561	0.0686091	-1.97744	-0.794602	-1.9459	-0.136584	-2.15716	0.155443	-0.16585	0.123714
Q8NHP6;R4GMN1;Q8NHP6-2;R4GMW5;R4GNB6	MOSPD2	17	0.612288	0.999198	0.709025	0.800573	0.148093	0.58953	0.421799	0.648576	1.38381	0.248613	1.47514	0.349827	1.92367	0.433754	0.532801	0.3967	-1.86499	-0.816178	-2.15071	-0.789772	-2.34551	-0.766612	-0.887624	-0.785928
Q86YV0;Q86YV0-2;M0QX12;V9GYD1;H0Y3A3;A0A0A0MQZ2;Q5VWQ8-3;Q5VWQ8-4;Q5VWQ8-2;Q5VWQ8-5;Q5VWQ8;Q96PV0-3;Q96PV0-2;Q96PV0-4;Q96PV0;A0A1B0GW70	RASAL3	69	0.612288	0.999198	0.998362	0.780503	0.240275	0.423685	0.829021	0.993889	1.38378	0.438976	0.399491	0.398087	1.25614	0.731148	0.116434	0.00616923	-1.00874	-0.560803	-0.440887	0.594224	-0.872276	0.859413	-0.104642	0.0133272
Q15738;C9JDR0	NSDHL	26	0.612288	0.999198	0.676853	0.714001	0.221292	0.415703	0.930949	0.703758	1.38322	0.197746	1.57735	0.531546	1.34761	0.749757	0.0455767	0.322845	-1.92457	-0.681814	-1.66175	-0.793505	-1.90414	-1.05691	-0.0778859	-0.471799
P51648;P51648-2;J3QRD1;I3L1M4;J3QS00;J3QKK9;J3KTG1;C9JGJ2;I3L0X1;J3KTD9;I3L2W1;K7EN73	ALDH3A2	21	0.612288	0.999198	0.885814	0.618238	0.13548	0.0989528	0.14636	0.183236	1.38214	0.107761	1.06834	0.82362	2.08082	2.37211	1.23482	1.61389	-1.59457	-0.279255	-1.00867	-1.50196	-2.61683	-2.88418	-1.66222	-2.31672
J3KNG8;Q8TF40-3;Q8TF40;A0A087WX11;Q8TF40-2	FNIP1	13	0.612288	0.999198	0.762156	0.668692	0.681221	0.0808673	0.0841774	0.156582	1.38205	0.737351	1.3331	0.67702	0.313644	2.52092	1.74697	1.75114	1.27023	1.1812	1.28983	-1.08719	-0.357335	-3.52683	-1.92594	-2.39897
P63096;P63096-2;C9JPP4;C9JL77	GNAI1	18	0.612288	0.999198	0.998362	0.991976	0.995549	0.281192	0.277188	0.373967	1.38105	0.0090378	0.760003	0.00959592	0.00444783	1.18569	0.799638	0.905263	-1.63686	0.0132929	-0.879989	0.0194938	0.00645551	-1.68216	0.62995	1.13907
Q9Y2Z0	SUGT1	22	0.612288	0.999198	0.998362	0.972079	0.486594	0.247333	0.22052	0.222276	1.38055	0.0203794	0.0263341	0.047898	0.591223	1.36351	0.945866	1.42307	2.17053	0.0722261	-0.116825	0.233934	1.07317	2.19477	1.51564	2.17506
Q9NZ01;M0R2N5;Q9NZ01-2;M0R329;M0R3C3	TECR	15	0.612288	0.999198	0.65476	0.875505	0.49434	0.835057	0.654177	0.948652	1.37944	0.228635	1.67521	0.207601	0.577849	0.147844	0.261928	0.0567169	-2.4435	-0.93267	-2.30503	-0.950988	-1.54498	-0.530285	-0.799789	-0.173993
Q9NR77;F5H4N4;A0A087X249;F5GXM0	PXMP2	3	0.612288	0.999198	0.79017	0.958768	0.383396	0.379661	0.484084	0.91867	1.37936	0.98535	1.2558	0.0690536	0.798576	0.843094	0.446666	0.0841616	-1.52846	-1.56779	-1.85558	-0.130632	-1.78681	-1.0101	-1.4229	-0.187276
Q6IPR3;Q6IPR3-2;V9GZ67;V9GY40	TYW3	15	0.612288	0.999198	0.998362	0.780503	0.299202	0.660852	0.346571	0.400246	1.37791	0.698179	0.57562	0.396327	1.02882	0.34049	0.654922	0.846674	-1.0609	-0.939731	-0.616197	-0.648575	-0.915494	-0.391555	-0.808444	-1.08455
Q92750;J3KTH2;Q92750-2	TAF4B	12	0.612288	0.999198	0.966762	0.901461	0.765685	0.707794	0.818805	0.660495	1.3778	1.83813	0.918809	0.164056	0.220643	0.285321	0.124629	0.382054	1.0169	2.31814	1.00626	0.295797	0.181371	0.505573	0.166546	-0.729678
Q8IUH5;F8VPW2;H0YI74;H0YIK0;Q8IUH5-3;F8VX48	ZDHHC17	9	0.612288	0.999198	0.998362	0.713303	0.143706	0.994471	0.709636	0.857854	1.3776	0.68504	0.66953	0.542125	1.99737	0.00509409	0.211538	0.149855	1.23036	1.28188	0.857352	1.15176	1.98644	0.0158705	0.331313	0.287643
O60831;A6NP52	PRAF2	4	0.612288	0.999198	0.667531	0.847319	0.158348	0.424156	0.860776	0.986437	1.37751	0.00324104	1.59802	0.263605	1.79871	0.729854	0.0931229	0.0153409	-1.1755	0.0107225	-1.62802	0.490537	-1.65386	-0.740123	0.235108	-0.029113
Q9Y2H6-2;Q9Y2H6;G5E9X3;A0A087X1M6	FNDC3A	26	0.612288	0.999198	0.636634	0.994174	0.18609	0.924797	0.970467	0.922307	1.37696	0.190262	1.71952	0.0067018	1.58075	0.069318	0.0207132	0.0804295	-2.78101	-0.961742	-2.55794	-0.0199562	-3.78921	0.196009	0.0590105	0.15062
P07948;E5RJ37	LYN	26	0.612288	0.999198	0.890188	0.613569	0.483168	0.238312	0.953199	0.91147	1.37623	0.00940346	1.05392	0.845713	0.597576	1.41749	0.0314114	0.093321	-1.38346	-0.0223515	-1.06898	-1.22798	-0.613117	-2.33495	0.0246303	0.164408
Q9ULR3	PPM1H	7	0.612288	0.999198	0.742038	0.596553	0.145071	0.279084	0.046651	0.232692	1.37563	0.386877	1.38753	0.901467	1.96922	1.20663	2.64999	1.37983	1.16542	0.762777	1.30452	1.52671	1.78902	1.50571	2.87628	1.91038
Q9NRG0;E5RGS9;H0YBP8	CHRAC1	4	0.612288	0.999198	0.998362	0.749882	0.249089	0.312466	0.379337	0.287641	1.37517	0.147327	0.138813	0.454578	1.21267	1.0698	0.598071	1.16816	1.08333	0.194125	0.226742	-0.732714	1.07816	-1.0674	-0.426598	-1.40284
Q7Z5J4;A0A1W2PQJ7;Q7Z5J4-2;Q7Z5J4-3;A8MXE8;Q7Z5J4-4	RAI1	22	0.612288	0.999198	0.978136	0.947808	0.34056	0.488299	0.204181	0.833855	1.375	0.600775	0.888224	0.084535	0.908699	0.599608	0.998769	0.178301	1.02353	0.634544	0.855172	0.144156	0.670409	0.634379	0.639264	0.277432
Q13370-2;Q13370;Q14432	PDE3B	7	0.612288	0.999198	0.666665	0.591875	0.252831	0.187474	0.102919	0.299145	1.37257	0.444362	1.60655	0.91443	1.19381	1.72185	1.53024	1.12804	3.45786	1.02964	4.19626	6.02907	7.42598	9.31306	9.53068	7.47248
P05067-11;P05067-8;P05067-7;P05067;P05067-9;A0A0A0MRG2;E9PG40;P05067-4;P05067-6;P05067-3;P05067-5;H7C0V9;P05067-10;P05067-2;H7C2L2	APP	19	0.612288	0.999198	0.804413	0.800573	0.447178	0.534858	0.299789	0.888747	1.37207	0.189555	1.21806	0.350623	0.66068	0.512802	0.74858	0.118324	-1.01545	-0.280803	-1.13509	-0.641734	-0.472223	-0.56246	0.446375	-0.19413
Q6P1A2;F5H0M4;Q6P1A2-2;F5GYT3;F5H680;F5H7K7;B7Z3N5	LPCAT3	7	0.612288	0.999198	0.743436	0.382951	0.173531	0.31332	0.498885	0.353082	1.37089	0.212835	1.37721	1.56482	1.66189	1.06563	0.429351	0.970169	-5.09296	-1.40394	-3.41467	-2.3091	-5.46245	-4.87391	-1.47131	-2.44457
H0YDD3;Q9BVK2-2;Q9BVK2;H0YDQ1;H0YD42;E9PKA5;E9PK79;H0YEE0;E9PP96	ALG8	3	0.612288	0.999198	0.79017	0.594888	0.106516	0.048172	0.268599	0.0822859	1.36993	0.0588764	1.25396	0.904078	2.40916	2.92513	0.818552	2.27762	-3.84063	-0.204365	-1.26696	-1.85823	-4.55311	-5.35069	-2.72711	-3.44171
O94919	ENDOD1	13	0.612288	0.999198	0.690533	0.804917	0.134411	0.315819	0.306256	0.447288	1.36763	0.0919046	1.5257	0.343348	2.09823	1.04913	0.734215	0.734441	-1.61474	-0.317219	-1.87386	-0.587617	-2.19114	-1.48252	-1.06425	-0.937908
Q9NQG5;E9PIQ9;A2A2M0;E9PQF3;A0A087X2D2;A0A087WUK3	RPRD1B	21	0.612288	0.999198	0.978136	0.705529	0.147898	0.491544	0.114711	0.392073	1.36622	1.01952	0.893896	0.577832	1.93266	0.593003	1.43276	0.861879	1.00106	0.970418	0.871165	0.766323	1.48174	0.65961	1.03864	1.20187
Q8WUK0;Q8WUK0-2;E9PQM0;Q8WUK0-3	PTPMT1	11	0.612288	0.999198	0.998362	0.977257	0.395201	0.961244	0.126511	0.730437	1.36622	0.829531	0.676116	0.0383968	0.771425	0.0351744	1.35414	0.293989	-1.01636	-1.37622	-0.674834	0.0721777	-0.551352	0.0852041	0.840396	0.607299
P09104;P09104-2;F5H0C8;F5H1C3;U3KQP4;E5RI09;E5RG95;K7EPM1;K7EKN2;E5RGZ4;U3KQQ1	ENO2	27	0.612288	0.999198	0.679676	0.470407	0.0871853	0.285371	0.0536592	0.243663	1.36602	0.980103	1.56556	1.34613	2.71214	1.16473	2.44122	1.32238	-2.7684	-1.47066	-1.54416	-2.61186	-3.48034	-4.62797	-2.53168	-1.67123
Q08623;Q08623-4;E7EVH9;Q08623-3;Q08623-2	HDHD1	13	0.612288	0.999198	0.990696	0.593661	0.162756	0.265167	0.0704044	0.787464	1.36407	0.437054	0.848804	0.909237	1.76911	1.26937	1.96633	0.226231	1.00832	0.43891	0.926019	1.19836	1.3455	1.28463	1.43032	0.350175
P47756-2;B1AK87;B1AK88;P47756;B1AK85	CAPZB	24	0.612288	0.999198	0.998362	0.588771	0.178237	0.256486	0.0748835	0.364223	1.36278	0.6105	0.590526	0.94105	1.63229	1.30452	1.90388	0.933883	0.991791	0.597153	0.65188	1.1744	1.19188	1.30275	1.35702	1.14008
Q9Y228;Q9Y228-2;Q9Y228-3;B1AJU2;H0YF09	TRAF3IP3	30	0.612288	0.999198	0.920902	0.664164	0.654274	0.440688	0.0924883	0.155475	1.36208	0.159413	0.978436	0.689262	0.345256	0.696392	1.64563	1.7568	-1.07096	-0.30607	-0.924	0.899597	0.310889	0.778263	1.89553	2.12879
Q13724;Q13724-2;C9J8D4;C9JDQ1;B8ZZE2	MOGS	39	0.612288	0.999198	0.734283	0.812835	0.142479	0.597285	0.833083	0.983332	1.36175	0.135446	1.40808	0.321073	2.02545	0.423735	0.113705	0.0189822	-2.04595	-0.501836	-1.6457	-0.60339	-2.61827	-0.726833	-0.254465	-0.0338942
Q9NQ86-4;Q9NQ86;E9PBG3;D6RAU9	TRIM36	15	0.612288	0.999198	0.998362	0.846103	0.406948	0.570344	0.382277	0.907869	1.36072	0.264905	0.0444192	0.265071	0.739063	0.459682	0.593393	0.0963577	1.07879	0.313276	-0.0750856	-0.501399	0.516905	0.506179	-0.396212	-0.167865
Q7Z628-2;Q7Z628;Q5SQI6	NET1	8	0.612288	0.999198	0.998362	0.40937	0.231266	0.130693	0.0908164	0.0608192	1.35971	0.429147	0.534389	1.4918	1.30301	2.10114	1.66382	2.50311	0.991586	-0.849941	-1.17082	-5.00563	0.947302	-5.68562	-4.08733	-5.88113
A0A0G2JMB6;A0A0G2JNK3;Q8WX94;Q8WX94-3;A0A0G2JNK1;A0A0G2JPH3;Q8WX94-2;K7ERG0;A0A0G2JM25;A0A0G2JNS7;A0A0G2JM63;A0A0G2JNI8	NLRP7	11	0.612288	0.999198	0.854074	0.492795	0.849151	0.146276	0.269308	0.946452	1.35901	0.706688	1.12434	1.28726	0.137235	1.99327	0.816149	0.0585473	0.995231	0.773779	1.05734	1.67142	0.168994	2.63242	0.563493	-0.0999562
Q9Y320-2;Q9Y320;E9PSF0;E9PRL5;H3BSU7;E9PLR1;G3V155	TMX2	10	0.612288	0.999198	0.628335	0.525536	0.147505	0.360064	0.231098	0.299824	1.35526	0.26764	1.78634	1.1742	1.94704	0.904426	0.91479	1.12294	-3.25777	-1.317	-3.04091	-2.26949	-4.20095	-2.24858	-2.4532	-1.82844
Q8N2F6-3;Q8N2F6;Q8N2F6-4;Q8N2F6-2;A0A0J9YWR7;A0A0J9YXE4;Q8N2F6-6;Q8N2F6-5;H7C2M7;H7BXQ8;C9J5N7;A0A0J9YXV5;A0A0J9YY38	ARMC10	12	0.612288	0.999198	0.767727	0.864583	0.147943	0.671682	0.779147	0.720177	1.35407	0.31812	1.2938	0.229557	1.92788	0.328654	0.154526	0.304421	-1.6829	-0.861821	-2.04024	-0.361283	-2.0331	-0.76703	-0.146191	-0.669244
O75607	NPM3	11	0.612288	0.999198	0.998362	0.807019	0.669495	0.977797	0.982401	0.473463	1.35373	0.599155	0.728304	0.336621	0.326832	0.0187508	0.0117468	0.689017	1.00754	1.67515	0.881654	0.900746	-0.268217	0.0480126	0.0108799	-1.08155
O43164-2;O43164;Q8NG27-2	PJA2	15	0.612288	0.999198	0.998362	0.828688	0.463126	0.607087	0.415573	0.518392	1.3535	0.258912	0.275239	0.299389	0.629089	0.40888	0.541274	0.596272	0.988203	0.309516	0.437753	0.44649	0.650421	0.437782	0.414478	0.894044
Q9NTW7-4;Q9NPA5;Q9NPA5-2	ZFP64	17	0.612288	0.999198	0.998362	0.791611	0.15503	0.896646	0.556613	0.912102	1.35331	0.0318699	0.528428	0.369569	1.85338	0.093087	0.362785	0.0920998	-1.10316	-0.0873354	-0.563392	0.647696	-1.49287	0.198407	-0.700788	0.193489
P46063;F8WA66;F8WD97;F5H2L2;F5H4P4;F5H3W0;F5GYB7	RECQL	50	0.612288	0.999198	0.998362	0.529315	0.329069	0.235458	0.124428	0.290068	1.35108	0.586128	0.38048	1.16704	0.938645	1.44169	1.36603	1.16128	-0.998449	-0.585264	-0.452268	-1.65761	-0.718381	-2.13021	-1.39019	-1.47695
Q53GQ0;A0A1B0GV93;A0A1B0GVY6;E9PI21;Q53GQ0-2;A0A1B0GW85;A0A1B0GU83	HSD17B12	18	0.612288	0.999198	0.65476	0.749882	0.237378	0.275809	0.996849	0.545848	1.35105	0.111568	1.67284	0.449825	1.27018	1.22319	0.001953	0.54908	-2.50866	-0.434894	-1.89585	-0.60543	-2.05176	-1.67338	-0.00523831	-0.845118
P27824;P27824-2;P27824-3;H0Y9Q7;D6RGY2;D6RDP7;D6RB85;D6RFL1;D6RAU8;H0Y9H1;D6RAQ8;D6RHJ3;D6RD16	CANX	49	0.612288	0.999198	0.664041	0.837151	0.262462	0.706392	0.734408	0.703837	1.35083	0.249863	1.64866	0.276629	1.15329	0.286369	0.190641	0.322254	-3.38647	-1.60415	-3.19781	-1.02498	-3.16628	-1.12061	-0.714824	0.633252
P53367-2	ARFIP1	22	0.612288	0.999198	0.920902	0.603889	0.570492	0.339043	0.0819151	0.664041	1.35076	1.31697	0.984796	0.875482	0.454487	0.964086	1.78882	0.377523	1.00477	2.05077	0.930224	1.36344	0.668601	1.10693	1.23486	0.613826
Q9H425;Q9H425-3;Q9H425-2;E5RFY9;E5RI90	C1orf198	6	0.612288	0.999198	0.633439	0.800818	0.40711	0.530642	0.313598	0.15303	1.35008	1.04913	1.75769	0.349486	0.738545	0.520691	0.719597	1.77214	0.981476	2.99969	2.76279	-2.09018	0.66725	1.62073	-1.59473	-4.38578
Q9Y3A6;M0R072;B1AKT3;Q9Y3A6-2	TMED5	5	0.612288	0.999198	0.615047	0.964471	0.0581719	0.867965	0.974754	0.403103	1.34669	0.249414	1.93805	0.0604344	3.27643	0.117664	0.0177929	0.839836	-2.00184	-1.06023	-2.8341	-0.21603	-3.59667	-0.414622	0.0362143	1.48715
P13473-2;P13473;P13473-3;H0YCG2	LAMP2	8	0.612288	0.999198	0.737348	0.836572	0.182728	0.259653	0.469047	0.752877	1.34561	0.0747789	1.40197	0.278527	1.60441	1.29513	0.465604	0.268806	-1.71627	-0.167473	-1.32819	-0.434529	-1.76058	-2.83941	-0.47524	-0.392878
P16035;B4DFW2;K7EIX4;K7EL90	TIMP2	10	0.612288	0.999198	0.998362	0.907582	0.25146	0.976821	0.284446	0.473199	1.34425	0.000979878	0.823162	0.157761	1.19797	0.0212552	0.783348	0.68984	0.984672	-0.00132731	0.862399	0.245988	-0.85399	0.0306836	-0.790511	-1.063
P15529-6;P15529-3;P15529-7;P15529-4;P15529-5;P15529-2;P15529-16;R4GN18	CD46	12	0.612288	0.999198	0.899339	0.105816	0.122463	0.236146	0.072997	0.0320661	1.34406	0.372275	1.02969	2.56263	2.2366	1.42952	1.9281	2.97416	-2.61024	-1.25048	-1.25344	-4.06749	-4.26185	-6.36853	-3.94738	-4.68522
O15269;A0A2R8Y4S0;A0A2R8Y6A2;O15269-2	SPTLC1	16	0.612288	0.999198	0.679676	0.319704	0.169037	0.189319	0.13728	0.111161	1.34373	0.240934	1.55614	1.76367	1.71687	1.70128	1.28319	2.06561	-2.107	-0.645911	-1.77093	-2.34512	-2.91274	-2.69927	-2.436	-2.70839
P17010;P17010-3;E9PEP7;P17010-2;P08048-2;P08048-3;P08048;Q9Y462;Q9Y462-2;Q9Y462-3	ZFX;ZFY	12	0.612288	0.999198	0.998362	0.85516	0.315819	0.412467	0.493201	0.672348	1.34363	0.341044	0.469387	0.245297	0.973627	0.756411	0.435578	0.36497	-0.977423	0.929258	0.492665	0.954395	0.676786	1.55526	1.45717	1.56646
Q9H3M7;Q9H3M7-2	TXNIP	16	0.612288	0.999198	0.998362	0.941089	0.18609	0.847839	0.347865	0.970353	1.34246	0.920929	0.272145	0.0987088	1.57894	0.136436	0.651638	0.0331709	0.992168	1.24475	0.356786	-0.252415	1.23518	-0.286118	0.717252	-0.071019
Q9H3C7;Q9H3C7-3;Q9H3C7-2;A0A087X1D7;A0A087X1N0	GGNBP2	14	0.612288	0.999198	0.998362	0.523808	0.39712	0.185878	0.0617218	0.137401	1.33984	0.00308617	0.0876232	1.18122	0.766771	1.73607	2.22448	1.88236	-0.981302	-0.00451867	-0.128976	-1.97401	-0.585319	-1.92887	-1.8141	-2.38
Q9Y679-2;Q9Y679;Q9Y679-3	AUP1	16	0.612288	0.999198	0.636634	0.551947	0.158348	0.303487	0.241318	0.275503	1.3396	0.314411	1.7186	1.09864	1.80346	1.10527	0.887114	1.2132	-3.40752	-1.58422	-3.23097	-2.50349	-3.97464	-2.85742	-2.41787	-2.02746
Q6PCB8-2;Q6PCB8;D6RDX7	EMB	8	0.612288	0.999198	0.743436	0.588901	0.173531	0.375766	0.200196	0.341784	1.33934	0.475604	1.38322	0.922084	1.66551	0.857227	1.01379	1.00193	-2.10777	-1.49373	-2.12369	-2.3696	-2.34987	-2.78038	-2.08258	-2.16361
Q99640-3;Q99640;B4DZM6;Q99640-4;A6NHV6;Q99640-2;I3L3P0;I3L136;I3L4K3;I3L1H7	PKMYT1	6	0.612288	0.999198	0.730226	0.0918186	0.143706	0.0278741	0.118179	0.00717286	1.33911	0.458282	1.42608	2.67681	1.9962	3.32892	1.40764	4.31354	-2.79502	-1.94583	-2.79674	-12.2837	-4.37991	-14.9845	-12.389	-14.1273
Q96GD3-2;Q96GD3;Q96GD3-5;Q96GD3-4;Q96GD3-3;Q96GD3-6	SCMH1	6	0.612288	0.999198	0.998362	0.417851	0.399558	0.275501	0.223962	0.549605	1.33692	0.496753	0.603156	1.46143	0.761151	1.22633	0.935752	0.542067	0.975094	0.883286	0.63134	1.95872	0.533942	1.24027	1.22518	0.98635
Q9HCM1;J3KPI3	KIAA1551	7	0.612288	0.999198	0.998362	0.676902	0.273186	0.260185	0.287008	0.681244	1.3366	0.0202285	0.158259	0.644899	1.11858	1.2882	0.776355	0.351324	1.22259	-0.0451412	0.428803	2.33955	-0.774541	2.52391	0.536025	0.642342
P62834;A0A075B6Q0	RAP1A	14	0.612288	0.999198	0.742038	0.33231	0.100991	0.23836	0.0659649	0.0685834	1.33628	0.464328	1.38957	1.70873	2.45584	1.414	2.10452	2.40609	-3.84831	-1.66539	-2.18162	-3.80455	-5.00344	-5.31568	-3.60779	-3.77385
Q86TJ2-3;Q86TJ2-2;Q86TJ2;D6RC20;D6RJ05	TADA2B	8	0.612288	0.999198	0.998362	0.717161	0.306167	0.279927	0.162673	0.724677	1.33443	0.34877	0.117259	0.523285	1.00614	1.20036	1.16187	0.300366	0.99571	0.397477	0.194066	0.936401	0.755322	1.19183	1.23235	0.460791
E7EV93;E9PGW9;Q15154-3	PCM1	32	0.612288	0.999198	0.917144	0.657498	0.288844	0.614306	0.310347	0.0655942	1.33342	1.34642	1.00193	0.71378	1.05643	0.400902	0.726137	2.43887	2.69034	2.62957	1.33496	1.81889	2.26608	0.715665	2.36249	7.2126
E9PR30;P62861;E9PM49;E9PMS9;J3KN89;P35544	FAU	7	0.612288	0.999198	0.998362	0.685969	0.525263	0.469067	0.0664866	0.904513	1.33162	1.10902	0.333088	0.615335	0.524055	0.637193	2.09134	0.0998618	-1.02882	-1.17251	-0.447211	-0.833774	-0.432023	-0.647271	-1.84288	-0.163397
Q9Y2R4;A0A087X1P7;A0A087WTD6;A0A087X069;A0A087X121	DDX52	34	0.612288	0.999198	0.79017	0.660706	0.21212	0.362375	0.175794	0.567268	1.3308	0.182939	1.25408	0.705125	1.41938	0.899276	1.10563	0.516131	1.53232	0.343274	1.27903	0.974464	1.41974	1.06206	0.812561	0.700686
Q9H0S4;Q9H0S4-2;F5H1N9	DDX47	23	0.612288	0.999198	0.998362	0.873413	0.321863	0.890901	0.515244	0.903822	1.33066	0.11462	0.555439	0.212188	0.959721	0.0980679	0.409601	0.100879	0.971704	0.134212	0.567179	0.356507	0.690753	0.123784	-0.254409	-0.209262
Q13310;B1ANR0;H0YCC8;H0YEQ8;B1ANR1;H0YER0	PABPC4	40	0.612288	0.999198	0.833153	0.498849	0.829211	0.244343	0.45818	0.162795	1.3303	0.969212	1.16171	1.25286	0.155907	1.37751	0.481082	1.71269	1.68895	2.10646	2.25425	2.7582	0.143421	2.13836	-0.617109	2.0693
Q14657	LAGE3	11	0.612288	0.999198	0.998362	0.908857	0.81118	0.289678	0.815508	0.485812	1.32919	0.126912	0.123459	0.155597	0.1751	1.15003	0.127462	0.664087	0.99019	0.224544	-0.249584	0.469212	0.151478	1.50488	0.101559	1.2532
P49356	FNTB	11	0.612288	0.999198	0.998362	0.847273	0.975896	0.777835	0.340268	0.656599	1.32772	0.773144	0.756817	0.263746	0.0237021	0.203122	0.665782	0.386867	1.0667	1.20937	0.860634	0.643668	-0.0305433	-0.444162	0.463878	-0.670842
Q86WX3;F8WFE7	RPS19BP1	7	0.612288	0.999198	0.998362	0.739022	0.563518	0.393917	0.576469	0.7434	1.32747	0.0781496	0.249569	0.479697	0.464966	0.806452	0.341341	0.278965	1.18281	0.149664	0.314928	0.703689	0.400981	1.0568	0.293078	0.443009
Q96C01;E7EQY1;C9JF51;C9J2Y4	FAM136A	13	0.612288	0.999198	0.998362	0.809297	0.239602	0.476992	0.418865	0.986903	1.32695	0.723593	0.313706	0.33268	1.25908	0.61904	0.536754	0.0140187	-0.993659	-0.700295	-0.370444	-0.659552	-0.87759	-0.708819	-0.328731	0.0255493
Q2TAA2;H7C5G1;Q2TAA2-2;C9JE02;C9JDY4;C9J5J2;F8WF34	IAH1	10	0.612288	0.999198	0.998362	0.551675	0.175169	0.179966	0.0791344	0.385684	1.32694	0.751671	0.458273	1.10216	1.6511	1.76374	1.82836	0.878118	0.968946	0.727105	0.660014	1.47442	1.23001	1.8859	1.69853	1.11418
Q8N2K0;Q8N2K0-2;Q8N2K0-3;I3L294;Q5T712;I3L1V0;I3L380;I3L440	ABHD12	18	0.612288	0.999198	0.763943	0.828813	0.19948	0.517349	0.717601	0.498126	1.32659	0.171173	1.30011	0.295011	1.49584	0.544279	0.205281	0.633111	-2.16401	-0.623864	-1.67778	-0.584777	-2.32231	-1.07907	-0.433344	-1.18975
Q15904;A0A0C4DGX8;A6QRJ1;A6NLC6;H7C2Y8;H7C0T7;F2Z3L8	ATP6AP1	11	0.612288	0.999198	0.736271	0.894518	0.13548	0.353296	0.745394	0.881796	1.32619	0.121093	1.40582	0.178556	2.07811	0.923688	0.182457	0.125076	-1.93094	-0.400142	-1.3966	-0.442613	-2.60009	-1.72256	-0.213159	-0.225035
A0A1X7SBY3;H0Y860;A0A1W2PRA1;Q9P246;Q9P246-2;H7C5A5;Q9P246-3;H7C5K2;R4GN82;R4GMP0;H7C5C6;R4GNC5	STIM2	17	0.612288	0.999198	0.79017	0.287125	0.0957502	0.151951	0.0768802	0.0782758	1.32616	0.0741787	1.25602	1.862	2.53749	1.94053	1.87701	2.3139	-1.19015	-0.222597	-1.28453	-2.62521	-2.58003	-2.38061	-1.89097	-3.05148
O43678;O43678-2	NDUFA2	7	0.612288	0.999198	0.998362	0.805098	0.564966	0.541526	0.976208	0.818735	1.32598	0.853327	0.124182	0.341373	0.462037	0.502329	0.0164156	0.194449	-0.962138	-0.966921	-0.177894	-0.670407	-0.384889	-0.650666	0.0224361	-0.360576
Q8TCC3;Q8TCC3-2;Q8TCC3-3;B8ZZV5	MRPL30	7	0.612288	0.999198	0.949543	0.805791	0.212888	0.587668	0.460007	0.889826	1.32579	0.796662	0.933959	0.339644	1.41072	0.435874	0.478229	0.116039	-1.04045	-1.13777	-0.944562	-0.532109	-1.22881	-0.487975	0.324198	0.213783
A0A0A6YYL2;P0DMN0;P0DMM9;P0DMM9-3;P0DMM9-2;H3BNY7;H3BPL6;H3BRT0	SULT1A4;SULT1A3	16	0.612288	0.999198	0.998362	0.553212	0.120074	0.373075	0.051697	0.104013	1.32531	0.91204	0.38168	1.0813	2.29213	0.866509	2.48858	2.11551	1.09585	0.869796	0.542643	1.3796	1.99171	0.867704	2.14735	2.64879
Q15428;K7EMT0	SF3A2	22	0.612288	0.999198	0.899339	0.378343	0.289665	0.22811	0.0948147	0.15777	1.32479	0.621351	1.0305	1.5797	1.05463	1.47555	1.6146	1.74281	-1.72614	-1.66428	-1.58136	-2.89863	-3.06431	-3.22002	-3.27022	-2.58849
Q5T280;R4GNG4	C9orf114	18	0.612288	0.999198	0.998362	0.636097	0.327789	0.813664	0.148248	0.532991	1.32416	0.165319	0.0118408	0.768864	0.941901	0.16999	1.22492	0.568353	0.979435	-0.275102	0.0205649	-1.44606	0.650171	-0.216451	-0.748396	-0.805245
A0A0G2JJD3;O95870;O95870-2;A0A0G2JI89;F2Z3G6;F2Z3H2	ABHD16A	22	0.612288	0.999198	0.707065	0.848391	0.240531	0.947673	0.692838	0.787098	1.32373	0.248008	1.49308	0.262409	1.25528	0.0493466	0.226878	0.226742	-1.70359	-0.919508	-2.3838	-0.620388	-1.60493	-0.155048	0.34487	0.414284
Q8N884;Q8N884-2	MB21D1	27	0.612288	0.999198	0.998362	0.360073	0.340252	0.150076	0.0831842	0.172988	1.32341	0.295925	0.671222	1.64439	0.910252	1.96395	1.76362	1.65975	1.08704	0.403546	0.664691	-2.22051	1.07917	-2.24779	-1.23144	-2.11783
O96005;O96005-4;O96005-3;K7EQQ1;K7EJ16;K7ERL5	CLPTM1	18	0.612288	0.999198	0.659008	0.702644	0.143589	0.378021	0.320054	0.511955	1.32312	0.192239	1.66753	0.586494	2.01665	0.847599	0.706876	0.607446	-2.8502	-1.02534	-2.85191	-1.40288	-3.86464	-1.95091	-1.5562	-0.987532
P55055;M0R0K3;M0R2F9;P55055-2;M0R1V8;M0QYE6;E9PID2;B5MBY7;B4DXU5;E9PLL4;Q13133-2;Q13133-3;Q13133;M0QZF5;E9PPA1;M0R229	NR1H2	10	0.612288	0.999198	0.995303	0.626737	0.147943	0.136637	0.134928	0.110367	1.32035	0.503243	0.832128	0.802365	1.92927	2.05377	1.298	2.07099	-1.05112	-0.496821	-0.865616	-1.30865	-1.4927	-2.47817	-1.11553	-2.72426
P16070-4;P16070-3;P16070-7;P16070-5;P16070;P16070-11;P16070-10;P16070-16;P16070-8;P16070-17;P16070-6;H0YD13;P16070-18;P16070-12;P16070-14;P16070-13;H0Y2P0;H0YE40;P16070-9;J3KN83;H0YDW7;H0YCV9;H0Y5E4;P16070-15;E9PKC6;H0YDX6;Q86UZ1;H0YCL4;H0YD17;P16070-19;A0A1W2PR55;H0YDV8;H0YEU1	CD44	14	0.612288	0.999198	0.998362	0.989231	0.19498	0.462705	0.0685672	0.573885	1.31993	0.69505	0.525199	0.0135735	1.52479	0.65222	2.01297	0.506749	-1.10024	-0.828459	-0.544331	0.0290388	-1.40096	-1.12688	-1.48246	-0.734229
Q5JTV8-3;J3KN66;Q5JTV8-2	TOR1AIP1	26	0.612288	0.999198	0.916483	0.933443	0.144582	0.833638	0.897089	0.420094	1.31891	0.181902	1.00428	0.109427	1.98034	0.150083	0.0681558	0.797606	-0.985928	-0.427484	-1.05355	-0.210351	-1.63215	-0.342514	-0.0997952	-1.01916
X5CMH5;A0A087WYD6;Q03519;A0A0G2JLV0;E7ENX8;Q03519-2;A0A140T9S0	TAP2	29	0.612288	0.999198	0.791928	0.972885	0.184089	0.967086	0.981747	0.889299	1.31782	0.255218	1.24167	0.0462926	1.59545	0.0302429	0.012188	0.117308	-2.26879	-1.42631	-3.02822	-0.194297	-2.47267	0.111788	-0.0405234	0.361549
Q8IVF7-2;Q8IVF7-3;Q8IVF7;F8W1F5	FMNL3	6	0.612288	0.999198	0.998362	0.558074	0.114175	0.196706	0.0908164	0.0401702	1.31713	0.57579	0.0901175	1.05047	2.34682	1.64392	1.66929	2.81705	1.42949	1.01814	0.305464	2.24279	2.38395	2.56297	3.64695	3.94127
P20700;E9PBF6;A0A0D9SFE5;A0A0D9SFY5	LMNB1	62	0.612288	0.999198	0.885814	0.49596	0.1329	0.236146	0.137126	0.343333	1.31581	0.636344	1.07152	1.27701	2.1135	1.43488	1.28414	0.997171	-1.09071	-0.807158	-1.02409	-1.72005	-1.66892	-2.00967	-0.832413	-1.21694
Q7L014	DDX46	76	0.612288	0.999198	0.918367	0.553212	0.390422	0.373075	0.13499	0.759352	1.31508	0.817764	0.997121	1.08237	0.781654	0.868443	1.29655	0.257976	0.95345	0.982998	1.05705	1.35851	0.633569	0.894652	0.949177	-0.385009
P78337;D6R955;D6R9U1;H0YJC8;D6RFI4;Q99697-3;Q99697;Q99697-2	PITX1	7	0.612288	0.999198	0.998362	0.0973101	0.221722	0.0426627	0.0386386	0.0200232	1.31471	0.539412	0.618944	2.63472	1.34623	3.02398	2.94872	3.34622	-1.08102	-0.543623	-0.619857	-5.66472	-0.9454	-4.97456	-5.46826	-5.1764
Q9Y6H1;Q5T1J5	CHCHD2;CHCHD2P9	5	0.612288	0.999198	0.762156	0.289485	0.155267	0.189319	0.047393	0.102434	1.31446	0.742869	1.31724	1.84763	1.83762	1.69716	2.60673	2.1251	-0.984809	-0.963065	-1.23087	-2.83457	-1.39558	-2.55521	-3.4721	-2.96324
D6RAN8;Q9P0M9;H7C5U8	MRPL27	7	0.612288	0.999198	0.998362	0.853486	0.198084	0.886951	0.655459	0.737186	1.31364	0.945906	0.717708	0.254825	1.50845	0.101756	0.260731	0.28666	-0.966775	-1.12884	-0.728767	-0.385518	-1.07215	0.200882	0.180778	0.43646
Q7Z4G1;Q7Z4G1-2;H7C607	COMMD6	7	0.612288	0.999198	0.998362	0.692152	0.422124	0.76581	0.457657	0.790378	1.31361	0.734035	0.76094	0.605213	0.705754	0.217766	0.482224	0.223811	0.96785	0.801627	0.740422	0.78566	0.579085	0.292473	0.300226	-0.336939
Q9BPZ3;D6R9Y1;D6RA77	PAIP2	5	0.612288	0.999198	0.665522	0.569704	0.19948	0.435982	0.0824158	0.417661	1.31256	0.966061	1.63372	0.996332	1.49842	0.704739	1.77346	0.806528	0.952122	1.30035	1.6802	2.0177	1.06428	1.45269	1.38652	1.45229
Q9NP72;Q9NP72-2;A0A087X163;H0Y6T8;Q5W0J0;Q9NP72-3	RAB18	14	0.612288	0.999198	0.998362	0.705529	0.228485	0.223654	0.224192	0.290605	1.31251	0.267689	0.606632	0.572842	1.31184	1.4982	0.935023	1.15704	-1.38891	-0.366582	-0.643565	-0.890537	-1.54932	-1.81392	-0.901191	-1.55598
W4VSR2;M0R189;Q8N594;M0R044;M0R0F2;Q8N594-2;M0QXC4;M0QXK5	MPND	7	0.612288	0.999198	0.998362	0.702991	0.704295	0.423102	0.192466	0.218936	1.31233	1.36194	0.241211	0.585511	0.287712	0.732377	1.0416	1.43655	1.23106	1.41448	0.511461	-0.777004	-0.259442	-0.838548	-0.724115	-1.71902
Q92551;Q92551-2;C9JNA8	IP6K1	10	0.612288	0.999198	0.998362	0.7882	0.171346	0.492064	0.0915668	0.489808	1.31226	0.0853262	0.0699273	0.382816	1.69353	0.591215	1.65556	0.655599	0.955585	0.164146	-0.1524	1.75884	1.25083	1.424	1.09722	1.12567
Q5TEJ8;Q5TEJ8-3;Q5TEJ8-5;H7C124;Q5TEJ8-6;X6RK39;Q5TEJ8-2;Q5TEK2;Q5TEJ8-4	THEMIS2	7	0.612288	0.999198	0.615047	0.989231	0.267755	0.127914	0.108703	0.268177	1.31074	0.309944	2.06353	0.0136884	1.13491	2.13743	1.48722	1.24309	-1.31913	-1.41052	-2.01177	0.0278888	-1.49165	2.64163	3.22804	1.63193
Q86UT6-2;Q86UT6;C9JLK8;C9JQE9;C9J0R6	NLRX1	6	0.612288	0.999198	0.998362	0.929837	0.261414	0.341716	0.0942473	0.530171	1.31025	0.861952	0.821154	0.116093	1.15634	0.954625	1.62526	0.573875	0.96223	6.59119	5.69297	1.81306	0.910706	-4.92866	1.55264	-4.05497
P24666;G5E9R5;P24666-4;P24666-3;F2Z2Q9	ACP1	11	0.612288	0.999198	0.998362	0.828728	0.218002	0.724411	0.271447	0.717828	1.30948	0.506207	0.434475	0.298996	1.38107	0.265498	0.812097	0.306855	0.954612	0.512296	0.459674	0.42468	0.996729	0.302593	0.49246	0.442554
P62633-8;P62633-4	CNBP	15	0.612288	0.999198	0.998362	0.879161	0.21759	0.934167	0.812104	0.898579	1.3094	0.405614	0.432924	0.202105	1.38705	0.0615184	0.130235	0.106342	0.984114	0.417909	0.556488	0.333393	0.999942	0.085084	-0.104702	0.187754
O94901-9;E9PHI4;O94901-8;O94901;O94901-5;O94901-6;H0Y742;H0Y6N5;H7C2K3;O94901-3;O94901-2;O94901-7;C9JK55;H7C019;C9JR15;C9JS54;C9JJU6;C9K051;H7C3X3;O94901-4	SUN1	24	0.612288	0.999198	0.690919	0.668119	0.171193	0.445388	0.284192	0.211437	1.30809	0.237097	1.52277	0.67961	1.70224	0.688326	0.783945	1.47264	-3.1373	-0.86431	-2.48038	-1.83425	-4.31923	-2.3824	-2.72014	-2.58765
P05023-4;P05023;P05023-3;P05023-2;M0R116;A0A2R8YEY8;A0A0A0MT26;P13637;P13637-2;P13637-3;B1AKY9;P50993;H0Y7C1;Q13733;Q5TC01;Q5TC02;E9PRA5;M0QXF2;Q5TC05	ATP1A1	53	0.612288	0.999198	0.998362	0.563248	0.360086	0.196706	0.148379	0.572764	1.30804	0.194076	0.654293	1.03282	0.856402	1.6443	1.22367	0.509566	-1.54741	-0.252283	-0.649584	-1.29986	-0.86896	-2.61487	-0.80941	-0.686816
Q96E29-3;Q96E29-2;Q96E29;E5RIK9;E5RIY4	MTERF3	14	0.612288	0.999198	0.699838	0.146349	0.147898	0.179411	0.0560315	0.104848	1.30763	0.59417	1.5041	2.361	1.93334	1.77052	2.37537	2.11019	-2.60569	-1.78315	-2.0535	-3.55443	-3.38682	-3.85764	-3.36187	-3.42701
B4DR61;P61619;P61619-3;F8W776;Q8TC24;Q9H9S3-2;Q9H9S3-3;Q9H9S3;H7C1Q9;C9JXC6;H7C069;A6NK38;F2Z2C7;A6NIF9;C9JJV4;H7C1S8	SEC61A1	17	0.612288	0.999198	0.633439	0.874976	0.198998	0.268224	0.604731	0.951452	1.30608	0.113141	1.769	0.209579	1.50385	1.25861	0.312591	0.0534306	-3.57005	-0.759276	-2.85213	-0.73978	-3.63428	-2.07027	-1.02731	-0.139439
Q8NBQ5;D6RCD0	HSD17B11	15	0.612288	0.999198	0.692553	0.707939	0.171921	0.839914	0.432761	0.493442	1.30602	0.145014	1.51907	0.557658	1.68353	0.144092	0.51716	0.643149	-1.72946	-0.519569	-1.63703	0.741042	-1.75907	0.329084	0.880662	0.965855
H3BP71;O75150-4;A0A087WTK2;H3BQ99;H3BUL6;I3L332	RNF40	68	0.612288	0.999198	0.998362	0.941983	0.956389	0.491695	0.181163	0.854036	1.30471	0.181798	0.109118	0.0954065	0.0407391	0.592022	1.08431	0.155435	1.85179	0.63472	-0.578114	-0.757802	-0.158734	0.783054	0.672792	-0.27748
Q8WZ82	OVCA2	10	0.612288	0.999198	0.998362	0.588901	0.201162	0.263237	0.10149	0.854482	1.30365	1.12985	0.0941411	0.924721	1.4839	1.27936	1.54306	0.154262	1.25964	1.27012	0.208007	1.44526	1.14028	1.44832	1.55322	-0.505139
P05556;P05556-2;P05556-5;P05556-4;P05556-3;E7EQW5;C9JPK5;Q5T3E6;E9PLR6;E7EUI6;E7ERX5;C9JJP8;Q5T3E5;E9PQJ2;H7C4N8;C9JNE0	ITGB1	32	0.612288	0.999198	0.918367	0.438237	0.42994	0.200791	0.629913	0.923141	1.30318	0.00101421	0.995659	1.40843	0.687759	1.62241	0.286622	0.0795211	-1.17083	0.0017871	-0.991391	-1.86707	0.555134	-2.57799	0.413625	0.133463
A0A087WSV0;Q9HB09-3;Q9HB09;I6LJZ7;M0QZM6;M0R1Z8;M0R1K0;I6LK00;I6LJZ9;Q9HB09-2	BCL2L12	7	0.612288	0.999198	0.998362	0.711052	0.778782	0.526342	0.182001	0.680771	1.30213	1.56401	0.00819678	0.545692	0.207892	0.528428	1.08042	0.351864	0.961922	1.58357	-0.0134117	0.813421	0.217336	0.730901	0.645968	-0.51676
Q9BRP8-2	WIBG	13	0.612288	0.999198	0.998362	0.694307	0.4621	0.278524	0.170219	0.43924	1.3021	0.316196	0.288898	0.600468	0.632564	1.2096	1.12958	0.755847	1.27443	0.454439	0.487165	1.06486	0.472256	1.20211	0.737861	1.01271
Q9H7E9;Q9H7E9-2	C8orf33	14	0.612288	0.999198	0.998362	0.866371	0.456082	0.230453	0.717601	0.23339	1.3019	0.252086	0.255289	0.225369	0.643153	1.46366	0.205326	1.37464	0.952184	-0.560797	-0.56349	0.859861	0.487388	2.61997	0.37021	2.0355
A0A0A0MTU3;Q4ZIN3-2;Q4ZIN3;U3KPY4;U3KQQ5	TMEM259	8	0.612288	0.999198	0.628335	0.835109	0.165461	0.339065	0.367227	0.557439	1.30138	0.184611	1.79029	0.285607	1.74315	0.963804	0.61814	0.529176	-3.307	-1.01436	-2.92232	-0.669569	-3.84008	-2.08922	-1.44799	-0.845111
P54725-3;P54725;P54725-2;K7ENJ0;K7ELW1;K7EQ16;K7ELU6	RAD23A	20	0.612288	0.999198	0.998362	0.714001	0.294111	0.599906	0.246623	0.845489	1.30042	0.593552	0.443474	0.532556	1.04085	0.420139	0.872393	0.163086	0.97375	0.774164	0.467648	0.823381	0.756698	0.467912	0.711716	0.267004
Q96TC7;H0YMB1;Q96TC7-2;H0YLG5;H0YNE5;H0YLV7	RMDN3	24	0.612288	0.999198	0.841163	0.788244	0.40711	0.957263	0.382368	0.848904	1.29994	0.258286	1.14783	0.382533	0.738609	0.0402534	0.593068	0.160263	-1.03481	-0.446679	-1.13825	-0.559629	-0.687804	-0.0704399	0.357624	-0.260217
Q53EP0;Q53EP0-2;C9JKH7	FNDC3B	26	0.612288	0.999198	0.734283	0.580988	0.196711	0.457699	0.960917	0.284172	1.29975	0.101185	1.41631	0.972257	1.51789	0.663378	0.0267303	1.17637	-2.60706	-0.462717	-2.15215	-1.30929	-3.03188	-0.954488	-0.104864	-1.48928
A0A024RA52;P25787;C9JCK5;H3BT36;H7C402	PSMA2	13	0.612288	0.999198	0.998362	0.705529	0.173531	0.22718	0.0858462	0.368215	1.29972	0.231791	0.262127	0.571497	1.66553	1.48174	1.73031	0.921937	0.941469	0.263403	0.41074	1.06715	1.29036	1.56475	1.21803	1.29294
Q8TCJ2	STT3B	28	0.612288	0.999198	0.736528	0.811353	0.184089	0.688404	0.596322	0.914308	1.29963	0.231851	1.40458	0.326344	1.59533	0.307354	0.320702	0.0889554	-3.31744	-1.38642	-3.18866	-1.27782	-4.15171	-1.0555	-1.19226	-0.271223
Q9UBT6-8;Q9UBT6;Q9UBT6-3;D6RAE5;Q9UBT6-7;Q9UBT6-4;Q9UBT6-6;Q9UBT6-2;Q9UBT6-5;D6R9M8	POLK	13	0.612288	0.999198	0.721795	0.564682	0.204843	0.222765	0.337604	0.654737	1.29838	0.80088	1.43245	1.02496	1.46965	1.50452	0.670757	0.389686	-1.11262	-1.93184	-2.28512	-2.91555	-1.05691	-2.05104	-1.46293	-2.07395
Q49A26;Q49A26-3;Q49A26-4;Q49A26-2;K7EMM8;K7EPU6;K7ELL0;K7EK70	GLYR1	31	0.612288	0.999198	0.709025	0.618238	0.176086	0.270617	0.0734121	0.330442	1.29799	0.407068	1.48667	0.825446	1.64144	1.25051	1.9224	1.03663	1.15959	0.969046	1.89975	1.71941	1.63988	1.61845	1.99896	1.30893
O60671;O60671-2;D6R9A1;O60671-3	RAD1	13	0.612288	0.999198	0.998362	0.329033	0.68253	0.218032	0.0551015	0.205538	1.29722	0.768475	0.445733	1.71701	0.311076	1.53771	2.40436	1.50331	-1.00075	-0.800252	-0.469728	-2.47405	-0.28922	-2.09874	-2.01862	-3.23284
Q9P0L0;J3QKM9	VAPA	23	0.612288	0.999198	0.633439	0.61058	0.165304	0.385882	0.758482	0.700174	1.29701	0.115786	1.75384	0.852221	1.75359	0.828251	0.171149	0.326916	-2.10564	-0.412187	-1.72729	-1.11901	-2.29774	-1.22244	-0.363487	0.498783
P61289;P61289-2;P61289-3;K9J957;K7ESG5;B3KQ25;A0A087WTV2;K7ENH2;K7EPX6;K7EKR3;K7EMD0;B7Z8D3	PSME3	17	0.612288	0.999198	0.61642	0.728288	0.209015	0.531527	0.451598	0.20537	1.29615	1.0515	1.84759	0.502953	1.43556	0.519449	0.491097	1.50597	1.60242	1.30506	1.86159	0.941535	1.75386	0.986607	0.699767	1.82009
P46060;H0Y4Q3;B0QYT5;B0QYT4;B0QYT6	RANGAP1	38	0.612288	0.999198	0.998362	0.97433	0.206085	0.712515	0.790486	0.91985	1.29389	0.215348	0.0305296	0.043801	1.45785	0.27849	0.145598	0.0828176	0.938549	0.332812	0.0521753	-0.114518	1.39009	0.381503	-0.155364	0.170514
Q9GZN8;Q9GZN8-2;H7BYU9	C20orf27	5	0.612288	0.999198	0.998362	0.730973	0.469809	0.340172	0.505263	0.468938	1.29213	0.789713	0.0148248	0.494423	0.618595	0.960676	0.421809	0.69774	0.945129	1.49081	0.0634707	1.07741	0.514601	1.72847	0.78221	1.0317
P62753;A2A3R5;A2A3R7	RPS6	17	0.612288	0.999198	0.998362	0.705529	0.187832	0.474047	0.122079	0.498126	1.29177	0.886352	0.576363	0.570607	1.57121	0.626025	1.38573	0.633916	-0.980145	-0.998416	-0.585305	-1.09933	-1.14608	-0.939347	-1.36393	-1.01067
P20701;P20701-2;P20701-3;B4E021;H3BSV1;B4DQ77	ITGAL	20	0.612288	0.999198	0.633439	0.506137	0.074355	0.443926	0.744327	0.938929	1.2913	0.153895	1.7537	1.22746	2.93406	0.691657	0.183277	0.0651137	-1.77813	-0.50576	-2.19633	1.89662	-3.98212	1.09724	-0.311241	0.109781
O95696-2;O95696;J3KQ61	BRD1	39	0.612288	0.999198	0.79487	0.869451	0.222369	0.979882	0.200483	0.67675	1.29104	0.603816	1.23548	0.218542	1.34195	0.0167573	1.01198	0.359734	0.938312	1.5458	1.52615	0.5818	0.972872	0.0275733	0.641558	-0.527903
O00505;H0Y4S9	KPNA3	23	0.612288	0.999198	0.998362	0.766989	0.624734	0.312402	0.954106	0.89858	1.28971	0.0748435	0.484855	0.417057	0.382771	1.07153	0.030832	0.106202	0.943068	0.0913077	0.528449	0.619772	0.294072	1.10496	-0.0245187	-0.208704
H7C1I0;Q96K37;Q96K37-2;C9JK45	SLC35E1	6	0.612288	0.999198	0.998362	0.271469	0.427067	0.146276	0.0662182	0.14478	1.28953	0.413649	0.455639	1.92081	0.694142	1.99796	2.10195	1.81938	1.14116	0.768436	0.479119	3.37047	0.606824	2.2112	1.66101	2.31327
C9JA28;Q9UNL2;Q9UNL2-2;C9J365	SSR3	6	0.612288	0.999198	0.65476	0.747158	0.216221	0.465117	0.489071	0.664809	1.28771	0.211494	1.67439	0.463947	1.39287	0.647351	0.440799	0.376254	-4.28574	-1.52471	-3.58979	-1.39433	-4.93587	-1.93343	-1.79578	-0.755454
O95857	TSPAN13	3	0.612288	0.999198	0.734283	0.486118	0.122463	0.271946	0.0604465	0.327631	1.2863	0.0745883	1.4089	1.31036	2.2094	1.24396	2.27476	1.0473	-0.974291	0.121615	-1.41362	-1.70279	1.81774	-1.63923	2.32438	1.61177
P00403	MT-CO2	8	0.612288	0.999198	0.762156	0.812095	0.314919	0.756677	0.816763	0.619173	1.28576	0.192703	1.3361	0.322847	0.976079	0.227787	0.126119	0.438524	-2.12476	-0.590082	-1.92222	-0.649381	-1.96093	-1.17358	-0.135291	-0.829115
P50914;E7EPB3	RPL14	10	0.612288	0.999198	0.998362	0.719135	0.232158	0.476174	0.15312	0.416583	1.28532	0.997408	0.768399	0.519741	1.29771	0.621228	1.20327	0.812149	-1.20765	-1.90553	-0.863864	-1.09645	-1.75967	-1.07242	-2.3456	-1.40346
Q95604;A0A140T9Z4;A0A140TA03;A0A0G2JKJ1	HLA-C	24	0.612288	0.999198	0.998362	0.569704	0.937263	0.265167	0.42782	0.940016	1.28488	0.170359	0.346442	0.993485	0.057707	1.26913	0.52414	0.0638956	-1.03385	-0.253084	-0.393971	-1.40251	0.0680701	-1.85196	-0.408435	0.10864
Q5SVZ6;Q5SVZ7	ZMYM1	4	0.612288	0.999198	0.890188	0.849931	0.114008	0.334023	0.79863	0.734316	1.28212	0.335902	1.05129	0.259614	2.35042	0.984607	0.139676	0.289935	0.967119	-0.440347	1.40418	0.568575	2.39023	1.50754	0.563289	0.910599
Q08AG7	MZT1	6	0.612288	0.999198	0.990696	0.82607	0.431636	0.724957	0.818478	0.354135	1.28067	0.241044	0.847385	0.303451	0.684826	0.264782	0.124866	0.966779	1.02491	0.263517	0.812464	-0.432271	0.616821	0.302526	-0.10125	-1.81028
P23634-6;P23634;P23634-4;P23634-2;P23634-7;P23634-8;P23634-5;P23634-3;H0YDG5;H7BZS8;H7BY13;A0A2R8Y535	ATP2B4	37	0.612288	0.999198	0.998362	0.976943	0.100305	0.890289	0.0307734	0.0212339	1.28062	0.0217987	0.683038	0.0387031	2.48225	0.099065	3.55152	3.29713	-0.968336	-0.0366886	-0.6774	-0.0776902	3.87061	-0.200002	5.19541	5.81867
Q3LIE7;Q15392-2;Q15392;H7C4B7	Nbla03646;DHCR24	12	0.612288	0.999198	0.633439	0.0604374	0.146751	0.0360404	0.0741478	0.0120323	1.28005	0.279524	1.74301	3.07357	1.95105	3.13048	1.9138	3.81742	-2.91855	-0.974039	-2.87996	-5.63418	-4.24083	-7.80153	-6.57685	-6.64147
F8W7Q4;Q96A26;E9PH05	FAM162A	9	0.612288	0.999198	0.998362	0.70759	0.0964499	0.128961	0.673883	0.593512	1.27971	0.0972734	0.518476	0.558747	2.52708	2.12165	0.243437	0.476952	-1.33784	0.122536	-0.544575	-1.14292	-2.31224	-2.41223	-0.279594	-0.990844
Q96KC8;Q5T1X2	DNAJC1	29	0.612288	0.999198	0.664041	0.676902	0.206085	0.515824	0.619319	0.621993	1.27832	0.205458	1.64659	0.652282	1.46388	0.546501	0.297779	0.434823	-2.72471	-0.985722	-2.54525	-1.42125	-2.96296	-1.14576	-0.828863	-0.697059
O95455	TGDS	6	0.612288	0.999198	0.998362	0.825611	0.821351	0.918177	0.0970847	0.453003	1.27814	0.263189	0.229227	0.304698	0.163944	0.074983	1.58412	0.724017	0.929577	0.299078	0.276349	-0.486983	-0.165629	0.0964856	-1.03627	-0.91553
O00258-2;O00258;A0A096LNT6;H7BYE5;B7Z1T1;C9JLV3	WRB	4	0.612288	0.999198	0.615047	0.892846	0.157843	0.409256	0.560721	0.678711	1.27749	0.189602	2.20296	0.180889	1.80947	0.768542	0.358291	0.355003	-3.0907	-1.03396	-2.70863	-0.408899	-4.634	-1.20739	-1.03077	-0.630595
P53985;Q5T8R5;Q5T8R3;P53985-2;Q5T8R4	SLC16A1	7	0.612288	0.999198	0.983221	0.483327	0.0980719	0.366929	0.0664866	0.997403	1.2774	0.561546	0.880959	1.31518	2.50828	0.887871	2.07643	0.00367865	-1.73163	-0.852785	-0.905631	-2.13669	-2.20539	-2.50068	-1.96055	-0.00665203
O75391;I3L0X5	SPAG7	16	0.612288	0.999198	0.998362	0.977647	0.158348	0.351258	0.0988335	0.210549	1.27692	0.0803038	0.0405038	0.0367793	1.796	0.931612	1.56627	1.47861	1.04512	-0.123503	-0.0692132	-0.0909587	1.80027	0.970001	1.02638	1.7728
Q8N4Q1;Q8N4Q1-2	CHCHD4	6	0.612288	0.999198	0.998362	0.839151	0.199996	0.320576	0.216145	0.758622	1.2769	0.414443	0.505867	0.27459	1.49037	1.02995	0.960487	0.258474	-1.10037	-0.543872	-0.591162	-0.503564	-1.39553	-1.39064	-0.568764	-0.418956
Q9Y673;Q9Y673-2	ALG5	12	0.612288	0.999198	0.615047	0.620805	0.173531	0.465117	0.645438	0.41947	1.27668	0.0696016	1.94473	0.816148	1.66421	0.645307	0.270423	0.800671	-1.95029	-0.251236	-2.16728	-1.06211	-2.46808	-0.963659	-0.463514	-1.03314
O43292;E9PPZ9;E9PLV6;O43292-2;E9PQ31;E9PM11;E9PLG8;E9PM94	GPAA1	9	0.612288	0.999198	0.761925	0.759546	0.143706	0.478076	0.625151	0.785156	1.27578	0.0602651	1.3394	0.428229	2.00925	0.616729	0.291424	0.229828	-1.19025	-0.175368	-2.05115	-0.740208	-1.88109	-0.824576	-0.443479	-0.360574
Q9H9B4;D6RFI0;S4R2X2;D6RDG7;D6RAE9	SFXN1	18	0.612288	0.999198	0.709074	0.888467	0.166985	0.460898	0.381106	0.787078	1.27562	0.423385	1.47102	0.187227	1.73278	0.656168	0.595074	0.226907	-1.70944	-0.855082	-1.68025	-0.428852	-1.7007	-1.5731	-0.42067	-0.451706
O15083;H7C4G9	ERC2	15	0.612288	0.999198	0.998362	0.994174	0.965137	0.265147	0.347869	0.481645	1.27543	0.293192	0.257497	0.00659469	0.0328125	1.27006	0.651532	0.67163	1.10622	-0.43965	-0.390015	-0.0161049	-0.0740652	1.26478	-0.448637	0.961635
Q6NXT6;Q6NXT6-2;H0Y985;D6RBK3	TAPT1	12	0.612288	0.999198	0.763601	0.722834	0.189537	0.858385	0.770811	0.697846	1.27492	0.256358	1.3115	0.513042	1.55584	0.125806	0.16173	0.329923	-2.53675	-1.24944	-2.66648	-1.46225	-2.80524	-0.392325	-0.420113	-0.724435
O75477;B0QZ43	ERLIN1	13	0.612288	0.999198	0.390144	0.105816	0.308629	0.216368	0.13499	0.15414	1.27423	1.92937	3.40755	2.56358	0.99716	1.54632	1.29666	1.76574	-4.63927	-3.57079	-5.43266	-4.75065	-4.82773	-2.72526	-4.36815	-2.96411
P47914;F8WF43;C9IYI4	RPL29	7	0.612288	0.999198	0.998362	0.866377	0.30562	0.587984	0.550577	0.356304	1.27289	1.0591	0.174236	0.225084	1.00843	0.435331	0.369842	0.960123	-1.09134	-1.4175	0.256622	-0.468453	-0.69457	0.62967	-0.502662	-1.39138
Q9NRA2;Q9NRA2-2	SLC17A5	4	0.612288	0.999198	0.61642	0.875474	0.0833626	0.444093	0.168924	0.647573	1.27185	0.138274	1.863	0.207944	2.75587	0.690917	1.1343	0.398467	-1.34161	-0.304855	-1.8966	-0.495736	-2.99388	0.695711	0.711487	1.07507
A0A0J9YYD9;A0A087WT39;V9GYI1	LIME1	9	0.612288	0.999198	0.804413	0.982515	0.181928	0.74106	0.871778	0.331728	1.27116	0.0865224	1.21291	0.0266535	1.60852	0.24521	0.0853156	1.03306	-1.6335	-0.445114	-2.05504	0.0793202	-3.07893	0.549984	0.226403	1.25683
P19634	SLC9A1	7	0.612288	0.999198	0.998362	0.794128	0.19948	0.23836	0.802793	0.635642	1.27086	0.36794	0.822871	0.364254	1.49615	1.41384	0.136585	0.412918	-0.965552	-0.429823	-0.89985	-0.690851	-1.09899	-1.43027	0.102839	-0.737072
P43307;E9PAL7;C9J3L8;C9J5W0;C9IZQ1;P43307-2;C9JBX5	SSR1	7	0.612288	0.999198	0.690533	0.648615	0.216221	0.360064	0.654818	0.754133	1.27057	0.211829	1.53125	0.737042	1.39198	0.904816	0.261277	0.266586	-4.19684	-1.2729	-2.59624	-1.65006	-4.75083	-2.39316	-1.15356	-0.571404
Q9BS40;H7C5A4	LXN	6	0.612288	0.999198	0.998362	0.899953	0.755243	0.755166	0.449182	0.656255	1.26952	0.0956096	0.0442447	0.165792	0.230844	0.229848	0.49367	0.387824	-0.966898	-0.168695	0.114853	0.509981	-0.433291	0.355704	0.571627	0.547146
O15235	MRPS12	7	0.612288	0.999198	0.904291	0.713303	0.345267	0.509767	0.194762	0.837898	1.26922	1.11904	1.01825	0.541643	0.897378	0.558861	1.03362	0.173788	-1.13934	-1.11651	-1.03536	-0.723564	-0.889442	-0.690483	-0.825084	-0.269148
Q96CS3;D6RBG6	FAF2	26	0.612288	0.999198	0.786031	0.977686	0.234111	0.65795	0.684078	0.397931	1.26742	0.141081	1.26973	0.0353601	1.29227	0.344125	0.234176	0.851327	-1.66174	-0.36145	-1.28314	0.0601179	-1.52408	-0.491806	0.320459	1.25923
O95573;F5GWH2;F5H062;C9JC11	ACSL3	32	0.612288	0.999198	0.762156	0.639096	0.171346	0.457699	0.779095	0.500633	1.2647	0.169803	1.32685	0.759249	1.68963	0.663394	0.154659	0.627095	-1.93698	-0.60698	-1.83638	-1.17312	-2.29247	-1.2041	-0.318269	-1.0608
Q8NC56;H7C2Z0;Q8NC56-2;D6RBV0;H0Y9B7;D6R958;H0Y8H8	LEMD2	25	0.612288	0.999198	0.714856	0.82607	0.219153	0.595261	0.693093	0.829691	1.26414	0.191595	1.45383	0.303446	1.3677	0.426766	0.226447	0.182199	-2.67671	-0.670682	-1.99257	-0.673641	-2.918	-0.903998	-0.586647	-0.334053
P16260;V9GZ24	SLC25A16	6	0.612288	0.999198	0.998362	0.569704	0.193962	0.20669	0.178323	0.491616	1.26386	0.211768	0.777859	0.997789	1.53219	1.59399	1.09617	0.650222	-1.0141	-0.344328	-0.818974	-1.24338	-1.60222	-1.64896	-0.664559	-1.15076
Q6UWU4;Q6UWU4-2;Q6UWU4-3	C6orf89	7	0.612288	0.999198	0.756036	0.739135	0.184089	0.423868	0.938877	0.761222	1.26359	0.0168126	1.35378	0.479396	1.59529	0.730695	0.0405473	0.256108	-1.69083	0.0523096	-1.26523	-0.638422	-2.2993	-0.852578	0.100619	-0.417443
Q6ZVK8;Q6ZVK8-2;A0A087WW30	NUDT18	10	0.612288	0.999198	0.998362	0.360253	0.263549	0.146276	0.0678087	0.254429	1.26346	0.970862	0.626947	1.642	1.14958	1.99765	2.03317	1.28647	0.915218	0.939098	0.705722	2.15273	0.844277	2.27665	1.58119	1.53723
Q9NV96;Q9NV96-2;Q9NV96-3;E5RG19;Q3MIR4	TMEM30A	15	0.612288	0.999198	0.98439	0.989231	0.19498	0.586212	0.53887	0.498126	1.26256	0.070359	0.874559	0.0148467	1.52568	0.437961	0.383176	0.631928	-1.42126	-0.169803	-0.896066	0.0316076	-1.50433	-0.710975	-0.535446	0.811711
Q9UBM7;E9PM00;E9PJ54;E9PRL8;E9PQ71;E9PIP9;H0YE57;E9PLZ2	DHCR7	11	0.612288	0.999198	0.666665	0.755513	0.175795	0.619582	0.776623	0.948828	1.26104	0.211556	1.60456	0.435668	1.64421	0.39311	0.156973	0.056385	-2.83743	-1.18175	-2.84583	-1.21602	-3.13397	-0.788897	-0.489136	-0.118463
Q9Y2K1;Q9Y2K1-2;G3V447	ZBTB1	17	0.612288	0.999198	0.998362	0.553212	0.192636	0.199002	0.189061	0.311302	1.26059	0.127948	0.137573	1.08489	1.53762	1.63039	1.05195	1.08852	-1.31934	0.153765	-0.177405	-1.40931	-1.37885	-1.71171	-1.31348	-1.33273
P37268;E9PNM1;A0A1W2PQ47;P37268-5;P37268-2;P37268-4;P37268-3;E9PJG4;E9PS69;E9PQ90;E9PNJ2;E9PSH1	FDFT1	16	0.612288	0.999198	0.790793	0.985619	0.155267	0.421211	0.0620912	0.492665	1.26046	0.248414	1.24632	0.0193513	1.83827	0.738231	2.20176	0.646542	-0.986859	-0.564714	-1.42479	-0.0504431	-1.39264	-1.18965	-1.90243	-1.07626
Q9Y3B3;A0A0A6YYA0;Q86XR7-2;Q9Y3B3-2;G3V2Y2	TMED7;TMED7-TICAM2	12	0.612288	0.999198	0.633439	0.983931	0.146407	0.432256	0.322301	0.53363	1.25992	0.563941	1.74803	0.0237987	1.95423	0.713617	0.702648	0.566974	-2.12992	-1.30733	-1.77624	0.053188	-2.77153	-2.14327	-0.98495	-1.27847
Q9ULC5-3;Q9ULC5;Q9ULC5-4	ACSL5	24	0.612288	0.999198	0.828453	0.874976	0.175554	0.755827	0.740799	0.884038	1.25948	0.106689	1.16843	0.209746	1.6489	0.228946	0.186068	0.123477	-1.69086	-0.347388	-1.70734	-0.378004	-1.94694	-0.477694	-0.373467	-0.23302
Q7Z7K6-3;Q7Z7K6;A0A0M3HER2;Q7Z7K6-2	CENPV	8	0.612288	0.999198	0.665522	0.743007	0.406948	0.393819	0.0804297	0.303291	1.25913	0.334664	1.62588	0.471546	0.739172	0.807473	1.81017	1.11183	1.24776	0.579702	1.92542	0.85902	0.777408	1.13153	1.68485	1.53455
Q7Z2K8;Q7Z2K8-2	GPRIN1	39	0.612288	0.999198	0.998362	0.73358	0.100991	0.313188	0.0581317	0.370193	1.25796	0.323906	0.580531	0.487726	2.45815	1.06678	2.332	0.916425	-1.03578	-0.357192	-0.596248	-0.647912	-2.14791	-1.09973	-1.92659	-1.12173
Q96HR3;Q96HR3-2	MED30	6	0.612288	0.999198	0.833153	0.780326	0.15503	0.507441	0.0947197	0.694071	1.25621	0.574839	1.16202	0.399282	1.85717	0.563954	1.61697	0.334319	-0.96107	-1.21919	-1.27633	-0.968596	-1.60501	-0.874378	-1.2185	-0.522668
Q9NX58;D6RDJ1	LYAR	26	0.612288	0.999198	0.899339	0.618238	0.143706	0.257618	0.053667	0.753184	1.2559	1.37264	1.033	0.818842	2.00783	1.30099	2.43888	0.267909	-1.10892	-1.39634	-1.03499	-1.41268	-1.88572	-1.43297	-2.18771	-0.56673
P62987;M0R2S1;M0R1V7;Q49A90;F5GZ39;M0R1M6;J3QSA3	UBA52;RPS27A	11	0.612288	0.999198	0.809216	0.75622	0.264406	0.97086	0.189061	0.733657	1.25576	1.05445	1.20652	0.433228	1.14705	0.0263083	1.05198	0.290658	5.88472	7.34309	7.38744	4.80839	4.77322	0.288415	2.85511	12.8982
Q09028-2	RBBP4	20	0.612288	0.999198	0.764055	0.960562	0.281944	0.616367	0.672898	0.952258	1.25463	0.882821	1.29677	0.0675223	1.08193	0.398683	0.2443	0.0521549	1.04805	2.22243	2.31954	-0.263713	0.748797	-0.627434	-0.289339	0.149397
Q86UP2;Q86UP2-4;Q86UP2-3;Q86UP2-2;G3V4Y7;B7Z6P3;H0YJZ8;H0YJP2;G3V5P0;G3V5G2;H0YJV5	KTN1	90	0.612288	0.999198	0.714233	0.877705	0.171346	0.788548	0.662991	0.621993	1.25453	0.293422	1.45899	0.205258	1.69744	0.192293	0.253383	0.434099	-0.913066	-0.580971	-1.35719	-0.334354	-1.3598	0.267835	0.238682	0.589909
P04844-2	RPN2	32	0.612288	0.999198	0.390144	0.911182	0.143706	0.545059	0.976747	0.423449	1.25446	1.49581	2.70415	0.151502	1.9923	0.497692	0.0159611	0.791732	-1.97534	-1.78078	-2.85452	-0.234908	-4.61918	-1.44231	-0.0207004	-2.05892
P48449;P48449-3;P48449-2;A0A0G2JQD0;C9J315;A0A0G2JS81;H7C3A5	LSS	42	0.612288	0.999198	0.628335	0.868003	0.154176	0.419978	0.308144	0.969303	1.25296	0.354231	1.78451	0.219935	1.86848	0.739906	0.730772	0.0355837	-1.48861	-1.06084	-2.08981	-0.358996	-1.90391	-1.55657	-0.743522	0.0694755
P61019;P61019-2;E9PKL7;H7C125	RAB2A	18	0.612288	0.999198	0.975933	0.941983	0.27544	0.655615	0.400591	0.992045	1.25293	0.234088	0.904682	0.0966834	1.1081	0.348007	0.565956	0.00826878	-1.3074	-0.552468	-1.14048	0.181404	-1.27214	-0.544883	-0.609206	-0.0201468
P68371	TUBB4B	34	0.612288	0.999198	0.998362	0.928757	0.340064	0.594325	0.431595	0.898604	1.25229	0.345625	0.155818	0.117744	0.911683	0.427727	0.518829	0.106099	0.905691	0.429382	0.251178	0.257892	0.776193	0.572491	0.426287	0.188333
Q9BTD8;K7EP90;Q9BTD8-4;Q9BTD8-2;Q9BTD8-3;K7ER08;K7EQ03;K7EML2	RBM42	20	0.612288	0.999198	0.89289	0.981114	0.224828	0.735878	0.435145	0.966163	1.25194	0.495581	1.04746	0.0285559	1.32749	0.250638	0.513698	0.0380637	0.905119	0.50093	0.98881	-0.0533166	1.02716	0.311287	0.361391	-0.0734655
A0A0D2X7Z3;Q49AN0;Q49AN0-2;H0YHT0	CRY2	5	0.612288	0.999198	0.998362	0.683524	0.883533	0.247266	0.953199	0.683028	1.2513	0.326037	0.310584	0.62435	0.106512	1.366	0.0313732	0.348826	0.935308	0.376488	0.513031	0.951215	-0.0982492	1.41712	-0.0360762	0.491129
Q9NP73-2;A0A096LNJ4;A0A087WX43;D6RE84;A0A096LP10;A0A1B0GVW6;Q9NP73;A0A087WTT9;A0A096LNL2;A0A087WT15;Q9NP73-3	ALG13	8	0.612288	0.999198	0.885814	0.654279	0.973202	0.517634	0.127022	0.742178	1.25122	0.68574	1.07867	0.725452	0.0266004	0.543187	1.35037	0.280258	0.906035	0.89647	1.01757	0.9355	0.0300796	0.661117	-0.840287	-0.420031
B5MCF9;O00541;B3KXD6;H7C267;H7BYY8	PES1	31	0.612288	0.999198	0.633439	0.952228	0.48262	0.714226	0.995546	0.90459	1.2492	0.657993	1.74906	0.0784358	0.598469	0.275984	0.00281283	0.0994988	0.906496	1.51982	2.00588	0.359947	0.490797	0.617961	0.00383251	-0.257795
P62314;J3QLI9;J3QLR7	SNRPD1	5	0.612288	0.999198	0.998362	0.934429	0.40059	0.570344	0.856994	0.793657	1.24911	0.296535	0.400702	0.108681	0.757888	0.459551	0.0959054	0.22075	0.906671	0.383764	0.553966	-0.173728	0.559967	-0.546679	-0.0962749	-0.336528
D6RI10	SPINK2	5	0.612288	0.999198	0.998362	0.667261	0.203	0.537308	0.123322	0.364223	1.24719	0.241986	0.491139	0.680768	1.47782	0.509148	1.37465	0.933946	0.985291	0.458059	0.615523	1.08035	1.07644	0.604929	0.866548	1.77459
Q9NUU6	FAM105A	8	0.612288	0.999198	0.714856	0.805791	0.219153	0.232252	0.893657	0.386869	1.24631	0.0875728	1.451	0.33993	1.36144	1.45873	0.0705546	0.87566	-1.20889	-0.357076	-1.96717	-0.779303	-2.07548	-1.50857	-0.067435	-1.38607
Q8WTT2	NOC3L	34	0.612288	0.999198	0.746286	0.502336	0.439541	0.244343	0.0857474	0.232272	1.24627	0.61007	1.37323	1.23583	0.672352	1.37683	1.73135	1.3824	1.40888	1.17216	1.87483	2.15773	1.01764	1.41214	1.79468	1.70737
Q14978-3;S4R341	NOLC1	52	0.612288	0.999198	0.998362	0.798194	0.903391	0.412123	0.774902	0.247756	1.24588	1.24863	0.329351	0.357275	0.0897525	0.757888	0.158781	1.30875	1.30209	1.22462	0.626237	0.519962	0.0877203	0.7639	0.189324	-1.60999
Q9Y6X5;Q6UWV6	ENPP4	8	0.612288	0.999198	0.819649	0.86677	0.180006	0.731422	0.723561	0.687249	1.24574	0.531972	1.17736	0.223534	1.6205	0.257831	0.200017	0.342073	-1.40446	-1.21204	-1.45278	0.622895	-1.42884	-1.06452	-0.176961	-0.850821
Q13501;Q13501-2;E7EMC7;E9PFW8;E3W990;C9JRJ8;D6RBF1;C9J6J8	SQSTM1	20	0.612288	0.999198	0.998362	0.563248	0.942137	0.252786	0.0604465	0.122455	1.24408	0.280667	0.242053	1.03674	0.052838	1.32979	2.27546	1.9868	0.97581	0.297942	0.310477	-1.46293	0.0624666	-1.38619	-1.81929	-2.46655
Q9Y5Y5;Q9Y5Y5-2;E9PMM3;E9PP98;E9PQW0;E9PLS4;E9PMS3	PEX16	8	0.612288	0.999198	0.998362	0.404534	0.183065	0.255887	0.142208	0.339187	1.24334	0.873953	0.254771	1.50292	1.60026	1.3121	1.25295	1.01077	1.05801	0.83597	0.321292	2.00367	1.44613	1.83464	0.78035	1.23123
P17029;E9PC66;B3KRF7;C9JRM9	ZKSCAN1	15	0.612288	0.999198	0.998362	0.676902	0.122463	0.150076	0.488375	0.241674	1.2433	0.296684	0.793334	0.643416	2.20598	1.96303	0.441705	1.33054	-1.06586	0.496668	-0.800437	-1.05856	-1.85736	-2.15522	-0.630233	-1.76326
Q96KA5-2;Q96KA5	CLPTM1L	21	0.612288	0.999198	0.664041	0.942738	0.120623	0.42418	0.412308	0.715146	1.2429	0.158954	1.64905	0.0908413	2.26368	0.72958	0.546892	0.309754	-2.38163	-0.743948	-2.66813	-0.263223	-3.2886	-1.15051	-0.876836	-0.492175
Q9H082	RAB33B	6	0.612288	0.999198	0.79017	0.749882	0.143583	0.489602	0.183107	0.840212	1.2392	0.310396	1.25838	0.450492	2.0182	0.597592	1.07583	0.170485	-0.917828	-0.577472	-1.33097	-0.689381	-1.60652	-0.778728	-0.920248	-0.264968
E9PMI6;J3KN38;P54105;E9PJF4;E9PQ83	CLNS1A	8	0.612288	0.999198	0.998362	0.979464	0.934356	0.974906	0.709636	0.593512	1.23889	0.653217	0.298398	0.0317142	0.0604291	0.0234274	0.211552	0.47618	0.925727	0.640716	0.407996	-0.0555207	0.059833	-0.0321952	-0.155411	-0.639841
O60313-2;O60313-10;O60313;A0A2R8YDM2;E5KLJ9;O60313-9;O60313-11;C9JMB8;O60313-13;A0A2R8Y3X5;A0A2R8YE78;A0A2R8YFD1;A0A2R8YGE5;A0A2R8YD53;A0A2R8Y4Q3;A0A2R8Y4G4;A0A2R8YE54;H7C141;A0A2R8Y5G3;A0A2R8Y5E2;C9JY58;A8MXB6;H7C321;H7C3G2	OPA1	68	0.612288	0.999198	0.924575	0.983931	0.2694	0.758634	0.399678	0.980255	1.23843	0.293561	0.962687	0.0221506	1.1289	0.225323	0.567737	0.0232389	-0.969134	-0.364261	-0.912435	-0.0424613	-0.819828	-0.302642	0.344073	-0.0408611
P56270-2;P56270;P56270-3;A0A087WWR2;I3L2Z5;H3BQI4;P56270-4;I3L0M3;H3BQS2;I3L4Y2;I3L411;H3BPU3;H3BRC5;I3L4D3;H3BTS8	MAZ	15	0.612288	0.999198	0.998362	0.34068	0.220254	0.189841	0.173804	0.222574	1.23843	0.0915268	0.152393	1.69301	1.35401	1.68384	1.11403	1.4218	-0.997996	0.243115	-0.187779	-2.61569	-1.06346	-2.6394	-2.19378	-2.44725
Q13505-3;Q13505;A0A0C4DFQ1;Q13505-2;H0Y6Y5	MTX1	14	0.612288	0.999198	0.783984	0.705571	0.249089	0.414498	0.488213	0.561889	1.23814	0.331814	1.27285	0.566468	1.21686	0.751562	0.442033	0.523443	-1.82938	-0.89402	-1.77535	-0.772706	-1.9416	-1.88081	-0.493723	-0.850806
S4R3R2	ANKRD10	6	0.612288	0.999198	0.998362	0.798	0.285711	0.188585	0.229186	0.540732	1.23711	0.130174	0.297588	0.358115	1.07046	1.71018	0.920604	0.555878	-1.29936	-0.150672	-0.347897	-0.826622	-0.746209	-2.68304	-1.16649	0.766346
Q96RT1-6;Q96RT1-5;Q96RT1-3;Q96RT1-2;Q96RT1;Q96RT1-8;Q96RT1-7;Q96RT1-4;B4DIP2;H0YA04;A0A075B6E9;Q96NW7-2;Q96NW7;H0Y9E8;B1AKT2;Q96NW7-3	ERBB2IP	51	0.612288	0.999198	0.998362	0.798663	0.191839	0.210452	0.0684757	0.196266	1.23653	0.200544	0.10268	0.355794	1.54097	1.57567	2.01987	1.5512	-0.955918	0.235184	-0.203667	-1.03408	1.11074	-1.6302	2.09064	3.12007
P04843;B7Z4L4;F8WF32	RPN1	47	0.612288	0.999198	0.887869	0.836441	0.239576	0.896646	0.582449	0.884038	1.23642	0.295075	1.05988	0.27947	1.26121	0.0930717	0.335232	0.123016	-3.0607	-2.15184	-3.8157	-1.59087	-3.48095	-0.597139	-1.25912	-0.502994
Q92575;F8WB86;Q6PJ80;C9JLR4	UBXN4	17	0.612288	0.999198	0.628581	0.749748	0.148583	0.751569	0.432442	0.979098	1.23618	0.217555	1.78212	0.456119	1.91915	0.23423	0.517669	0.0249342	-1.95268	-0.684328	-1.96034	-0.719469	-2.10374	-0.564081	-0.714727	0.0550122
E7EVH7;G3V2E7;G3V3H3;Q07866-2;Q07866-10;G3V2P7;H0YJT3;H0YGB8;H0YJK3;H7C2Z1;G3V4L6;Q96IL0	KLC1	40	0.612288	0.999198	0.998362	0.789893	0.239513	0.189841	0.867112	0.44622	1.23607	0.32838	0.617103	0.380258	1.26245	1.68636	0.0888217	0.737527	-1.55248	-0.358304	-0.698504	-0.756171	-2.26896	-1.76693	0.0700679	-1.23569
A0A087WWH3;Q9NZM4-2;Q9NZM4	GLTSCR1	10	0.612288	0.999198	0.734283	0.705529	0.24077	0.653933	0.0619655	0.41947	1.23549	0.858632	1.41278	0.574036	1.25326	0.35024	2.21229	0.799813	0.894853	1.0933	1.32092	1.28484	0.896576	0.539824	1.84652	2.08153
Q00169;F5GWE5;I3L4H1;I3L459;I3L4C0;I3L2X8;I3NI10;I3L471;I3L4U7;I3L3W1	PITPNA	27	0.612288	0.999198	0.998362	0.75622	0.499943	0.365026	0.290864	0.480838	1.23496	0.800612	0.466893	0.43361	0.568803	0.891165	0.767178	0.675157	-1.26761	-0.998339	-0.503277	-0.587658	-0.756355	-1.33435	-0.937803	-0.97895
Q9H0U9	TSPYL1	6	0.612288	0.999198	0.920902	0.603911	0.944452	0.558292	0.286872	0.97282	1.23427	0.587647	0.986099	0.86957	0.0504175	0.479082	0.776796	0.0300968	0.894288	0.842027	0.938541	1.5675	-0.0511974	0.61534	0.502598	-0.0602028
Q8N567	ZCCHC9	12	0.612288	0.999198	0.998362	0.864505	0.278982	0.290903	0.540649	0.758622	1.23394	0.167515	0.814667	0.229851	1.09297	1.14489	0.380987	0.258683	1.26252	-0.284001	0.785682	0.396469	0.920877	1.25691	0.407725	0.38198
Q643R3	LPCAT4	12	0.612288	0.999198	0.721795	0.941983	0.854287	0.373075	0.133377	0.132261	1.23393	0.0733819	1.43226	0.0949395	0.132317	0.866461	1.30801	1.91984	-1.59897	-0.361747	-1.96517	0.262655	0.331747	1.52793	3.19074	3.05626
O95298-2;O95298;E9PM14;A0A087WUM3;E9PQ53;E9PRJ5;E9PRQ4;A0A087WY27;O95298-3	NDUFC2;KCTD14;NDUFC2-KCTD14	7	0.612288	0.999198	0.718442	0.705571	0.273186	0.465117	0.399925	0.408134	1.23391	0.360363	1.44001	0.566307	1.12055	0.647559	0.567039	0.829277	-1.93638	-0.97004	-1.77289	-1.08802	-1.69256	-1.48819	0.392067	1.02649
Q8IUZ5;H7BYK2;Q8IUZ5-3;Q8IUZ5-2;D6RCB8;D6RAR0;H7BXR0;D6RD89	PHYKPL	15	0.612288	0.999198	0.998362	0.813611	0.252831	0.227077	0.0902589	0.149967	1.2317	0.301326	0.0704698	0.320403	1.19345	1.48234	1.67795	1.78826	2.24638	1.28859	-0.506251	2.23056	1.82862	4.7763	3.25182	4.62219
A9X3U0;Q96GF1;Q96GF1-2	RNF185	5	0.612288	0.999198	0.71263	0.918211	0.158348	0.590931	0.608376	0.917717	1.22904	0.245255	1.46117	0.140003	1.78518	0.432507	0.308249	0.0860994	-2.79368	-1.22	-2.62078	-0.471158	-3.05506	-1.18825	-0.881259	0.198795
Q9Y253;Q9Y253-2;Q5JTF2	POLH	12	0.612288	0.999198	0.978136	0.412399	0.923897	0.126696	0.0356739	0.0795799	1.22803	0.776454	0.890722	1.48155	0.0725919	2.15088	3.20071	2.29707	0.893029	1.5708	1.14911	-3.7235	0.0656078	-4.41847	-3.91172	-4.2749
O95139;A0A087WZX2;O95139-2	NDUFB6	10	0.612288	0.999198	0.763943	0.836572	0.226554	0.507441	0.955071	0.666916	1.22772	0.384481	1.29795	0.278323	1.32167	0.564711	0.0299756	0.373348	-1.30791	-0.861141	-1.41927	-0.670747	-1.33936	-1.16737	-0.0240323	0.519515
Q9UGJ1-2;Q9UGJ1;H3BPU4;H3BQY4;H3BS59;H3BNL9;H3BQ12;H3BN56	TUBGCP4	16	0.612288	0.999198	0.998362	0.61058	0.257652	0.249152	0.12313	0.247946	1.22743	0.594912	0.517219	0.851396	1.17014	1.34935	1.37567	1.30755	-0.888445	-0.60071	-0.580697	-1.11628	-1.31714	-1.35019	-1.66932	-1.90024
Q9NVH1-3;Q9NVH1;Q9NVH1-2;B1AK20;Q5TH61	DNAJC11	29	0.612288	0.999198	0.920902	0.864693	0.26053	0.260047	0.632986	0.923806	1.227	0.0140855	0.985666	0.228655	1.1612	1.2889	0.283106	0.0788588	-1.21448	-0.0207906	-0.958939	-0.338204	-1.55405	-1.48947	-0.201133	-0.159705
P51149;C9J592;C9J8S3;C9IZZ0;C9J4V0;C9J4S4;C9J7D1	RAB7A	18	0.612288	0.999198	0.998362	0.92912	0.300429	0.940173	0.844895	0.940016	1.22628	0.125998	0.768073	0.117015	1.02415	0.0569527	0.104577	0.0641825	-0.974212	-0.275025	-0.756745	-0.18907	-0.774193	-0.0900926	-0.110335	0.115826
Q8NBX0	SCCPDH	20	0.612288	0.999198	0.840889	0.568353	0.173531	0.242473	0.246574	0.51061	1.22545	0.221823	1.15272	1.01537	1.66638	1.3891	0.872693	0.610402	-1.236	-0.398481	-1.16113	-1.26497	-1.37016	-1.7262	-0.544331	-0.786717
Q99523;Q99523-2;A0A0J9YVU2;A0A0J9YX61;A0A0J9YVX1	SORT1	14	0.612288	0.999198	0.998362	0.749882	0.125886	0.238638	0.0678087	0.275253	1.22506	0.298577	0.124418	0.450815	2.17489	1.41251	2.03954	1.21395	-0.884035	0.314454	-0.182204	-0.864127	1.86145	-1.47702	1.50391	1.7306
Q9H773;H3BSA6;H3BPN2	DCTPP1	17	0.612288	0.999198	0.998362	0.925021	0.488014	0.902423	0.188138	0.38968	1.22399	0.201121	0.317753	0.126126	0.58758	0.0880892	1.05469	0.867062	0.924449	0.251205	0.384123	-0.345725	0.429243	0.120488	-0.802129	1.06599
Q7RTS1	BHLHA15	8	0.612288	0.999198	0.966762	0.553212	0.712604	0.847627	0.541438	0.626019	1.22355	0.851802	0.91938	1.07998	0.277	0.136864	0.379914	0.427499	1.17034	1.07671	1.42399	1.78632	-0.285239	0.178339	0.360313	0.678318
Q9BYN8	MRPS26	22	0.612288	0.999198	0.978136	0.776468	0.131672	0.320822	0.554021	0.893586	1.22236	1.07381	0.89529	0.404277	2.12205	1.02942	0.365849	0.112717	-0.966221	-1.02664	-0.906604	-0.727009	-1.77232	-1.02914	-0.29495	0.387495
Q8IXX5;Q8IXX5-2;Q1AE95	TMEM183A;TMEM183B	5	0.612288	0.999198	0.998362	0.812064	0.209015	0.268433	0.693093	0.844317	1.22222	0.214077	0.378731	0.322973	1.44117	1.25751	0.226467	0.164406	0.911932	-0.563708	-0.827691	1.47369	-1.04285	2.33495	-0.221838	0.405246
Q9UH62;H3BV87;H3BM63	ARMCX3	23	0.612288	0.999198	0.920902	0.988941	0.454697	0.77235	0.162736	0.705756	1.22185	0.284878	0.988362	0.0159146	0.646228	0.210189	1.16102	0.320191	-1.03749	-0.430392	-0.957699	-0.0278624	-0.63529	-0.333751	0.700574	0.491198
O43298;Q5JU97	ZBTB43	6	0.612288	0.999198	0.998362	0.717161	0.212786	0.250478	0.0878322	0.889399	1.22097	0.43439	0.211515	0.524477	1.41299	1.34298	1.70752	0.117191	0.958864	0.458585	0.414219	1.39563	1.02171	2.6895	1.15571	0.287237
O95644-8;O95644-11;O95644-3;O95644-10;O95644-2;O95644-5;O95644-4;O95644-6;O95644;K7ER53;F5H4S8;O95644-17	NFATC1	14	0.612288	0.999198	0.998362	0.714001	0.499943	0.338204	0.465745	0.574193	1.22064	0.646027	0.0144635	0.532541	0.568243	0.966813	0.470912	0.506122	0.885742	0.645229	0.0271198	0.893373	0.441661	1.01302	0.312898	0.682043
Q8WVN8-4;Q8WVN8;Q8WVN8-3;Q8WVN8-2;E9PHD0;H3BV95	UBE2Q2	9	0.612288	0.999198	0.998362	0.557045	0.250855	0.169745	0.0871237	0.201879	1.22021	1.00479	0.380931	1.05313	1.20147	1.84202	1.71973	1.52201	-0.881483	-0.966247	-0.412311	-1.78451	-0.912491	-2.00753	-1.89146	-2.78349
A8CG34;A8CG34-2;A6NF01;C9JFL1;C9JER0;C9J370;A0A0J9YWR1;Q6PJE2-5;Q6PJE2;A8MY32	POM121C	23	0.612288	0.999198	0.900434	0.979416	0.173531	0.977271	0.987328	0.709019	1.21987	0.0229352	1.02508	0.0321762	1.66156	0.0191632	0.00834216	0.316902	-1.09437	-0.0581328	-1.28383	-0.0776277	-1.60004	-0.0405838	-0.0157803	0.465675
M0QY76;M0R0H3;P26651;M0QZ04	ZFP36	8	0.612288	0.999198	0.742038	0.583941	0.237067	0.971239	0.460357	0.656603	1.21859	0.943933	1.38844	0.949661	1.27359	0.0259741	0.477814	0.386771	1.05276	0.901822	1.44705	1.18972	-1.41051	-0.0357705	-0.428383	-0.700891
O00161;O00161-2;H3BM38;H3BNE1;H3BR18;H3BPJ0;H3BV99;H3BP15;H3BQY9;H3BNG6;H3BU94	SNAP23	17	0.612288	0.999198	0.998362	0.847105	0.36002	0.800648	0.740775	0.977065	1.21812	0.311585	0.792889	0.264013	0.85737	0.18127	0.186149	0.0274015	-1.12988	-0.642499	-1.00262	-0.436968	-0.961435	-0.527652	-0.259053	-0.0568033
A0A2R8Y4J4;Q9NWS8;A0A087WXU0;Q5SZ82;Q9NWS8-2;A0A2R8Y4P5;A0A2R8YFC3;Q9NWS8-3	RMND1	7	0.612288	0.999198	0.763943	0.588771	0.171264	0.321844	0.316422	0.569711	1.21806	0.215738	1.2994	0.935381	1.70055	1.02176	0.714557	0.512826	-1.3932	-0.311131	-1.22086	-1.35673	-1.84308	-1.53454	-0.869108	-0.718696
P53597;H7C233	SUCLG1	13	0.612288	0.999198	0.899339	0.89879	0.257391	0.894447	0.421986	0.610088	1.21697	0.830407	1.03181	0.169756	1.17356	0.0953038	0.532441	0.451694	-0.981682	-1.13235	-0.969475	-0.281868	-0.850083	0.145914	0.359672	0.621886
P09211;A8MX94;A0A087X2E9;A0A087X243;A0A2R8Y5E5	GSTP1	17	0.612288	0.999198	0.998362	0.941983	0.173531	0.378021	0.0937065	0.995327	1.21689	0.25398	0.346889	0.0929912	1.66102	0.847725	1.63192	0.00516992	0.926506	-0.418474	0.547081	0.222402	1.21426	1.20383	1.08501	0.0150176
Q9UHW5;Q9UHW5-2;Q9UHW5-3;S4R3M7;H0YHZ5;F8W1F4	GPN3	5	0.612288	0.999198	0.998362	0.9306	0.294855	0.549374	0.882011	0.699035	1.21616	1.30687	0.629519	0.115454	1.0391	0.491267	0.0784322	0.327922	0.976406	1.33604	0.809181	-0.190079	0.715813	-0.513338	0.124469	0.644497
Q9P2B7;Q9P2B7-2;D6RDU8;A0A0A0MQZ5	CFAP97	9	0.612288	0.999198	0.762156	0.628768	0.544338	0.128961	0.0307734	0.593923	1.2161	1.48972	1.31579	0.789475	0.495793	2.12326	3.65334	0.475355	-1.99029	-2.57211	-1.25795	-2.5342	-0.921036	-4.16852	-5.82312	-3.56687
Q8WXC6	MYEOV2	3	0.612288	0.999198	0.885814	0.868003	0.663961	0.992233	0.611102	0.869341	1.21545	0.916422	1.07147	0.220005	0.333425	0.00654166	0.305864	0.137808	1.99409	2.47999	2.18525	0.693076	0.873861	-0.0352227	1.12316	0.986252
A0A1B0GV70;Q96N21-2;Q96N21	ENTHD2	9	0.612288	0.999198	0.998362	0.711052	0.418663	0.22785	0.0913496	0.439794	1.21447	0.327561	0.21431	0.546486	0.712343	1.48006	1.65724	0.754112	0.925694	0.346219	-0.363859	1.04828	0.545179	1.82562	1.108	0.960146
Q8NF37;A0A0G2JQ62;A0A0G2JRI7	LPCAT1	20	0.612288	0.999198	0.659008	0.685132	0.158348	0.373075	0.248239	0.49769	1.2144	0.157935	1.66115	0.617192	1.79091	0.86845	0.867635	0.6347	-2.92304	-0.786638	-2.70434	-1.56967	-3.38252	-2.12634	-2.17962	-1.64002
O14975;O14975-2;G3V1R7	SLC27A2	30	0.612288	0.999198	0.715504	0.404534	0.12013	0.222976	0.0937181	0.172988	1.21413	0.198814	1.44376	1.50108	2.26804	1.50269	1.63164	1.6598	-1.78747	-0.68275	-1.9239	-2.53495	-2.99378	-2.40834	-1.97623	-2.16827
Q9UIG0-2;Q9UIG0	BAZ1B	82	0.612288	0.999198	0.978136	0.93617	0.236896	0.821114	0.389922	0.977879	1.21325	0.920153	0.890706	0.106178	1.27709	0.161969	0.581759	0.0265106	0.88162	0.872112	0.859394	-0.200698	1.00497	-0.296555	0.614813	0.0559807
Q86XL3;Q86XL3-2;Q86XL3-3;F5H1D4;F5H6J0	ANKLE2	33	0.612288	0.999198	0.843564	0.557045	0.378175	0.392022	0.24426	0.568471	1.21242	0.368678	1.13854	1.05222	0.813519	0.811229	0.879147	0.514483	-1.13564	-0.772274	-1.46906	-1.95772	-0.914614	-1.31746	-1.02863	-0.704453
A0A1B0GVB9;A0A1B0GVW0;A0A1C7CYW4;O75787-2;O75787;B7Z1I9;A0A1B0GUT7;A0A1B0GWJ8;H7C3E1;A0A1B0GTB0;A0A1B0GTU8;A0A1B0GWD6;A0A1B0GVC7;A0A1B0GU12;B7Z413;A0A1B0GW13;A0A1B0GVI9;A0A1B0GV60;A0A1B0GV24;H7C240;A0A1B0GUV3;A0A1B0GVZ1	ATP6AP2	10	0.612288	0.999198	0.761925	0.656731	0.145071	0.236146	0.213981	0.247084	1.2112	0.0790629	1.34263	0.720517	1.971	1.42865	0.968036	1.31205	-1.40305	-0.280959	-1.51458	-1.0358	-2.38589	-1.62446	-1.31135	-1.56979
Q99623;J3KPX7;F5GY37;Q99623-2;F5GWA7;F5H3X6;F5H0C5;F5H2D2;U3KPZ5	PHB2	27	0.612288	0.999198	0.890188	0.96795	0.27544	0.930988	0.595339	0.905412	1.2105	0.457623	1.05197	0.0539303	1.10839	0.0644156	0.321927	0.0987442	-1.00228	-0.68001	-1.08239	0.0947579	-0.884541	-0.134913	0.230758	0.162842
P53582;H0Y955;H0Y903;H0YAI3;H0Y9L0;D6RF24	METAP1	27	0.612288	0.999198	0.998362	0.792932	0.26812	0.586035	0.247358	0.749507	1.21045	0.61166	0.341455	0.366913	1.13308	0.438204	0.870458	0.271879	0.882224	0.625075	0.406836	0.510683	0.799484	0.492457	0.524787	0.415009
P52907	CAPZA1	14	0.612288	0.999198	0.998362	0.580988	0.584376	0.381257	0.0822117	0.530171	1.2101	0.616746	0.405311	0.969365	0.435961	0.835915	1.78608	0.574426	0.893064	0.600345	0.469362	1.2181	0.324057	0.877059	1.23245	0.788225
Q86UL3;E5RIA1;E5RHA6	AGPAT6	10	0.612288	0.999198	0.615047	0.418162	0.0920325	0.319852	0.215945	0.304335	1.20766	0.17915	1.97171	1.4597	2.56498	1.03153	0.961594	1.10835	-2.21989	-0.767829	-2.83673	-2.5657	-3.23511	-1.93024	-1.86786	-1.45186
Q99941-2;Q99941;H0Y7D7	ATF6B	10	0.612288	0.999198	0.852759	0.74527	0.118972	0.356613	0.170055	0.1695	1.20763	0.0147592	1.12672	0.467815	2.311	0.915708	1.13013	1.68215	-0.872707	0.0210735	-1.0605	0.669914	-1.99178	-0.904509	-0.891495	-2.20629
P24666-2;D3YTI2	ACP1	9	0.612288	0.999198	0.920902	0.571479	0.672481	0.294721	0.143702	0.416983	1.20748	0.255307	0.979576	0.99019	0.323166	1.13428	1.24667	0.809514	0.870809	0.350274	0.959385	1.23983	-0.260124	1.33146	0.785656	1.22916
C9J9K3;A0A0C4DG17;P08865;F8WD59	RPSA	23	0.612288	0.999198	0.998362	0.963062	0.267755	0.92238	0.781259	0.99224	1.20721	0.336957	0.470796	0.0639187	1.13475	0.0714786	0.152874	0.00796048	0.884032	0.35849	0.53014	-0.110954	0.824053	-0.0980081	-0.107287	0.0142307
A0A087WVA1;P62341;Q6IAK0;F8WBD0	SELT	4	0.612288	0.999198	0.998362	0.841897	0.126827	0.631578	0.59163	0.328492	1.20648	0.128941	0.723172	0.270969	2.16964	0.37683	0.325991	1.04428	-2.31027	-0.286494	-1.48481	0.83058	-1.85666	-0.583538	0.553475	1.26729
Q13445;K7EIN4;K7EQ63	TMED1	7	0.612288	0.999198	0.789508	0.927154	0.15503	0.443658	0.976208	0.928003	1.20621	0.374973	1.26105	0.122946	1.84829	0.692154	0.0166528	0.0753069	-1.47524	-0.861703	-1.18853	-0.220633	-1.79168	-0.912888	-0.0243878	-0.146299
Q14103-3;Q14103;H0YA96;H0Y8G5;D6RAF8;D6RF44;D6RD83	HNRNPD	27	0.612288	0.999198	0.801699	0.794128	0.169649	0.414498	0.245196	0.492348	1.20504	0.737041	1.2258	0.363182	1.71439	0.75179	0.87593	0.646949	0.882975	0.774779	1.15093	0.546246	1.90572	0.764067	0.892839	0.885597
O15400;O15400-2	STX7	15	0.612288	0.999198	0.998362	0.836441	0.759417	0.931623	0.358211	0.501935	1.20502	0.0939681	0.0917199	0.279666	0.226275	0.0635809	0.634293	0.623211	-0.875979	0.12592	-0.149563	0.63728	-0.192751	-0.0900368	0.422262	1.07613
O75935;O75935-3;X6RCK5;X6RLR1;X6RA56;O75935-2;A0A0A0MRV8	DCTN3	13	0.612288	0.999198	0.998362	0.774985	0.276342	0.242394	0.0810529	0.23224	1.20451	0.450715	0.241985	0.405659	1.1042	1.39557	1.80051	1.38426	-0.988204	-0.455789	-0.283187	-0.720162	-0.763728	-1.41826	-1.28345	-1.89212
Q13425;Q13425-2;H0YCS0;A0A140TA73;A0A0G2JM75;J3KT21;H7BY41	SNTB2	24	0.612288	0.999198	0.998362	0.588771	0.495024	0.210679	0.165272	0.415439	1.20377	0.131129	0.312519	0.931471	0.576591	1.57403	1.15016	0.81655	-0.870114	-0.151695	-0.367072	-1.46334	-0.425003	-1.64533	-0.732541	-1.02921
O60220;A0A2R8YDA8	TIMM8A	8	0.612288	0.999198	0.998362	0.8514	0.209015	0.457699	0.340072	0.18147	1.20364	0.599386	0.540189	0.257939	1.43992	0.663534	0.666124	1.62403	-1.02153	-0.819575	-0.720242	-0.715144	-1.06371	-0.710685	-0.493262	-1.953
Q96AP7;F8WDW9;C9JIE7;Q96AP7-2	ESAM	12	0.612288	0.999198	0.786121	0.606738	0.173531	0.271946	0.0791344	0.550119	1.2017	0.497022	1.26734	0.861574	1.6603	1.2436	1.8369	0.540439	-1.39816	-1.19455	-1.60442	-1.87592	-1.45181	-3.22574	-1.99166	-0.716811
Q9Y3D5;H0YAG5;D6RCM2	MRPS18C	4	0.612288	0.999198	0.998362	0.866675	0.870198	0.730809	0.0678087	0.73526	1.2012	0.898406	0.354256	0.224441	0.119055	0.258426	2.03013	0.28871	0.899102	0.868758	0.403991	0.443448	0.116607	0.395326	1.55911	-0.417659
Q9BRX9;H0YIE8;F8VSE4;G3V221;H7C0S9	WDR83	9	0.612288	0.999198	0.998362	0.912202	0.614329	0.893864	0.231265	0.993404	1.20053	0.852445	0.435526	0.150119	0.39797	0.0956522	0.914015	0.0067085	0.871591	1.35438	0.47198	0.288125	0.33993	0.217533	0.565762	0.0174787
Q5VWC4	PSMD4	18	0.612288	0.999198	0.665522	0.747158	0.236707	0.389167	0.12663	0.467489	1.20026	0.370345	1.62678	0.463722	1.278	0.820708	1.3534	0.701337	1.29304	0.73926	1.94636	0.626764	1.00514	0.910921	1.04594	0.999789
Q9Y394-2;Q9Y394;A0A087X0Z7;H0YJ66;H0YJR8;H0YJE4	DHRS7	13	0.612288	0.999198	0.714856	0.923728	0.341445	0.852331	0.94377	0.979804	1.20002	0.159324	1.45158	0.129039	0.905329	0.130891	0.0373824	0.023544	-2.38956	-0.683405	-1.95423	-0.240275	-2.21495	-0.345947	0.118201	0.0596136
P30050;P30050-2	RPL12	12	0.612288	0.999198	0.998362	0.610663	0.190127	0.277641	0.0629529	0.894397	1.19854	0.549833	0.599412	0.849355	1.55026	1.2136	2.17255	0.111557	-0.947488	-0.560808	-0.608561	-1.06553	-1.16124	-1.31357	-1.68164	-0.186931
Q96QU8;Q96QU8-2;I3L2K0;H3BPG8;H3BRV5;I3L0S8;H3BR41;H3BMW9	XPO6	23	0.612288	0.999198	0.998362	0.922244	0.345371	0.561296	0.937335	0.785537	1.19846	0.351637	0.0314468	0.132543	0.896703	0.473843	0.0413453	0.229538	1.22941	0.418551	-0.0592365	0.265982	0.692915	0.509692	0.0460795	0.363831
Q9P0R6;G3V4I5;G3V368	GSKIP	4	0.612288	0.999198	0.998362	0.676902	0.825806	0.335664	0.178516	0.968788	1.19837	0.166147	0.0166112	0.646663	0.159772	0.97504	1.09537	0.0361433	0.873833	0.286654	-0.0502433	1.32628	-0.13574	1.0427	0.655459	0.0651913
A0A087WXM6;J3QQT2;J3KRX5;A0A0A6YYL6;P18621;P18621-3;J3QLC8;J3KRB3;A0A087WWH0;J3QS96;A0A0A0MRF8;P18621-2;A0A087WY81;J3KSJ0	RPL17;RPL17-C18orf32	13	0.612288	0.999198	0.998362	0.75283	0.206085	0.379997	0.142189	0.656005	1.19809	0.946209	0.574432	0.442159	1.46164	0.84146	1.25345	0.388472	-0.919624	-1.10727	-0.672094	-0.696674	-1.06535	-1.01817	-1.56841	-0.611088
P50238;K4DIB9;H3BRQ4	CRIP1	4	0.612288	0.999198	0.664041	0.971428	0.516059	0.395715	0.529175	0.981849	1.19703	0.681618	1.64571	0.0492565	0.540737	0.801286	0.394486	0.0204158	0.945924	0.716355	1.61527	-0.0867244	0.748724	-1.3303	0.257976	0.0534134
O15118;K7EQ23;O15118-2;K7ERM4;K7ERW2	NPC1	13	0.612288	0.999198	0.998362	0.72767	0.244025	0.397065	0.286522	0.787004	1.19681	0.135447	0.679257	0.504434	1.2402	0.797335	0.777987	0.227215	-0.863205	-0.174818	-0.718534	-0.709634	-0.859794	-0.835746	-0.514031	-0.341095
O00292-2;O00292;O75610	LEFTY2;LEFTY1	6	0.612288	0.999198	0.998362	0.375596	0.412945	0.126696	0.0682354	0.242335	1.19599	0.0904932	0.0702842	1.59662	0.725287	2.15519	2.02523	1.32776	1.1279	0.148209	0.125553	2.62858	-0.524723	2.8162	1.51934	1.63703
Q7L099-2;Q7L099;D6RCQ1;D6REM9;H0Y8I0;D6RH24;H0Y8G6	RUFY3	27	0.612288	0.999198	0.881754	0.719373	0.420673	0.275809	0.248745	0.444961	1.19562	1.23483	1.08729	0.519132	0.708214	1.22362	0.866431	0.741115	0.892065	1.2241	1.10498	0.686706	0.837994	1.29863	1.19403	1.11857
P46977;P46977-2;A0A0C4DH80;E9PN73;E9PI32;H0YET6	STT3A	24	0.612288	0.999198	0.679676	0.702991	0.165461	0.372759	0.359018	0.495362	1.19544	0.211448	1.55614	0.584993	1.74408	0.871499	0.632956	0.63962	-3.94503	-1.53119	-3.53955	-2.18474	-4.72805	-2.54749	-2.02765	-1.3155
Q9BRB3-2;B8ZZ31;E7ERP4;Q9BRB3-3;Q9BRB3;B8ZZ29;H0YFM9;A0A1B0GUF6;J3QTH6;A0A1B0GVV7;A0A1B0GVF8	PIGQ	6	0.612288	0.999198	0.998362	0.858284	0.217609	0.280211	0.694071	0.732411	1.19528	0.754316	0.758006	0.239617	1.38435	1.19282	0.225223	0.291814	-1.31357	1.22546	1.00509	0.676233	-1.61843	-1.514	-0.237181	1.40786
F8VV04;F8VVK9;Q15020-3	SART3	41	0.612288	0.999198	0.850673	0.854102	0.235156	0.799544	0.0604465	0.631184	1.19509	1.4138	1.1314	0.25353	1.28641	0.182294	2.26588	0.418213	0.958259	4.61315	4.13739	1.68575	1.16097	-1.33347	1.83026	4.74439
Q9NQG7;Q9NQG7-3;Q9NQG7-4;F1LLU8;Q9NQG7-2;F8WC53;E5RG08;F8VYA9	HPS4	9	0.612288	0.999198	0.998362	0.629709	0.145071	0.315819	0.0538811	0.210429	1.19507	0.873683	0.341699	0.785653	1.96975	1.0493	2.43536	1.48182	-1.62388	-2.06556	-0.775071	-1.73096	-1.52405	-2.43523	-3.40313	-3.08153
Q9BX10;Q9BX10-4;H0Y7A5;Q9BX10-2;X6RJ09;Q9BX10-3;H0Y4M5;H0Y5J1	GTPBP2	9	0.612288	0.999198	0.998362	0.799589	0.512957	0.507328	0.675362	0.731022	1.19495	0.0113444	0.0763233	0.354266	0.546374	0.565416	0.241799	0.293306	0.885184	0.022556	-0.145024	-0.642939	0.403474	0.744919	0.23991	0.488722
Q8TB37;F8W0A2;F8W061;Q8TB37-2;F8VP02;F8VZR8;H0YHR7	NUBPL	5	0.612288	0.999198	0.714856	0.676902	0.125886	0.519526	0.328883	0.940016	1.19466	0.561019	1.44798	0.650879	2.17902	0.540808	0.688245	0.0637229	-1.35131	-0.942014	-1.51685	-0.844596	-1.76105	-0.772866	-0.410897	0.108744
Q9BWJ5	SF3B5	8	0.612288	0.999198	0.998362	0.60314	0.510871	0.742631	0.334491	0.922942	1.19356	0.687049	0.650629	0.879068	0.550769	0.242223	0.676915	0.079872	0.996533	1.41301	0.742689	1.14155	0.446187	0.299056	0.448502	-0.14543
Q8IY31;Q8IY31-2;J3QR43;J3QRC6;Q8IY31-4;J3QRH2;A0A087X2B4;Q8IY31-3;J3KRU2	IFT20	7	0.612288	0.999198	0.998362	0.88709	0.687844	0.604574	0.238128	0.682818	1.19355	0.802637	0.402703	0.188614	0.305569	0.413045	0.897139	0.349163	1.16045	1.10716	0.501804	0.410035	0.497367	0.691185	0.697564	0.681192
P51571;A6NLM8	SSR4	7	0.612288	0.999198	0.76846	0.78049	0.090276	0.576226	0.482606	0.601851	1.19198	0.30615	1.29251	0.398777	2.62494	0.452135	0.448705	0.465066	-1.31013	-0.88311	-1.83862	-0.550733	-2.42368	-0.853802	-0.518744	-0.660872
Q9UHA2	SS18L2	3	0.612288	0.999198	0.998362	0.871709	0.168209	0.776069	0.868598	0.753184	1.19057	0.254408	0.0463041	0.214753	1.7252	0.205885	0.087809	0.26789	1.59586	0.67432	-0.226658	-0.972991	1.51088	0.42013	0.163994	0.551736
Q9H040;Q9H040-3;Q9H040-2;B1AKT1	SPRTN	5	0.612288	0.999198	0.665522	0.222033	0.313144	0.128961	0.0377949	0.0300937	1.1902	0.874062	1.62149	2.10472	0.981721	2.12081	3.07563	3.03633	0.869456	0.833854	1.57581	-2.98019	-0.747332	-2.65114	-3.42943	-4.41785
Q8N2Z9;Q8N2Z9-2;A0A087WT10	APITD1	10	0.612288	0.999198	0.998362	0.14533	0.163403	0.023377	0.0619655	0.0206047	1.18993	0.78653	0.490887	2.36599	1.76605	3.47864	2.21422	3.31822	-1.26573	-0.755972	-0.509397	-5.13638	-1.67918	-6.0387	-5.02938	-5.10121
H3BPE7;P35637-2;P35637;H3BNZ4	FUS	17	0.612288	0.999198	0.840889	0.908902	0.173531	0.893122	0.566438	0.870058	1.18991	0.75709	1.15014	0.15531	1.66889	0.0963316	0.351689	0.136547	1.15919	1.07548	1.2776	-0.295937	1.44176	-0.218255	0.289706	0.339
Q96DA6;F2Z3A7;G5E9V2;A0A2R8Y839	DNAJC19	10	0.612288	0.999198	0.998362	0.899712	0.209015	0.347122	0.591338	0.686777	1.18985	0.451234	0.333433	0.166049	1.43782	0.942559	0.326532	0.342636	-1.14784	-0.466457	-0.4339	-0.28608	-1.01681	-0.986581	0.485219	0.551592
Q9HC21;Q9HC21-2;J3KRY6;J3QLV3;J3KTL0;J3KSI7;J3QL84;J3KS44;J3KSB1;J3QS02	SLC25A19	17	0.612288	0.999198	0.709025	0.557045	0.219153	0.275809	0.39324	0.755278	1.18978	0.262687	1.48158	1.05464	1.36454	1.22181	0.576168	0.26404	-1.62581	-0.389778	-1.40629	-1.39275	-1.62016	-2.60153	-0.41775	0.500509
Q9NZL6;Q9NZL6-2	RGL1	6	0.612288	0.999198	0.891146	0.427022	0.15503	0.168893	0.045435	0.12993	1.18937	0.934062	1.04889	1.44641	1.85347	1.85324	2.70213	1.93949	1.11878	1.12435	1.19038	3.44881	1.43284	3.13351	3.88767	3.86236
H0YAV5;J3KSJ7;H3BPP1	CHTF8	5	0.612288	0.999198	0.998362	0.428728	0.477944	0.127809	0.0947197	0.144707	1.18869	0.435787	0.0743864	1.44004	0.60655	2.13881	1.61727	1.82526	-1.00093	-0.437898	-0.10123	-2.63164	-0.50479	-3.33353	-1.62559	-2.49815
Q8NHY2;Q8NHY2-2;Q8NHY2-4;H0Y339;Q8NHY2-3;H0Y340;H0YF49;Q8NHY2-5;E9PJB5	RFWD2	14	0.612288	0.999198	0.998362	0.635313	0.290948	0.777327	0.309344	0.52807	1.18829	0.317577	0.142576	0.769988	1.05099	0.203912	0.727994	0.577757	0.888006	0.388424	0.179558	-1.02883	0.724824	-0.271574	-0.4311	-0.752187
P78536;P78536-2;A6H8L4;E7EUI5	ADAM17	18	0.612288	0.999198	0.998362	0.976907	0.681231	0.416083	0.0687268	0.491221	1.18817	0.0710485	0.164489	0.0388516	0.312799	0.748991	1.99264	0.652993	-0.857213	0.0861926	0.217608	0.0807417	0.292491	-0.766403	1.4576	1.11327
Q6B0I6	KDM4D	4	0.612288	0.999198	0.998362	0.322392	0.165304	0.322663	0.305825	0.585118	1.18807	1.47384	0.335279	1.74861	1.75055	1.01754	0.735891	0.488705	-4.03848	-5.10029	-2.65616	-4.41869	-2.08412	-2.48509	-3.65698	-1.38969
S4R3Q9;J3KNA0;Q15070-2;Q15070;E7EVY0;C9JC63;Q15070-3	OXA1L	13	0.612288	0.999198	0.734283	0.702644	0.209244	0.393917	0.641696	0.619408	1.18595	0.175994	1.4089	0.58641	1.43002	0.80636	0.27407	0.4381	-2.2335	-0.464911	-1.6832	-1.01448	-2.4514	-1.68004	-0.179073	0.595258
Q8N2G8;Q8N2G8-3;K7ESN3;Q8N2G8-2;K7EL54;K7EQ41	GHDC	20	0.612288	0.999198	0.666665	0.892205	0.209231	0.465117	0.839366	0.577967	1.18583	0.273463	1.60451	0.181525	1.43214	0.645096	0.108788	0.500436	-1.66044	-1.07242	-1.9893	0.628122	-2.31637	1.35035	-0.234132	1.03421
P68036;P68036-3;P68036-2;A0A1B0GUS4	UBE2L3	10	0.612288	0.999198	0.998362	0.886087	0.190127	0.294946	0.132427	0.343436	1.1856	0.149867	0.0285623	0.190543	1.55021	1.13255	1.31509	0.996388	1.09305	-0.245894	-0.050267	0.475531	1.17403	2.02821	0.885368	1.31651
E9PGH5;Q7Z449	CYP2U1	6	0.612288	0.999198	0.709025	0.714001	0.102618	0.468617	0.563946	0.49769	1.18459	0.0746725	1.47542	0.530321	2.44156	0.63784	0.354502	0.635158	-1.75382	-0.354313	-2.14802	-0.965513	-3.06573	-1.12469	-0.566611	-0.934906
A2RU49;A0A0C4DGM4;A2RU49-3;A2RU49-2	HYKK	5	0.612288	0.999198	0.998362	0.800296	0.938088	0.472126	0.90318	0.943924	1.18391	0.308819	0.201701	0.351649	0.056391	0.629684	0.0643018	0.0605293	2.0055	0.670543	0.261447	0.657968	0.0548738	0.692748	0.0641279	0.102795
Q9BYG3;C9J808;C9J6C5;H7BZL0	NIFK	20	0.612288	0.999198	0.977559	0.74447	0.459284	0.641446	0.653034	0.971094	1.18382	0.214848	0.902592	0.468647	0.638715	0.366529	0.263372	0.0320001	1.26267	0.540501	1.01844	0.890096	0.877783	0.729796	0.380294	0.070469
Q9GZQ3;H0YEQ6;E9PJE4	COMMD5	9	0.612288	0.999198	0.943549	0.754088	0.755134	0.66725	0.3464	0.43939	1.1832	0.880686	0.940431	0.438418	0.231423	0.334624	0.655372	0.755273	0.954021	1.34697	0.923971	0.947072	0.200235	-0.435771	0.513848	-1.01331
P78371;P78371-2;F5GWF6;F8VQ14	CCT2	47	0.612288	0.999198	0.998362	0.976722	0.911335	0.977231	0.458582	0.933174	1.1824	0.559861	0.253369	0.039612	0.0827928	0.0196491	0.480378	0.0695923	0.888313	0.566973	0.334153	0.068822	-0.0796716	0.0280414	-0.298003	-0.120672
Q9BWH2;H7C0K8	FUNDC2	8	0.612288	0.999198	0.813028	0.343495	0.284965	0.457317	0.147275	0.374772	1.18175	0.263967	1.194	1.68281	1.07343	0.665116	1.22952	0.903114	-1.93018	-0.843194	-1.94676	-2.43802	-2.52776	-2.00601	-1.94693	-1.599
Q9NYG2;Q9NYG2-2	ZDHHC3	3	0.612288	0.999198	0.799493	0.969143	0.228485	0.465117	0.181409	0.480999	1.18162	0.462352	1.22956	0.0529976	1.31112	0.645768	1.0832	0.674288	-1.04199	-0.775862	-1.1465	0.0902536	-0.937393	0.717734	0.747503	1.03039
Q9NVP2;K7ES22;K7ELW9;K7EIL9;K7EM93	ASF1B	8	0.612288	0.999198	0.998362	0.0907478	0.228006	0.076854	0.0386386	0.0561497	1.18057	0.304702	0.143196	2.68699	1.31449	2.55687	2.96079	2.56468	0.911225	0.375916	0.265082	-4.89889	0.928334	-4.61728	-4.03871	-5.50848
Q9UHD8-5	SEPTIN9	50	0.612288	0.999198	0.998362	0.189655	0.147943	0.0806082	0.0377949	0.0356859	1.18016	0.251065	0.170767	2.1951	1.92798	2.52703	3.07	2.9036	1.22316	-0.427268	0.214689	3.69531	1.93949	4.07889	4.06075	4.40226
P62487;E9PIU7;H0YEE4;E9PKH3	POLR2G	12	0.612288	0.999198	0.998362	0.790911	0.182775	0.809357	0.272495	0.700248	1.1801	0.12261	0.341868	0.377012	1.60211	0.174106	0.809299	0.326783	1.18907	0.143158	0.37913	-0.588994	1.1874	0.209245	-0.519226	-0.485663
P49720;A0A087WUL2;A0A087WXQ8;A0A087WY10	PSMB3	13	0.612288	0.999198	0.998362	0.772965	0.276342	0.367397	0.159281	0.680108	1.17901	0.448567	0.306822	0.409573	1.10405	0.886163	1.17553	0.352989	0.858002	0.44901	0.347002	0.570559	0.956669	0.91695	0.848339	0.624708
P62244;I3L3P7;I3L246;H3BV27;H3BT37;I3L303;H3BVC7	RPS15A	16	0.612288	0.999198	0.998362	0.82607	0.360587	0.446536	0.143126	0.873114	1.17877	0.907179	0.389742	0.302159	0.854231	0.685378	1.24893	0.133937	-0.93664	-0.860393	-0.530296	-0.465484	-0.653147	-0.69111	-1.15447	-0.214328
Q8IY92;Q8IY92-2	SLX4	16	0.612288	0.999198	0.993108	0.923431	0.411536	0.91332	0.172427	0.546173	1.17853	0.608037	0.836552	0.129835	0.72936	0.0790152	1.11931	0.548597	0.882058	0.753122	0.803671	0.223506	0.576055	-0.104847	-0.69554	-0.718812
Q2TBE0;Q2TBE0-2;H7C3G7;Q2TBE0-3;H0YE03	CWF19L2	47	0.612288	0.999198	0.998362	0.676902	0.883031	0.376922	0.140347	0.261889	1.17853	0.144512	0.209868	0.645011	0.10735	0.854868	1.26521	1.26282	0.957748	0.191787	0.250417	-0.89268	0.0987254	-0.964269	-0.831246	-1.53908
Q99871;Q99871-2;Q99871-3;H7BZF8	HAUS7	12	0.612288	0.999198	0.978136	0.497183	0.21356	0.183378	0.0403031	0.205134	1.1781	0.733278	0.888492	1.26095	1.4065	1.75098	2.86369	1.50883	-0.85158	-0.702873	-0.8927	-2.10391	-1.04873	-1.87712	-3.16164	-1.90564
Q8TCT8;H0YNA2;H0YNA7	SPPL2A	5	0.612288	0.999198	0.998362	0.895109	0.303935	0.845975	0.0924766	0.921759	1.17794	0.0303875	0.520008	0.176804	1.01508	0.138656	1.64616	0.080817	-0.901326	-0.0690431	-1.06168	0.374938	0.702577	0.405546	1.579	0.210669
O60507;C9J3I4	TPST1	6	0.612288	0.999198	0.990696	0.713619	0.122463	0.220365	0.246609	0.270639	1.17742	0.555142	0.861225	0.536218	2.20644	1.52281	0.872524	1.23244	-1.57443	-0.732636	-1.15733	-0.857028	-2.38958	-2.17265	-1.43093	-2.18254
Q53FV1;F8VXD5;F8VWV8;F6WST4;A0A1B0GXE7	ORMDL2	5	0.612288	0.999198	0.950021	0.858284	0.25561	0.560436	0.170471	0.35803	1.17736	0.173929	0.932636	0.239626	1.1831	0.47631	1.12851	0.955242	-2.47243	-0.353003	-0.99853	0.461229	-2.55346	-1.32808	0.762167	1.26924
O75955;O75955-2;A0A140T9R1;A0A140T9X0;A2AB09;A0A140T9W4;A2AB10;A2AB12;A0A140T959;A2AB13;A0A0G2JJQ6;A2AB11;A0A140T9C3;A0A140T974;A0A140T9B1;A0A140T957;A0A140T910;A0A140T907;A0A140T905	FLOT1	34	0.612288	0.999198	0.926125	0.969416	0.18609	0.51357	0.825219	0.940016	1.17717	0.394579	0.960083	0.0526314	1.58207	0.551498	0.119655	0.0637262	-0.912334	-0.522042	-0.921077	-0.0882076	-1.18667	-0.749487	-0.0852033	-0.107929
Q96DE5;A0A087WUN5	ANAPC16	7	0.612288	0.999198	0.998362	0.676902	0.276693	0.306525	0.10038	0.673395	1.17695	1.30217	0.294044	0.651284	1.1023	1.09291	1.55434	0.364037	1.81128	1.79564	0.751206	1.23397	0.770848	1.27301	1.21991	0.577218
O94826	TOMM70A	38	0.612288	0.999198	0.711783	0.495303	0.224807	0.243671	0.084516	0.343436	1.1766	0.290634	1.46409	1.27972	1.32856	1.38085	1.74327	0.996251	-1.77586	-0.722774	-1.66819	-1.61409	-2.29694	-2.72295	-1.36889	-1.31431
C9J2V2	IKBKG	15	0.612288	0.999198	0.998362	0.591838	0.516738	0.335664	0.99072	0.773874	1.17535	2.04117	0.240777	0.917516	0.539645	0.97492	0.00562392	0.242823	2.36443	2.2996	0.536606	1.38516	1.01078	1.31766	-0.0108708	0.516111
Q9H0A0;Q9H0A0-2;A0A087WV29;E9PMU0;E9PJN6	NAT10	59	0.612288	0.999198	0.843564	0.671037	0.374795	0.499621	0.214041	0.596929	1.1753	0.501535	1.14186	0.671325	0.825786	0.57846	0.967512	0.471298	0.865356	0.616174	1.11805	0.862572	0.721809	0.617158	0.652412	0.633934
Q86YB8;Q5TAE8;Q5T1H5;Q86YB8-2	ERO1LB	7	0.612288	0.999198	0.983221	0.544797	0.134099	0.186886	0.0488054	0.229393	1.17448	0.664038	0.879955	1.1224	2.10413	1.72697	2.57043	1.39852	0.858782	0.906227	0.985132	1.51116	1.66076	2.29688	2.40853	2.01067
H0YAR2	PABPC1	25	0.612288	0.999198	0.990696	0.486653	0.52336	0.238312	0.111856	0.144716	1.17434	0.1399	0.852387	1.30197	0.527642	1.41812	1.45784	1.82126	0.84629	0.171344	0.893792	-1.66793	-0.485574	-1.73626	-2.1713	-2.55721
Q9Y2R0;K7EPV0	COA3	5	0.612288	0.999198	0.887869	0.854102	0.176086	0.59573	0.780542	0.859359	1.17143	0.456181	1.06037	0.253713	1.64027	0.42598	0.153426	0.147857	-2.40954	-1.40155	-2.35435	-0.768786	-2.93013	-1.61538	-0.269839	0.26269
Q9NV66;A0A087WUV9;Q6NUM6;A0A087WWV6;Q9NV66-2;Q6NUM6-2;A0A087X1V1;C9J9Q4	TYW1;TYW1B	15	0.612288	0.999198	0.667234	0.908297	0.15503	0.563076	0.550156	0.795265	1.17138	0.0794302	1.6013	0.156802	1.84918	0.471088	0.37025	0.219103	-1.70947	-0.266071	-1.69105	-0.245728	-2.26472	-0.658341	-0.546123	-0.329373
Q9UHG3;Q9UHG3-2;F8W8W4;C9K055;C9JM55;C9JGT6	PCYOX1	20	0.612288	0.999198	0.998362	0.724309	0.158348	0.500356	0.181955	0.66521	1.17089	0.249564	0.555478	0.510326	1.78649	0.576646	1.08067	0.375116	-1.09135	-0.270499	-0.565361	0.880758	-1.38815	-0.969258	0.65663	-0.652424
Q8NDZ4;E7ET39;Q8NDZ4-2;C9JY09	C3orf58	11	0.612288	0.999198	0.974355	0.644569	0.244025	0.251799	0.111583	0.408134	1.17085	0.182791	0.906482	0.744178	1.24024	1.33564	1.46083	0.829442	-0.851881	-0.30879	-1.09192	-1.30436	-0.890836	-1.64272	-0.931192	-1.04108
P42568;P42568-2;A0A0D9SF09;B1APT5	MLLT3	10	0.612288	0.999198	0.998362	0.45812	0.801572	0.243011	0.856674	0.997499	1.17059	0.913278	0.646488	1.37989	0.185481	1.38663	0.09614	0.00336389	1.09373	1.00246	0.68696	1.75977	-0.200444	1.61747	-0.0996296	-0.00623097
Q9NSD4;A6NFS0;Q9NSD4-2	ZNF275	8	0.612288	0.999198	0.983221	0.707084	0.122463	0.952151	0.0948183	0.140002	1.16998	0.0412489	0.88111	0.560601	2.23353	0.0453455	1.61416	1.86247	-1.31745	-0.128677	-0.979271	1.00387	-3.45106	-0.0733845	-3.12504	-2.73151
O95402;B8ZZF3;M0QXW8;O95402-2;M0R064;M0R2P1;M0R2Y4	MED26	18	0.612288	0.999198	0.998362	0.676902	0.739414	0.466176	0.692167	0.749507	1.16916	0.447677	0.569542	0.643645	0.246152	0.642015	0.227519	0.271895	0.870661	0.709338	0.585494	0.859975	0.197613	0.792702	0.155002	0.556505
P26374;A0A1B0GUK6	CHML	20	0.612288	0.999198	0.998362	0.671037	0.147777	0.115508	0.0769001	0.270319	1.16904	0.106626	0.0732111	0.673208	1.9388	2.23264	1.87612	1.23327	-1.0581	-0.154568	-0.143843	-1.29519	-1.47699	-2.78818	-2.11853	-1.61606
Q13761;Q13761-2	RUNX3	17	0.612288	0.999198	0.920902	0.74844	0.501659	0.455521	0.0775881	0.347066	1.16808	1.71195	0.988064	0.460731	0.564997	0.667441	1.8611	0.986757	0.841832	1.78628	1.00004	-0.638735	-0.461757	-0.674534	-1.30405	-1.35166
J3QS39;F5H6Q2;F5GYU3;F5H2Z3;F5H265;B4DV12;F5H388;F5H747;F5GXK7;J3QKN0;Q5PY61;Q96C32;P0CG47;P0CG48	UBB;UBC	9	0.612288	0.999198	0.920902	0.258832	0.122463	0.21338	0.0687268	0.414253	1.16798	0.491712	0.988142	1.97828	2.22195	1.56136	1.99302	0.819103	-1.9422	-1.15133	-1.10346	-3.15649	-3.40926	-3.30658	-2.10701	-3.10582
P61604;B8ZZL8;B8ZZ54	HSPE1	15	0.612288	0.999198	0.990696	0.780326	0.396268	0.908821	0.569105	0.90459	1.16751	1.30225	0.85332	0.399138	0.769471	0.083095	0.349131	0.099581	-0.904915	-1.31607	-0.881053	-0.648299	-0.542024	0.176429	0.328022	-0.163695
Q9UPG8;Q6DJT9-2;Q6DJT9	PLAGL2	5	0.612288	0.999198	0.998362	0.261241	0.546211	0.535156	0.0619655	0.868595	1.16632	0.418855	0.620343	1.94495	0.492914	0.512206	2.21835	0.138737	-1.49883	-0.82231	-0.80484	-2.72837	-0.360663	-1.90177	-1.73656	0.303319
Q8IWE4	DCUN1D3	8	0.612288	0.999198	0.990696	0.855347	0.708545	0.92728	0.445889	0.476818	1.16487	0.357354	0.868359	0.244512	0.281693	0.0669936	0.499071	0.682102	-1.17261	-1.00182	-1.53356	1.09981	-0.592266	-0.211357	0.625437	1.02861
P46087;P46087-4;F5GWB7;F5H709;F5GYR3;F5H359;F5H8G6	NOP2	46	0.612288	0.999198	0.840889	0.597945	0.326381	0.25515	0.166566	0.316251	1.16456	0.0577672	1.14866	0.895227	0.945212	1.31872	1.14424	1.07524	1.18548	-0.129902	1.13201	1.1234	1.03834	1.5608	0.888585	1.34595
P06213-2;P06213;M0R3E6	INSR	30	0.612288	0.999198	0.998362	0.486583	0.33515	0.143141	0.07919	0.237199	1.16393	0.0285613	0.487471	1.30418	0.924254	2.01541	1.82716	1.35646	-1.02286	-0.048504	-0.519779	-1.70635	-0.825441	-2.49384	-1.34292	-1.64094
Q9BVA1	TUBB2B	30	0.612288	0.999198	0.998362	0.671037	0.797876	0.252042	0.187031	0.771819	1.16365	0.55165	0.728481	0.67278	0.189838	1.33362	1.05925	0.245651	0.849965	0.539866	0.777079	0.865022	0.161289	1.37165	0.63445	0.376625
Q13571	LAPTM5	4	0.612288	0.999198	0.998362	0.895109	0.636774	0.420056	0.229575	0.449167	1.16343	1.34238	0.0732369	0.176708	0.366311	0.739691	0.919526	0.730936	-1.01758	1.39837	0.0979551	0.406751	-0.325087	-0.764202	1.00618	3.61515
Q9NPA0;H0YDT8;H0YDX2	EMC7	7	0.612288	0.999198	0.932143	0.706171	0.103065	0.373075	0.755668	0.89715	1.16245	0.0752098	0.955822	0.562515	2.42951	0.869644	0.173156	0.109421	-1.77624	-0.273765	-1.10316	-0.802985	-2.41117	-1.19323	-0.391363	-0.179373
A0A1B0GW05;Q2PZI1;Q2PZI1-2;H7C3M5;H7C1I8	DPY19L1	21	0.612288	0.999198	0.734283	0.671037	0.157843	0.356629	0.554696	0.263255	1.16186	0.191661	1.41187	0.672635	1.81798	0.915517	0.365032	1.2584	-2.41466	-1.17249	-3.09874	-1.47678	-4.00919	-1.86954	-0.981329	-2.14299
Q69YI7;Q69YI7-2	NAIF1	6	0.612288	0.999198	0.709025	0.975676	0.465323	0.937675	0.309906	0.713621	1.1618	1.0632	1.4845	0.0426246	0.625087	0.0587836	0.726976	0.311446	-1.036	-2.309	-2.14562	-0.25627	-1.21055	0.237902	-1.03214	-1.37418
Q96JN0-3;A0A1P0AZG4;Q96JN0-2	LCOR	21	0.612288	0.999198	0.817784	0.69558	0.632159	0.296057	0.11824	0.27872	1.16169	0.899339	1.18441	0.597605	0.373362	1.12928	1.40693	1.20174	0.902417	0.887393	1.13129	-0.818737	0.286099	-1.1238	-1.11937	-1.4416
Q9NUT2-4;Q9NUT2-5;Q9NUT2-2;Q9NUT2;Q9NUT2-3;C9JYI3;C9JTY4;H7C5K9	ABCB8	33	0.612288	0.999198	0.824346	0.957884	0.249089	0.65795	0.808187	0.627305	1.16145	0.0784471	1.17315	0.07035	1.21749	0.343912	0.132782	0.425413	-1.36745	-0.213718	-1.29108	0.124193	-1.40979	-0.488592	0.108966	0.602879
Q9Y3B4	SF3B6	7	0.612288	0.999198	0.998362	0.858976	0.199819	0.493392	0.623352	0.858532	1.16134	0.40298	0.558656	0.237276	1.49317	0.589039	0.293317	0.149063	0.923011	0.446565	0.758276	-0.350725	1.07083	-0.690757	0.206013	-0.235765
Q5JRG1;H7BYF2;Q9BVL2-2;Q9BVL2-3;Q9BVL2	NUPL1	14	0.612288	0.999198	0.998362	0.671836	0.231266	0.780714	0.130993	0.46673	1.16112	0.969032	0.728838	0.667441	1.30234	0.200146	1.32593	0.702477	-0.870961	-0.922733	-0.797659	-0.874556	-0.90879	-0.259095	-1.18273	-0.944314
Q58FG1	HSP90AA4P	5	0.612288	0.999198	0.998362	0.878751	0.305287	0.310975	0.331868	0.985662	1.16018	0.470535	0.0245725	0.203369	1.01	1.07664	0.682433	0.0159857	2.20682	-1.57864	-0.194444	1.98684	2.58226	5.09159	2.3295	0.199658
O95425-4;O95425-3;O95425;O95425-2;A0A0J9YWY6	SVIL	27	0.612288	0.999198	0.992558	0.808071	0.142479	0.538145	0.652454	0.496169	1.15998	0.136549	0.841534	0.335302	2.02802	0.507555	0.26404	0.637908	-1.23598	-0.193223	-0.807768	-1.0282	1.93187	-1.21566	0.318341	1.19867
H3BMD8;P56211;P56211-2;H3BQ52;H3BTD3	ARPP19	12	0.612288	0.999198	0.998362	0.608655	0.813986	0.947638	0.391501	0.952092	1.15968	1.00281	0.168003	0.857389	0.172541	0.04945	0.579648	0.0528028	-0.890205	-0.955615	-0.233947	-1.07646	-0.222395	0.0677954	-0.462568	-0.0907573
Q14201;Q14201-2;A0A0G2JRT0;A0A0G2JRS5;C9JLA2	BTG3	5	0.612288	0.999198	0.998362	0.18141	0.494717	0.0419806	0.0531679	0.0150762	1.15967	0.817418	0.653587	2.23026	0.577281	3.04525	2.45977	3.58724	-0.940062	1.1586	-0.650936	-4.94102	-0.423255	-4.84805	-5.10769	-5.9189
P84095	RHOG	14	0.612288	0.999198	0.998362	0.978167	0.304432	0.364525	0.510116	0.874152	1.15961	0.0897981	0.611374	0.0338905	1.01322	0.89271	0.415488	0.13257	-1.05105	0.137956	-0.621727	-0.060291	-0.898568	-0.961191	-0.257718	-0.219931
Q9UBV2;Q9UBV2-2;G3V3B3	SEL1L	26	0.612288	0.999198	0.857288	0.915534	0.100991	0.775426	0.408891	0.382891	1.15952	0.157505	1.11784	0.14423	2.4644	0.207255	0.552678	0.884791	-2.15193	-0.805232	-2.30482	-0.275139	-4.42501	-0.562454	-1.3112	-1.31234
Q9Y3Q8;Q9Y3Q8-2;H7BZ77	TSC22D4	19	0.612288	0.999198	0.998362	0.710608	0.351841	0.17568	0.0822776	0.0531703	1.15938	0.10045	0.0992641	0.549237	0.880322	1.7898	1.78311	2.60674	0.871947	-0.15421	-0.132494	2.00907	0.72089	2.54514	1.65599	3.77398
Q9H1Z4;Q9H1Z4-2;A0A087X091	WDR13	10	0.612288	0.999198	0.943549	0.368897	0.242685	0.256486	0.0621813	0.191313	1.15932	0.790061	0.941561	1.61653	1.24565	1.30603	2.19939	1.5731	0.857713	0.939124	0.904537	2.20721	0.863902	1.57031	1.73432	1.97066
Q9H6K4;B4DK77;Q9H6K4-2	OPA3	6	0.612288	0.999198	0.712526	0.736168	0.242438	0.621402	0.327106	0.417661	1.15916	0.301924	1.46243	0.483448	1.24634	0.390679	0.691746	0.805739	-1.64885	-0.762018	-1.78326	-1.06182	-1.80148	-0.928454	0.521417	1.02057
D6RAM3;Q7L591;D6RC22;Q7L591-3;D6R951;D6R977;Q7L591-2;Q7L591-4	DOK3	9	0.612288	0.999198	0.998362	0.66003	0.122463	0.712515	0.217876	0.886721	1.15879	0.0682226	0.327929	0.706431	2.21295	0.278377	0.953946	0.120532	0.846343	0.0839323	0.366599	1.06463	-1.85789	0.340997	-0.754935	-0.204548
P61158;B4DXW1;F8WDR7;C9IZN3;F8WEW2;F8WE84	ACTR3	36	0.612288	0.999198	0.998362	0.536388	0.251025	0.183378	0.0791344	0.121814	1.15857	0.523695	0.599185	1.14572	1.20086	1.75182	1.83787	1.9946	0.97895	0.514712	0.624147	1.56731	0.925982	1.89656	1.69025	2.46788
Q6PI98;Q6PI98-4;K7EQ79;K7EIY8;Q6PI98-3;K7EKI6;K7ELX9;K7ENM4;K7ENP7;M0R3E2	INO80C	6	0.612288	0.999198	0.998362	0.854786	0.55684	0.899215	0.280334	0.889524	1.15688	0.446448	0.0109607	0.246135	0.475827	0.0909479	0.792504	0.116784	0.916151	0.734517	-0.0165302	0.359435	0.380548	-0.141959	0.654698	-0.190286
Q66LE6;H0YB06;A0A0A6YYD6	PPP2R2D	23	0.612288	0.999198	0.887888	0.74844	0.188275	0.990554	0.204132	0.913989	1.15598	0.889242	1.05827	0.45988	1.56856	0.00782198	0.99899	0.0895578	1.09353	1.93526	1.58916	1.3023	1.32196	-0.0289183	0.663754	0.251372
K7EK00;Q96ND0;K7ERQ2;K7EPG9	FAM210A	6	0.612288	0.999198	0.79017	0.964662	0.212786	0.756574	0.268713	0.769294	1.15595	0.500323	1.25547	0.0599032	1.4121	0.227921	0.817931	0.248025	-1.09193	-0.550952	-1.18871	0.121564	-1.00826	-0.355851	0.759681	0.368482
P18031;B4DSN5	PTPN1	31	0.612288	0.999198	0.679676	0.815803	0.145911	0.656402	0.572434	0.592362	1.15588	0.315118	1.56011	0.318195	1.96126	0.346554	0.346006	0.478664	-2.60939	-1.32645	-2.76186	-0.963695	-3.44496	-1.27541	-0.647965	-1.54953
Q96S90;Q96S90-2;Q8IV50	LYSMD1	7	0.612288	0.999198	0.998362	0.85413	0.34569	0.669138	0.150942	0.60403	1.15577	0.336044	0.246424	0.248578	0.894799	0.332047	1.21277	0.461761	0.863833	0.664416	0.287509	0.478272	0.804121	0.486914	0.807434	0.64643
D6R9G8;Q9Y6H5-4;Q9Y6H5;Q9Y6H5-3;Q9Y6H5-5;Q9Y6H5-6;Q9Y6H5-2;Q6L980;Q6L982;Q6L981;D6RBR2;Q6L983;D6RD29;D6RFL3	SNCAIP	8	0.612288	0.999198	0.998362	0.625341	0.100991	0.735294	0.0462458	0.44942	1.15467	0.832917	0.819327	0.808512	2.46205	0.252293	2.69195	0.730396	0.831549	0.834717	0.826704	-1.01873	2.93369	0.289805	2.6887	1.01619
H7BZJ3	PDIA3	10	0.612288	0.999198	0.935486	0.561077	0.19948	0.246038	0.0588116	0.218936	1.15427	0.28352	0.949947	1.04359	1.49687	1.37047	2.31866	1.43665	0.833155	0.306442	0.902747	1.32003	1.07662	1.4767	1.87713	1.82957
Q08722;Q08722-4;Q08722-3;A0A2R8Y484;Q08722-2;H7BYS8;H0YC40	CD47	7	0.612288	0.999198	0.998362	0.996573	0.712923	0.517349	0.233117	0.384166	1.15393	0.224156	0.012753	0.00347483	0.276343	0.544458	0.909448	0.882361	-1.01537	-0.289778	0.0176669	-0.00616578	-0.37433	-1.02497	0.581415	1.09555
Q9H246	C1orf21	6	0.612288	0.999198	0.917609	0.445828	0.175795	0.151502	0.126805	0.130099	1.15386	0.146254	0.99962	1.39715	1.64418	1.94535	1.35219	1.93803	-1.39755	0.211814	-0.94659	-2.76863	1.51619	-3.47196	1.08679	2.41159
O43504;R4GMU8;E9PLX3;A0A0C4DGV4	LAMTOR5	5	0.612288	0.999198	0.998362	0.661289	0.276396	0.445388	0.261816	0.748649	1.15382	0.087643	0.5609	0.701692	1.10344	0.688361	0.834398	0.273016	0.838217	0.145397	0.61374	0.911581	0.880762	0.697619	0.710811	0.399083
O15371-3;O15371;O15371-2;B0QYA5;B0QYA6;B0QYA4;B0QYA8;A0A0D9SGB5	EIF3D	34	0.612738	0.999198	0.998362	0.994174	0.31104	0.462126	0.76897	0.619173	1.15274	0.118201	0.205191	0.00645054	0.989518	0.654095	0.163141	0.438752	1.05003	-0.208952	-0.290567	-0.0175106	0.858238	0.724606	0.113849	-0.756246
Q7Z2Z2;Q7Z2Z2-2;H0YK75;H0YKY7;H0YNW8	EFTUD1	48	0.612738	0.999198	0.998362	0.756651	0.925754	0.317682	0.680066	0.631282	1.15241	0.311034	0.680362	0.432623	0.0694198	1.03654	0.237825	0.418028	-0.856614	-0.354652	-0.680179	-0.694267	-0.0634328	-1.0214	-0.204068	-0.607506
Q9BV68-2;K7EIY6;Q9BV68;U3KQF4	RNF126	7	0.612738	0.999198	0.998362	0.752924	0.688306	0.280211	0.733231	0.455368	1.15191	0.291625	0.524541	0.441741	0.30443	1.19005	0.191987	0.72081	0.862211	0.34506	0.542736	0.614709	0.392444	1.3665	-0.1318	0.912598
Q96AT9;C9J6A7;Q96AT9-5;Q96AT9-4;Q96AT9-2;C9J9T0;C9IZU8;Q96AT9-3;C9IYE8;C9J8S0;C9JCL8;E7ESZ6;Q2QD12;E9PBG9;F8WBT4	RPE	10	0.612738	0.999198	0.998362	0.843178	0.214463	0.285371	0.0950103	0.729572	1.15009	0.134171	0.0658981	0.26843	1.40245	1.16709	1.61189	0.294913	-0.843757	-0.161433	-0.0865777	-0.535456	-1.02673	-1.16802	-1.17116	0.846128
Q9UBS3	DNAJB9	7	0.612738	0.999198	0.998362	0.365523	0.448593	0.189841	0.0645492	0.243847	1.14998	0.408038	0.104004	1.62613	0.657166	1.68936	2.14116	1.32157	1.97992	0.691686	0.149746	2.52668	0.571864	2.10489	2.87435	3.96864
Q96GC5-3;Q96GC5;F5H702;F5H8D0	MRPL48	6	0.612738	0.999198	0.998362	0.708971	0.240886	0.788982	0.677242	0.776644	1.14982	0.900247	0.684916	0.552459	1.25238	0.191329	0.240317	0.239605	-0.925212	-1.05098	-0.793363	-0.735327	-0.881864	-0.23321	0.244707	0.369344
Q14353;A0A1W2PR36;Q14353-2;K7EM34	GAMT	14	0.612738	0.999198	0.990696	0.787935	0.270123	0.925374	0.141063	0.842079	1.14964	0.748378	0.848029	0.383795	1.1271	0.0682656	1.26108	0.167602	1.18633	0.954472	0.819154	0.617801	1.02378	0.116927	0.805077	0.32268
Q93015-2;Q93015;C9J451;C9JL88	NAT6	9	0.612738	0.999198	0.998362	0.563248	0.632159	0.220365	0.1582	0.154369	1.14762	0.128401	0.250016	1.02872	0.373453	1.51776	1.18105	1.76406	0.842093	0.164686	0.30078	1.70809	0.287747	1.55343	0.969321	2.18004
P59768;G3V3J9;G3V2N0;G3V2C9;G3V415	GNG2	5	0.612738	0.999198	0.993108	0.93082	0.300429	0.380014	0.269133	0.457953	1.14726	0.441314	0.836461	0.114504	1.02411	0.840346	0.816822	0.716238	-1.20803	-4.28854	-6.33458	2.17473	-0.749925	6.99769	5.33015	7.27004
Q9HB58-6;G5E9C0;Q9HB58-5;Q9HB58-3;Q9HB58-7;Q9HB58;Q9HB58-2;E7EM70;Q9HB58-4;C9JZQ4	SP110	17	0.612738	0.999198	0.978136	0.710163	0.273727	0.781474	0.0947197	0.363599	1.14702	0.415768	0.892721	0.551291	1.11611	0.199155	1.61726	0.938756	0.84238	0.501403	0.851922	0.730036	0.887986	0.355339	1.11089	1.14641
P10515;H0YDD4;E9PEJ4	DLAT	28	0.612738	0.999198	0.998362	0.772965	0.470154	0.738241	0.254857	0.733107	1.14666	0.928136	0.434223	0.410126	0.617981	0.247909	0.852455	0.291234	-0.83445	-0.888113	-0.505864	-0.584281	-0.44529	-0.423068	0.786054	-0.425385
Q9UG22	GIMAP2	6	0.612738	0.999198	0.877693	0.919454	0.249089	0.567777	0.663199	0.331439	1.1462	0.0285483	1.09689	0.135715	1.21401	0.463604	0.252997	1.03385	-0.842239	-0.152159	-1.50676	0.329478	-0.997343	0.58867	0.543347	1.25876
P51610;P51610-2;H7C1C4	HCFC1	73	0.612738	0.999198	0.998362	0.736425	0.789447	0.308329	0.581458	0.740116	1.14499	0.388593	0.0474705	0.482905	0.197989	1.08764	0.336413	0.282233	0.827908	0.395806	0.0805277	0.751497	-0.168003	1.46963	0.216032	0.412809
Q9H9Y4;Q5JYG4;Q5JYG3	GPN2	5	0.612738	0.999198	0.998362	0.551675	0.427824	0.235458	0.0823048	0.44622	1.14399	0.629245	0.407911	1.10688	0.692749	1.44596	1.7759	0.736821	0.887534	0.726378	0.46226	1.53319	0.592013	1.46296	1.35096	1.11501
Q9NR33	POLE4	6	0.612738	0.999198	0.998362	0.189655	0.937263	0.0887802	0.0429503	0.0320661	1.14392	0.193377	0.0356615	2.19536	0.0577095	2.45021	2.75547	2.97826	0.829981	0.22225	0.0561956	-3.95802	0.0539213	-3.62712	-3.51427	-4.57369
Q8NBN7;Q8NBN7-2;G8JLA1;K7EMY5;K7EQB5;K7ERV1	RDH13	19	0.612738	0.999198	0.89752	0.769981	0.15503	0.380014	0.582328	0.406114	1.14385	0.290975	1.04212	0.412459	1.84536	0.840234	0.335397	0.83321	-1.0905	-0.49231	-0.999863	-0.571751	-1.49227	-1.19191	-0.229705	-1.1058
P62136;P62136-2;P62136-3;E9PMD7;F5H1L6;F5H037	PPP1CA	26	0.612738	0.999198	0.824722	0.880214	0.190127	0.998521	0.147489	0.926326	1.14321	0.8361	1.1711	0.200843	1.54851	0.000831248	1.22869	0.0770576	0.825599	0.847862	1.098	0.314527	1.28952	-0.00158852	0.751302	0.128683
H6UMI1;O95166;F5GZY7;Q9H0R8;Q9H0R8-2;I3L3J4	GABARAP;GABARAPL1	5	0.612738	0.999198	0.990696	0.932887	0.199752	0.958028	0.487511	0.559592	1.14292	0.133121	0.84868	0.110869	1.49457	0.0395223	0.442894	0.526192	1.04973	0.190536	0.929294	-0.223085	1.25222	-0.0872475	-0.452396	0.876668
P26373;P26373-2;J3QSB4;H3BTH3;J3KS98;H3BUK8	RPL13	21	0.612738	0.999198	0.998362	0.718793	0.219153	0.481087	0.0684757	0.889826	1.14236	0.947542	0.603304	0.520545	1.37314	0.611739	2.01918	0.116087	-0.8462	-0.987636	-0.71303	-0.929653	-0.975525	-0.835611	-1.49063	0.341213
Q8NBI6;A0A140T9D0;Q8NBI6-2;F8WEN6;H7C2F4	XXYLT1	8	0.612738	0.999198	0.998362	0.927559	0.212786	0.171372	0.200161	0.95104	1.14233	1.22633	0.147519	0.12147	1.41572	1.82072	1.01458	0.0542353	-1.0955	1.98655	-0.202844	-0.504617	-2.29958	-2.88479	-1.36314	0.446265
Q92734-2;Q92734;Q92734-4;Q92734-3;C9JJP5;C9JUE0;C9JTY3	TFG	16	0.612738	0.999198	0.998362	0.873303	0.318696	0.394672	0.808352	0.56598	1.14118	0.545643	0.158077	0.212723	0.966247	0.803055	0.13263	0.517661	-1.06777	-0.540592	-0.200645	0.340721	-0.730608	-0.943569	-0.100668	0.685071
Q14165;F5H1S8;H0YG07;F5GX14	MLEC	15	0.612738	0.999198	0.791928	0.676902	0.147943	0.389167	0.433018	0.352641	1.14096	0.20618	1.24123	0.64062	1.9276	0.820841	0.516691	0.971551	-2.77239	-1.15985	-2.66897	-1.4884	-4.05409	-2.07451	-1.43502	-1.72311
P50402;Q5HY57;F8WEQ1	EMD	16	0.612738	0.999198	0.67877	0.876259	0.219153	0.712581	0.922565	0.987953	1.14084	0.238717	1.57267	0.206651	1.36167	0.278063	0.0509525	0.0131498	-2.12063	-0.977767	-2.46954	-0.640122	-2.32066	-0.733223	-0.14933	-0.0298147
Q8IY17-3;Q8IY17;Q8IY17-4;Q8IY17-2;Q8IY17-5;M0R2H4;M0R2K2;A0A2R8Y7E1;M0R2C2;M0QXH7;M0QYF5;M0QZK5;M0QYT1;F2Z2D4;Q6ZV29-2	PNPLA6	26	0.612738	0.999198	0.783984	0.828786	0.167186	0.698225	0.145823	0.978624	1.14043	0.177477	1.27311	0.298651	1.73128	0.296007	1.23747	0.025437	-1.57377	-0.537596	-1.62536	0.550081	-2.13572	-0.512566	0.923105	-0.0446163
J9JIE6;Q9UM00;J3KS45;Q9UM00-2;J3QQY2;J3KTQ7	TMCO1	6	0.612738	0.999198	0.998362	0.741371	0.219153	0.60442	0.476637	0.759798	1.13999	0.150072	0.645506	0.474494	1.36337	0.413337	0.45585	0.257481	-1.04936	0.430426	-0.837793	-1.35932	-3.43883	-0.520245	-1.35557	-1.04457
Q9Y4W6	AFG3L2	43	0.612738	0.999198	0.762156	0.603889	0.244375	0.372624	0.565496	0.659557	1.13959	0.365934	1.31723	0.878146	1.23708	0.872205	0.352931	0.383755	-1.9374	-0.793016	-1.4392	-1.31076	-2.32267	-1.95258	-0.223102	-0.549937
P49757-2;P49757;P49757-4;P49757-3;P49757-7;P49757-5;P49757-8;P49757-6;G3V3R1;G3V3M5;G3V3Z8;P49757-9;G3V4S6;G3V433	NUMB	15	0.612738	0.999198	0.924575	0.682452	0.274669	0.704556	0.0664866	0.495817	1.13936	0.612579	0.963683	0.626206	1.11212	0.288347	2.09063	0.638712	0.933003	1.80017	1.14822	1.70084	0.977888	0.624758	1.65358	1.3568
Q86YD1;M0QY25;Q86YD1-3;Q86YD1-2;M0QYH6;M0QX53	PTOV1	7	0.612738	0.999198	0.998362	0.644569	0.248156	0.221087	0.0650977	0.196266	1.13932	1.18071	0.653338	0.744356	1.22589	1.50906	2.12749	1.54573	2.66857	1.18866	0.825274	-1.01179	-0.971149	-1.55915	-2.14752	-2.2523
O43167;O43167-2	ZBTB24	14	0.612738	0.999198	0.998362	0.553212	0.150796	0.216621	0.166566	0.210549	1.13901	0.0598647	0.268804	1.08574	1.89398	1.54372	1.14446	1.47824	-0.863074	0.0764137	0.36445	-1.36626	-1.4775	-1.63684	-1.46459	-1.78148
P09429;Q5T7C4;B2RPK0	HMGB1;HMGB1P1	21	0.614508	0.999198	0.998362	0.769336	0.18232	0.311749	0.158488	0.386869	1.13681	0.204822	0.224454	0.4141	1.60715	1.07424	1.17956	0.87558	1.12213	0.226995	0.310418	0.576139	1.36661	1.06465	1.043	1.25925
A0A0G2JPT5;O75943-2;O75943;A0A0G2JP78;O75943-4;A0A0G2JNH5;O75943-3;D6RAW6;H0Y9J8;H0Y9T7;A0A0G2JP31;D6RHU1	RAD17	26	0.614508	0.999198	0.998362	0.772965	0.508932	0.311749	0.231098	0.564533	1.13678	0.328478	0.115653	0.409045	0.553825	1.07294	0.914604	0.519778	0.877462	0.38949	0.158113	0.735697	0.415807	1.27499	0.558186	0.725646
A0A0G2JKZ1;A2AB90;A0A0G2JH37;A0A0A0MSV9;O15533;O15533-3;O15533-2;Q6P1N7;C9JA35;A0A0A0MT98;O15533-4;A0A140T9B2;A0A0G2JJI5	TAPBP	8	0.615322	0.999198	0.762156	0.964234	0.208053	0.411055	0.722446	0.983472	1.13527	0.105457	1.3225	0.0620028	1.4463	0.764561	0.20102	0.0188607	-1.92129	-0.333018	-1.55007	-0.11386	-1.57944	-1.47197	-0.392422	-0.0385981
Q9NRN7;E9PLW6;E9PNF3;Q9NRN7-2	AASDHPPT	18	0.615322	0.999198	0.998362	0.913676	0.465263	0.649065	0.824885	0.52982	1.13415	0.378186	0.253266	0.148294	0.6256	0.358192	0.120159	0.57539	0.833169	0.40861	0.320364	0.252693	0.517173	0.394379	-0.0968982	-0.914629
P16435;H0Y4R2;E7EMD0;E7EWU0;C9JU80	POR	41	0.615322	0.999198	0.666665	0.891725	0.168408	0.700662	0.755287	0.669553	1.1336	0.178009	1.60892	0.182695	1.72156	0.292991	0.173769	0.370169	-2.25134	-0.752135	-2.30034	-0.344848	-2.79571	-0.646637	-0.371788	-0.649835
O75208;H3BNT2;H3BSJ5;H3BPY0;H3BRC0;H3BPC6;H3BPW3;H3BVA5;O75208-2	COQ9	9	0.615322	0.999198	0.922174	0.783632	0.212786	0.211251	0.0570764	0.0461182	1.13345	0.562051	0.973919	0.390599	1.41531	1.57159	2.35636	2.70508	-0.821235	-0.942714	-1.06969	1.10632	-0.995291	2.45841	2.03788	3.92779
Q9NUQ2;H0YC22	AGPAT5	15	0.615322	0.999198	0.833153	0.756093	0.286336	0.576979	0.630376	0.660553	1.133	0.0969515	1.16103	0.434989	1.06854	0.450524	0.286046	0.381474	-1.06223	-0.247857	-1.26006	-0.655355	-0.884152	-0.774936	-0.245239	-0.636456
P17612;P17612-2;Q15136;K7ERP6;K7ENJ5;K7EMV1	PRKACA;KIN27	20	0.615322	0.999198	0.998362	0.894518	0.923897	0.683252	0.711936	0.673395	1.13283	0.166835	0.0626492	0.178472	0.0726875	0.313145	0.209496	0.363731	-0.937513	-0.236431	0.0860366	0.29356	-0.0865217	-0.370796	-0.190139	0.515664
Q14114-4;Q14114;Q14114-2;Q14114-3;E9PP15;H0YEV6;H0YEA5;H0YCA4;E9PKG2	LRP8	11	0.615322	0.999198	0.918367	0.301634	0.173531	0.175077	0.139008	0.0450083	1.13258	0.303348	0.993927	1.80667	1.67025	1.79518	1.27197	2.72503	-1.39416	-0.73139	-1.65195	-3.40811	-2.32026	-3.47127	-3.59221	-4.31308
Q96BM9;A0A087X2J2	ARL8A	15	0.615322	0.999198	0.998362	0.97491	0.150796	0.315819	0.721803	0.826505	1.1323	0.0496973	0.360243	0.043229	1.892	1.04912	0.201607	0.185036	-1.33122	-0.0899268	-0.392665	-0.100555	-1.78144	-1.37037	0.172377	0.293752
Q96G23;Q5SZE1;Q5SZE3;H0YKH6;Q5SZE4;H0YNU7;Q5SZE2;H0YLQ6	CERS2	10	0.616106	0.999198	0.978136	0.731188	0.187545	0.235458	0.585523	0.260261	1.13126	0.0689279	0.888036	0.493399	1.57269	1.44212	0.331994	1.26811	-2.42662	0.290948	-1.53194	-0.660304	-3.19977	-2.56847	-0.949711	-1.51616
S4R446;Q86XN8;Q86XN8-2;Q86XN8-3	MEX3D	7	0.617226	0.999198	0.998362	0.272612	0.223825	0.233235	0.122787	0.18147	1.12945	0.491068	0.105276	1.91737	1.33362	1.45464	1.38084	1.62247	-1.6674	-1.2023	-0.339008	-3.41945	-1.61273	-2.85223	-3.16183	-2.56681
Q969Z3;Q969Z3-2;X1WI34;F6V6Z1	MTARC2	16	0.617226	0.999198	0.80608	0.96214	0.412439	0.479179	0.987578	0.627305	1.12923	0.106971	1.20896	0.0647556	0.726284	0.61452	0.00799756	0.425818	-1.37451	-0.232692	-1.37612	-0.11484	-1.02746	-1.31575	0.00847851	-0.701618
Q9NY12-2;Q9NY12;REV__A6NHQ2	GAR1	13	0.617226	0.999198	0.998362	0.739213	0.278982	0.136637	0.152724	0.193113	1.12892	0.0821594	0.450234	0.478674	1.09277	2.05229	1.20467	1.56367	1.38512	-0.104069	0.484641	0.835054	1.4421	2.3237	1.26963	1.8749
Q12974;Q12974-4;E9PMY3;E9PML8;E9PJC0;E9PRR9;Q12974-3;E9PL34	PTP4A2	10	0.617226	0.999198	0.978136	0.549311	0.412112	0.225919	0.0697711	0.400779	1.12853	0.351282	0.897806	1.11314	0.727267	1.48981	1.97483	0.844805	-0.957498	-0.543319	-0.938098	-1.58446	-0.510824	-1.63991	-1.46574	-1.0569
O43791;D6RDV6;D6RDG8;D6RGZ4	SPOP	7	0.618374	0.999198	0.998362	0.983931	0.463954	0.941614	0.264635	0.431074	1.12725	0.422189	0.185276	0.0235133	0.627968	0.0552092	0.827773	0.771061	0.818377	0.429666	0.263663	-0.0407862	-0.516853	0.0742812	-0.86356	-1.00284
V9GYY5;Q9UGY1	NOL12	7	0.618831	0.999198	0.978136	0.97569	0.391272	0.474342	0.11943	0.382891	1.12618	0.306721	0.890472	0.042443	0.780161	0.625172	1.39856	0.885094	0.944632	1.06903	1.47027	-0.182572	0.611824	-1.46866	-1.12925	-1.54963
Q9Y6H3	XRCC6BP1	8	0.618831	0.999198	0.998362	0.961494	0.317761	0.373075	0.633946	0.440323	1.1258	0.195922	0.298457	0.0658996	0.968721	0.865576	0.281812	0.751881	-0.844731	0.663512	0.61286	-0.338006	-0.687138	-1.80397	-0.227452	-1.82726
P13051	UNG	8	0.618831	0.999198	0.665522	0.0635568	0.249089	0.0278741	0.0307734	0.0136857	1.12548	0.196439	1.62561	2.96547	1.21679	3.31662	3.72294	3.69115	-1.32394	-0.223755	-1.52187	-7.71437	-1.58173	-8.06758	-7.50464	-6.33136
A2A2G4;Q9Y672;S4R350	ALG6	4	0.618911	0.999198	0.636634	0.677146	0.0820134	0.63788	0.540378	0.491221	1.12468	0.118791	1.72102	0.636726	2.7753	0.37065	0.381485	0.652771	-2.14198	-0.691979	-2.63964	-1.37756	-3.92741	-0.852066	-1.06983	-1.28673
Q9GZY4;C9J6J1;C9JA07	COA1	4	0.618911	0.999198	0.636634	0.557045	0.194193	0.56216	0.289159	0.8564	1.12378	0.423471	1.72116	1.05558	1.53028	0.472183	0.771917	0.151392	-0.836007	-1.12397	-1.82447	-1.48729	-1.95582	-0.757887	0.45748	-0.25019
I3L3K7;Q12968-6;Q12968-4;Q12968-3;Q12968-2;Q12968;H3BR83;H3BRS1;Q12968-5;H3BU30;Q14934-21;Q14934-20;Q14934-19;F8VPH9;H3BRM3	NFATC3	24	0.618911	0.999198	0.998362	0.913795	0.907201	0.548148	0.245196	0.396557	1.12375	0.514302	0.508124	0.147674	0.0868266	0.493559	0.875878	0.854478	0.822616	0.671771	0.557617	-0.229337	0.080665	-0.58669	-0.555139	-1.0746
Q6P1M0;Q6P1M0-2	SLC27A4	24	0.618911	0.999198	0.667576	0.92912	0.173531	0.653602	0.652454	0.823047	1.12318	0.021703	1.58977	0.116711	1.67051	0.351142	0.26384	0.190205	-2.06296	-0.065665	-1.79896	-0.255263	-2.82767	-0.721089	-0.547128	-0.323239
P46013-2	MKI67	196	0.618911	0.999198	0.998362	0.250635	0.137882	0.096743	0.310946	0.0453809	1.12298	0.466374	0.224902	2.01549	2.05712	2.39019	0.725011	2.71618	1.42793	0.945277	0.270562	-3.31133	3.16038	-3.42618	-0.653768	-3.76232
P00387-3;P00387-2;P00387;B1AHF3	CYB5R3	19	0.618911	0.999198	0.761925	0.866416	0.263549	0.734108	0.79099	0.777928	1.12248	0.138936	1.34112	0.224872	1.14992	0.254853	0.144878	0.238454	-1.66243	-0.601796	-1.9804	-0.502946	-1.85249	-0.518382	0.302494	0.395162
J3KQ26;Q96C12-2;H3BS74;Q96C12-3	ARMC5	13	0.618911	0.999198	0.916266	0.977647	0.938088	0.920144	0.91147	0.613408	1.12197	0.694398	1.00546	0.0355566	0.0564571	0.0730025	0.0591765	0.445802	0.809279	0.694899	1.0638	0.0614715	-0.0773017	0.0950727	-0.0789727	-0.624628
O00767	SCD	7	0.618911	0.999198	0.667576	0.236651	0.061401	0.0664811	0.0406627	0.255093	1.12159	0.0145873	1.58982	2.05563	3.16949	2.69592	2.8403	1.28477	-2.14937	0.0735197	-1.96284	-3.61916	-3.5827	-4.09405	-2.96433	-2.38357
M0QXZ5;Q96B54	ZNF428	5	0.620046	0.999198	0.988642	0.983931	0.636774	0.195875	0.41963	0.110463	1.11979	0.559987	0.870643	0.0220327	0.366324	1.65708	0.535626	2.06985	1.05172	-1.66033	-1.7122	0.176282	0.322209	3.87923	0.714291	3.53179
Q01968-2;Q01968;A0A2R8YCN4;A0A2R8YG38;A0A2R8YF88	OCRL	16	0.620046	0.999198	0.998362	0.915534	0.511579	0.842579	0.960413	0.810049	1.11813	0.754401	0.744804	0.143244	0.548851	0.141367	0.0270768	0.203654	-0.883768	-0.827527	-0.767263	-0.296857	-0.43761	-0.237743	0.0281884	0.381481
O14986-3;O14986;O14986-2;A0A0A0MRU3;A0A0A0MT25;A0A0A0MSP5	PIP5K1B	8	0.620046	0.999198	0.998362	0.714001	0.835372	0.791804	0.537558	0.767696	1.1181	0.644044	0.244816	0.532348	0.150761	0.189056	0.384765	0.249641	0.960507	1.14806	0.307989	1.00314	-0.186001	-0.228974	0.463422	-0.489967
A0A087WU07;Q5TGZ0;Q5TGZ0-2;R4GNA1;R4GMM1;R4GMY4	MINOS1;MINOS1-NBL1	4	0.620046	0.999198	0.998362	0.628768	0.336527	0.288706	0.897352	0.85855	1.11783	0.156891	0.661302	0.788655	0.920673	1.15581	0.0679675	0.148785	-2.54546	-0.221132	-0.703656	-1.15888	-1.91591	-3.21035	0.0554939	0.240649
E3W980;Q8TDG4;E3W982;Q8TDG4-4;Q8TDG4-2	HELQ	6	0.620046	0.999198	0.998362	0.966206	0.812642	0.618325	0.653173	0.986903	1.11682	0.498309	0.442372	0.0565675	0.173329	0.394818	0.263083	0.0141866	1.25954	-1.77032	-2.6169	-0.494498	-0.82832	1.49149	-1.21605	-0.0469904
Q15334;A0A087WW77	LLGL1	24	0.620046	0.999198	0.998362	0.919008	0.992156	0.57693	0.976768	0.935833	1.11604	0.558567	0.32614	0.137126	0.00751452	0.450928	0.0158408	0.067247	0.808683	0.571277	0.407199	0.251519	-0.00747583	0.481114	0.0131188	-0.117572
Q9BTE1;H3BR94;Q9BTE1-2;H3BUD2;H3BS05;I3L0U8;Q9BTE1-3	DCTN5	8	0.620046	0.999198	0.998362	0.807019	0.240275	0.406765	0.0901216	0.985597	1.11569	0.305745	0.766853	0.336641	1.25612	0.774005	1.67886	0.0160735	-0.86947	-0.387935	-0.799943	-0.477479	-1.5696	-0.771485	-1.49014	0.0352174
A0A1W2PS43;Q14108;A0A1W2PRS1;A0A1W2PPX5;A0A1W2PQR6;A0A1W2PQB7;A0A1W2PPU6;A0A1W2PRF6;A0A1W2PSE4;A0A1W2PS70;A0A1W2PNX7;D6RDG0;A0A1W2PQL5	SCARB2	18	0.620046	0.999198	0.998362	0.93082	0.2565	0.351697	0.950075	0.370906	1.11558	0.0995511	0.423727	0.114592	1.17877	0.929673	0.0332672	0.912716	-0.993463	0.136772	-0.458087	0.205262	-1.11242	-1.01676	0.0282205	-1.23466
P84077	ARF1	18	0.620046	0.999198	0.481837	0.412399	0.16811	0.243671	0.0850122	0.15777	1.11546	1.23129	2.52708	1.48127	1.72598	1.38396	1.73724	1.74415	1.37462	1.56852	2.59626	2.25759	1.98676	1.4809	2.34369	2.13449
P11233;H7C3P7;C9JPE8	RALA	13	0.620046	0.999198	0.924021	0.387094	0.134411	0.316913	0.256702	0.442085	1.11542	0.376976	0.965545	1.54853	2.09765	1.04113	0.848096	0.745934	-2.40454	-0.961667	-1.50901	-2.72228	-2.79331	-3.34254	-0.695984	-1.1481
Q96EK9	KTI12	16	0.620046	0.999198	0.998362	0.858595	0.379275	0.570171	0.349256	0.756288	1.11484	0.368653	0.669087	0.239113	0.810197	0.460061	0.649078	0.262382	0.963215	0.414266	0.778507	0.517173	0.721485	0.500547	0.560643	0.433673
Q9Y4E8;H0YI31;F8W0H4;F8VZG8;F8VVY7;H0YI26;H0YHM4;H0YH96	USP15	57	0.620046	0.999198	0.998362	0.705529	0.171192	0.236146	0.0621813	0.403382	1.11477	0.328946	0.161611	0.575779	1.70274	1.4361	2.19884	0.839374	0.855974	0.363345	0.233118	0.927364	1.70525	1.57012	1.72783	1.23923
Q14344;Q14344-2	GNA13	25	0.620046	0.999198	0.998362	0.732279	0.829189	0.452652	0.244205	0.801849	1.11418	0.0128656	0.695542	0.492161	0.155987	0.672405	0.879464	0.21087	-1.00201	0.0227424	-0.705181	-0.664471	-0.167016	-1.08958	0.549697	0.324211
Q12846;Q12846-2;A0A087WWW0;C9JFM5;H3BMK2	STX4	14	0.620046	0.999198	0.746286	0.868003	0.227058	0.511709	0.889278	0.611391	1.11377	0.351546	1.36984	0.220453	1.3185	0.554976	0.0734227	0.44923	-1.53107	-0.903074	-1.46915	-0.426204	-1.29427	-1.12447	0.087148	0.615123
P04080;A0A1W2PQG6;A0A1W2PS52	CSTB	8	0.620046	0.999198	0.998362	0.941089	0.403781	0.375416	0.730112	0.998976	1.1137	0.243564	0.0392981	0.100558	0.751164	0.859738	0.194376	0.00230962	-1.24353	-0.686478	-0.0706248	-0.371247	-1.49584	-1.59064	-0.606615	-0.0101234
P62633-2;P62633;P62633-7;P62633-3;D6RAT4	CNBP	15	0.620072	0.999198	0.998362	0.868003	0.656769	0.259995	0.133547	0.671841	1.11312	0.0691141	0.554532	0.21984	0.343098	1.29007	1.30714	0.366647	1.33448	0.0897116	0.78229	0.351359	0.374132	1.61065	0.88815	0.827355
Q99081;Q99081-3;B4DGI9;F5GY10;Q99081-4;Q99081-2;B4DZP2;H0YNP8;H0YNQ5;H0YML2	TCF12	10	0.620072	0.999198	0.949543	0.674459	0.576558	0.399787	0.069173	0.205116	1.11275	0.509193	0.936139	0.663226	0.445659	0.791335	1.98592	1.50959	1.01976	1.64003	1.13822	-1.60305	0.434992	-2.13482	-1.83404	-2.49128
Q13444-8;Q13444-2;Q13444-7;Q13444-6;Q13444-12;Q13444-5;Q13444-4;Q13444-3;Q13444;Q13444-9;Q13444-11;Q13444-10;Q13444-13	ADAM15	11	0.620327	0.999198	0.89906	0.260119	0.237067	0.0887802	0.0386386	0.0522057	1.11195	0.203907	1.04043	1.97203	1.27408	2.45384	2.97889	2.62482	-1.05755	-0.516669	-1.065	-4.02656	-1.32015	-3.57401	-3.16084	-3.54956
Q8IY81;J3KS36;J3QSE2;J3KS74	FTSJ3	44	0.620327	0.999198	0.953311	0.582236	0.404408	0.37243	0.0853973	0.389009	1.1112	0.466868	0.929726	0.954435	0.749781	0.87275	1.73447	0.871328	1.01742	0.67278	1.06908	1.3727	0.89612	1.09766	1.33129	1.13945
Q8NE62;C9JYW4;C9J7D8	CHDH	20	0.620327	0.999198	0.998362	0.648615	0.853508	0.331262	0.351194	0.605371	1.11083	0.662396	0.155778	0.736033	0.133372	0.993492	0.645227	0.459283	-3.4886	-2.95221	-1.10751	-3.36661	1.36467	-3.52106	-2.57408	-1.35099
E7EXA6;Q8WVB6;Q8WVB6-2;A0A0D9SF58;Q8WVB6-3;F8WCC1;H0Y7D3	CHTF18	38	0.620327	0.999198	0.998362	0.671037	0.239513	0.323606	0.333863	0.511423	1.1107	1.07989	0.751705	0.671458	1.26258	1.01261	0.678891	0.608743	0.858389	1.09355	0.760924	-0.919531	0.921116	-1.1141	-0.506386	-0.803741
B8ZZ87;Q6NZ67;H7C173;H7BZ50;H7C202	MZT2B;MZT2A	7	0.621489	0.999198	0.998362	0.790911	0.699919	0.313664	0.975193	0.573418	1.10903	0.584883	0.641499	0.374937	0.292252	1.05779	0.0174155	0.507994	0.868087	0.568656	0.736869	-0.546666	0.468937	-1.04303	0.0140816	-0.675973
H0YJ05	STON2	4	0.621489	0.999198	0.998362	0.93617	0.470455	0.470223	0.825498	0.829641	1.10882	0.435223	0.294456	0.106213	0.617476	0.635766	0.119429	0.182482	-0.874426	-0.476993	-0.364513	-0.191584	-0.537796	0.740857	0.149829	-0.331436
Q96E52;H7BZX2;Q96E52-2;X6RDQ1;X6RL62;X6RIG5	OMA1	9	0.621489	0.999198	0.926125	0.92912	0.100991	0.353296	0.123428	0.416583	1.10759	0.101466	0.960407	0.11724	2.45015	0.923629	1.37308	0.811589	-1.78715	0.215342	-1.18264	-0.188564	-3.11543	-1.71948	-1.19931	-1.10341
Q9HAS0;J9JIC5;J3KRR1;K7EII1;K7EIQ2;K7ERX0;J3QKQ1;J3KT97	C17orf75	20	0.621489	0.999198	0.998362	0.990751	0.564154	0.563255	0.572698	0.513674	1.1075	0.517874	0.0453426	0.0116869	0.463786	0.469934	0.345583	0.603638	-0.842026	-0.572239	-0.0785925	-0.028725	-0.352675	-0.494164	-0.28763	-0.837889
O00273-2	DFFA	15	0.621489	0.999198	0.810654	0.864292	0.158348	0.375371	0.889124	0.232737	1.10556	0.829797	1.20304	0.230215	1.79884	0.860299	0.0736819	1.37909	-2.17193	-1.65224	-2.80262	-1.12317	-2.62049	-2.24657	-0.150004	-2.76199
A0A0G2JN29;A0A087X117;Q15155;A0A0G2JP90;A0A087WW46;H3BUC9;I3L0Q6;H3BTW1	NOMO1	56	0.621489	0.999198	0.998362	0.799589	0.399307	0.540052	0.360736	0.755278	1.10514	0.0572676	0.0189866	0.353412	0.761616	0.50492	0.629628	0.263239	1.70004	0.334369	0.120841	1.62949	1.25602	2.58583	1.75464	-4.27999
E5RHG8;Q15369;Q15369-2;R4GMY8	TCEB1	7	0.621489	0.999198	0.998362	0.705529	0.219494	0.580516	0.174838	0.947536	1.10486	0.107526	0.17081	0.573503	1.35959	0.445677	1.10918	0.0574198	0.796795	0.144513	0.297492	1.09848	0.962332	0.584915	0.717966	0.131286
Q03188;H0Y8J2;Q03188-2;H0Y9W1	CENPC	43	0.621489	0.999198	0.998362	0.811353	0.348141	0.465359	0.113446	0.423449	1.10459	0.446107	0.647693	0.326353	0.889917	0.643969	1.44247	0.791702	0.817199	0.450311	0.648372	0.583447	0.651105	0.666141	1.08182	0.994426
O95931;B0QYP3;B0QYP2	CBX7	11	0.621489	0.999198	0.80608	0.34068	0.510393	0.191227	0.0775881	0.322985	1.10352	0.809637	1.21107	1.69328	0.551839	1.67738	1.86021	1.05714	1.12456	1.521	1.17922	2.70689	0.55981	1.90519	1.84847	1.3119
O75396;A0A087X1A9	SEC22B	16	0.621489	0.999198	0.885814	0.981114	0.301667	0.631578	0.454644	0.746017	1.10274	0.126646	1.06758	0.028538	1.01993	0.377092	0.486626	0.276124	-1.5214	-0.573939	-1.81658	0.0989317	-1.5438	0.887849	0.9053	0.734476
P78325;P78325-2	ADAM8	25	0.621489	0.999198	0.920902	0.730973	0.223405	0.850059	0.980502	0.772569	1.10257	0.167689	0.990264	0.49523	1.33839	0.133481	0.0129398	0.244394	-1.1507	-0.454665	-1.29198	1.07992	-1.55008	-0.241298	-0.023773	0.361999
A0A067XG54;Q8NB49-2;Q8NB49-3;Q8NB49-4;Q8NB49;H7C0E8	ATP11C	30	0.621489	0.999198	0.998362	0.936018	0.406594	0.561296	0.594177	0.995327	1.1018	0.0113527	0.595544	0.107444	0.741134	0.474424	0.323067	0.00513077	-0.888386	0.0201526	-0.682167	-0.171702	-0.618981	-0.712793	-0.229243	0.0100896
Q96MH2;K7ELS4;K7EJA3;K7ERG7;K7ESM2;K7EIM4	HEXIM2	16	0.621489	0.999198	0.998362	0.799864	0.288594	0.208117	0.167429	0.299824	1.10131	0.161501	0.0986599	0.352932	1.05931	1.58595	1.14045	1.12123	0.94816	0.187275	-0.141786	0.577127	0.814901	1.66002	0.722581	1.45024
A6NHQ2	FBLL1	8	0.621489	0.999198	0.998362	0.749882	0.263549	0.152235	0.208447	0.15777	1.10095	0.273644	0.19856	0.452357	1.14955	1.93818	0.985894	1.74172	1.52134	0.683333	0.43433	1.96136	1.24222	3.14459	1.3113	3.12713
Q96BP2;A6NJX6	CHCHD1	7	0.621489	0.999198	0.998362	0.811353	0.171346	0.349124	0.329218	0.900086	1.10085	0.825944	0.715269	0.325479	1.6912	0.937887	0.687522	0.104874	-1.31142	-1.03127	-0.804743	-0.526781	-2.0687	-1.70306	-0.418808	-0.187598
Q9BQE4;A0A182DWI4;E9PN30	VIMP	7	0.621489	0.999198	0.899339	0.728288	0.190127	0.311749	0.22202	0.335465	1.10081	0.313642	1.02852	0.502962	1.54948	1.07397	0.941065	1.0217	-1.46673	-1.30827	-2.1217	1.77707	-2.29927	2.75373	1.83344	1.71389
C9JF66;Q6PIZ9	TRAT1	3	0.621489	0.999198	0.998362	0.733396	0.171068	0.290903	0.267197	0.283696	1.10031	0.353612	0.725155	0.488874	1.70461	1.1447	0.821414	1.17998	-0.796357	-0.853023	-0.961822	1.08879	-1.29786	2.56168	1.02827	1.76154
Q96LT9-2;Q96LT9;X6RLP6;H0YEB8;E9PPV2	RNPC3	17	0.621489	0.999198	0.998362	0.891725	0.267565	0.279084	0.160259	0.487828	1.09995	0.0147783	0.0122952	0.183346	1.13589	1.20714	1.17113	0.660335	0.799729	-0.0205686	-0.0183286	0.467595	0.846849	1.33882	0.716484	0.875562
Q92667;Q92667-2;I3L0W0;I3L2A2;I3L2N7;I3NI36;I3L0K6;I3L364;I3L3K1	AKAP1	30	0.621489	0.999198	0.780301	0.316221	0.135335	0.0989528	0.0434262	0.0776666	1.09975	0.445861	1.27891	1.77725	2.08388	2.37193	2.74264	2.31975	-0.864272	-0.501608	-1.20895	-2.3654	-1.73004	-3.02402	-2.60977	-2.98828
A4D2B0;C9JAV3	MBLAC1	4	0.621489	0.999198	0.998362	0.671857	0.771856	0.311749	0.334491	0.359363	1.09947	1.08587	0.326181	0.666612	0.213909	1.07353	0.677159	0.950252	1.29	1.07434	0.557972	1.79923	0.481495	1.18596	1.13993	1.16244
P16591-3;W0S4B9;E7ENM8;P07332-2;P07332-4;P07332-3;P07332	FER;Pe1Fe10	25	0.621489	0.999198	0.998362	0.49617	0.292653	0.129297	0.16477	0.349835	1.09925	0.08019	0.114613	1.27402	1.04447	2.10828	1.15207	0.979015	1.02483	-0.111173	0.161817	1.82984	0.775281	2.50072	0.867772	1.18882
Q92520;C9JP35;C9JMN4	FAM3C	16	0.621489	0.999198	0.998362	0.864693	0.219153	0.269574	0.289319	0.686632	1.09924	0.410124	0.570653	0.2287	1.36299	1.25355	0.771015	0.342904	-0.799493	-0.416654	-0.712296	0.33644	-1.15859	-1.43613	-0.860562	0.515638
Q92542-2;Q92542;H0Y3Z4;Q5T205;Q5T209;H0Y6T7;Q5T210;Q5T211	NCSTN	14	0.621489	0.999198	0.762156	0.975676	0.228415	0.703199	0.149244	0.593512	1.09808	0.160247	1.31471	0.0425623	1.31337	0.290106	1.21912	0.476137	-1.56522	-0.382435	-1.54871	0.0756976	-1.47006	-0.879828	1.57575	0.723493
Q9Y2V2;H3BUY4;H3BPY5;H3BNU9;H3BSW7;H3BTK3;I3L3X8	CARHSP1	9	0.621489	0.999198	0.998362	0.864473	0.446568	0.617695	0.856674	0.627305	1.09788	0.428771	0.529479	0.229953	0.662484	0.396402	0.0961303	0.425188	0.80429	0.432485	0.619149	-0.361362	0.657343	-0.436054	-0.0746471	-0.581593
P28074;P28074-3;P28074-2;H0YJM8;G8JLC2;G3V3K3	PSMB5	20	0.621489	0.999198	0.998362	0.753471	0.249547	0.486694	0.184815	0.604785	1.09782	0.330241	0.562514	0.440792	1.21014	0.602024	1.06944	0.460524	0.823966	0.396084	0.571572	0.608314	0.837822	0.706889	0.812993	0.641255
P38159;P38159-2;H3BT71;H3BUY5;H3BR27;P38159-3;H3BNC1	RBMX	45	0.621489	0.999198	0.885814	0.819182	0.181915	0.23812	0.164078	0.248084	1.09749	0.204779	1.07001	0.311878	1.6093	1.42186	1.1554	1.30671	0.896678	0.2301	1.04595	0.594932	1.77753	1.63789	1.2355	1.65281
Q9UIS9;Q9UIS9-9;Q9UIS9-5;Q9UIS9-10;Q9UIS9-8;Q9UIS9-12;Q9UIS9-2;Q9UIS9-6;Q9UIS9-7;A0A0A0MS90;Q9UIS9-4;Q9UIS9-11;K7EPZ6;K7EMA9;K7EIN3	MBD1	28	0.621489	0.999198	0.776527	0.318951	0.302288	0.102354	0.0908164	0.0420734	1.09749	0.835848	1.28623	1.77242	1.01885	2.32111	1.67147	2.77651	1.68975	1.06569	1.85545	2.62879	2.0228	2.77107	2.44898	3.8384
P15531;P15531-2	NME1	16	0.621673	0.999198	0.998362	0.797414	0.632159	0.379997	0.095313	0.501173	1.09691	0.290752	0.03579	0.359013	0.374315	0.840712	1.60553	0.625044	2.84055	1.00086	-0.331604	3.32239	1.1994	2.28179	2.05282	1.45213
U3KQC1;A0A0A0MQU0;Q9BV38;K7EIR0;K7EML4;A0A087X237;K7EKX5;U3KQK3	WDR18	18	0.621685	0.999198	0.899339	0.730973	0.43113	0.576979	0.528994	0.793659	1.09624	0.745119	1.03422	0.494738	0.686315	0.450603	0.39471	0.220672	0.794337	0.719357	0.997575	0.658951	0.565657	0.505232	0.310758	-0.353825
E9PCV1;E7ENZ9;E7EPD9;H7BXS2;Q9NRC1-7;Q9NRC1-3;Q9NRC1-2;Q9NRC1;E7EPW5;G3XAH9;B7Z4U3;B7Z4L1;C9JU30;Q9NRC1-6;Q9NRC1-5;Q9NRC1-4;C9JRW1;C9JZV9;C9JRQ0;H0Y7M0;Q8TDW4-8;Q8TDW4-6;Q8TDW4-2;Q8TDW4-7;Q8TDW4-5;Q8TDW4-3;Q8TDW4;E9PF01;E7EMS3;C9JWK8;Q5TEH7;Q8TDW4-4	ST7	6	0.621685	0.999198	0.709025	0.2895	0.207274	0.220365	0.361827	0.722571	1.09599	0.160607	1.48846	1.84406	1.45171	1.52214	0.627283	0.302136	-4.56195	-1.22619	-3.44111	-4.2755	-4.73413	-4.38569	-2.71727	-0.457899
P20338;A0A087WYT5	RAB4A	11	0.62171	0.999198	0.998362	0.780503	0.157843	0.378215	0.160911	0.627305	1.09527	0.284499	0.513181	0.39746	1.80965	0.846844	1.16867	0.425224	-1.33358	-0.3466	-0.561856	-0.567596	-1.35559	-1.52411	-0.705632	-0.628159
Q14318-2;Q14318;U3KQ64;M0R2K9;A0A0A0MTJ1;Q14318-3;M0R2Q6;M0R1Q0;M0R1S6;U3KQI1	FKBP8	23	0.62171	0.999198	0.960284	0.78768	0.130449	0.966401	0.928444	0.850196	1.09471	0.0398629	0.923072	0.384546	2.1424	0.0312757	0.0471684	0.158606	-1.00679	-0.0708188	-0.878407	0.543933	-1.78266	0.04353	-0.0464262	-0.248648
Q9BTT0;Q5TB19;Q9BTT0-3;Q9BTT0-2;E9PLC4;Q5TB25;E9PPH5;H0YCE2;E9PI45	ANP32E	13	0.62171	0.999198	0.998362	0.76895	0.155267	0.25515	0.0942473	0.451448	1.09462	0.536306	0.218885	0.414829	1.83839	1.31934	1.62606	0.72649	0.831214	0.601321	0.333964	0.726761	1.52327	1.32	1.25148	1.12187
Q4G0J3;Q4G0J3-3;D6RFF0;H0YA82;Q4G0J3-2;D6R9Z6;D6RAF3;D6RF49;D6RF22;D6RBH8	LARP7	42	0.62303	0.999198	0.990696	0.617211	0.171346	0.171671	0.0679062	0.205538	1.0926	0.0701177	0.850361	0.835069	1.69534	1.8185	2.02841	1.50289	0.882638	-0.11538	0.822199	1.06871	1.34586	1.9414	1.49042	1.80342
P11474;P11474-2;F5GWT5;H0YGT3;F5H0E9;E7EWD9;A0A2R8Y491;O95718;O95718-2;O95718-1	ESRRA	9	0.62303	0.999198	0.998362	0.676902	0.204519	0.679378	0.0538811	0.129807	1.09243	0.164514	0.0102168	0.654289	1.47223	0.318405	2.43515	1.94415	0.840915	0.18598	-0.0143266	-0.841672	-1.04246	-0.354192	-2.05649	-2.59342
Q8TDD1-2	DDX54	41	0.62303	0.999198	0.998362	0.699543	0.612794	0.508274	0.436938	0.906636	1.0911	0.250493	0.569064	0.591762	0.40013	0.561743	0.511334	0.0975422	0.788129	0.355572	0.577417	0.780606	0.319319	0.610705	0.326889	-0.160745
Q9UL25	RAB21	15	0.62303	0.999198	0.715504	0.924921	0.21356	0.783019	0.532468	0.720177	1.09084	0.223802	1.44294	0.126845	1.40676	0.19793	0.390647	0.304565	-0.955048	-0.443196	-1.39069	0.294709	-1.08541	0.333826	-0.282512	0.509096
Q92878-2;Q92878;A0A1W2PQ90;Q92878-3;E7EN38;E7ESD9;E9PM98;H7C0V2;C9JNH8;H7C0P8;REV__Q5TEA6	RAD50	104	0.62303	0.999198	0.998362	0.908297	0.486673	0.933178	0.522349	0.762567	1.09082	0.657632	0.61878	0.156584	0.590888	0.0624549	0.401808	0.254064	-0.796411	-0.754858	-0.619407	-0.247462	-0.545806	0.0952077	-0.285257	0.406674
Q9Y224;G3V4C6;H0YJB9;G3V4E7	C14orf166	20	0.62303	0.999198	0.998362	0.95223	0.378175	0.393962	0.35082	0.782172	1.09016	0.227365	0.037821	0.0779989	0.813653	0.805113	0.646232	0.232853	-0.802364	-0.288121	-0.0569398	-0.154142	-0.837767	-1.07675	-0.385188	-0.348798
Q10472;K7EJV8;Q10472-2;Q8IUC8-2;Q8IUC8;Q8IUC8-3	GALNT1	16	0.62303	0.999198	0.847295	0.848476	0.823279	0.274793	0.109811	0.491285	1.09001	0.959485	1.13408	0.262225	0.16159	1.23316	1.47712	0.65215	-0.832714	-0.914877	-1.05949	-0.382188	-0.240348	-1.23524	-1.19326	-0.887782
Q9UBZ4	APEX2	11	0.62303	0.999198	0.998362	0.105816	0.984197	0.0835579	0.040123	0.0139437	1.08989	0.0907677	0.275314	2.56869	0.0151238	2.50515	2.90244	3.65648	1.18941	0.120891	-0.385561	-5.39871	-0.0260948	-5.22186	-5.48649	-6.31943
Q12962;A0A087WWP5	TAF10	7	0.62303	0.999198	0.998362	0.96437	0.415459	0.506412	0.897801	0.810509	1.0889	0.275841	0.39577	0.0605802	0.719223	0.56747	0.0675217	0.203332	0.865403	0.33632	0.424929	0.101558	0.58255	0.628547	0.0521408	-0.336071
F6SFZ6;Q99571-3;Q99571;Q99571-2;F5H1M6;H0YF70;F5GZQ9	P2RX4	5	0.62303	0.999198	0.998362	0.790911	0.400319	0.322596	0.0810208	0.0526596	1.0888	1.11412	0.564546	0.375387	0.758908	1.01792	1.80188	2.61219	-1.1212	-1.07821	-0.841026	0.563706	0.776019	1.0622	2.78043	4.16319
Q5SZR4;F6TB26;Q9Y2W6;Q9Y2W6-3;E9PKN8;B7ZAG4;E9PQX4	TDRKH	24	0.62303	0.999198	0.998362	0.796434	0.52296	0.817818	0.0462458	0.127796	1.08878	0.0813134	0.71699	0.36088	0.528443	0.165664	2.68973	1.95936	-1.02634	0.155471	-0.800415	0.50437	0.874946	0.236065	3.07973	2.47203
Q9UNK0;I3L305;K7EQB1;I3L3D0;K7ER37	STX8	8	0.623071	0.999198	0.998362	0.990566	0.339663	0.95489	0.886307	0.933174	1.08716	0.0978782	0.565568	0.0119292	0.912843	0.0427429	0.0754896	0.0705167	-0.799959	-0.228259	-0.630371	-0.0236285	-0.788789	-0.072344	-0.0756505	-0.122374
Q66S35;Q16877-2;Q16877-3;Q16877;C9K0D8	PFKFB4	15	0.623071	0.999198	0.998362	0.958768	0.216221	0.592641	0.217713	0.772628	1.08701	0.24328	0.286213	0.0690994	1.39387	0.430259	0.954409	0.244248	0.934608	0.441516	-0.495677	0.207734	1.00079	0.586023	-0.570049	-0.519717
P56134-3;P56134	ATP5J2	3	0.623071	0.999198	0.998362	0.989231	0.150689	0.507441	0.575083	0.753114	1.08696	0.727318	0.669314	0.0135926	1.90473	0.563678	0.342893	0.268093	-0.933139	0.694485	-0.673765	0.0277643	-1.48519	-0.918589	0.375582	0.587574
U3KQA5;A0A0U1RQT7;Q8IXA3;A0A0U1RQY7;U3KQB3;Q9HCP0-2;Q9HCP0;A0A0U1RR31;A0A0U1RQG9;A0A0U1RQK6	hCG_2004507;CSNK1G1	7	0.623071	0.999198	0.998362	0.865239	0.425882	0.601185	0.985703	0.804176	1.08689	0.274099	0.461376	0.227522	0.696472	0.417541	0.00952634	0.208778	-1.3772	-0.553687	-0.483475	-0.34213	-0.916994	-0.87325	-0.0101363	-0.40234
O76024;H0Y9G5	WFS1	30	0.623071	0.999198	0.746286	0.975772	0.18609	0.781184	0.945902	0.927092	1.08653	0.184142	1.37124	0.0412126	1.57939	0.199524	0.0357765	0.0761191	-2.64089	-0.791231	-2.26803	0.0959861	-3.42821	-0.462242	-0.129282	-0.153621
Q6PJF5-2;Q6PJF5;K7EKI1;K7EQ53;K7EPV3;K7EKA3;K7EIY3;K7ELA9;K7EJ10;K7EQT5	RHBDF2	15	0.624304	0.999198	0.998362	0.780503	0.623269	0.795674	0.0878322	0.101545	1.08523	0.0714125	0.379327	0.395644	0.38567	0.185394	1.70725	2.13049	-0.988282	0.143898	-0.415355	0.541555	0.625799	-0.433454	2.37592	3.11768
P30291;P30291-2;E9PRU3;E9PQ51;H0YEJ2;E9PRI3	WEE1	16	0.625147	0.999198	0.788098	0.0328782	0.540187	0.0151461	0.0604465	0.0251628	1.08416	0.389417	1.26327	3.7317	0.502405	4.10255	2.27548	3.17313	-1.43442	-0.45424	-1.54876	-16.5309	-0.716843	-17.4762	-15.4855	-18.9894
P17707;B4DZ60;F6R5I9;Q5VXN5;P17707-2	AMD1	6	0.625147	0.999198	0.998362	0.361235	0.0820134	0.0211205	0.0504893	0.00717286	1.08376	0.0350788	0.134268	1.63826	2.7759	3.54804	2.53295	4.26248	-0.817825	-0.0757207	-0.254389	-4.04403	-3.09198	-7.45217	-6.12413	-8.39877
Q13541	EIF4EBP1	6	0.627545	0.999198	0.992558	0.828728	0.261032	0.599906	0.17292	0.690716	1.08094	0.906652	0.839846	0.299168	1.15786	0.419935	1.11724	0.338045	0.830438	0.89856	0.871576	0.450864	0.868591	0.539381	0.684275	0.620402
O75947;O75947-2;F5H608	ATP5H	12	0.627545	0.999198	0.65476	0.714157	0.249089	0.406917	0.411746	0.851937	1.08075	0.339195	1.67382	0.529408	1.21441	0.772833	0.5485	0.157143	-1.72245	-0.503118	-1.60986	-0.742089	-1.53093	-2.26195	0.355209	0.247085
M0R019;M0R0N3;M0QYQ7;M0R0Y6	HNRNPM	32	0.627545	0.999198	0.890188	0.871249	0.65929	0.448849	0.0805786	0.537675	1.08053	0.203583	1.04994	0.215444	0.339719	0.680184	1.80785	0.561294	1.14977	0.625677	-1.04659	0.517521	0.266971	1.06991	1.43685	-0.927298
P16083;Q5TD07;Q5TD05;A2A2U4	NQO2	11	0.627545	0.999198	0.998362	0.975772	0.188633	0.384951	0.289319	0.840212	1.08034	0.24175	0.275415	0.0414621	1.56289	0.829603	0.771066	0.169571	-1.03734	-0.276307	-0.333594	-0.0957401	-1.13239	-1.16259	-0.455377	-0.264011
Q8WUW1;Q8WUW1-2	BRK1	12	0.628559	0.999198	0.761925	0.752719	0.19948	0.819762	0.0833779	0.552511	1.07915	0.825537	1.33978	0.444301	1.49732	0.163437	1.75835	0.536134	0.776521	0.891448	1.25692	1.00462	1.10169	0.236461	1.38064	0.742984
P50416;P50416-2;H3BMD2;H3BP22;H3BUV7;Q92523-3;Q92523;H7C0S1;H3BUJ0;Q92523-2	CPT1A	31	0.628559	0.999198	0.804413	0.732455	0.180499	0.316913	0.220406	0.468938	1.07876	0.0690254	1.21448	0.49059	1.61776	1.0412	0.946316	0.698421	-1.25927	-0.163578	-1.33508	-0.660625	-1.98949	-1.5422	-0.760407	-0.900936
Q9Y6I9;C9JXQ7;C9JHH5;A0A087WTU3;C9JUC3;C9J7N0;C9JL43	TEX264	12	0.628618	0.999198	0.699838	0.710163	0.197607	0.371127	0.305876	0.537911	1.07828	0.172449	1.50362	0.551221	1.51248	0.87573	0.735721	0.560422	-2.12487	-0.760316	-2.51361	-1.28161	-2.57119	-2.01634	-1.62318	-0.895358
Q9H3U1-2	UNC45A	62	0.628876	0.999198	0.998362	0.950239	0.664776	0.169745	0.762476	0.188376	1.07766	0.122645	0.330079	0.0810417	0.33206	1.8429	0.167691	1.59122	0.840978	0.172009	0.375206	-0.255092	-0.286429	1.98193	-0.259058	1.91122
P12235;V9GYG0	SLC25A4	26	0.629558	0.999198	0.68828	0.518133	0.218002	0.286981	0.299685	0.672026	1.0764	0.177382	1.54221	1.19563	1.38141	1.15918	0.749082	0.366198	-2.37113	-0.514161	-1.73566	-1.56013	-3.23749	-2.82551	-0.462662	-0.511627
Q96T21-2;Q96T21-3;Q96T21;Q5HYY5	SECISBP2	15	0.629558	0.999198	0.998362	0.877079	0.344155	0.313655	0.652028	0.627985	1.07632	0.0155422	0.334532	0.206031	0.900618	1.05885	0.264736	0.423705	0.804641	-0.020164	-0.389214	0.491045	0.689789	1.04628	-0.215453	0.59153
Q9NUN5-3;Q9NUN5;Q9NUN5-4;Q9NUN5-2	LMBRD1	3	0.629559	0.999198	0.762156	0.832301	0.63088	0.566256	0.141329	0.16139	1.07588	0.0369597	1.33735	0.290365	0.376087	0.465357	1.25924	1.72186	-0.86014	-0.098985	-1.26402	0.518897	-0.36027	0.52676	1.47402	2.46195
Q9UER7-4;Q9UER7-2;Q9UER7;Q9UER7-3;Q9UER7-5;Q4VX54;A0A0G2JJZ4	DAXX	16	0.629682	0.999198	0.998362	0.746856	0.29247	0.776593	0.153289	0.547358	1.07536	0.685811	0.304607	0.466112	1.04587	0.205352	1.2025	0.54658	0.775166	0.673264	0.429414	0.623115	0.784967	0.241715	0.832211	0.724821
P29083;E9PER7;C9IYL4;C9J329	GTF2E1	29	0.632102	0.999198	0.992558	0.828786	0.21801	0.75351	0.260562	0.900577	1.07302	0.46495	0.841724	0.298571	1.37787	0.232072	0.837154	0.10395	0.941778	0.767814	1.04787	0.578603	1.02977	0.435325	0.593783	0.201595
Q96MU7-2;Q96MU7	YTHDC1	28	0.632102	0.999198	0.695466	0.805098	0.326356	0.498014	0.218071	0.833964	1.07282	0.856057	1.51327	0.34247	0.946388	0.581768	0.952989	0.178171	0.833067	1.51204	1.46847	0.697811	0.652537	2.60129	0.573879	0.752401
F5H5D3;Q9BQE3;A0A1W2PQM2;F8VVB9;F8VRZ4;F8VS66;F8VWV9;F8VX09;F8VRK0;F8VXZ7;F8W0F6	TUBA1C	39	0.632239	0.999198	0.998362	0.718793	0.157843	0.43977	0.179515	0.38038	1.07186	0.648164	0.59728	0.520399	1.80851	0.698673	1.09101	0.890776	0.928552	0.767145	0.623299	0.685573	1.48436	0.923967	0.721649	1.13467
Q8WVY7	UBLCP1	22	0.632239	0.999198	0.998362	0.563184	0.147777	0.279195	0.0685672	0.469154	1.07186	0.406241	0.799541	1.03769	1.93884	1.2052	2.01123	0.696273	1.05543	0.437089	0.839814	1.33385	1.50341	1.2454	1.47068	0.903083
Q8IYR2;I3L428;I3L2P4;I3L496	SMYD4	11	0.633242	0.999198	0.998362	0.956598	0.681221	0.822476	0.853234	0.429424	1.07041	0.287671	0.0171444	0.072849	0.313114	0.160833	0.0985005	0.774956	0.777071	0.304406	-0.0296087	-0.135118	-0.284155	0.221572	-0.079814	-0.967173
Q9H668	OBFC1	14	0.633242	0.999198	0.998362	0.721166	0.736788	0.256486	0.487259	0.946452	1.06992	0.152689	0.329635	0.517359	0.249485	1.30669	0.443354	0.0586078	0.84439	0.173947	0.370687	0.707928	0.224023	1.30337	0.306661	0.0994335
O94782;C9JC88;C9JWX4	USP1	22	0.633242	0.999198	0.857288	0.0349873	0.462275	0.0152573	0.0386386	0.0129504	1.0696	0.054603	1.11864	3.65673	0.631728	3.8647	2.97602	3.74026	-0.781167	-0.071116	-1.04485	-8.10323	0.453498	-7.63822	-6.67397	-7.69214
Q6FIF0-2;Q6FIF0;H3BM82;H0YME2;H0YK54;H3BT16;H3BP46;H0YMR5;H0YLR2;H0YK21;H3BMJ5	ZFAND6	8	0.633242	0.999198	0.998362	0.616084	0.163582	0.169745	0.0875122	0.119278	1.06944	0.186153	0.180585	0.836108	1.76358	1.84113	1.71266	2.00704	0.769577	-0.207633	-0.22771	1.72808	1.37284	2.07232	1.72835	2.50759
I3L419;Q9BSJ6-2;Q9BSJ6;I3L156;I3L2R2;I3L427	FAM64A	6	0.633751	0.999198	0.998362	0.329	0.91301	0.150708	0.0654396	0.13635	1.06852	0.355121	0.0884087	1.71805	0.0815464	1.95188	2.11788	1.89051	1.58243	1.19132	-0.590776	-8.53906	-0.136226	-6.9286	-7.20195	-6.6074
Q04837;A0A0G2JLD8;E7EUY5;C9K0U8	SSBP1	10	0.633751	0.999198	0.998362	0.89579	0.273186	0.448961	0.660556	0.534015	1.06822	0.901085	0.328417	0.175682	1.11906	0.679711	0.25577	0.566299	-0.854932	-0.89422	-0.369189	-0.282061	-0.857485	-0.844062	0.268876	1.06402
A0A0G2JIS2;Q96KQ7-2;Q96KQ7;Q96KQ7-3	EHMT2	49	0.633835	0.999198	0.810654	0.800573	0.931957	0.976216	0.477082	0.252686	1.0676	1.51556	1.20265	0.349921	0.0625469	0.0219245	0.455286	1.29176	0.782437	1.73016	1.1203	0.486516	0.0651432	0.0312981	-0.531403	-1.55812
Q53GT1;Q53GT1-3;C9J191;H7BZZ5;C9JLE9;C9J2T1	KLHL22	8	0.633835	0.999198	0.998362	0.913795	0.740525	0.874401	0.228441	0.440692	1.06707	0.544979	0.560873	0.147966	0.244968	0.112472	0.92302	0.749655	0.772337	-1.26888	-1.83058	-0.811707	-0.252084	0.430586	-0.766626	-2.34235
Q9Y3D0;H3BNV7;J3KS95;J3QLT9	FAM96B	8	0.633835	0.999198	0.998362	0.739022	0.984856	0.236146	0.0950813	0.173224	1.06547	0.0973665	0.34006	0.479844	0.0141436	1.43327	1.61105	1.6587	0.809024	0.163255	-0.668353	1.58692	-0.0151499	1.9593	1.09157	2.02013
Q9BZF1;Q9BZF1-3;Q9BZF1-2;F8VQX7;F8VUA7;F8VZ43;F8VVD3;F8VVE7;F8VZB8;F8W1F1	OSBPL8	37	0.633835	0.999198	0.690533	0.657447	0.288272	0.502665	0.644449	0.656255	1.06538	0.166694	1.53065	0.715725	1.06143	0.572218	0.271298	0.387566	-2.16165	-0.760658	-1.94599	-1.42091	-2.19446	-1.38651	-0.6973	-0.808271
Q9UMX1;Q9UMX1-2;Q9UMX1-3	SUFU	6	0.633835	0.999198	0.998362	0.782015	0.18609	0.788982	0.214932	0.780394	1.06535	0.901493	0.728467	0.393706	1.58055	0.191348	0.964703	0.235202	0.825475	1.34947	0.765129	0.547286	1.1351	-0.288463	0.620947	0.401147
Q8N9B5-2;Q8N9B5	JMY	32	0.633835	0.999198	0.998362	0.58165	0.956656	0.671847	0.697771	0.527643	1.06475	0.133101	0.294784	0.963945	0.0402671	0.328075	0.22122	0.579061	0.819579	0.165988	0.331078	1.21063	-0.0387249	0.361985	0.167372	0.761288
O75880;J3QL56;J3QR42	SCO1	9	0.633835	0.999198	0.810654	0.914889	0.219153	0.947673	0.129275	0.180393	1.06473	0.45844	1.20392	0.145338	1.36848	0.0492616	1.33703	1.63515	-1.78695	-1.78741	-1.95684	-0.660089	-1.80468	-0.211965	0.94499	2.12667
Q5XUX1-3;Q5XUX1;Q5XUX1-2;K7EL01	FBXW9	16	0.633835	0.999198	0.998362	0.472383	0.20767	0.213504	0.0678087	0.188731	1.06472	0.517516	0.568033	1.33681	1.44985	1.55926	2.03339	1.58894	0.85692	0.526116	0.580011	1.6988	1.04614	1.78857	1.85174	1.98743
Q96TA2-3;Q96TA2-2;Q96TA2;Q96I63;Q5T8D1;R4GNA5;Q5T8D2	YME1L1	29	0.63421	0.999198	0.990696	0.536388	0.250855	0.315819	0.186426	0.428934	1.06293	0.298848	0.85594	1.14852	1.2019	1.04965	1.06404	0.777352	-1.83176	-0.499378	-0.981444	-1.5051	-2.16458	-2.34127	-0.857339	-0.968485
P32189-1;P32189-4;P32189-2;P32189;Q14409;A6NP46;F8WC39;H7C2A0;F8WDA9;F8WBI8;F8WF44;H7BYD2	GK;GK3P	27	0.63421	0.999198	0.852709	0.588771	0.219153	0.309289	0.130087	0.538031	1.06228	0.200692	1.12969	0.926524	1.36947	1.082	1.33216	0.559543	-1.14957	-0.314036	-1.06538	-1.17321	-1.37208	-1.2318	-0.823981	-0.731437
Q92508;E7EUT2;H0YB49;H3BSF6	PIEZO1	20	0.63421	0.999198	0.998362	0.977257	0.376527	0.977231	0.747272	0.867895	1.06059	0.0514228	0.498106	0.0381905	0.820458	0.0192855	0.180902	0.13997	-0.78092	0.0832372	-0.518874	0.0647655	-0.623738	0.030845	-0.156903	0.222017
A0A0C4DFM1;Q92544;F8WCN2;F2Z2L1	TM9SF4	18	0.63421	0.999198	0.899339	0.980478	0.135335	0.321602	0.599214	0.637719	1.05951	0.503145	1.03389	0.0298116	2.08488	1.02359	0.317658	0.410003	-0.780379	-0.616413	-0.981004	0.0547302	-1.63596	-1.11576	-0.342391	-0.562675
Q969E8	TSR2	6	0.63421	0.999198	0.998362	0.523808	0.274387	0.20669	0.240859	0.417661	1.05879	0.375548	0.626351	1.18204	1.11423	1.59344	0.888265	0.80712	0.768209	0.697242	0.636013	-1.68629	0.831916	-1.86203	-0.580535	-1.2086
O15078;J3KNF5;O15078-2;A0A0A0MS86;S4R322;F8VS29;F8W097;F8W0V9	CEP290	52	0.63421	0.999198	0.998362	0.959947	0.228415	0.358508	0.141329	0.232272	1.0587	0.0991901	0.400339	0.0680619	1.31316	0.909871	1.25921	1.38233	0.838686	0.160147	0.453135	0.242178	1.50359	1.1597	0.776858	1.84431
Q8IVV7;K7ELH7;K7ENE2;K4DI96	GID4	5	0.63421	0.999198	0.998362	0.871249	0.979655	0.580745	0.637038	0.881205	1.05867	0.612607	0.800253	0.215637	0.0188784	0.445241	0.278782	0.125932	1.39157	1.77421	1.23238	0.711076	0.0295522	-1.28178	0.426305	0.915704
Q9Y3D6	FIS1	4	0.63421	0.999198	0.998362	0.840485	0.0820134	0.22811	0.155725	0.230988	1.05801	0.109254	0.6041	0.273072	2.78978	1.47744	1.19324	1.39207	-2.61855	0.208566	-1.26115	-0.561511	-2.70754	-2.04229	-0.860532	-1.9799
Q8TB40;Q8TB40-2;F5H067;F5H6T0;J3KMW0;H0YFD5;F5GZC9	ABHD4	11	0.63421	0.999198	0.998362	0.524962	0.552754	0.313655	0.235028	0.481621	1.05798	0.450854	0.0894096	1.1758	0.482743	1.06161	0.904473	0.671863	0.766453	0.463644	0.119047	1.54599	-0.358903	1.13583	0.574189	0.884229
P48059;P48059-4;P48059-3;A0A0M3HER1;A0A0J9YXC7;Q7Z4I7-3;Q7Z4I7;Q7Z4I7-5;Q7Z4I7-2;P0CW19-2;Q7Z4I7-4;F8WB59;H0Y592;A0A0J9YYC1;F8WC86	LIMS1	21	0.63421	0.999198	0.998362	0.55816	0.521558	0.901068	0.352605	0.990229	1.0578	1.06833	0.139618	1.0497	0.530093	0.0893214	0.643035	0.00962071	1.43027	1.88231	0.192833	1.54638	-0.38641	0.234762	0.568428	0.0425671
O96000;H3BPJ9;O96000-2;H3BV16	NDUFB10	16	0.63421	0.999198	0.998362	0.835991	0.187832	0.258225	0.976208	0.611195	1.05756	0.317843	0.808823	0.280911	1.57147	1.29848	0.0163188	0.44947	-1.01445	0.359651	-0.785369	-0.481633	-1.60035	-1.90785	0.0134575	-0.701114
P0C7P0	CISD3	7	0.63421	0.999198	0.985951	0.635036	0.326356	0.725636	0.875337	0.664809	1.0572	0.65456	0.873274	0.77136	0.946603	0.264064	0.0829293	0.375974	-0.878448	-0.80608	-0.849907	-0.977362	-0.764919	-0.376799	0.0906567	0.525564
P30405;R4GN99;P30405-2;H0Y548	PPIF	15	0.63421	0.999198	0.998362	0.915534	0.632159	0.563255	0.512514	0.314861	1.05711	0.53279	0.0725525	0.144253	0.373911	0.469895	0.412448	1.08059	-0.803674	-0.558618	-0.143128	-0.306088	-0.283748	-0.596195	0.31639	1.40812
P52435;A0A0B4J2F8;F6S314;E2QRJ6;A6NFM0;Q9H1A7;Q9GZM3;D6RAG0;E7EP90;A0A0B4J1Z8;F8WF84;E7EWC6;Q9GZM3-2	POLR2J;POLR2J3;POLR2J2	6	0.63421	0.999198	0.998362	0.909134	0.458371	0.754513	0.826292	0.905412	1.05668	0.630321	0.719647	0.154745	0.640162	0.230896	0.118586	0.0985257	0.810928	0.706411	0.708833	-0.281196	0.710519	0.333337	-0.0847833	-0.166407
Q9Y3A2;Q9Y3A2-2	UTP11L	14	0.63421	0.999198	0.679676	0.574165	0.23528	0.303273	0.162724	0.420094	1.05665	0.107688	1.55781	0.98564	1.28344	1.1067	1.16134	0.797749	1.81982	0.427704	2.38763	2.18915	1.48177	2.27946	1.56396	1.53251
Q9BUB4;Q9BUB4-2;H3BP27;H3BU72;H3BP18	ADAT1	8	0.63421	0.999198	0.998362	0.914838	0.983878	0.755266	0.202492	0.964944	1.05583	0.526667	0.0368118	0.145726	0.0153517	0.229343	1.00471	0.0395643	0.75987	0.600019	0.059146	0.242394	-0.0192526	0.368158	0.725101	0.0691104
O95210	STBD1	22	0.63421	0.999198	0.756003	0.995861	0.148583	0.631578	0.378231	0.89645	1.05573	0.155906	1.35873	0.00390208	1.91827	0.376992	0.599818	0.109941	-1.19621	-0.38142	-1.32338	-0.00819798	-1.97181	-0.456353	-0.46573	0.181792
Q8IV56;C9JQ22	PRR15	8	0.63421	0.999198	0.998362	0.474243	0.688306	0.312466	0.182966	0.113273	1.05566	1.07756	0.714176	1.32986	0.304417	1.06999	1.07649	2.04658	0.8171	1.09031	0.807304	1.78751	0.237868	1.41152	1.10106	2.64989
P20592	MX2	8	0.63421	0.999198	0.926125	0.854102	0.566936	0.353149	0.134086	0.233346	1.05549	0.751527	0.959462	0.251477	0.459764	0.924934	1.30476	1.37629	-0.968415	-4.33639	-4.91295	4.24136	1.62518	4.38766	8.95401	4.98782
C9JL75;Q12767;Q12767-2;J3QQW3;J3QLC5;J3KRU7;J3QRT3;J3QS17;J3QLM7;J3KS76;J3QSG7	KIAA0195	8	0.63421	0.999198	0.998362	0.932387	0.634976	0.36753	0.320838	0.842564	1.0548	0.142135	0.458762	0.111588	0.368587	0.885678	0.705303	0.166604	-0.868965	0.217914	0.638475	0.289112	-0.456403	-0.876682	0.568255	-0.348264
Q9NQ92;J3QRX9;J3QRX4	COPRS	5	0.63421	0.999198	0.998362	0.805098	0.65709	0.622938	0.0979209	0.673758	1.05468	0.386193	0.162675	0.34155	0.342632	0.387921	1.57618	0.362915	0.920669	-1.06691	-0.428092	-2.21179	0.421314	1.05051	-1.02531	0.922899
Q9H7C9;E9PNP3;E9PR47;E9PJP1;E9PLK9;K4DI89;Q9H7C9-3;Q9H7C9-2;E9PIQ4	AAMDC	10	0.63421	0.999198	0.761685	0.66003	0.12013	0.404661	0.0689153	0.196266	1.05408	0.633199	1.34783	0.706733	2.26996	0.778827	1.98988	1.54995	0.760615	0.908555	1.2558	1.17978	1.95469	0.895322	1.822	2.16158
Q9Y4I1-2;A0A087WY00;Q9Y4I1;F8WE88;F8W6H6;E7ERV5	MYO5A	107	0.63421	0.999198	0.998362	0.835109	0.500762	0.238416	0.0980324	0.422068	1.05393	0.409999	0.158984	0.285663	0.566535	1.41334	1.57473	0.794191	1.05094	0.641565	-0.315441	0.907611	0.448251	2.29616	1.06594	1.37389
Q9BSR8	YIPF4	4	0.63421	0.999198	0.998362	0.667261	0.527594	0.538443	0.572454	0.397973	1.05383	0.40785	0.410749	0.680689	0.520622	0.507121	0.345916	0.851116	-0.760174	-0.466067	-0.520442	0.878325	-0.381116	0.52784	0.21918	1.23936
Q9HD23-2;Q9HD23;Q9HD23-4;H7BZ29;A0A0A0MQX2;Q9HD23-3	MRS2	6	0.63421	0.999198	0.998362	0.928555	0.212786	0.394389	0.148689	0.635642	1.05361	0.0162343	0.185525	0.119317	1.41233	0.803619	1.22218	0.413201	-1.42688	-0.0230793	-0.229001	0.212715	-1.23399	-1.09803	1.04867	1.05346
Q9BUH6	C9orf142	15	0.63421	0.999198	0.998362	0.741085	0.323208	0.5528	0.158488	0.743487	1.05347	0.479962	0.661615	0.475301	0.956266	0.486924	1.1796	0.278832	0.851307	0.624657	0.691228	0.647648	0.692651	0.635299	0.712882	0.414648
Q5VZI3-2;Q5VZI3;Q5VZI3-3	C9orf91	6	0.634687	0.999198	0.998362	0.961494	0.463035	0.44799	0.277522	0.414501	1.05273	0.388121	0.247488	0.066116	0.629542	0.682394	0.798506	0.818574	-1.21847	0.667751	-0.300454	0.142896	-0.640341	-0.779507	0.471791	-1.01494
P01034	CST3	4	0.635614	0.999198	0.998362	0.606738	0.143706	0.601185	0.0534613	0.0978387	1.05168	0.156033	0.206916	0.862167	2.00503	0.41744	2.45362	2.15387	0.75698	0.184215	-0.248125	1.12622	1.62325	0.467923	2.20035	3.13362
Q8IUX1;Q8IUX1-4;Q8IUX1-5;Q8IUX1-2;H0YD74;E9PKZ9;E9PJQ6;E9PKZ7;H0YEG5;Q8IUX1-3	TMEM126B	8	0.635961	0.999198	0.998362	0.600041	0.21801	0.340491	0.101462	0.187117	1.05083	0.119996	0.691239	0.892407	1.37771	0.957619	1.5438	1.59867	-1.40484	-0.27064	-1.15775	-1.16625	-1.68085	-1.70757	-1.27205	-2.64287
E7ESL0;J3KQY1;Q9NWU5;Q9NWU5-2;Q9NWU5-3	MRPL22	11	0.635961	0.999198	0.879813	0.86543	0.21801	0.5528	0.325515	0.617525	1.05061	0.912809	1.09013	0.227268	1.37939	0.486915	0.69562	0.441218	-0.977773	-1.06204	-1.02259	-0.34811	-1.22703	-0.525351	0.529469	-0.59848
Q14653;M0QYT9;M0R205;M0QZB8;M0QZB7;Q14653-4;Q14653-2;M0QXC8;M0R3C2;M0R0X9;Q14653-3;M0R0R8;M0R007;M0R3E9;M0QYX3;M0QX56	IRF3	15	0.637198	0.999198	0.998362	0.62297	0.214797	0.22811	0.093156	0.227528	1.04934	0.889501	0.475591	0.812982	1.40081	1.47676	1.63843	1.40674	1.02499	0.894004	0.675924	1.36569	1.57772	1.50517	1.60727	1.72997
Q9UMX0-2	UBQLN1	17	0.637198	0.999198	0.998362	0.82336	0.399301	0.322596	0.828229	0.857293	1.04893	0.141162	0.510422	0.306863	0.761832	1.01831	0.117126	0.150452	1.0884	0.165412	-0.861317	0.536211	-0.809651	1.06533	0.0998181	0.240487
Q9P1W9;C9J8V9	PIM2	12	0.63822	0.999198	0.998362	0.6717	0.174626	0.243671	0.623327	0.83956	1.04724	0.0282396	0.367452	0.668867	1.65502	1.38263	0.293557	0.17126	0.765372	-0.0431628	0.427415	0.90012	-1.2029	1.41596	0.192877	0.267838
A0A2R8YEA7	NA	16	0.63822	0.999198	0.667576	0.125062	0.155451	0.265167	0.0615616	0.223031	1.0472	1.81419	1.58822	2.45547	1.83419	1.26866	2.22852	1.41989	1.63191	2.30087	1.92409	4.30307	1.38703	2.40787	2.40095	1.69893
Q9Y2I8;Q9Y2I8-2;E7EQ49;A0A087WTQ2;Q9Y2I8-3;C9JGR9	WDR37	21	0.63822	0.999198	0.998362	0.81104	0.821415	0.908064	0.659101	0.498126	1.04634	0.396114	0.159412	0.329421	0.16374	0.0840554	0.257143	0.631821	-0.786489	-0.409985	-0.212838	0.483406	-0.153956	-0.108055	0.200206	0.815974
Q99638;F5H492;F5H4F1;F5H8A2	RAD9A	11	0.63822	0.999198	0.998362	0.676902	0.715563	0.222765	0.109811	0.279192	1.04619	0.264402	0.0283575	0.65654	0.272721	1.50412	1.47639	1.19818	-0.783627	-0.299927	-0.0483953	-1.38323	0.216809	-1.55679	-0.947888	-1.99487
A0A0G2JM38;A0A0G2JP25;A0A0G2JPX5;A0A0A0MS20;A0A0G2JP84;A0A0A0MSZ8;A0A0G2JQ10;A0A0G2JQ20;A0A0G2JMH7;C9JST2;A0A0G2JM43;A0A0G2JPC7;A0A0G2JNE9;A0A0G2JNL1;Q8NHJ6;Q8NHJ6-3;A0A0G2JML1;A0A0G2JPU4;Q8NHJ6-2;A8MUE1;A0A0G2JM57;A0A0G2JM84;A0A0G2JPA9;A0A0G2JPI0;A0A0G2JNA7;A0A0A0MQW7;A0A0G2JMX5;A8MVE2;A0A0G2JQ46;A0A0G2JPM8;A0A0G2JNP3;A0A0B4J1W1;D9IDM6;D9IDM5;A0A0G2JQ44;A0A087WSX8;A0A0G2JP80;A0A0G2JNQ6;A0A087WSV…	LILRB4	14	0.63822	0.999198	0.998362	0.689452	0.618014	0.840251	0.0504893	0.0766111	1.04597	0.302607	0.229915	0.608803	0.392965	0.14385	2.53302	2.32758	-0.997063	0.410774	-0.272582	0.83417	0.497154	0.247196	2.77041	3.59508
Q96DE0;Q96DE0-4;Q96DE0-3;Q96DE0-2	NUDT16	16	0.63822	0.999198	0.998362	0.553212	0.400296	0.200762	0.0655333	0.32535	1.04575	0.581007	0.0996596	1.09138	0.759411	1.6236	2.11032	1.05183	0.85047	0.565144	0.144072	1.72861	0.535199	1.69007	1.59785	1.34936
Q4VC44;Q4VC44-2;Q4VC44-3;I3L188;J3KNW1;Q4VC44-4;Q4VC44-5;I3L4V9;I3L0R3;I3L231;I3L1A7;I3L287	FLYWCH1	22	0.639102	0.999198	0.998362	0.941089	0.533594	0.884304	0.24802	0.198277	1.04468	0.401344	0.611117	0.0992989	0.512666	0.104362	0.868367	1.53328	0.760441	0.558914	0.626709	0.182218	-0.511111	-0.147306	-0.627646	-1.88202
O95429-2;O95429;H0YBT1	BAG4	5	0.639102	0.999198	0.998362	0.883191	0.845716	0.925374	0.730052	0.362712	1.04433	0.271519	0.0285879	0.194854	0.140081	0.0683151	0.194605	0.940449	0.78533	0.293676	0.0533908	-0.293423	0.124979	-0.0933879	0.132768	-1.21433
M0R226;Q9BQ48	MRPL34	5	0.639898	0.999198	0.998362	0.811353	0.143706	0.340172	0.419154	0.59489	1.04338	0.0984287	0.0571614	0.324868	2.00122	0.959645	0.536203	0.473433	-1.0183	-0.205539	0.0914952	-1.55386	-1.69608	-3.23219	-0.491666	-1.95586
Q9H8W3;F2Z2Y3;Q5T374	FAM204A	9	0.639926	0.999198	0.998362	0.717161	0.585047	0.274793	0.0791344	0.492921	1.0423	0.263878	0.432459	0.524597	0.434746	1.23336	1.82867	0.64545	0.784055	0.339764	0.459974	-0.698005	0.323585	-1.32059	-1.87488	-1.0223
O00483	NDUFA4	6	0.639926	0.999198	0.615047	0.436652	0.165706	0.235458	0.106727	0.541081	1.04214	0.47719	1.94064	1.4124	1.74065	1.44191	1.5055	0.555234	-2.65251	-1.41332	-2.56698	-2.344	-3.36384	-3.73365	-0.963597	-0.86983
O75460	ERN1	31	0.639926	0.999198	0.746286	0.918393	0.185286	0.783654	0.875952	0.944498	1.04175	0.266835	1.37194	0.138995	1.5908	0.19729	0.0821925	0.0600756	-2.21283	-0.90755	-2.10913	0.266555	-3.10687	-0.597342	0.246864	0.122321
Q96GC9;Q96GC9-2;K7EPE7;K7EL93;K7EL74;K7ENU2;K7EK01;K7EMI0;K7ELS2	VMP1	4	0.639926	0.999198	0.998362	0.914678	0.268557	0.87989	0.833515	0.797853	1.04171	0.158447	0.700254	0.146211	1.1312	0.107649	0.113228	0.216568	-2.428	-0.722556	-1.60394	-0.390828	-2.56974	-0.299514	-0.386882	-0.50335
G3V5S9;G3V1S4;Q9Y324;G3V2M5	FCF1	8	0.640317	0.999198	0.740991	0.713303	0.250855	0.628751	0.158914	0.82631	1.04074	0.673108	1.3944	0.540177	1.20373	0.381765	1.17756	0.185702	1.53188	1.10963	1.44322	1.18845	1.24502	0.734385	1.17652	0.46565
P28482;P28482-2	MAPK1	22	0.640317	0.999198	0.998362	0.989231	0.193962	0.682087	0.372119	0.366928	1.03908	0.454906	0.368433	0.015128	1.53195	0.315764	0.610357	0.927224	0.785048	0.454363	0.400874	-0.0263386	1.1924	-0.359095	0.370252	1.6826
O95478;A0A0A0MQZ6;H0YAI9	NSA2	15	0.640317	0.999198	0.968902	0.972998	0.377865	0.815783	0.777907	0.775904	1.03884	0.0213683	0.91274	0.0459434	0.81439	0.167653	0.155816	0.240756	1.24647	0.059249	1.15673	0.108663	0.993532	0.386439	-0.243453	-0.368773
Q9GZT4;V9GYE8;I3L4B4;I3L4W4;I3L3N0;Q3ZK31;I3L4L3	SRR	15	0.640317	0.999198	0.894735	0.553212	0.206085	0.356299	0.0908164	0.191313	1.03843	0.681721	1.04566	1.08669	1.46472	0.917247	1.67106	1.57161	0.749105	0.687273	0.981844	1.39174	1.34984	1.22891	1.64232	2.23161
Q6RI45-2;Q6RI45;Q6RI45-5;Q6RI45-4;Q6RI45-3	BRWD3	10	0.640317	0.999198	0.695466	0.802693	0.256682	0.847381	0.222139	0.214608	1.03835	1.35284	1.5153	0.346598	1.17824	0.137463	0.940385	1.45723	-1.69457	-1.8885	-1.99457	-1.32678	-2.39735	-0.170719	-3.96885	-1.77076
P21359-2;P21359-6;P21359;P21359-4;H0Y465;P21359-3;P21359-5;J3QLS2;J3KRT8;J3QQN8;A0A1W2PPA7;A0A1W2PS74;J3QSG6	NF1	29	0.640317	0.999198	0.998362	0.644569	0.180006	0.393917	0.047393	0.218418	1.03814	0.477095	0.0290322	0.744778	1.62335	0.806229	2.60069	1.44142	0.756022	0.475921	0.0398792	1.06396	1.51495	0.802222	2.49035	1.77674
Q7Z403;Q7Z403-2;K7ERH0;Q7Z403-3;K7ENC4;K7ENM6;Q7Z403-4	TMC6	17	0.640317	0.999198	0.89752	0.828245	0.98472	0.997066	0.379337	0.163703	1.03779	0.18179	1.04175	0.299826	0.0143813	0.00204587	0.598015	1.70734	-1.14092	-0.406205	-1.13265	0.735732	-0.0157221	-0.00487644	0.742547	2.14767
H3BRD5;B2RTY4-2;B2RTY4;B2RTY4-4;B2RTY4-5;H3BMM1;H3BV44;B2RTY4-3;H3BSU8;H3BMS3	MYO9A	13	0.640317	0.999198	0.761685	0.895109	0.38243	0.874266	0.388151	0.969303	1.03778	1.06079	1.34751	0.176757	0.802275	0.112656	0.584398	0.0356844	0.82073	2.09351	2.00741	0.864245	0.560911	-0.288825	-0.358788	-0.0911701
Q96AG4;I3L223	LRRC59	19	0.640317	0.999198	0.762156	0.553212	0.236896	0.390733	0.523774	0.380292	1.03737	0.177487	1.314	1.07285	1.2752	0.814642	0.400318	0.891049	-2.58939	-1.00745	-2.55685	-2.33704	-3.08108	-1.95085	-1.2733	-1.3592
Q3MII6;C9JMI8;Q3MII6-2	TBC1D25	11	0.640317	0.999198	0.998362	0.470407	0.563196	0.357625	0.0986082	0.405086	1.03664	0.572723	0.457908	1.34486	0.465891	0.912261	1.56813	0.835439	0.752003	0.560146	0.484127	1.79461	0.348991	0.901075	1.10236	1.07875
P35232;C9JW96;E7ESE2;E9PCW0;C9JZ20;P35232-2;D6RBK0	PHB	29	0.640317	0.999198	0.998362	0.918393	0.190127	0.922679	0.563868	0.840212	1.03651	0.63148	0.68346	0.139677	1.54785	0.0712372	0.354747	0.169438	-0.747709	-0.766333	-0.674255	-0.218826	-1.10719	0.168838	0.232345	-0.264793
Q8NC51;Q8NC51-2	SERBP1	36	0.640317	0.999198	0.998362	0.965337	0.174444	0.955409	0.563432	0.426766	1.03567	0.398994	0.626594	0.0584882	1.65611	0.0420627	0.355187	0.781898	0.866294	0.405299	0.665484	-0.0995994	1.201	-0.0591577	-0.231923	1.09979
Q53RE8	ANKRD39	10	0.640317	0.999198	0.99076	0.854102	0.405531	0.506412	0.0604465	0.191313	1.03549	0.423199	0.844555	0.249566	0.745385	0.567371	2.2738	1.57246	0.799346	0.556742	0.827089	-0.419201	-0.588744	-0.683299	-2.07252	-2.09953
O00232;O00232-2;J3KTJ5;J3KSK1	PSMD12	31	0.640317	0.999198	0.998362	0.989231	0.279196	0.465359	0.91581	0.53971	1.03546	0.201733	0.0266763	0.0150569	1.09152	0.644005	0.0563239	0.556813	-0.797838	-0.34583	-0.0510546	-0.0463359	-0.931505	-0.892943	-0.0953969	-0.75303
O43822-3;O43822;O43822-4;O43822-2;REV__O75691	C21orf2	11	0.640317	0.999198	0.998362	0.835109	0.645556	0.54386	0.841363	0.992045	1.03515	0.203927	0.595636	0.285303	0.357113	0.499262	0.107267	0.00828156	0.907382	0.225077	0.781226	0.524621	0.415506	0.661594	-0.117775	-0.0199696
P07902;P07902-2;G3V4G9;G3V3U5;G3V223;F2Z2X9;H0YJL3	GALT	13	0.640317	0.999198	0.843564	0.495303	0.157843	0.216432	0.0542384	0.269798	1.03467	0.834678	1.13923	1.27946	1.81485	1.54531	2.41922	1.23704	0.88713	0.911521	1.17892	1.84318	1.43713	2.31121	2.13179	1.48021
Q53FT3;E9PJB2;E9PPG8;A0A087WYW7	C11orf73	3	0.640317	0.999198	0.998362	0.963895	0.60935	0.424605	0.252215	0.610088	1.03453	0.706507	0.104331	0.0625528	0.405186	0.728615	0.858714	0.45212	-0.813935	-0.703455	-0.173018	-0.111759	-0.305701	-0.749841	-0.703017	-1.05716
P05455;E7ERC4;E9PFL9;E9PGX9	SSB	37	0.6416	0.999198	0.990696	0.574165	0.11695	0.187722	0.0756613	0.152373	1.03326	0.20078	0.849631	0.986151	2.3233	1.72016	1.88918	1.77613	1.08854	0.251638	0.918351	1.2971	2.1213	1.97514	1.54035	2.15518
Q8IXI1;I3L2C6;H3BST5;Q8IXI1-2;H3BUX4;H3BU27;H3BMP9;H3BVI5	RHOT2	20	0.643222	0.999198	0.867353	0.961494	0.244025	0.741967	0.774604	0.979098	1.03176	0.302388	1.1046	0.0653109	1.24004	0.24367	0.159078	0.0246886	-1.26935	-0.832531	-2.03754	-0.175064	-1.57672	-0.630749	0.153581	0.0549606
O75027;O75027-2;B4DGL8;A0A087WW65;O75027-3;A0A2R8Y473;E9PJR8;A0A2R8Y3N2;E9PNQ5;A0A2R8YF35	ABCB7	21	0.64485	0.999198	0.778775	0.625352	0.212786	0.316825	0.852199	0.628251	1.03026	0.12503	1.28236	0.808208	1.41183	1.04353	0.0993391	0.422954	-1.73125	-0.325387	-1.52608	-1.06664	-2.03613	-1.82696	-0.0740832	-0.578288
Q9HBD4;P51532;A0A2R8YGG3;A0A2R8YG32;A0A2R8Y7F3;A0A2R8Y6N0;A0A2R8YDA1;A0A2R8Y7Y7;A0A2R8Y6V2;A0A2R8Y526;A0A2R8Y523;A0A2R8Y5K3	SMARCA4	74	0.645779	0.999198	0.998362	0.65951	0.990818	0.313188	0.0619655	0.27872	1.02899	0.615028	0.246797	0.709088	0.00862982	1.06667	2.21074	1.20158	1.18509	0.615104	0.762763	3.12575	-0.0112955	1.87072	1.74592	1.56448
Q96CV9;Q96CV9-3;H7C1H4;A0A087WY28;A0A087X2G2;X6RKL2	OPTN	43	0.645779	0.999198	0.998362	0.932387	0.536856	0.800256	0.181647	0.20537	1.02883	0.746846	0.239891	0.111456	0.508101	0.181554	1.08242	1.5078	-0.780188	-0.712719	-0.317652	0.187166	0.3718	0.219861	0.647441	1.86549
P51970	NDUFA8	12	0.64598	0.999198	0.818768	0.734556	0.537966	0.220365	0.497047	0.824344	1.02825	0.194877	1.17854	0.486056	0.506702	1.51756	0.431345	0.187697	-0.746976	-0.31371	-1.09909	-0.655193	-0.381219	-1.55574	0.278804	0.345858
P21964-2;P21964;E7EMS6;E7EUU8;F8WBW9;H7BZ45	COMT	17	0.64598	0.999198	0.763601	0.928654	0.185819	0.675484	0.502262	0.834419	1.0272	0.204604	1.31135	0.118191	1.58662	0.322302	0.425252	0.177512	-1.22223	-0.696426	-1.77026	0.267249	-1.528	0.619336	0.642582	0.393249
O75385;Q8IYT8	ULK1	6	0.64598	0.999198	0.998362	0.322392	0.259929	0.235458	0.0669599	0.128503	1.02649	0.122408	0.0760664	1.74792	1.16413	1.44051	2.06324	1.95629	0.760309	0.205418	-0.113007	2.3417	0.902902	1.55387	1.91815	2.4176
Q96S19;A0A087WYU2;Q96S19-4;Q96S19-3;Q96S19-5;H3BNT3;H3BNB2;H3BMF3;Q96S19-6;H3BS73;Q96S19-2;H3BRT2;H3BQ55	C16orf13	14	0.64598	0.999198	0.804413	0.569704	0.249281	0.377833	0.163178	0.688935	1.02554	0.581578	1.21351	0.994052	1.2117	0.851215	1.15893	0.339868	0.888364	0.698508	1.13479	1.70196	0.839451	0.916592	0.825413	0.571994
O75688-2	PPM1B	24	0.64598	0.999198	0.998362	0.661306	0.30649	0.373075	0.0649859	0.542861	1.0255	0.056147	0.249514	0.698602	1.00431	0.867896	2.13255	0.552928	1.1864	-0.11462	-0.554125	2.55474	0.893329	3.23942	1.63083	1.87259
P53708	ITGA8	18	0.64598	0.999198	0.998362	0.695002	0.0581719	0.257467	0.047393	0.0376368	1.02465	0.350076	0.572683	0.599385	3.35405	1.30202	2.60094	2.86707	-0.83984	-0.443519	-0.584025	-0.819241	-4.49521	-1.47056	-3.41226	-4.06666
Q7LFX5;Q7LFX5-2	CHST15	8	0.64598	0.999198	0.998362	0.387094	0.0899543	0.116707	0.031756	0.0184562	1.02431	0.38012	0.0861827	1.55402	2.64688	2.22586	3.42266	3.42918	-0.755537	0.395746	-0.111111	2.11552	3.72568	3.50815	6.07931	5.47002
P28702;P28702-3;A0A0G2JKR7;E9PK75	RXRB	23	0.64598	0.999198	0.998362	0.569704	0.353735	0.275501	0.193553	0.416583	1.0239	0.630294	0.780195	1.00443	0.876748	1.2259	1.0378	0.810898	-0.877303	-0.684258	-0.764472	-1.25587	-0.750439	-1.32271	-1.30493	-1.06675
A0A1W2PPI7;O75382-4;O75382-2;O75382;O75382-3;E9PMK8	TRIM3	5	0.64598	0.999198	0.998227	0.486583	0.739414	0.431571	0.0654463	0.695762	1.02375	1.02644	0.826841	1.30498	0.246245	0.715345	2.11582	0.33209	0.771344	0.977473	0.942204	1.70603	0.197919	2.37317	1.59982	-0.471782
P30046;B5MC82;P30046-2;A6NHG4;J3KQ18;H7C342	DDT;DDTL	15	0.64598	0.999198	0.79487	0.861506	0.144439	0.322596	0.142002	0.3613	1.0235	0.025661	1.23612	0.234633	1.98308	1.01995	1.25457	0.944173	0.86138	0.0528329	1.15504	0.519325	1.71794	1.02816	1.4404	1.60708
Q02086-2;Q02086;Q9BRW5;A0A1B0GVH1;A0A1B0GTK3;A0A1B0GV29	SP2	13	0.64598	0.999198	0.998362	0.912441	0.414096	0.561074	0.335644	0.468938	1.02316	0.0924865	0.17554	0.14993	0.722374	0.475066	0.674762	0.697677	0.786378	0.112904	0.218837	-0.279068	0.592764	0.501373	0.400531	0.888571
Q9NR30;Q9NR30-2	DDX21	62	0.64598	0.999198	0.833153	0.836572	0.863828	0.528655	0.0961315	0.429207	1.0231	0.154131	1.16159	0.279058	0.124401	0.524872	1.59497	0.776751	0.96144	0.376804	1.49873	-0.462833	0.144012	-0.645128	-1.19654	-1.13473
Q9BZ95-3	WHSC1L1	23	0.64598	0.999198	0.899339	0.897701	0.461126	0.996104	0.0715168	0.380673	1.02305	0.761351	1.02674	0.171673	0.635914	0.00291941	1.94903	0.890132	-0.761498	-1.02492	-1.09591	-0.866017	-0.502971	0.00820904	-1.6968	1.47207
O60884;A0A087WT48;I3L320	DNAJA2	24	0.64598	0.999198	0.912339	0.858807	0.320929	0.744145	0.260539	0.772501	1.02298	0.688596	1.01161	0.238287	0.961496	0.240384	0.837565	0.244793	0.751838	0.696696	0.954423	0.437309	0.662763	0.345647	0.559365	-0.364591
Q9H4E7;H0Y7V7;G3V2J3;G3V333;F8W8F9;Q6TDU7-3;Q6TDU7	DEF6	43	0.64598	0.999198	0.998362	0.975772	0.402433	0.713569	0.317465	0.931653	1.02177	0.652408	0.191252	0.0404069	0.754147	0.276499	0.712173	0.0727036	-0.746071	-0.660043	-0.270644	0.0694033	-0.757145	-0.312698	-0.815146	-0.146527
Q9ULF5;Q9ULF5-2;E7ENT5;E7EV45	SLC39A10	14	0.64598	0.999198	0.998362	0.553212	0.353975	0.425246	0.133292	0.344624	1.02161	0.124226	0.0412532	1.07045	0.874944	0.727034	1.30869	0.994192	-0.933141	-0.213337	-0.0557599	-1.33357	-0.943304	-1.21212	-1.38978	-1.20686
Q13395	TARBP1	20	0.64598	0.999198	0.998362	0.891725	0.797356	0.650677	0.569105	0.914354	1.0216	0.498892	0.0816661	0.182628	0.190338	0.355824	0.349191	0.0887837	0.99902	0.511145	0.154034	0.436115	0.210054	0.428921	-0.267499	0.158944
Q96QE3;A0A075B754;Q96QE3-2	ATAD5	27	0.64598	0.999198	0.918367	0.0604374	0.768959	0.0221356	0.0330352	0.0139367	1.02152	0.430164	0.993487	3.06257	0.217606	3.51061	3.33496	3.66039	0.974526	0.619946	0.942214	-5.59308	0.223471	-6.29302	-4.36568	-6.31396
H0YLX2;Q2KHR2-2;Q2KHR2;H0YMH6	RFX7	14	0.646085	0.999198	0.998362	0.999424	0.634007	0.980257	0.111856	0.854125	1.02106	0.612106	0.21222	0.00118264	0.370827	0.0164133	1.45804	0.155318	0.738204	0.612342	0.253141	-0.00212198	0.372108	0.0254859	1.04302	0.297416
P61160;P61160-2;F5H6T1;A0A1B0GWD0;A0A1B0GWH0	ACTR2	22	0.646273	0.999198	0.998362	0.545331	0.339187	0.249152	0.11274	0.417437	1.02039	0.923226	0.565233	1.11946	0.91384	1.34927	1.44793	0.808728	1.04606	0.961649	0.896032	1.82681	1.1643	1.54408	1.70592	1.17164
Q9HCI7;Q9HCI7-2;C9IZG7;C9J5S2;C9IZ03	MSL2	14	0.646273	0.999198	0.998362	0.871709	0.244105	0.300552	0.221112	0.431074	1.01926	0.722884	0.206489	0.214723	1.23965	1.11531	0.944249	0.770749	1.57296	1.11027	0.591284	0.735825	1.06942	1.53309	1.06331	1.36157
Q8N6T7;Q8N6T7-2;M0QZ09;M0R1F6;M0R1N9;M0QXA0;M0R0B2	SIRT6	14	0.646273	0.999198	0.998362	0.666097	0.644691	0.313655	0.244278	0.647573	1.01901	0.488306	0.185076	0.685589	0.357784	1.06172	0.878903	0.398273	0.733726	0.512252	0.222367	0.896238	0.294412	1.05184	0.522885	0.558413
Q15056;REV__B4E135	EIF4H	26	0.646273	0.999198	0.998362	0.941983	0.283812	0.54563	0.945016	0.822745	1.0184	0.0958496	0.00870437	0.0949384	1.07689	0.496553	0.0364696	0.190764	0.73511	-0.118626	0.0140752	-0.22027	0.82649	0.585873	-0.0301008	0.31423
O60759;O60759-2;C9JSM2;C9JNN8;F8WF61;C9JRF8	CYTIP	15	0.646273	0.999198	0.998362	0.492795	0.340813	0.450782	0.218967	0.95104	1.0184	0.327617	0.782423	1.28576	0.907229	0.676818	0.950523	0.0541689	0.7516	0.356385	0.757914	1.6257	-0.635995	0.816038	-0.593486	-0.106948
Q96ER9;Q96ER9-2;C9JSW8;C9JPZ8	CCDC51	17	0.646273	0.999198	0.899339	0.711052	0.351841	0.393962	0.866477	0.678711	1.01828	0.145931	1.03961	0.544592	0.880409	0.805285	0.0892638	0.355289	-1.53914	-0.291968	-0.976113	-0.729535	-1.43934	-1.45565	0.0735792	0.514329
Q12906;Q12906-5;Q12906-2;Q12906-3;K7EKJ9;K7EQR9;K7ER69;K7EKY0;K7EJ09;K7EM82;K7ERM6;K7ENK6;K7EQ75;K7ELV3	ILF3	54	0.646273	0.999198	0.998362	0.396924	0.847659	0.296224	0.693502	0.358255	1.01818	1.02937	0.13168	1.5274	0.138541	1.12835	0.225917	0.954559	-0.81758	-1.2968	-0.183172	-1.99403	-0.225285	-2.24146	-0.151257	-1.51453
A0A0G2JNW7;Q9Y666;A0A0U1RR18;A0A0G2JQE3;H0YB78;Q9Y666-2	SLC12A7	19	0.648245	0.999198	0.998362	0.536388	0.591338	0.245251	0.121728	0.227528	1.01629	0.352315	0.28897	1.15232	0.427672	1.37321	1.38716	1.40612	-0.731764	-0.400182	-0.326018	-1.47236	-0.477057	-1.51975	-1.09484	-1.71525
P56524;P56524-2;C9J481;C9J0X4;H7C397;H7BZT3;F5H0B1	HDAC4	35	0.648245	0.999198	0.998362	0.746558	0.278788	0.245595	0.0812834	0.445002	1.01553	0.351426	0.389694	0.466539	1.095	1.37159	1.79757	0.740398	-0.739399	-0.364446	-0.426516	-0.728874	-0.758644	-1.39506	-1.28826	-0.929215
Q9NVU0;A0A0C4DH01;Q9NVU0-5;Q9NVU0-4;Q9NVU0-2;Q9NVU0-3;H3BNJ0;H3BRY1;H3BSI5;H3BMR4;H3BM46;H3BSM3;H3BS41	POLR3E	30	0.648245	0.999198	0.990696	0.676902	0.157437	0.506844	0.100969	0.298752	1.01542	0.708681	0.851372	0.648979	1.82193	0.566674	1.54799	1.13189	-0.754142	-0.981319	-0.852693	-0.877242	-1.36229	-0.814369	-1.17721	-1.78651
Q9BU23-2;Q9BU23;Q9BU23-3	LMF2	14	0.648245	0.999198	0.737424	0.886087	0.210238	0.655363	0.534347	0.98099	1.01529	0.290654	1.39972	0.190559	1.42463	0.348494	0.388405	0.0224713	-2.44737	-1.43059	-2.61324	-0.841334	-3.1381	-1.22926	-1.18356	-0.0673542
O00625	PIR	16	0.648701	0.999198	0.998362	0.800203	0.363555	0.351669	0.535982	0.863893	1.01419	0.138906	0.0300497	0.351825	0.847977	0.930428	0.386421	0.142908	0.732311	0.167805	-0.0412298	0.514954	0.602105	0.91805	0.244596	0.22951
P62081;A0A2R8Y623;B5MCP9	RPS7	20	0.648701	0.999198	0.998362	0.983929	0.48565	0.59499	0.958083	0.456787	1.01393	0.0367166	0.182047	0.0246193	0.59313	0.427149	0.0283699	0.718314	0.736481	-0.0724864	-0.30925	0.080724	0.639762	0.598102	0.0345499	0.971444
J3KQ70;Q9C086;F8WCL7;C9JKY0;B8ZZ93;B8ZZH7;H7C171	INO80B-WBP1;INO80B	6	0.648701	0.999198	0.998362	0.918393	0.303935	0.682087	0.709315	0.576337	1.01381	0.294993	0.679267	0.13876	1.01502	0.315608	0.211869	0.503445	0.920861	0.579544	1.03675	0.267628	1.03543	0.493261	0.278066	0.900426
P54922;C9JZW7	ADPRH	9	0.649315	0.999198	0.998362	0.705529	0.213458	0.898367	0.08977	0.465351	1.01238	0.76177	0.636509	0.571321	1.40829	0.0917217	1.68181	0.704585	0.775647	0.787065	0.663797	0.802483	1.05347	0.120231	1.73128	0.890046
Q5T9L3;Q5T9L3-2;E9PM62;Q5T9L3-3;E9PKJ0;E9PJW4;E9PQK1;H0YCG9;Q7Z430;H0YDL2;E9PM23	WLS	8	0.649315	0.999198	0.974355	0.749882	0.158348	0.734648	0.171781	0.133726	1.01224	0.0794448	0.906092	0.453061	1.79843	0.25331	1.12205	1.90516	-1.3052	-0.362953	-1.4894	-1.21616	3.83307	-0.660894	2.50658	2.63522
Q96LD8;H3BTK5;H3BTJ8;H3BS71	SENP8	6	0.649315	0.999198	0.998362	0.580717	0.527959	0.140398	0.0651233	0.234701	1.01223	0.651228	0.0598792	0.973009	0.519914	2.02916	2.12551	1.36958	0.729942	0.707754	0.0875679	1.37063	0.403635	2.38543	1.61683	1.80326
Q9UKL6;I3L2M9;I3L3H0;Q9UKL6-2;I3L4Z8;J3QT99	PCTP	10	0.649514	0.999198	0.998362	0.856142	0.2593	0.412428	0.55805	0.874516	1.01128	0.691753	0.277925	0.243181	1.16624	0.757429	0.3613	0.132217	-0.943003	-0.66874	-0.317066	-0.449753	-0.916597	-1.00084	-0.328488	0.218839
Q9H8S9;Q7L9L4;Q7L9L4-2;Q9H8S9-2;D6RCK3	MOB1A;MOB1B	8	0.649514	0.999198	0.998362	0.698496	0.182728	0.337083	0.0669599	0.238946	1.01112	0.702614	0.0533134	0.5931	1.60404	0.97073	2.06195	1.35111	-0.737722	-0.800794	-0.0956786	-0.836904	-1.39159	-0.960461	-1.95605	-1.86329
Q96IQ9;M0R1G8	ZNF414	9	0.649514	0.999198	0.998362	0.732279	0.30607	0.208838	0.0776771	0.0434212	1.01051	0.236965	0.809985	0.492038	1.00666	1.58235	1.85437	2.74932	0.988959	0.3097	1.03687	0.885583	0.723951	1.93182	1.65846	3.77859
Q8NHG7;A0A1B0GVG4	SVIP	4	0.649514	0.999198	0.966762	0.383337	0.563682	0.259995	0.112764	0.2496	1.01034	0.417562	0.918003	1.56243	0.464629	1.2912	1.44766	1.30348	-1.65254	-0.560975	-0.946128	-2.50692	-1.06548	-3.7485	-2.78178	-1.55881
Q9NUP1	BLOC1S4	10	0.649514	0.999198	0.998362	0.571479	0.248156	0.180865	0.0840062	0.256863	1.01016	0.292778	0.042574	0.989283	1.22632	1.76047	1.74922	1.28062	0.757403	0.328153	-0.065835	1.7842	0.919642	1.86282	1.23852	1.60512
F5GWA4;Q9H3F6-2;I3L1U2;I3L108	KCTD10	11	0.649879	0.999198	0.737348	0.569704	0.409408	0.43059	0.142008	0.943677	1.00913	0.604299	1.40084	0.997034	0.734889	0.717406	1.2543	0.0607691	0.76157	2.15561	1.67021	1.72841	0.528182	1.24	0.812717	-0.154086
B4DUJ5;Q8IWP9	CCDC28A	8	0.649879	0.999198	0.795569	0.275331	0.148583	0.107564	0.0822724	0.0822859	1.00902	1.18956	1.23328	1.909	1.91854	2.28719	1.78355	2.27617	0.766851	1.20161	1.15572	2.92819	1.79767	2.72895	3.25254	3.03472
B5MCU0;A0A0U1RRA6;B5MCG9;Q9Y2K5;H7C0E9;H0YIX9;Q9Y2K5-2;Q9Y2K5-3;C9J7N6;V9GYY9;Q9UBL0	R3HDM2	7	0.649879	0.999198	0.998362	0.811353	0.97055	0.343812	0.107767	0.426557	1.00875	0.261687	0.0788671	0.328321	0.028811	0.950506	1.49665	0.782652	0.899491	0.324154	0.122723	0.715528	0.0274218	3.35171	0.994385	1.02551
O75626-2;O75626;O75626-3;B2REA4;B2REA5	PRDM1	34	0.650994	0.999198	0.79017	0.277879	0.150796	0.236146	0.198069	0.621993	1.00762	0.584509	1.24978	1.90254	1.89401	1.4293	1.02218	0.43276	0.832964	0.567989	1.23492	2.65832	-1.91639	1.44836	-0.766982	-0.597512
O00635	TRIM38	14	0.651931	0.999198	0.998362	0.836441	0.608981	0.742337	0.911799	0.547526	1.00622	0.44057	0.560345	0.280123	0.405719	0.242924	0.0589591	0.545309	-1.0178	-0.536276	-0.624869	-0.405329	-0.362578	-0.471801	-0.0562465	0.725184
M0QXF9;O15382;M0QZ10;B3KSI3;O15382-2;M0QZP4;M0R2K7	BCAT2	24	0.651931	0.999198	0.998362	0.632193	0.530553	0.994552	0.17344	0.241443	1.00596	0.0106076	0.479509	0.777703	0.516566	0.00476576	1.11524	1.33731	0.724505	0.0273811	0.532445	1.22176	0.47648	0.00690044	1.76212	2.24139
Q9BRA0;I3L3Z2;I3L4V0;A0A0B4J297;I3L310	NAA38	8	0.651931	0.999198	0.998362	0.957884	0.987166	0.540353	0.722491	0.798871	1.00584	0.291865	0.129924	0.0701712	0.0116787	0.504208	0.200926	0.214208	1.01328	0.308891	-0.164278	0.130009	0.0198591	0.629861	0.234452	0.41128
Q9UBP6;H0YIH0;Q9UBP6-2;F8VSD9;H0YHX0;H0YHU4	METTL1	17	0.652608	0.999198	0.998362	0.651822	0.173622	0.317118	0.233779	0.62772	1.00501	0.576481	0.449432	0.731009	1.65954	1.03827	0.907777	0.424277	0.966563	0.716653	0.658675	1.18128	1.21654	1.49677	0.799352	0.865176
R4GNC0;B4DVL2;Q02083-2;Q02083;H0Y988;D6R9S9;Q02083-3	NAAA	7	0.653456	0.999198	0.998362	0.580988	0.0955845	0.399596	0.0664866	0.129506	1.00406	0.885629	0.459416	0.966395	2.54017	0.79183	2.0948	1.94633	-0.745754	-0.839514	-0.481762	-1.22564	-2.22716	-0.896531	-1.64726	-2.93036
P20309	CHRM3	6	0.654815	0.999198	0.89752	0.910709	0.673457	0.718246	0.36316	0.416583	1.00245	0.390407	1.04258	0.153616	0.322206	0.270868	0.625022	0.81328	-0.722996	-0.414508	-1.01977	-0.307674	0.681795	-0.307193	0.458957	1.15715
Q9ULJ3;Q9ULJ3-2;E7EVF9;Q5KS07	ZBTB21	30	0.654815	0.999198	0.998362	0.536388	0.329666	0.273246	0.069497	0.272165	1.00164	0.168741	0.522467	1.1487	0.936984	1.23808	1.97885	1.22372	-0.729779	-0.333117	-0.539696	-2.01225	-0.646465	-1.35793	-1.93271	-1.62278
O00481;O00481-4;O00481-2;O00481-3;C9JNZ3;E9PRX1;E7EPR2;C9JVU4;C9J3Q8;C9J877;E9PJE9;C9JZT5;E9PFB8	BTN3A1	8	0.654815	0.999198	0.998362	0.77803	0.190127	0.913635	0.592495	0.49769	1.00156	0.431302	0.597889	0.402909	1.55113	0.0786279	0.324903	0.63471	-0.773549	-0.579262	-0.61412	0.584735	-1.33027	-0.159445	0.4034	0.813636
A0A087WZ62;Q9H6U8;Q9H6U8-3;H0YCW6;Q9H6U8-2;Q9H6U8-4;A0A087WTZ3;A0A087WVC0;A0A087WZY8;A0A087WX16;A0A087WV58	ALG9	11	0.654815	0.999198	0.628335	0.942738	0.50711	0.414498	0.712331	0.574716	1.00115	0.10072	1.80652	0.0919536	0.556619	0.751745	0.209085	0.505397	-0.739833	-0.419181	-1.73077	-0.329353	-0.622317	0.984856	0.158949	0.676596
O43920	NDUFS5	6	0.654815	0.999198	0.815768	0.591875	0.206085	0.41782	0.816098	0.519224	1.00095	0.29641	1.19106	0.915002	1.45865	0.74538	0.126894	0.595091	-1.20972	-0.601917	-1.33639	-1.22023	-1.34578	-1.06937	-0.146726	-0.936586
O94830;O94830-2;H0YF30;E9PIF5;E9PKE6;E9PM60;E9PP45;E9PPH8;E9PQY9	DDHD2	16	0.654815	0.999198	0.998362	0.646522	0.766021	0.37118	0.0921279	0.996941	1.00086	0.541195	0.749888	0.740234	0.220304	0.875489	1.65112	0.00436831	0.75215	0.807647	0.897573	1.28507	0.179397	1.04352	1.11263	0.00901127
P49585;C9JEJ2;C9J050;H7C1T3;C9J2E1;C9JPY0;H7BZN1;C9JVS0;F8WAZ5;F8WBU2;F2Z2B1	PCYT1A	28	0.654826	0.999198	0.860904	0.811353	0.171346	0.81575	0.0971875	0.48522	1.00047	0.744984	1.11104	0.326101	1.69733	0.167741	1.58289	0.66527	0.742033	1.27053	1.16486	0.795111	1.29348	0.311248	1.10085	1.75853
P08574	CYC1	12	0.655594	0.999198	0.917144	0.729914	0.199996	0.470687	0.871862	0.830148	0.999448	0.120101	1.00115	0.500923	1.49142	0.63204	0.0852123	0.181286	-2.03201	-0.412268	-1.51178	-0.976027	-2.29869	-1.85815	-0.0774163	-0.311382
Q5HYI7-4;Q5HYI7;Q5HYI7-2;Q5HYI7-5	MTX3	10	0.655594	0.999198	0.998362	0.884387	0.257391	0.389462	0.434096	0.821384	0.998928	0.243693	0.416033	0.194105	1.17323	0.818807	0.515241	0.191996	-0.84954	-0.279916	-0.444098	-0.324	-0.810569	-0.834015	-0.374013	-0.293604
O00330-3;O00330;H0YD97;O00330-2;E9PLU0;E9PRI6	PDHX	22	0.655594	0.999198	0.998362	0.982515	0.332726	0.485195	0.137948	0.306171	0.998526	0.856901	0.802593	0.0267049	0.931019	0.605214	1.2789	1.10295	-0.860206	-1.27714	-0.774979	0.0595415	-0.65226	0.810351	1.12344	1.48488
Q9Y6M7-6;Q9Y6M7-13;Q9Y6M7-8;Q9Y6M7-7;E9PFN4;Q9Y6M7-11;Q9Y6M7-14;Q9Y6M7-10;Q9Y6M7-9;Q9Y6M7-12;A0A0A0MST8;Q9Y6M7-3;Q9Y6M7-2;Q9Y6M7;C9JRP1;Q9Y6M7-4;H7C3C4;Q9Y6M7-5	SLC4A7	8	0.655594	0.999198	0.860904	0.747158	0.402949	0.280211	0.130993	0.364223	0.998438	1.20056	1.10977	0.464725	0.753094	1.18958	1.32504	0.93529	0.74424	1.29999	1.03889	-0.706884	-0.525883	-1.75225	-0.818209	-1.68644
O75695	RP2	14	0.655822	0.999198	0.998362	0.561077	0.57766	0.351697	0.50203	0.552511	0.997556	0.180998	0.525189	1.0452	0.444361	0.929866	0.425531	0.536391	-1.22834	-0.367352	-0.616623	-1.32886	-0.606254	-1.82855	-0.338934	-0.91964
Q5H9E4	SLC25A53	6	0.655822	0.999198	0.978136	0.852726	0.292653	0.438728	0.637831	0.252383	0.997498	0.102367	0.89197	0.256277	1.04452	0.70039	0.277889	1.29343	-1.30876	-0.219469	-0.964846	0.583875	-1.70945	1.4519	0.447291	1.57162
O75083;O75083-3;D6RD66	WDR1	38	0.655822	0.999198	0.998362	0.591875	0.209015	0.257467	0.117129	0.341784	0.997147	0.468984	0.438448	0.912507	1.43821	1.30161	1.41491	1.00203	0.721769	0.468967	0.517505	1.17837	1.1416	1.31163	1.06141	1.22701
A8MT69;J3QR01;A8MT69-2;J3QR35;J3QRS1;A8MT69-3	STRA13	6	0.655908	0.999198	0.998362	0.406252	0.593799	0.188132	0.051421	0.0523045	0.996711	0.571285	0.821076	1.49827	0.424513	1.71561	2.49508	2.62012	0.743706	0.908369	0.830572	-2.47619	0.319384	-2.72937	-2.59241	-3.92246
Q92995;Q92995-2;H7C5J3	USP13	44	0.6576	0.999198	0.998362	0.780503	0.569801	0.671847	0.297588	0.515526	0.994494	0.613611	0.494689	0.395477	0.456118	0.328155	0.7537	0.600941	0.719716	0.612714	0.519665	-0.543757	0.337857	-0.404946	-0.445815	-0.779462
P61956-2;P61956	SUMO2	4	0.6576	0.999198	0.998362	0.995796	0.356496	0.397178	0.802637	0.455911	0.994474	0.634967	0.331297	0.00458963	0.869512	0.797067	0.136744	0.719843	0.775912	0.634005	0.430214	-0.0096225	0.698408	0.906933	0.164205	0.908658
H3BNC9;P08708;H0YN88;A0A075B716;H0YN73;A0A0J9YYC4	RPS17	12	0.6576	0.999198	0.998362	0.894599	0.297717	0.332617	0.721803	0.336868	0.994457	0.151112	0.180734	0.177601	1.03326	0.989503	0.201674	1.01711	0.910732	-0.178063	-0.238843	0.372837	0.831954	0.982678	0.186146	1.30064
O00459;E9PFP1;V9GYJ4	PIK3R2	19	0.657659	0.999198	0.998362	0.713044	0.543446	0.216621	0.186974	0.284916	0.99383	0.147386	0.276576	0.542791	0.497499	1.54375	1.06112	1.17474	0.734491	-0.220052	-0.389486	1.08068	0.363718	1.76575	0.655364	1.4616
P0DPD7;P0DPD8	NA	5	0.657659	0.999198	0.998362	0.745425	0.206085	0.337083	0.0894811	0.170046	0.993663	0.148022	0.0700596	0.467453	1.45763	0.969808	1.6892	1.67886	0.745356	0.212705	-0.117136	-1.08713	-1.2421	-1.12782	-2.31961	-2.3521
P07919;A0A096LP55;A0A087X2B9;A0A087WTF2	UQCRH;UQCRHL	5	0.657976	0.999198	0.998362	0.832752	0.188584	0.709377	0.154425	0.429568	0.993076	0.656224	0.169864	0.289492	1.56567	0.283161	1.19802	0.773947	1.13589	0.661292	0.205347	0.437689	1.12086	0.495567	0.897957	1.9648
Q96KM6	ZNF512B	14	0.659202	0.999198	0.615047	0.611798	0.143706	0.524492	0.046651	0.370699	0.991891	0.689395	1.91477	0.847834	1.99842	0.531454	2.65077	0.914179	1.42278	1.29159	1.92833	1.70117	1.63791	1.3522	2.45537	1.90569
Q9UIJ5;E5RFZ7	ZDHHC2	5	0.659574	0.999198	0.998362	0.630751	0.148093	0.136637	0.0386386	0.229089	0.99127	0.253411	0.0132675	0.780182	1.92463	2.05262	2.96368	1.4	-1.07884	0.304913	-0.0256502	-1.89702	-1.99095	-3.15439	-3.46397	-3.08927
P43487-2;P43487;C9JJ34	RANBP1	19	0.661089	0.999198	0.987079	0.909134	0.158348	0.904026	0.633854	0.918762	0.989619	0.436448	0.872349	0.154981	1.80164	0.0871409	0.281954	0.0836949	1.05526	0.438387	0.893554	-0.239387	1.85119	-0.171613	-0.204138	0.170115
Q9NWY4	C4orf27	24	0.661089	0.999198	0.998362	0.61058	0.313278	0.765933	0.0854919	0.606915	0.989521	0.0702998	0.162561	0.852092	0.981133	0.217328	1.7334	0.457255	0.713438	-0.0975128	0.213254	-1.44692	0.697812	-0.348283	-1.19281	-0.681585
Q96EF9;Q96K31;A0A0X1KG80	ZHX1-C8orf76;C8orf76	7	0.661752	0.999198	0.998362	0.594888	0.97906	0.421757	0.136593	0.662274	0.988439	0.485387	0.791557	0.904136	0.0200548	0.736997	1.28783	0.378975	0.73584	0.881123	-1.23202	1.15001	0.0207797	0.737238	0.854019	0.546983
Q02809;Q02809-2;Q5JXB7;Q5JXB8	PLOD1	24	0.661752	0.999198	0.998362	0.705529	0.318392	0.446536	0.0654463	0.119278	0.988335	0.438607	0.0419887	0.576501	0.967171	0.685376	2.11336	2.00776	0.792261	0.454463	-0.0774379	-0.873703	-0.682285	-0.771095	-2.05824	-2.57854
Q9H5K3;E5RJD5	POMK	9	0.662091	0.999198	0.843564	0.626737	0.157843	0.62971	0.406195	0.655353	0.987738	0.283746	1.14277	0.799065	1.81696	0.37964	0.556673	0.389185	-1.0862	-0.866281	-1.47601	-1.59255	-1.92323	-0.881681	-0.585853	-1.26064
Q969R8;Q969R8-2;H0YGR0;H0YFM4	ITFG2	7	0.662333	0.999198	0.998362	0.664727	0.189469	0.310975	0.301178	0.668516	0.987164	0.455574	0.215041	0.688557	1.55875	1.07741	0.745047	0.371516	-0.819643	-0.517259	-0.259563	-0.913436	-1.11641	-1.224	-0.443419	-0.533265
P57737;P57737-4;P57737-2	CORO7	54	0.662333	0.999198	0.762156	0.866675	0.910914	0.886017	0.673983	0.511561	0.986662	0.687343	1.32652	0.223666	0.0830579	0.102782	0.243127	0.608505	0.734143	1.15855	1.53205	0.544603	0.0797677	0.198521	0.246758	-0.903087
Q9NXF7	DCAF16	7	0.662333	0.999198	0.998362	0.897701	0.652126	0.335063	0.0802756	0.979514	0.986456	0.606664	0.0595056	0.172053	0.348713	0.977461	1.81461	0.0239134	0.71838	0.693532	0.100241	0.263781	0.300737	-1.07757	-1.88708	-0.0420695
A0A0C4DG49;P15151-3;P15151-2;P15151;A0A0A0MSA9;P15151-4;K7EMC6	PVR	7	0.662865	0.999198	0.920902	0.287643	0.638888	0.187742	0.261436	0.193676	0.985734	0.0674102	0.987623	1.86	0.364023	1.71836	0.835341	1.562	-1.90875	-0.118301	-1.10815	-2.60273	-0.850092	-4.01139	-1.63743	-1.97049
Q96HA1;Q96HA1-2;Q96HA1-3	POM121	24	0.662945	0.999198	0.990696	0.656731	0.142479	0.465968	0.895361	0.492236	0.985308	0.125961	0.845899	0.721289	2.03034	0.642566	0.0693816	0.648002	-0.729166	-0.321932	-0.948634	-1.33865	-1.57584	-0.876992	-0.0611966	-0.839577
Q6UB99;X5D778;A0A2R8Y438;A0A2R8YE03;A0A2R8YEI0;A0A087WTN8	ANKRD11	6	0.663513	0.999198	0.998362	0.774243	0.706382	0.226316	0.452257	0.242443	0.984119	0.845492	0.739714	0.406893	0.285197	1.48742	0.489974	1.32676	0.712189	1.46836	0.764259	-1.0247	-0.429859	1.82576	-0.298662	1.58529
Q6ICL3-3;Q6ICL3;Q6ICL3-4;A0A0A0MSI5;Q6ICL3-2;C9JDT9;C9J695;C9JKN2;B7Z4A5;B7Z6W2;F8WDT9;A8MWT1;Q6ICL3-5;Q6ICL3-6	TANGO2;C22orf25	8	0.663513	0.999198	0.998362	0.486583	0.438581	0.219289	0.0894811	0.206365	0.983954	0.681454	0.367641	1.30779	0.674386	1.53172	1.68842	1.496	0.910312	0.770933	0.402675	1.64735	0.719543	2.01255	2.16631	2.55451
Q9BUM1;K7ESE6	G6PC3	4	0.663513	0.999198	0.990696	0.880214	0.142479	0.51043	0.48975	0.29679	0.983819	0.136935	0.856649	0.200746	2.02599	0.556491	0.439961	1.14046	-3.51994	-0.869762	-2.12171	-0.601914	-4.2271	-2.23354	-1.46532	1.39478
E9PEJ6;H0Y547;P98196;H0Y8F0;A0A087WVE8;A2A3G9	ATP11A	15	0.663985	0.999198	0.998362	0.866371	0.749277	0.440688	0.768893	0.888104	0.983138	0.0600712	0.617137	0.225171	0.236544	0.696512	0.163268	0.119114	-0.910923	-0.0901748	-0.641569	-0.3336	-0.298524	-1.00303	-0.125505	-0.193821
P49247	RPIA	15	0.66478	0.999198	0.998362	0.61058	0.769316	0.314702	0.856305	0.90047	0.98201	0.0501294	0.0679474	0.850347	0.216666	1.05425	0.0964418	0.1043	0.756171	0.0647329	0.0976689	-3.29332	0.177977	1.11576	0.0699202	0.179778
Q8WUX9;E5RJI3;E5RIU9;Q8WUX9-2;E5RFR8	CHMP7	23	0.66478	0.999198	0.998362	0.603889	0.744536	0.555177	0.688301	0.826505	0.981803	0.808967	0.699081	0.876158	0.241563	0.483307	0.230685	0.185009	0.721816	0.789387	0.691023	1.23459	0.195517	0.751309	0.158575	-0.298451
Q8WUM9;H7BZK4	SLC20A1	6	0.66478	0.999198	0.924021	0.730973	0.199752	0.565059	0.0463409	0.280489	0.981504	0.362181	0.967042	0.498561	1.49415	0.467047	2.67128	1.19208	-0.884392	-0.783473	-1.59991	-2.33506	-1.34034	-1.4072	-3.31054	-2.19511
O60264;A0A0A0MRP6;B7ZLQ5;P28370-2;P28370	SMARCA5	84	0.665628	0.999198	0.998362	0.993517	0.23325	0.804943	0.202088	0.906653	0.980579	0.223638	0.631152	0.00783342	1.29487	0.177464	1.00656	0.0974019	0.768269	0.273654	0.634683	0.0137152	1.10833	0.220028	0.657058	0.164579
I3L2L5;I3L4Q0;C9JLW8;I3L317;I3L3A7	FAM195B	7	0.665652	0.999198	0.998362	0.927154	0.215562	0.957315	0.400488	0.868421	0.979973	0.347657	0.782712	0.122773	1.3974	0.0401053	0.566257	0.139444	0.759474	0.53559	0.782108	0.199321	1.02002	0.0712074	0.544257	0.277626
O00257;O00257-3;F8WCW6;I3L4F1	CBX4	14	0.665652	0.999198	0.998362	0.713303	0.236896	0.429384	0.565944	0.561136	0.979513	0.673323	0.778467	0.540442	1.27633	0.719577	0.35229	0.524552	0.801233	0.71529	0.769667	0.708568	0.963574	0.738793	0.268995	0.692428
Q4KMQ2-3;Q4KMQ2;Q4KMQ2-2;Q4KMQ2-4	ANO6	18	0.665652	0.999198	0.885814	0.801695	0.215562	0.731904	0.137622	0.779118	0.978857	0.050503	1.07327	0.347242	1.39748	0.257006	1.28135	0.236392	-0.761486	-0.139405	-1.10202	-0.57522	-0.982523	-0.479361	-0.825553	0.359434
P11387;E5RJ95;E5RFS0;E5RJ33;H0YBR3;H0YC03;E5RGE7;E5RGR4;E5RFE3;E5RGR2	TOP1	56	0.665652	0.999198	0.88687	0.50187	0.180499	0.185082	0.0617218	0.142511	0.978261	0.0244806	1.06334	1.23899	1.61757	1.74504	2.22376	1.84276	1.65405	-0.10624	1.62134	2.30403	2.41022	2.87768	3.47946	2.89917
A0A087X1S7;P09326;P09326-2	CD48	11	0.665652	0.999198	0.998362	0.868003	0.172718	0.309161	0.247332	0.911379	0.978217	0.00734298	0.284818	0.220203	1.6778	1.08323	0.870612	0.0938289	-0.752592	-0.00957342	-0.344864	0.417281	-1.30397	-1.11611	-0.531045	0.205684
Q8WWI5;Q8WWI5-3;Q8WWI5-2	SLC44A1	19	0.665652	0.999198	0.992558	0.730973	0.772201	0.70385	0.047393	0.141206	0.978166	0.150871	0.839593	0.495152	0.213495	0.289101	2.61501	1.85601	-0.97044	-0.326774	-1.13765	0.713933	-0.26385	0.757822	3.215	2.32945
Q9C0J9;O14503	BHLHE41	11	0.665652	0.999198	0.998362	0.734556	0.815629	0.210679	0.815906	0.906636	0.977614	0.313243	0.334346	0.485918	0.171078	1.57433	0.127123	0.0975067	0.741596	0.381362	0.369904	0.771776	0.152804	1.62535	-0.104328	0.164233
J3KTL2;Q07955;Q07955-3;Q07955-2;J3KSR8;J3QQV5;J3KSW7	SRSF1	29	0.665652	0.999198	0.998362	0.966067	0.273186	0.389167	0.238338	0.600476	0.977609	0.0134413	0.252117	0.0570021	1.11887	0.821066	0.896318	0.467287	0.770762	-0.0172619	0.294754	0.110543	0.788528	0.828785	0.57161	0.628148
P41223;P41223-2;C9JCD9;F8WCN7	BUD31	16	0.666576	0.999198	0.998362	0.713619	0.714541	0.849482	0.137948	0.362225	0.976639	0.0886561	0.167952	0.538782	0.274888	0.134362	1.27885	0.942138	0.742466	0.179523	-0.340564	-1.04246	0.298175	-0.314577	-1.33817	-1.22
Q96RD7;Q96RD7-2	PANX1	6	0.666768	0.999198	0.887505	0.39687	0.248697	0.203857	0.0581317	0.093369	0.976147	0.211237	1.06137	1.5318	1.22028	1.60898	2.33547	2.18487	-0.852681	-0.440349	-1.04702	-2.31145	-1.08202	-2.94091	-1.98988	-3.00155
E5RHW4;O94905;E5RJ09;O94905-2;O94905-3	ERLIN2	19	0.667122	0.999198	0.998362	0.799569	0.750741	0.890685	0.249176	0.907869	0.97538	0.510878	0.301398	0.355008	0.235489	0.098362	0.865359	0.0963725	-0.773638	-0.576751	-0.340913	0.502608	-0.195817	0.162605	0.55747	0.213696
Q13423;E9PCX7;D6RAI5;D6RHU2;H0Y8P5;D6RCR6	NNT	53	0.667122	0.999198	0.79487	0.685132	0.424706	0.427575	0.359409	0.683772	0.974187	0.246643	1.23525	0.617233	0.700528	0.723871	0.632215	0.347277	-1.736	-0.598432	-1.36902	-0.934265	-1.44021	-1.66552	0.378053	0.491953
Q7Z4H8;Q7Z4H8-2;Q7Z4H8-3;H0YEM3	KDELC2	11	0.667122	0.999198	0.899339	0.602666	0.165461	0.279938	0.559206	0.400779	0.973991	0.831992	1.03899	0.880208	1.74246	1.19856	0.359946	0.844528	0.971179	0.824242	1.07082	-1.11062	2.53317	-1.18793	0.400395	-1.98017
P61970	NUTF2	6	0.667122	0.999198	0.998362	0.630121	0.956188	0.727356	0.0925396	0.869517	0.973801	0.658658	0.332768	0.781535	0.0412136	0.262494	1.64491	0.137442	0.707472	0.696427	0.379904	1.06096	0.0554532	0.345782	1.10153	0.221839
P20472;B1AH72;B8ZZ19;H0Y3U0	PVALB	5	0.667122	0.999198	0.762156	0.654063	0.424706	0.832389	0.0757872	0.899858	0.973731	1.09511	1.32361	0.726413	0.700465	0.150872	1.88797	0.105051	0.820887	1.35918	1.4268	1.05569	0.607954	0.263792	1.55363	-0.226215
Q8NBS9;Q8NBS9-2	TXNDC5	34	0.667122	0.999198	0.998362	0.540303	0.48568	0.242285	0.107767	0.205967	0.972836	0.301883	0.323984	1.13449	0.592992	1.39857	1.49725	1.50052	0.703375	0.324588	0.430884	1.72793	0.474017	1.41713	1.14105	2.60347
Q9NQL2;Q9NQL2-2	RRAGD	14	0.667122	0.999198	0.998362	0.863736	0.553583	0.362594	0.179539	0.337751	0.972621	0.396372	0.275022	0.230665	0.481587	0.896512	1.09057	1.01466	-0.776494	0.877432	0.63738	-0.97127	-0.357479	-1.40961	-0.659053	-1.55658
A0A0A0MRE6;O94967-2;O94967;O94967-3;O94967-4;E9PR96;E9PN15;E9PNF6;E9PKZ6	WDR47	6	0.667122	0.999198	0.998362	0.597478	0.219153	0.283958	0.0952891	0.483625	0.972523	1.45382	0.395763	0.899815	1.36582	1.17464	1.60817	0.668665	0.736793	1.54523	0.482289	1.54454	1.14612	1.1645	1.79481	0.854485
O96007	MOCS2	10	0.667122	0.999198	0.967767	0.811353	0.397335	0.440442	0.0745878	0.168587	0.972241	0.317621	0.91593	0.328671	0.765591	0.697436	1.90805	1.68735	0.707349	0.377423	0.910553	-0.597812	-0.562108	-0.809995	-1.47735	-2.06843
Q6P1Q9;Q6P1Q9-2;F8WAS9;H7C552	METTL2B	19	0.667122	0.999198	0.998362	0.67883	0.82664	0.460898	0.118637	0.27872	0.971444	0.588491	0.700616	0.633587	0.158939	0.656008	1.40299	1.20368	0.737029	0.65855	0.691915	-0.896917	0.160666	-0.769496	-1.15739	-1.44212
Q15293;Q15293-2;E9PP27;E9PLM2	RCN1	19	0.667122	0.999198	0.998362	0.766327	0.171275	0.196403	0.0722418	0.127623	0.971159	0.165289	0.103096	0.418483	1.69953	1.64854	1.93957	1.96063	0.716432	-0.297966	-0.180882	1.06145	1.24369	2.32475	1.41405	2.69371
P19174;V9GY63;V9GY71;V9GYH5;A0A0D9SEK2;M0QX77	PLCG1	54	0.667122	0.999198	0.79017	0.849456	0.122463	0.745417	0.299973	0.858861	0.970751	0.871664	1.25632	0.260397	2.22802	0.238571	0.748112	0.14839	1.86467	3.19344	3.11713	1.79294	2.93359	-1.31568	0.943262	1.11742
P63241;I3L397;I3L504;P63241-2;Q6IS14	EIF5A;EIF5AL1	17	0.667122	0.999198	0.998362	0.694688	0.32737	0.270617	0.204132	0.353504	0.970737	0.365946	0.171372	0.599907	0.943395	1.24989	0.999025	0.968317	0.776302	0.415286	0.330997	1.43654	0.856114	1.36125	0.969553	1.34704
Q00325-2;Q00325;F8VVM2;F8VWQ0;F8VZL5;F8VWR4;F8VY00;F8VYH5	SLC25A3	21	0.667122	0.999198	0.843564	0.924921	0.303965	0.593004	0.778087	0.312347	0.970575	0.212634	1.14096	0.126691	1.01462	0.429899	0.155571	1.08579	-1.88832	-0.68825	-1.93022	-0.428977	-1.93893	-1.25636	0.112811	1.33794
Q96SU4-3;E9PK98	OSBPL9	25	0.667122	0.999198	0.676853	0.952228	0.718142	0.794232	0.20084	0.367289	0.970439	0.826617	1.5798	0.0785329	0.270128	0.187177	1.01051	0.925534	1.31617	1.04165	1.69733	-0.164942	0.2913	0.221745	-1.13505	-1.16049
P35237;A0A024QZX5;A0A087X1N8;A0A2R8YD12;A0A2R8Y6A7;A0A2R8YDD0;A0A2R8Y517;A0A2R8Y5S1;A0A2R8Y6N4	SERPINB6	24	0.667312	0.999198	0.998362	0.676902	0.216579	0.271946	0.10615	0.999963	0.969903	0.537157	0.265016	0.648011	1.39013	1.24399	1.50916	7.40886e-05	0.788864	0.630534	0.386391	0.918598	1.38967	1.36189	1.32723	0.000199757
Q9H2K0	MTIF3	13	0.667312	0.999198	0.998362	0.881861	0.340611	0.979021	0.374404	0.971656	0.969166	0.716375	0.369028	0.197259	0.907671	0.0177325	0.606375	0.0314541	-0.954024	-1.03223	-0.436389	0.318904	-1.17991	-0.032915	0.798953	0.0580677
P83916;J3KS05;K7ELA4;B5MD17;C9JWS9	CBX1	12	0.667312	0.999198	0.998362	0.978093	0.265673	0.694565	0.52654	0.855566	0.9687	0.250211	0.702619	0.0339846	1.14261	0.300486	0.397495	0.152941	0.86745	0.302667	0.693458	-0.0610335	0.788669	0.358557	0.248921	-0.245973
O15084-4;O15084-1	ANKRD28	41	0.667312	0.999198	0.998362	0.753909	0.740081	0.65745	0.0982462	0.978676	0.968318	1.15925	0.738671	0.439945	0.245457	0.345098	1.57219	0.0252267	0.698169	1.95834	1.14394	1.45239	-0.232604	0.581084	1.45322	-0.0820462
P25963;G3V3I4;G3V2A2;G3V3K1;G3V286	NFKBIA	8	0.667312	0.999198	0.998362	0.958874	0.712205	0.912028	0.655881	0.608389	0.9679	0.150333	0.0824751	0.0688746	0.277941	0.0804299	0.260349	0.454988	-0.70785	-0.171684	-0.108092	0.120171	-0.235252	-0.108737	-0.187762	0.667088
Q6P4Q7;Q6P4Q7-2;Q9H8M5-2;Q9H8M5;Q9H8M5-3	CNNM4	14	0.667312	0.999198	0.998362	0.811353	0.257258	0.389167	0.232943	0.816447	0.967449	0.0933541	0.351659	0.3248	1.17609	0.820504	0.909883	0.196462	-1.10654	-0.144709	-0.391432	-0.456298	-0.95724	-1.34203	-0.660663	-0.315879
F5GXE4;O95260-2;B4E107;Q5SQQ1	ATE1	15	0.667312	0.999198	0.998362	0.915534	0.461148	0.977231	0.461829	0.46288	0.966619	0.26951	0.525183	0.142833	0.634979	0.0205068	0.476025	0.708685	-0.826195	-0.325267	-0.551872	-0.2237	-0.692014	0.0289923	-0.521814	-0.910147
Q9H081;I3L4K6;I3L244	MIS12	14	0.667312	0.999198	0.998362	0.752719	0.251794	0.175077	0.083359	0.211984	0.966548	0.0415129	0.124482	0.444867	1.19647	1.79445	1.75934	1.4655	-0.746963	0.0854129	0.246239	-1.29565	-0.901688	-2.85198	-1.40963	-2.35711
P20339;P20339-2;F8WCY6;F8WD79	RAB5A	11	0.667312	0.999198	0.998362	0.880455	0.511684	0.650499	0.545548	0.748566	0.966326	0.0366186	0.303472	0.200234	0.548524	0.35634	0.375258	0.273414	-0.735131	0.0555827	-0.385355	0.307984	-0.395802	0.392136	0.235665	0.416603
Q53R41;Q53R41-2;E7EW60;C9JTP4;C9JMM4	FASTKD1	23	0.667312	0.999198	0.998362	0.848174	0.150703	0.324304	0.679936	0.75159	0.965827	0.113842	0.0142034	0.262742	1.90362	1.01057	0.238109	0.270031	-0.820527	0.133902	0.0237627	-0.624827	-1.77742	-1.39933	-0.551734	-0.542419
A0A0A0MSE9;B7WPA5;Q96CS7-5;Q96CS7-3;Q96CS7;Q96CS7-6;Q96CS7-2;A0A0A0MSI4;Q96CS7-4	PLEKHB2	5	0.667312	0.999198	0.998362	0.969143	0.657804	0.300552	0.217605	0.393848	0.965814	0.416073	0.302301	0.052949	0.34196	1.11606	0.955167	0.858447	0.710429	0.432328	0.338343	-0.0981594	-0.431512	-1.18463	-0.709391	-1.25911
P10909-4;P10909;P10909-5;P10909-2;P10909-3;H0YAS8;E7ETB4;H0YC35;H0YLK8;E5RJZ5;E7ERK6;E5RG36;E5RGB0;E5RH61	CLU	8	0.667312	0.999198	0.998362	0.664164	0.694219	0.250242	0.0992858	0.241727	0.965433	0.020755	0.125786	0.690965	0.297805	1.34533	1.5622	1.33015	0.917293	-0.0476447	-0.262342	1.63503	0.325383	2.68797	1.96325	1.83998
Q9NUI1;Q4VXZ8;Q9NUI1-3;A0A0J9YWI0;A0A0J9YY83;Q9NUI1-2;H7C078;G3V0I9;A0A0J9YXZ6	DECR2	15	0.667312	0.999198	0.998362	0.600893	0.60816	0.460742	0.342384	0.619884	0.965377	0.307641	0.558498	0.887588	0.40713	0.656879	0.662172	0.437354	0.715254	0.572462	0.764174	1.32922	0.402544	1.03785	0.553047	0.668346
Q6IQ22	RAB12	10	0.667312	0.999198	0.998362	0.894518	0.37496	0.519526	0.292674	0.944357	0.965266	0.268558	0.346028	0.178485	0.824975	0.540551	0.763396	0.0602666	-0.699529	-0.296666	-0.47084	-0.326099	-0.5749	-0.592722	-0.451277	-0.106213
A0A087WU02;Q96RQ1;F8VPA6;F8W0R1;H0YI50;F8VR88;F8VUZ2;H0YI58;F8VRW9	ERGIC2	7	0.670222	0.999198	0.983221	0.960776	0.157843	0.76618	0.207543	0.999579	0.963017	0.27393	0.878787	0.0667801	1.8136	0.21682	0.989075	0.00117371	-0.713483	-0.584917	-1.09797	0.134069	-1.39343	0.354719	-0.757667	0.00243759
Q9BYN0	SRXN1	6	0.671448	0.999198	0.998362	0.645848	0.244294	0.401269	0.130993	0.177842	0.961738	0.754722	0.770364	0.741295	1.23812	0.786849	1.32493	1.64407	0.70975	0.797413	0.764166	-1.00816	-1.07552	-0.833754	-1.6491	-2.34175
E5RIW3;E5RJD8;O75347;O75347-2	TBCA	13	0.671448	0.999198	0.998362	0.893084	0.196711	0.49803	0.75471	0.649358	0.961508	0.188373	0.365185	0.180616	1.51783	0.581348	0.174216	0.395706	0.72227	-0.232682	0.407401	0.403074	1.99135	0.70122	-0.134192	0.613731
M0R3D4;Q9UI14;M0R1H9;M0QXH1	RABAC1	4	0.671757	0.999198	0.998362	0.568353	0.219985	0.821112	0.59163	0.27872	0.960869	0.0886019	0.0676777	1.0186	1.35651	0.162179	0.326126	1.20123	-0.699519	0.142666	-0.114951	1.47527	-0.948879	0.210469	0.245539	2.11804
P56159-2;P56159	GFRA1	5	0.671757	0.999198	0.998362	0.569704	0.359812	0.238312	0.0588855	0.0824852	0.960247	0.226047	0.115718	0.997681	0.860449	1.41687	2.31381	2.27247	0.740825	0.46975	-0.174499	1.72415	0.848793	1.81691	2.41041	3.33317
A0A1W2PPU9	NA	6	0.671757	0.999198	0.998362	0.944465	0.723513	0.609005	0.24623	0.849046	0.960236	0.0557509	0.237913	0.0887346	0.26402	0.405792	0.873752	0.160047	-0.700064	0.0720713	-0.282886	-0.166543	-0.303059	-0.435214	-0.641546	0.416029
H3BRL3;O14562;H3BUM8	UBFD1	11	0.671851	0.999198	0.998362	0.749882	0.59013	0.249152	0.136593	0.417733	0.959819	0.154573	0.0741008	0.45021	0.429057	1.34823	1.28788	0.805143	0.725542	-0.186347	0.0979567	0.613638	0.380625	1.54521	0.987879	1.06131
O75531;E9PJJ8	BANF1	16	0.672435	0.999198	0.817784	0.676902	0.151191	0.908366	0.293224	0.772569	0.959085	0.807737	1.18499	0.645647	1.88976	0.0836157	0.76234	0.244601	-1.08746	-1.53682	-1.19754	-1.12396	-1.66835	0.18672	-1.01253	0.399367
Q9Y5P6;Q9Y5P6-2	GMPPB	18	0.67365	0.999198	0.990696	0.518133	0.18609	0.322663	0.207	0.307003	0.957945	0.740032	0.850443	1.19453	1.58388	1.01666	0.990568	1.10026	4.2173	3.05054	3.80917	3.99768	2.80019	4.57223	4.05125	5.48871
A6NI79;H0YBY5;H0YB32	CCDC69	13	0.674406	0.999198	0.998362	0.941983	0.240275	0.708554	0.424899	0.478706	0.957048	0.0945893	0.716216	0.0937139	1.25636	0.284284	0.529035	0.679188	-0.809043	-0.162218	-0.76068	-0.159431	-1.60076	-0.510521	-0.67123	-0.918195
Q9Y3C4;Q9Y3C4-3;Q9Y3C4-2	TPRKB	10	0.674406	0.999198	0.998362	0.989231	0.335291	0.561418	0.573156	0.627305	0.956456	0.63301	0.428707	0.014132	0.923744	0.473437	0.344941	0.425923	0.722862	0.655218	0.481689	0.025254	0.761196	0.49783	0.240313	-0.890599
P39023;G5E9G0;H7C422;H7C3M2;B5MCW2;F8WCR1;Q92901	RPL3	37	0.674406	0.999198	0.990696	0.618238	0.176086	0.393587	0.232549	0.358569	0.956333	0.0630065	0.845949	0.822626	1.64121	0.808024	0.910729	0.953511	0.726059	0.123829	0.842388	1.04323	1.20757	0.911005	0.538999	1.16234
P55036;P55036-2;A6PVX3;H0Y3Y9;H0Y561	PSMD4	18	0.674406	0.999198	0.791928	0.708971	0.357078	0.316825	0.261226	0.442581	0.956036	0.158373	1.24168	0.552436	0.867915	1.04333	0.835794	0.744874	0.915338	0.240798	1.34117	1.08191	1.50785	1.30455	1.11817	1.08251
P51575	P2RX1	9	0.675916	0.999198	0.998362	0.261241	0.760189	0.220214	0.047393	0.0149916	0.95471	0.170287	0.454916	1.93982	0.22523	1.52703	2.60353	3.59309	-1.26917	0.338284	-0.705585	3.31738	0.447482	2.59021	4.62224	6.52334
O75832;B1AJY5;B1AJY7;O75832-2;B1AJY6	PSMD10	15	0.676358	0.999198	0.998362	0.600893	0.268911	0.358508	0.0979209	0.546193	0.953783	0.751573	0.586822	0.886577	1.13011	0.909627	1.57608	0.548437	0.688089	0.830633	0.597058	1.32174	0.950172	0.984169	1.10997	0.718507
K7ESP4;Q8WVC6;Q8WVC6-2	DCAKD	7	0.676358	0.999198	0.834453	0.870297	0.165304	0.747459	0.481427	0.754133	0.953528	0.130045	1.15895	0.217486	1.7497	0.236998	0.450399	0.265438	-1.67351	-0.584911	-2.09388	-0.552084	-2.49093	-0.785671	-1.00102	-0.598395
A0A0D9SEN7;A0A2R8Y7Z3;Q13950-3;I3L354	RUNX2	21	0.676358	0.999198	0.998362	0.602303	0.452354	0.166553	0.411875	0.280273	0.953348	0.956224	0.597145	0.883747	0.649187	1.87515	0.54803	1.19548	1.03074	0.925438	0.663947	1.3071	0.459858	2.06674	0.676146	1.45297
Q9Y248;M0QXS3;M0R043	GINS2	9	0.676358	0.999198	0.998362	0.172436	0.769316	0.0674077	0.0386386	0.0376368	0.95301	0.292573	0.378401	2.26855	0.216867	2.67414	2.93356	2.86576	0.698786	0.459626	0.409212	-3.32634	0.180504	-3.55632	-3.02216	-4.14532
P49748-2;P49748;P49748-3;G3V1M7;K7EQP4;K7EJW8;J3KS89;J3QKU9;K7EMF8	ACADVL	44	0.67792	0.999198	0.990696	0.87542	0.734725	0.864223	0.0763109	0.172011	0.951318	0.522169	0.851424	0.208135	0.251854	0.121025	1.88125	1.66366	-1.24459	-0.582153	-0.816365	0.312767	-0.287926	0.196392	1.43929	2.01521
F8VRH0	PCBP2	9	0.67792	0.999198	0.998362	0.726576	0.403027	0.256486	0.17862	0.577099	0.95125	0.725318	0.392807	0.505939	0.752725	1.30765	1.09489	0.502001	1.72813	-0.829492	0.731416	0.67997	0.525839	1.42098	0.940262	0.692016
Q9UMS0-3;Q9UMS0;Q9UMS0-2;C9J8Q1;F8W9P7;H7C537	NFU1	7	0.67792	0.999198	0.998362	0.981114	0.931541	0.910384	0.217262	0.367581	0.950704	0.466438	0.238839	0.0287878	0.0633053	0.0820925	0.956658	0.925009	-0.695919	-0.538813	-0.328667	0.0547482	0.058146	-0.105089	1.0237	1.34549
A0A1W2PPG5;A0A1W2PPP5;I3L4Z6;A0A1W2PPG1;A0A1W2PRC2;A0A1W2PQM3;A0A1W2PS81;E7EQ34;I3NI02;O14653;O14653-2;A0A1X7SBU8;A0A1W2PRV0;O14653-3;A0A1W2PNV3;A0A1W2PR23;A0A1W2PPJ0;A0A1W2PPW8;A0A1W2PQ77;A0A1W2PR02;A0A1W2PS12;A0A1W2PRL0;A0A1W2PRP7;I3L0K1;A0A1W2PQP2;A0A1W2PQ06;I3L1K7;A0A1W2PRE6;A0A1W2PQ38;A0A1W2PQE0;A0A1W2PRD0;A0A1W2PQS3;A0A1W2PQQ4;A0A1W2PQ12;A0A1W2PP28	GOSR2	10	0.67792	0.999198	0.743436	0.948401	0.219157	0.52757	0.997807	0.966163	0.950597	0.290649	1.37809	0.0836195	1.36113	0.526177	0.00136112	0.0381386	-0.807086	-0.88404	-1.77795	-0.266666	-1.1911	1.15522	-0.00232791	-0.103878
Q9Y333	LSM2	8	0.677967	0.999198	0.998362	0.971428	0.188017	0.977231	0.868833	0.80939	0.950215	0.0193666	0.292938	0.0500303	1.56997	0.0201108	0.0873096	0.204309	0.697157	0.0256295	0.349705	0.0852113	1.23172	-0.0289786	-0.0640513	-0.366893
Q96QE5;J3KTG7;Q96QE5-4	TEFM	11	0.678524	0.999198	0.884861	0.62211	0.204843	0.242394	0.193227	0.527737	0.949507	0.482304	1.08493	0.81429	1.47087	1.3955	1.03888	0.57853	-1.38359	-0.531837	-1.0186	-1.18603	-1.61248	-1.67348	-0.620696	-0.75203
J3KSM2;Q96A59;Q96A59-2;Q96A59-3	MARVELD3	5	0.679398	0.999198	0.998362	0.881861	0.852604	0.973322	0.753464	0.922942	0.948596	0.124405	0.587285	0.197569	0.134051	0.0243241	0.175409	0.0799379	-0.75172	-0.252538	-1.33132	0.562789	-0.181383	-0.039667	0.135238	0.133793
O15116;E5RJ47;E5RH18	LSM1	9	0.679754	0.999198	0.998362	0.676902	0.31582	0.265632	0.107767	0.914354	0.947873	0.031253	0.290251	0.651685	0.973452	1.26661	1.49731	0.0887385	0.754952	-0.0408704	0.327076	0.837673	0.732876	1.35244	1.01861	0.153153
P08758;D6RBL5;D6RBE9;E9PHT9;D6RCN3	ANXA5	36	0.679754	0.999198	0.998362	0.783632	0.901848	0.824387	0.977238	0.351085	0.947383	0.938938	0.265401	0.391334	0.0913661	0.15909	0.0152119	0.97553	-0.796288	-0.942014	-0.317863	-0.53569	-0.128088	0.304072	-0.017081	1.64074
Q13042-2;Q13042;Q13042-3;Q13042-4;Q5T8C6	CDC16	26	0.679754	0.999198	0.998362	0.766971	0.19498	0.240758	0.119305	0.242335	0.947266	0.151601	0.358097	0.417183	1.52778	1.40545	1.39936	1.32732	-0.69619	-0.173266	-0.412585	-0.798319	-1.0911	-1.43324	-1.03795	-1.64464
Q96IX5	USMG5	3	0.679754	0.999198	0.998362	0.594888	0.158348	0.313655	0.849107	0.99902	0.946965	0.18357	0.473936	0.903497	1.802	1.06245	0.101479	0.00163239	-1.91894	-0.471145	-0.622813	-1.57976	-1.80459	-2.84187	-0.110187	0.00298459
P22314;Q5JRR6;Q5JRR9;Q5JRS0;Q5JRS2;Q5JRS1;Q5JRS3	UBA1	68	0.680091	0.999198	0.998362	0.895871	0.336097	0.710805	0.257605	0.96187	0.946345	0.411891	0.722309	0.175496	0.922047	0.280716	0.845729	0.0439877	-0.689785	-0.521067	-0.736447	-0.27732	-0.649206	-0.348218	-0.529878	0.0771209
B7ZLQ8;Q17RY0-2;Q17RY0;E5RJM0;E5RFP2;Q17RY0-3;H0YBG1	CPEB4	21	0.680091	0.999198	0.998227	0.613569	0.15503	0.285371	0.0649788	0.709046	0.94605	0.343414	0.827344	0.844372	1.85478	1.1649	2.13606	0.3168	0.694208	0.406083	0.81562	1.0666	1.70922	1.15192	1.66583	0.452343
P04233-2	CD74	14	0.680734	0.999198	0.615047	0.864693	0.122463	0.930239	0.826102	0.227217	0.944978	0.336477	1.91354	0.227966	2.23681	0.0651064	0.118853	1.40807	-0.736601	-1.19383	-2.02028	0.72425	-1.85262	-0.165776	-0.158491	2.11984
Q9H5I1;Q9H5I1-2;C9IYH9;Q9H5I1-3;C9JMB4;Q5JSS2;H0Y306	SUV39H2	9	0.680734	0.999198	0.998362	0.880455	0.294327	0.353698	0.13304	0.477758	0.944941	0.122034	0.011553	0.200236	1.04012	0.922878	1.31003	0.68098	0.74809	-0.200207	0.0177446	0.57117	0.719122	1.12316	1.11381	0.872
Q5JSZ5;Q5JSZ5-5;A0A1W2PQP5;Q5JSZ9;Q5JT00;Q5JSZ5-2;Q5JSZ5-3;A0A2R8YET3	PRRC2B	63	0.681352	0.999198	0.998362	0.671037	0.991065	0.60442	0.455224	0.526115	0.943996	0.116821	0.204433	0.671845	0.00840395	0.413397	0.485241	0.582033	0.692412	0.136524	0.252917	-0.859433	0.00866004	-0.445818	-0.409613	-0.762978
O43772;C9JPE1;F8WEF6	SLC25A20	22	0.681352	0.999198	0.867353	0.820297	0.180499	0.600294	0.0685614	0.06809	0.94385	0.0882687	1.10473	0.310099	1.618	0.419221	2.01479	2.41331	-2.15703	-0.296744	-1.73208	0.738848	-2.26766	-1.44733	1.70622	3.44221
O75691	UTP20	119	0.681762	0.999198	0.879813	0.811162	0.827122	0.419978	0.114379	0.268177	0.94324	0.330623	1.09019	0.329154	0.158223	0.74008	1.43563	1.24275	0.768429	0.522826	1.08695	-0.594862	-0.200511	-0.88021	-1.41236	-1.51591
Q96QK1;I3L4S0;I3L4P4;A0A1W2PP10	VPS35	52	0.68252	0.999198	0.998362	0.896657	0.631928	0.80703	0.662614	0.703736	0.941782	0.818169	0.415269	0.174056	0.374849	0.175987	0.254072	0.323157	-0.709961	-0.78058	-0.445483	-0.266874	-0.368217	-0.227961	-0.172286	-0.631649
Q14865;Q14865-2;A0A2R8Y5F2;Q14865-3	ARID5B	19	0.68252	0.999198	0.998362	0.483327	0.164716	0.275809	0.383994	0.666324	0.941268	0.32381	0.059739	1.31554	1.75783	1.22405	0.590455	0.374192	0.700163	0.410919	0.079137	1.85931	-1.97678	1.35697	-0.486919	-0.52345
H3BMF4;Q9H2V7-3;Q9H2V7-2;Q9H2V7;Q9H2V7-4;H3BR82;H3BPT8;H3BPQ9;Q9H2V7-5;H3BT44	SPNS1	6	0.68252	0.999198	0.998362	0.69558	0.180006	0.444146	0.930754	0.794453	0.940986	0.0608301	0.707304	0.598195	1.62082	0.690189	0.0457276	0.220008	-0.710082	-0.0945517	-0.95916	0.884566	-1.33074	-0.736405	-0.0401432	-0.330777
Q9NRF9	POLE3	9	0.68252	0.999198	0.953311	0.257703	0.794418	0.186643	0.047393	0.0647045	0.940894	0.645179	0.930024	1.99033	0.194201	1.73074	2.61458	2.45008	0.682884	0.665907	0.882532	-2.75034	-0.177545	-2.07884	-2.40553	-3.46858
Q9HBM0;F8W8C2;F2Z3A6;Q9HBM0-2;F8VS43;F8VUG0;F8VUB7;F8W088;F8W048;F8VVS3;F8VXA0;Q9HBM0-5;Q9HBM0-6	VEZT	9	0.68252	0.999198	0.998362	0.886684	0.235156	0.444283	0.593408	0.965944	0.940282	0.990063	0.52021	0.189531	1.28516	0.689912	0.323848	0.0385681	-0.965386	1.00669	-0.549023	0.384605	-1.17785	-0.853455	0.567012	0.110111
P34896;P34896-2;P34896-3;P34896-4;J3KRZ5;J3KRK5;A0A087WTD8	SHMT1	32	0.68252	0.999198	0.990696	0.866675	0.198084	0.758634	0.166902	0.837922	0.940221	0.596661	0.864826	0.224085	1.50699	0.225645	1.14263	0.173192	0.678656	0.603155	0.829744	-0.372349	1.07158	-0.291324	0.687588	0.330838
Q6WCQ1-2;Q6WCQ1;Q6WCQ1-3;J3KSW8;J3KSK7;A8MZF8;K7EJ14	MPRIP	59	0.68252	0.999198	0.998362	0.932387	0.0871853	0.712515	0.0664866	0.195583	0.940156	0.37752	0.412091	0.111362	2.69677	0.279043	2.09083	1.55425	0.706328	0.405137	0.452894	-0.189701	2.48983	0.351085	1.80173	1.93524
Q9BZI7-2;Q9BZI7;A0A087WYC8;A0A1B0GVA2	UPF3B	25	0.68252	0.999198	0.998362	0.788728	0.232158	0.993494	0.144834	0.999873	0.938095	0.16236	0.518103	0.381751	1.29799	0.00575535	1.24234	0.000404792	0.70407	-0.259308	0.535969	-0.547019	0.903442	0.00978567	0.757874	-0.00073108
Q96NB2;A0A1B0GX61;R4GMW0;A0A0C4DGR6;R4GMR9;R4GN74;R4GNC2;R4GN63;R4GMS6	SFXN2	16	0.68252	0.999198	0.990696	0.93617	0.311665	0.470293	0.414859	0.862086	0.938003	0.0600531	0.866434	0.106001	0.985919	0.634518	0.542815	0.145654	-0.795128	-0.0795705	-0.843615	0.169576	-0.695195	-0.815791	0.333526	-0.230133
O43829;J3QLI2;J3QL74;J3KRQ2	ZBTB14	19	0.68252	0.999198	0.998362	0.944733	0.480555	0.354342	0.326242	0.299824	0.937351	0.726153	0.665884	0.0882069	0.602041	0.921167	0.694003	1.12216	0.678695	0.96621	0.665935	-0.179713	0.556267	-0.90913	-0.41298	-1.39383
I3L2W2;Q96JN8-2;Q96JN8;I3L100;K7EPS7;K7ESJ6;K7ESM1	NEURL4	20	0.68252	0.999198	0.998362	0.926748	0.239576	0.274954	0.113446	0.36547	0.937253	1.09121	0.0769296	0.12395	1.26133	1.23032	1.44248	0.93144	-0.688437	-1.08269	-0.112813	0.224516	-1.29668	1.28176	0.933379	1.13631
Q9UBD5-2	ORC3	34	0.68252	0.999198	0.998362	0.512019	0.329151	0.304523	0.0921305	0.331439	0.937181	0.633235	0.610172	1.20962	0.93837	1.09878	1.64954	1.03399	-0.783141	-0.718903	-0.664667	-1.53307	-0.650611	-1.31454	-1.34587	-1.90273
Q9NRX4;Q9NRX4-2	PHPT1	8	0.68252	0.999198	0.949543	0.569704	0.110071	0.189319	0.0406509	0.0445479	0.937154	0.79602	0.933803	0.994912	2.38082	1.70338	2.84859	2.73115	0.755095	0.869552	0.885839	2.24372	2.95851	1.79428	2.95307	5.45253
O14925;Q5SRD1;B4DDK6	TIMM23;TIMM23B	8	0.68252	0.999198	0.920902	0.689452	0.145071	0.226889	0.0570764	0.142511	0.936423	0.294565	0.977967	0.608374	1.97546	1.48364	2.35549	1.84011	-1.52454	-0.489783	-0.985138	-0.990397	-3.05498	-3.85805	-1.9464	-2.37724
Q147X3;Q147X3-2;J3KNC2;B4DK34	NAA30	10	0.68252	0.999198	0.935486	0.628768	0.515608	0.904497	0.091948	0.621993	0.93641	0.725828	0.949879	0.789539	0.54143	0.0866418	1.65248	0.432502	0.801874	1.59942	0.994821	1.40669	0.394224	0.271828	1.09404	1.04332
O14681;E9PL33;E9PM05;E9PK61;O14681-3;E9PLB8;E9PS58;E9PQN7;A0A087WV44;B7ZB74	EI24	6	0.68252	0.999198	0.688506	0.87542	0.18609	0.600639	0.157595	0.481621	0.936259	0.100774	1.53838	0.208475	1.57882	0.418622	1.18538	0.672196	-0.804579	-0.451553	-2.22684	-0.496245	-2.34922	1.00445	0.881948	0.892019
Q53LP3	SOWAHC	19	0.68252	0.999198	0.998362	0.630751	0.942136	0.151644	0.125627	0.208791	0.93488	0.110289	0.277138	0.780283	0.0529693	1.94218	1.35835	1.4867	0.681081	0.160316	-0.454044	1.58648	-0.049809	2.27044	0.926501	1.8303
Q86YV9	HPS6	31	0.68252	0.999198	0.998362	0.594888	0.362232	0.274994	0.0812834	0.468938	0.934812	0.369139	0.529771	0.904877	0.851151	1.22984	1.79814	0.697334	0.674957	0.378778	0.549152	1.16927	0.613732	1.22763	1.34107	0.881792
Q8N6N7	ACBD7	6	0.68252	0.999198	0.998362	0.883191	0.687624	0.289678	0.889081	0.500633	0.934478	0.275289	0.273217	0.19546	0.30598	1.15044	0.0737817	0.627166	-0.678484	-0.430506	0.319465	-0.523415	-0.31655	-1.17194	-0.0934603	-1.14963
Q9H4P4-2;Q9H4P4;F8VVY2;F8VNZ6;F8VSP7;F8VSB6	RNF41	9	0.68252	0.999198	0.998362	0.676902	0.312151	0.949877	0.300624	0.975921	0.934463	0.503809	0.804072	0.641367	0.984623	0.0478073	0.746383	0.0280475	0.811449	0.7506	0.797982	0.827925	-0.747991	0.103405	0.848092	-0.0688443
Q9Y617;Q9Y617-2	PSAT1	23	0.68252	0.999198	0.998362	0.977647	0.460986	0.712581	0.412173	0.834419	0.934403	0.432059	0.705294	0.0357786	0.636528	0.277727	0.547119	0.177245	0.74866	0.469501	0.699252	-0.0655441	0.480955	-0.346937	-0.330227	-0.273602
A0A1B0GU48;A0A1W2PPZ7;A0A0D9SEQ1;A0A0D9SEP2;A0A0D9SFS4;A0A0D9SER3;A0A0D9SFG7;A0A1B0GV89;A0A1B0GTP4	NA	29	0.68252	0.999198	0.998362	0.707084	0.276693	0.465703	0.0406509	0.205538	0.93382	0.143442	0.0675009	0.560702	1.10196	0.64329	2.84963	1.50367	-1.52929	-0.430404	-0.294754	-2.42458	-2.06625	-2.6656	-3.24864	-3.65522
J3KQ48;Q9Y3E5	PTRH2	8	0.68252	0.999198	0.804413	0.724291	0.21801	0.362518	0.348351	0.245883	0.933679	0.14922	1.21333	0.510945	1.37934	0.897597	0.650477	1.31622	-2.05808	-0.680942	-2.22166	-1.19443	-3.13597	-2.11465	-1.32013	-2.05796
O00154-4;O00154-6;O00154-7;O00154;O00154-5;K7EKP8;O00154-2;O00154-3;Q6ZUV0	ACOT7	22	0.68252	0.999198	0.998362	0.751494	0.79864	0.373075	0.356283	0.754133	0.93267	0.481096	0.39146	0.447614	0.188788	0.866756	0.637537	0.265555	0.696621	0.493274	0.490849	-0.642772	0.208472	-0.862638	-0.424489	-0.398211
J3KPP4;O95232;D6RDI2;H0YA81;C9JL41;O95232-2;E7EN55;D6RHH0;H7C5U7;U3KQT3;H0YBV7;H0YAR4	LUC7L3	30	0.68252	0.999198	0.998362	0.606738	0.614937	0.457699	0.168924	0.299824	0.932535	0.555325	0.0598807	0.866674	0.396935	0.664337	1.13397	1.12347	-0.687246	-0.566579	0.0955417	-1.17364	-0.310402	-0.689823	-0.791557	-1.41157
P06756-3;P06756;P06756-2;H7BZG1	ITGAV	25	0.68252	0.999198	0.903439	0.664164	0.53892	0.536204	0.637322	0.901414	0.932375	0.178223	1.02002	0.692811	0.504161	0.51069	0.278447	0.103234	-0.845927	-0.290561	-1.20542	-0.924247	-0.403535	-0.896111	-0.199593	0.171091
Q99741;J3QLN7;J3QR52;J3KTI7	CDC6	6	0.68252	0.999198	0.98439	0.0466741	0.15503	0.0674077	0.21809	0.295823	0.931831	0.670703	0.876952	3.29534	1.84976	2.67766	0.952836	1.14332	-2.75796	-3.21104	-4.64958	-10.2455	-3.02591	-19.5928	-11.9401	-19.387
Q8IX33;Q8WUU4	ZNF296	15	0.68252	0.999198	0.998362	0.312516	0.122463	0.166578	0.0947197	0.133624	0.931474	0.0983346	0.721886	1.78458	2.2442	1.86343	1.61951	1.908	-0.843002	-0.257905	-0.74516	-2.37623	-2.5343	-2.69381	-1.85132	-2.37887
Q86XK2-6;Q86XK2;Q86XK2-5;Q86XK2-3;H0YAV3;Q86XK2-2;C9IYF0;Q86XK2-4;B5MCV6;E7EP88	FBXO11	21	0.68252	0.999198	0.998362	0.924921	0.829455	0.927007	0.526994	0.719381	0.931232	0.0165151	0.317919	0.126527	0.155571	0.0671847	0.397044	0.305155	0.785263	-0.0218163	0.37008	0.238521	0.139404	0.0881775	-0.261728	-0.488535
Q96PZ2;E9PR18;E9PNQ0	FAM111A	23	0.68252	0.999198	0.998362	0.105816	0.157843	0.0713452	0.0654463	0.214993	0.931153	0.290764	0.536868	2.56429	1.81127	2.6044	2.1159	1.45574	-0.695412	-0.330633	-0.584341	-4.04834	1.86099	-4.21896	-2.6527	-2.57223
O75431;O75431-2;C9JAZ1;C9JNK6;F8WE26	MTX2	11	0.68252	0.999198	0.998362	0.563248	0.208053	0.314933	0.0664866	0.35117	0.931023	0.561767	0.382352	1.03104	1.44577	1.05272	2.07495	0.974086	0.782132	0.559193	0.433747	1.32778	1.0262	1.178	1.7036	1.24955
Q13568;C9JAU6;Q13568-4;Q13568-2;Q13568-5;Q13568-3;C9J7M2;A0A087WWA0;Q13568-6;C9JYP7;F8WDH6;C9JB67	IRF5	25	0.68252	0.999198	0.974355	0.553212	0.175795	0.455309	0.126639	0.794319	0.930975	0.877583	0.906069	1.07443	1.64462	0.66789	1.3532	0.220157	0.687348	0.992397	0.86227	1.4121	1.19483	0.738094	0.877403	0.34213
G3V4K3;Q9H9C1-2;Q9H9C1;G3V549	VIPAS39	15	0.68252	0.999198	0.998362	0.628768	0.300293	0.179411	0.0531679	0.15414	0.930845	0.37803	0.167984	0.788133	1.02505	1.76718	2.46144	1.76663	0.701718	-0.495607	-0.365122	2.37548	0.731014	2.69973	2.56583	2.60684
Q9H8M7;X6R9S5;X6RC97;X6RC30;Q9H8M7-2	FAM188A	6	0.68252	0.999198	0.998362	0.954991	0.97906	0.641909	0.746517	0.473577	0.930308	0.522286	0.78157	0.0751413	0.0197694	0.365529	0.181671	0.688684	0.712827	2.61804	1.59357	0.518696	0.0189244	-1.18182	-0.193069	-1.82476
Q9UN86;D6RAC7;D6RB17;D6RGJ4;D6RE13;D6RBW8;D6RBM9;D6REX8;D6RBR0;D6R9X5;D6R9A4	G3BP2	24	0.68252	0.999198	0.922174	0.894854	0.881446	0.825947	0.0872213	0.355087	0.930041	0.341834	0.970146	0.177398	0.109053	0.15686	1.71872	0.964142	0.679321	0.488931	0.923172	-0.269027	0.0955737	-0.198578	-1.2834	-1.17755
A0A0G2JNU3;A6H8Y1-7;A6H8Y1;A6H8Y1-2;A6H8Y1-6;A6H8Y1-4;A6H8Y1-3;A0A0G2JN16;A0A0A0MRX7;A6H8Y1-5;H7C5U4;H0YCV8;A6H8Y1-8	BDP1	16	0.68252	0.999198	0.701082	0.949873	0.706632	0.758634	0.90689	0.660774	0.929353	0.829674	1.49899	0.0816924	0.28445	0.22518	0.0619728	0.38105	0.688051	1.18391	1.84682	-0.174762	0.226462	-0.43371	-0.0468678	-0.732626
Q8IY95-2;Q8IY95;D6RAZ6	TMEM192	6	0.68252	0.999198	0.885814	0.924921	0.180006	0.513066	0.21821	0.321476	0.929161	0.306378	1.06572	0.126461	1.62558	0.553078	0.952483	1.06135	-0.68333	-0.679715	-1.33945	0.278381	-1.17821	1.43426	0.579746	1.32131
Q5JWR5;Q5TA12	DOPEY1	20	0.68252	0.999198	0.998362	0.536388	0.307431	0.218678	0.095313	0.380104	0.929138	0.955067	0.0879709	1.14618	1.00088	1.53476	1.60478	0.891436	0.732356	0.920241	0.132669	1.54945	0.785924	1.77158	1.5542	1.2718
Q5I7T1;Q5BKT4;F8VWA9;F5H5T2;F8VXJ0;F5GZZ6	ALG10B;ALG10	5	0.68252	0.999198	0.690533	0.759157	0.168408	0.424605	0.841478	0.311681	0.928861	0.222492	1.52823	0.429992	1.72003	0.728626	0.107088	1.08701	-0.741202	0.5943	-2.14863	-0.692669	-1.53176	0.844172	0.178476	1.58767
Q99729-3;D6R9P3;D6RD18;D6RBZ0;Q99729-4;Q99729-2;Q99729	HNRNPAB	24	0.68252	0.999198	0.804413	0.954504	0.297717	0.882775	0.77906	0.932426	0.928654	0.982199	1.21892	0.0755939	1.03344	0.105441	0.154769	0.0718946	1.71321	1.72928	2.043	0.176988	2.75747	0.254299	0.434974	-0.282652
J3QQJ0;Q9UHR5-2;Q9UHR5	SAP30BP	15	0.68252	0.999198	0.998362	0.76599	0.373646	0.561296	0.199275	0.627867	0.928322	0.295426	0.594064	0.419142	0.828021	0.47393	1.01807	0.423884	0.700566	0.483278	0.642795	-0.707803	0.632323	-0.820353	-0.641	-0.791201
Q00526;K7ELV5	CDK3	4	0.68252	0.999198	0.998362	0.87387	0.933798	0.835057	0.934148	0.92622	0.928055	0.324922	0.230593	0.211832	0.0610638	0.147839	0.0436884	0.0771714	-0.746185	-0.54507	0.475203	0.509694	-0.0716266	0.2436	-0.0600708	-0.128742
P49795	RGS19	5	0.68252	0.999198	0.998362	0.915962	0.228485	0.888734	0.313091	0.487468	0.927964	0.379306	0.798339	0.142223	1.31126	0.100224	0.720491	0.660862	-0.673688	-0.929384	-1.14217	-0.349068	-1.61458	0.270731	-0.550888	-1.26653
P29374-3;P29374-2;P29374;H7C485;C9J1W3	ARID4A	22	0.68252	0.999198	0.824722	0.523808	0.305604	0.357901	0.0775881	0.439794	0.927677	0.808021	1.17118	1.18017	1.00864	0.911736	1.86101	0.753457	0.68794	0.999659	1.16027	1.98352	0.952283	1.28987	1.73157	1.06465
P16989-2	YBX3	16	0.68252	0.999198	0.998362	0.925671	0.209015	0.373075	0.111583	0.538031	0.927361	0.11962	0.0640164	0.124599	1.43627	0.86571	1.46144	0.560108	0.677126	0.154384	0.101049	0.33278	-1.01961	0.894874	-1.43814	-0.782669
Q96G04;Q96G04-2;K7ES84;K7EQE4;H0YD24;E9PNH4;Q9NVL1-3;A6NEL3;D6R9N2;K7EIJ3;B4DDJ9;Q4KMP3;Q9NVL1-2;Q9NVL1	EEF2KMT	10	0.683773	0.999198	0.885814	0.742227	0.376527	0.781184	0.428213	0.710755	0.92617	0.391206	1.06564	0.472643	0.820514	0.199663	0.523496	0.31507	1.01785	0.574796	1.2431	0.907556	0.706227	0.463333	0.433316	1.36535
P48147;H0Y5Y0	PREP	45	0.683773	0.999198	0.998362	0.941089	0.36002	0.44642	0.212237	0.497138	0.925694	0.452983	0.151575	0.0994167	0.858163	0.686311	0.974209	0.636809	-0.68915	-0.452674	-0.188039	-0.189831	-0.595671	-0.690513	-0.581413	-0.865652
Q53S58	TMEM177	4	0.683773	0.999198	0.812111	0.854484	0.175795	0.500356	0.872564	0.673395	0.92517	0.149545	1.19618	0.24775	1.64488	0.576738	0.0847392	0.363644	-0.729524	-0.344393	-1.30681	-0.36283	-1.41485	-0.760856	-0.0714915	-0.532124
P62851;E9PQK3;E9PK60	RPS25	8	0.683773	0.999198	0.998362	0.713303	0.326356	0.424964	0.0664866	0.896134	0.924361	0.665383	0.0105958	0.542257	0.946964	0.727746	2.08939	0.110201	-0.803032	-0.787919	0.0234682	-1.06676	-0.654541	-1.11038	-1.90839	-0.249191
Q5T6F0;X6RL26;X6RBJ8	DCAF12	5	0.683773	0.999198	0.998362	0.187466	0.120074	0.0623216	0.0386386	0.0427626	0.923905	0.0284626	0.228251	2.20537	2.29387	2.73633	3.02152	2.76596	-0.706485	0.037667	0.319063	-3.71905	-1.95549	-4.23091	-4.26848	-3.9199
Q9H4A6;D6REM1	GOLPH3	21	0.683773	0.999198	0.998362	0.635123	0.219153	0.221087	0.0775881	0.26457	0.923803	0.450767	0.228011	0.770592	1.37235	1.50916	1.8579	1.25505	-0.845962	-0.477472	-0.268557	-1.11132	-1.07532	-1.81405	-1.94825	-1.76739
Q9NZJ5;C9J185;E7ER02	EIF2AK3	30	0.683773	0.999198	0.690533	0.970394	0.222008	0.767284	0.39863	0.524041	0.923344	0.217042	1.52572	0.0508867	1.34526	0.215168	0.569136	0.586583	-1.75779	-0.637982	-2.34235	-0.166674	-2.60895	-0.544078	-1.47259	-1.0245
O43639;E7EPF5;E9PEE2;E7ERP6	NCK2	21	0.683773	0.999198	0.998362	0.801544	0.149942	0.381257	0.0561618	0.229089	0.923214	0.275631	0.034429	0.347977	1.9116	0.836035	2.37251	1.39996	0.791833	0.330879	0.0679792	0.723712	1.53397	0.890969	2.00598	1.80105
P36954;K7EKS1;K7EK49	POLR2I	8	0.683773	0.999198	0.714856	0.708723	0.650214	0.529219	0.225364	0.779118	0.923146	0.727846	1.44905	0.556046	0.351177	0.523277	0.931577	0.236593	0.681634	0.915968	1.53674	-1.06595	0.298221	-0.966733	-0.623558	-0.558895
Q9NQX7;Q9NQX7-2;C9JG41;Q9NQX7-3;B8ZZM6;E7EUS6;F5H4I5	ITM2C	10	0.683773	0.999198	0.998362	0.569704	0.180742	0.515824	0.0686256	0.15777	0.922754	0.195863	0.538629	0.997581	1.61577	0.54661	2.00812	1.74341	-0.681984	0.326039	-0.563337	1.28554	1.5506	0.573381	2.23443	2.11447
O43447;C9JQD4;O43447-2;H0YEL5;A6NM32;C9JAN8	PPIH	15	0.683773	0.999198	0.998362	0.983931	0.242069	0.849498	0.943129	0.86831	0.922563	0.33931	0.0110393	0.0231292	1.24748	0.134285	0.0378899	0.139576	0.670536	0.371912	0.0154236	0.0399553	0.900718	0.165076	-0.0296181	0.222435
P01116-2;P01116	KRAS	11	0.683773	0.999198	0.998362	0.886755	0.379387	0.484035	0.372165	0.917717	0.922486	0.180565	0.666032	0.189017	0.808883	0.607393	0.610215	0.0861435	-0.886819	-0.306347	-0.78364	-0.322354	-0.638513	-1.01332	-0.431481	-0.146774
O43257	ZNHIT1	6	0.683773	0.999198	0.998362	0.868003	0.191839	0.616378	0.347865	0.725204	0.922175	0.143577	0.255626	0.220891	1.54319	0.398585	0.651628	0.299617	0.67165	0.368652	1.10439	-0.939165	2.20172	-1.02564	-1.19067	-0.666159
Q8IUI8-2	CRLF3	20	0.683773	0.999198	0.998362	0.58165	0.54149	0.358508	0.501649	0.222275	0.921884	0.0467862	0.580392	0.963814	0.50094	0.909901	0.426094	1.42341	0.946847	-0.129914	-1.18821	-1.78025	0.481345	-3.11047	-1.56279	-5.5372
Q9Y385	UBE2J1	11	0.683802	0.999198	0.968902	0.939616	0.160199	0.725033	0.66259	0.948828	0.921396	0.0843351	0.912408	0.103422	1.77822	0.264659	0.254157	0.0563247	-1.88304	-0.467726	-1.68943	-0.258714	-2.86432	-0.648729	-0.675288	-0.1432
Q9NVA1;Q9NVA1-2;F6UTR7;B1AKV3;Q9NVA1-5;Q9NVA1-4;B1AKV4;Q9NVA1-3;B1AKV6;B1AKV2;F8WCR2;H7BZM2	UQCC1	11	0.683802	0.999198	0.998362	0.918393	0.1544	0.378021	0.252519	0.599898	0.920944	0.119646	0.27594	0.138905	1.86323	0.848184	0.857767	0.468079	-1.22595	-0.15509	-0.386457	-0.281997	-1.67162	-0.852095	0.546348	0.724004
Q9H8H0;J3QR28;J3QLQ6;Q9H8H0-2;J3QKV1	NOL11	35	0.683802	0.999198	0.998362	0.626142	0.220077	0.30408	0.110612	0.254429	0.920869	0.443973	0.121539	0.804426	1.35523	1.10017	1.46967	1.28691	-0.762964	-0.5336	-0.184403	-1.34392	-1.37007	-1.26956	-1.81806	-1.54869
Q96MH6;E5RGT2;Q96MH6-2;Q49A68;E5RHU1;H0YAY9;H0YC64;E5RJN2;E5RJI9	TMEM68	5	0.684163	0.999198	0.786121	0.977647	0.234417	0.751637	0.609981	0.431124	0.920308	0.0152209	1.26713	0.0369839	1.28897	0.234052	0.306961	0.769494	-1.69774	-0.0485091	-2.05639	-0.105642	-1.94021	-0.571328	-0.644195	1.02335
Q8IYU8;A0A0A0MTD5	MICU2	12	0.684497	0.999198	0.924575	0.985654	0.21356	0.844531	0.0983303	0.779118	0.919441	0.0315949	0.962314	0.0191669	1.40666	0.139536	1.57085	0.236297	-0.800288	-0.0573861	-1.20893	0.0341659	-1.11945	-0.235906	1.03192	-0.356695
Q9NUS5;A2A2L4;Q5JX74	AP5S1	8	0.684497	0.999198	0.998362	0.924921	0.254544	0.375416	0.680499	0.901557	0.918701	0.490766	0.471495	0.126708	1.18685	0.859665	0.23748	0.103032	-0.678228	-1.14216	-0.779783	0.538035	-0.95672	1.06821	0.435744	0.236985
Q8WWQ0	PHIP	74	0.684497	0.999198	0.998362	0.956598	0.487352	0.734645	0.696693	0.945303	0.918236	0.405506	0.732942	0.072801	0.58973	0.253913	0.222303	0.059327	0.722923	0.435736	0.721202	-0.119552	0.533111	-0.349369	0.154298	-0.102707
P62826;J3KQE5;F5H018;B5MDF5;H0YFC6;B4DV51;A0A087X0W0	RAN	17	0.684497	0.999198	0.998362	0.74844	0.29004	0.785892	0.239165	0.686777	0.918152	0.580301	0.792459	0.459869	1.05368	0.194857	0.893831	0.342692	0.666243	0.575857	0.766874	0.625805	0.937178	0.251898	0.571477	0.483545
C9JNP8;Q9H300-2;Q9H300;F8WCQ4;A0A1W2PS40;A0A1W2PP11;H7C0U0;H7C045;H7C122;A0A1W2PP66	PARL	7	0.684497	0.999198	0.983221	0.983931	0.19498	0.529219	0.383994	0.42374	0.917619	0.0602585	0.878968	0.0233919	1.5247	0.523324	0.5904	0.790292	-0.83505	-0.078141	-0.857127	-0.0425731	-1.18763	-0.574989	0.458391	1.41732
Q9Y3A4;Q9NSQ0	RRP7A	13	0.684497	0.999198	0.98439	0.787935	0.987806	0.417949	0.157538	0.213536	0.917544	0.0835471	0.874968	0.383273	0.0111303	0.744503	1.1861	1.46084	0.787102	0.139325	0.862572	-0.58224	0.0167997	-1.0277	-0.825008	-1.74717
C9J7I0;A0A1B0GUC2;A0A1W2PP33	UMAD1	4	0.684497	0.999198	0.998362	0.680953	0.36002	0.40243	0.14636	0.299145	0.917161	0.58274	0.36289	0.630179	0.856976	0.783188	1.23471	1.12928	0.864439	0.602449	0.431656	0.81165	0.923444	0.836725	0.913408	1.65479
Q63ZY3-3;Q63ZY3;Q63ZY3-2;K7EIU4;K7ERU2;K7ES05	KANK2	18	0.684497	0.999198	0.756036	0.142164	0.201162	0.0582669	0.181409	0.14982	0.916892	0.769221	1.35733	2.37951	1.48402	2.78088	1.08311	1.78976	0.662698	1.16116	1.26448	-4.25836	1.11439	-3.90666	-3.11545	-2.23462
Q86X53;E5RHA3;H0YB25;H0YBT6	ERICH1	12	0.684497	0.999198	0.998362	0.801544	0.157843	0.321602	0.0604465	0.197666	0.916597	0.387717	0.579975	0.347478	1.81522	1.02257	2.27306	1.5351	-0.663434	-0.405697	-0.588958	-0.485324	-1.35127	-1.02656	-1.81473	-1.89322
Q9UJU2-5;Q9UJU2;Q9UJU2-3;Q9UJU2-7;Q9UJU2-6;A0A1B0GUV5;H0YAR8;Q5JRY3;H0YBC8;Q5JRY5;A0A0A0MTL7;Q5VVR7;C6ZRJ7;B7WNT5;C6ZRJ6;C6ZRK5;A0A0D9SGH8;E2GH26;P36402-10;P36402-14;P36402-16;P36402-8;P36402-6;P36402-2;Q9NQB0-17;P36402-9;P36402-13;P36402-15;P36402-12;P36402-4;P36402-7;P36402-5;P36402;Q9NQB0-14;Q9NQB0-15;Q9NQB0-10;Q9NQB0-12;Q9NQB0-9;Q9NQB0-4;Q9NQB0-6;Q9NQB0-11;Q9NQB0-2;P36402-11;P36402-3;Q9NQB0-1…	LEF1	5	0.684497	0.999198	0.998362	0.0622831	0.214797	0.0319264	0.0307734	0.0148062	0.915958	0.546675	0.391973	3.00229	1.4002	3.22246	3.5927	3.60193	0.69079	0.563618	0.466747	-5.9056	-1.11568	-5.63921	-6.02271	-7.38777
Q7Z460;C9J151;C9JP76	CLASP1	79	0.684497	0.999198	0.998362	0.717161	0.721982	0.1605	0.559542	0.102754	0.915632	0.885687	0.374132	0.525408	0.26525	1.89863	0.359611	2.12216	1.42762	-1.16341	-0.674109	1.88158	0.615961	3.61529	0.80631	3.05526
J3KPT4;Q9H4I3;Q9H4I3-2	TRABD	16	0.684497	0.999198	0.998362	0.960618	0.212786	0.317118	0.598621	0.688935	0.915591	0.299094	0.610175	0.0671806	1.41224	1.0384	0.318378	0.339963	-1.08241	0.449053	-0.757118	-0.132088	-1.52999	-1.50937	-0.211963	-0.482236
Q9H9A7;A0A0A0MSU3	RMI1	8	0.684497	0.999198	0.843564	0.0666813	0.139667	0.0258852	0.0409767	0.011019	0.914569	0.722745	1.14516	2.9152	2.04621	3.41634	2.80636	3.88121	-0.689245	-0.79168	-1.30326	-5.96151	-1.59812	-6.58018	-6.34804	-7.39828
P17812;P17812-2	CTPS1	41	0.684497	0.999198	0.998362	0.952366	0.224714	0.950263	0.558405	0.780706	0.914414	0.181563	0.33231	0.0773818	1.3308	0.0472765	0.360941	0.23463	0.670291	0.258144	0.393024	-0.182038	0.928616	-0.0632894	-0.25045	0.361154
J3KTI4;Q96K83;H7BYU6;J3QQI2;F5H7S1;Q2M1K9-2;Q2M1K9	ZNF521	15	0.684497	0.999198	0.998362	0.702644	0.323208	0.427644	0.0777502	0.495449	0.914385	0.638806	0.640664	0.588453	0.956363	0.723669	1.85231	0.639166	0.686098	0.868141	0.645153	1.00299	0.709492	0.773349	1.77271	0.996481
Q86UD0	SAPCD2	8	0.684497	0.999198	0.998362	0.0661182	0.257391	0.0310808	0.0346288	0.0190582	0.914017	1.3093	0.766692	2.92531	1.17412	3.24991	3.22609	3.38532	0.810525	1.52297	0.753245	-5.12421	-0.811632	-5.10985	-4.96961	-5.84388
V9GYF0	ARHGEF2	23	0.684497	0.999198	0.998362	0.876538	0.71957	0.439126	0.960325	0.141708	0.913628	0.00166407	0.30643	0.20643	0.268161	0.699821	0.0271764	1.8515	0.712042	-0.00412474	-0.677051	0.799427	-0.262199	3.59251	-0.064657	2.30442
Q14209	E2F2	5	0.684497	0.999198	0.998362	0.11502	0.167186	0.093197	0.0726016	0.0580867	0.913393	0.524086	0.578272	2.50805	1.73046	2.4162	1.93442	2.53471	-2.74244	-1.76156	-2.41384	-10.593	-5.11167	-14.162	-12.6004	-14.8278
Q8N9N5-7;Q8N9N5;Q8N9N5-3;Q8N9N5-6;Q8N9N5-2;Q8N9N5-4;Q8N9N5-5;C9J811;C9JYB6;C9JGM9;C9JF73;C9JTM8;E9PJI6	BANP	11	0.684497	0.999198	0.998362	0.705712	0.634007	0.215486	0.108087	0.29679	0.913089	0.501423	0.285848	0.56324	0.370554	1.55121	1.49359	1.14048	-0.988651	-0.523022	-0.386106	-0.792789	-0.450373	-1.69491	-1.19229	-1.38304
Q8WXD5;B9A037;B8ZZ85	GEMIN6	8	0.684497	0.999198	0.998362	0.756879	0.706382	0.489741	0.0908164	0.432982	0.912843	0.148386	0.0253807	0.432253	0.285164	0.596955	1.66943	0.765564	0.674609	0.183548	0.0370174	-0.603707	-0.306596	-0.635234	-1.42847	-1.18636
B1AP13;H7BY55;P08174-4;P08174;P08174-3;P08174-5;P08174-2;P08174-6;P08174-7;H3BLV0;B1AP15;A0A2R8Y4B4;A0A2R8YDY3;A0A2R8YEC5	CD55	9	0.684497	0.999198	0.998362	0.82607	0.137775	0.544034	0.728942	0.547526	0.912037	0.275098	0.441183	0.30229	2.05871	0.499023	0.195732	0.545629	-1.11482	-0.382437	-0.496623	-0.45112	-2.14458	-1.94845	-0.314696	-0.742672
P52298;P52298-3;C9JQX9;B3KSB0;P52298-2;F8WE41;A6PVI3	NCBP2	11	0.684497	0.999198	0.998362	0.76895	0.329657	0.741996	0.995998	0.933174	0.91199	0.231883	0.28516	0.414666	0.937204	0.243454	0.00244071	0.0709054	0.741948	-0.297471	0.353863	-0.575033	0.653442	0.279432	0.00264094	-0.134503
P11277-3;P11277;P11277-2;H0YJE6	SPTB	19	0.684497	0.999198	0.998362	0.603889	0.517766	0.313655	0.776453	0.946238	0.911433	0.328233	0.532884	0.877432	0.537429	1.06431	0.157197	0.0587713	-0.663298	-0.454627	-0.668831	-1.273	0.94044	-1.99682	-0.258837	-0.165094
O43676;C9JKQ2	NDUFB3	6	0.684497	0.999198	0.932909	0.322392	0.390251	0.317682	0.158087	0.347871	0.911316	0.463847	0.953998	1.74631	0.783222	1.03649	1.18253	0.985161	-2.2381	-0.803753	-1.23125	-2.32087	-1.91923	-2.91661	-0.736538	-1.29607
P0DN76;Q01081;Q01081-2;Q01081-4;Q8WU68-3;Q8WU68;A0A1B0GW87;M0QYK5;M0R2N4;Q01081-3;Q8WU68-2;K7EJH3;K7EJM7	U2AF1	12	0.684497	0.999198	0.998362	0.966067	0.564154	0.567777	0.652454	0.832758	0.911083	0.0465115	0.213836	0.0570947	0.463874	0.463292	0.263926	0.179239	0.74997	-0.0941737	-0.547587	-0.199324	0.515314	0.796946	0.302147	-0.485054
O75558	STX11	7	0.684497	0.999198	0.998362	0.732455	0.165304	0.220365	0.10868	0.236048	0.91068	0.0277044	0.669108	0.490492	1.75476	1.51756	1.48818	1.36049	-1.42664	0.0352439	-0.666793	-0.782592	-2.27476	-2.29387	-1.18077	-1.92096
Q7Z5L2-2;A0A087X0M0;Q7Z5L2;Q7Z5L2-3	R3HCC1L	20	0.684497	0.999198	0.998362	0.981114	0.253995	0.38672	0.472697	0.316211	0.910193	0.0769768	0.0270448	0.0283048	1.18867	0.82666	0.461043	1.07607	0.671872	0.0949548	-0.0461426	0.0920216	0.838763	0.915596	0.310004	1.3065
Q9UQN3;A0A087WW88;Q9UQN3-2;C9J0A7	CHMP2B	13	0.684497	0.999198	0.998362	0.794128	0.603575	0.96219	0.781331	0.582783	0.91001	0.863584	0.172611	0.363329	0.41308	0.0346865	0.152729	0.492651	-0.704238	-0.848207	-0.208259	-0.555341	0.48613	0.0607309	-0.167858	0.751855
P60953;Q5JYX0;B1AH79;G3V4H1;G3V476;Q9H4E5-2;Q9H4E5	CDC42	12	0.684497	0.999198	0.938346	0.894518	0.311665	0.888734	0.617189	0.485812	0.909248	0.20807	0.947099	0.178872	0.986829	0.100037	0.299776	0.664163	-1.14003	-0.692481	-1.43292	-0.448198	-1.29933	-0.301709	-0.316079	0.950372
Q96QZ7-6;Q96QZ7-2;Q96QZ7;Q96QZ7-3;Q96QZ7-5;A0A087WT53;Q96QZ7-7;A0A087WXD2;H7C5T8;H7C4U7;H7C535;Q96QZ7-4	MAGI1	14	0.684497	0.999198	0.998362	0.982515	0.180006	0.81575	0.271712	0.60403	0.908572	0.361408	0.452378	0.0266286	1.6211	0.167749	0.811366	0.461845	0.703163	0.592264	0.512338	0.0572483	-1.21042	-0.214291	-0.634306	-0.859256
O14828	SCAMP3	19	0.684497	0.999198	0.998362	0.683621	0.384571	0.684552	0.178033	0.493393	0.908486	0.255888	0.205627	0.623619	0.795494	0.311829	1.09758	0.643619	-0.716842	-0.274856	-0.279032	0.82438	-0.55465	-0.349908	-0.671195	0.91004
P60468;S4R3B5	SEC61B	5	0.684497	0.999198	0.762156	0.879161	0.370864	0.457699	0.952546	0.598144	0.908123	0.0640048	1.32152	0.202308	0.83305	0.663437	0.0319004	0.470106	-2.92349	-0.2108	-1.69576	-0.311873	-2.69805	-1.11406	-0.133468	-0.920673
Q86VD7	SLC25A42	9	0.684497	0.999198	0.734283	0.676902	0.198084	0.376922	0.100314	0.26478	0.907882	0.125719	1.41247	0.649914	1.50797	0.854636	1.55499	1.25228	-2.14445	-0.44371	-2.10496	-0.925244	-3.47328	-2.43719	-1.52434	-1.81238
Q99733-2;Q99733;C9JZI7;C9J6D1;E9PS34;E9PNJ7;A8MXH2;E9PKT8;E9PNW0;E9PJJ2;E9PP22;H0YCI4;E9PKI2;C9J1B1	NAP1L4	22	0.684497	0.999198	0.998362	0.739225	0.58026	0.455309	0.634836	0.99978	0.907021	0.124691	0.374095	0.47814	0.439892	0.667966	0.281061	0.000808564	0.685016	0.149293	0.405256	0.68744	0.45173	0.674064	0.188576	0.00153868
Q5TKA1;H0Y322;Q5TKA1-2;B1B047	LIN9	22	0.684497	0.999198	0.998362	0.472383	0.807281	0.353796	0.069205	0.40719	0.906998	0.0364062	0.31433	1.33275	0.179176	0.922585	1.98485	0.831086	0.671287	-0.0462276	-0.366245	-2.28755	0.158424	-0.922275	-1.43885	-1.08555
P51991	HNRNPA3	37	0.684497	0.999198	0.998362	0.79094	0.274172	0.396386	0.168091	0.401532	0.906899	0.0738882	0.112262	0.371695	1.11499	0.799594	1.13799	0.843032	0.726148	0.0958399	0.168658	0.720537	0.972677	0.886828	0.779103	1.04015
Q9Y547;A6NIR2;X6R7Y7;A6NG08	HSPB11	6	0.684497	0.999198	0.761925	0.613569	0.182775	0.393962	0.0664866	0.427005	0.906352	1.02072	1.3443	0.845282	1.60137	0.805209	2.09579	0.781108	-1.07198	-1.37578	-1.62296	-2.05597	-1.37082	-1.98294	-2.03859	-2.52728
Q9NRB3;C9J991;A0A087WU70;Q8NET6-2;Q8NET6	CHST12	15	0.684497	0.999198	0.763734	0.828813	0.0774904	0.390604	0.0672234	0.385684	0.90616	0.13183	1.30539	0.294974	2.88312	0.815494	2.05117	0.87834	-0.701967	-0.224286	-1.40327	0.527005	-4.1361	-0.989119	-2.2665	-1.08353
J3KQJ1;Q8NBJ7;A8MXB9;C9J660;C9JL30;H7C3B2;F8WA42;Q8NBJ7-3;E9PBT8;Q8NBJ7-2;J3QT17;Q8NBJ7-5;E9PG02;F8WEX5;F8WES7;Q8NBJ7-4;F8WEV7	SUMF2	12	0.684497	0.999198	0.998362	0.381959	0.14412	0.417949	0.0558461	0.257295	0.90613	0.831147	0.815249	1.56809	1.98566	0.744702	2.38302	1.27837	1.31503	0.868109	1.06047	2.08794	1.99658	1.69603	2.0526	4.95693
Q86X52	CHSY1	14	0.684497	0.999198	0.998227	0.663181	0.282855	0.314702	0.0908164	0.641638	0.905818	0.215852	0.827574	0.695293	1.07994	1.05481	1.66345	0.406198	-0.681727	-0.257442	-0.900067	-0.886648	-0.802871	-1.08927	-1.48564	-0.562772
H3BTR4;Q96BT3;Q96BT3-2;H3BUW2;I3L4F8;H3BMP6;H3BQS6;H3BN05;H3BTS2;H3BQJ0;Q96BT3-3;H3BQ71	CENPT	12	0.684497	0.999198	0.998362	0.978083	0.758511	0.950947	0.71821	0.89856	0.904425	0.0981085	0.102241	0.0340788	0.227183	0.0463316	0.204577	0.107163	1.05334	0.155465	-0.13755	0.0582899	0.40705	0.0672152	0.138342	-0.175799
Q53GL0-2;Q53GL0;Q5T4P9	PLEKHO1	13	0.684497	0.999198	0.998362	0.932319	0.19948	0.712515	0.111886	0.463147	0.904394	1.01364	0.58778	0.112256	1.4969	0.278253	1.45754	0.707728	0.893105	1.26149	0.625932	-0.248043	1.61175	-0.370014	1.47392	1.30996
P62888;E5RI99;A0A0B4J213;A0A0C4DH44;E5RJH3	RPL30	8	0.684497	0.999198	0.998362	0.867167	0.173531	0.709249	0.210594	0.621993	0.904054	0.686442	0.67062	0.223082	1.66169	0.283318	0.979334	0.432496	0.700374	0.692659	0.727141	0.361869	1.30374	0.450828	0.586176	0.594827
P28066;P28066-2	PSMA5	14	0.684497	0.999198	0.998362	0.628647	0.27965	0.303946	0.145519	0.889826	0.903956	0.324197	0.160935	0.790127	1.08906	1.10347	1.23883	0.116044	0.670875	0.353863	0.19998	1.07872	0.82805	1.09832	0.764949	0.199215
P42680;D6RB05;D6RB75;REV__E9PGB2;REV__Q9BZC7-2;REV__Q9BZC7;REV__Q9BZC7-3;REV__J3QSS3;REV__A0A087WXK5	TEC	30	0.684497	0.999198	0.998362	0.976907	0.987377	0.539264	0.170992	0.970393	0.903267	0.164663	0.181109	0.0387813	0.0114961	0.505957	1.12654	0.0328948	0.654471	0.191032	0.241476	-0.0751681	0.0126974	0.530008	0.691754	0.058822
Q14011	CIRBP	11	0.684497	0.999198	0.998362	0.69033	0.563272	0.410631	0.0619655	0.927014	0.902823	1.40001	0.0354762	0.607008	0.465315	0.766366	2.21163	0.0763245	2.95302	1.51359	-0.321954	4.8641	1.47486	1.91192	1.77234	0.327014
Q86UY6;Q86UY6-3;Q86UY6-4;F5H2C9;F5GY41;F5GXF6	NAA40	7	0.684497	0.999198	0.998362	0.640552	0.809117	0.497159	0.0604465	0.424512	0.902761	0.402645	0.518945	0.753888	0.177054	0.58329	2.28191	0.788331	0.675286	-0.450116	-0.774949	-1.96034	-0.174627	-0.928553	-1.84915	-1.81762
Q9BRQ3-3;Q9BRQ3;J3KQJ3;F5H1N0;G3V1M6;Q9BRQ3-2;H0YGG2	NUDT22	4	0.684497	0.999198	0.998362	0.959784	0.172235	0.699233	0.204132	0.5245	0.902025	0.424091	0.0853854	0.0683972	1.68029	0.294679	0.999216	0.585967	0.800733	0.510484	-0.140724	-0.1928	-1.26028	0.3309	-1.6879	-0.812883
O95365	ZBTB7A	12	0.684497	0.999198	0.998362	0.891725	0.314652	0.787651	0.359696	0.298752	0.9013	1.10305	0.70251	0.18245	0.977489	0.193002	0.631689	1.13204	0.685855	1.17208	0.74199	0.287941	-0.738104	-0.242864	-0.385328	-1.40674
A0A0D9SGF6;A0A0D9SFF6;A0A1B0GTB7;A0A1B0GUH3;A0A1B0GV13;A0A0D9SFH4;A0A1B0GW19;A0A1B0GWE2;REV__C9J6B6;REV__C9JF13;REV__Q04637-6;REV__Q04637-7;REV__Q04637-5;REV__E7EX73;REV__Q04637-4;REV__E9PGM1;REV__Q04637-3;REV__E7EUU4;REV__Q04637;REV__Q04637-8;REV__Q04637-9	SPTAN1	232	0.684497	0.999198	0.998362	0.957663	0.942136	0.741563	0.631029	0.275071	0.901193	0.390047	0.0234081	0.0711271	0.0530312	0.244207	0.285087	1.21476	-0.745255	-0.47458	-0.0440059	-0.125036	-0.0619213	-0.289099	0.261285	1.98837
P61978-2;P61978;S4R457	HNRNPK	40	0.684497	0.999198	0.998362	0.836441	0.25146	0.70278	0.575016	0.738077	0.900429	0.405858	0.768579	0.279473	1.19746	0.29056	0.343017	0.285637	0.899342	0.513346	0.750395	0.419274	0.904847	0.413407	0.219647	0.492918
P30279;P30279-2;H0YGD4;D6RDF8;H0Y8M4;P24385	CCND2	12	0.684497	0.999198	0.998362	0.676902	0.623543	0.598313	0.281307	0.978297	0.900219	0.972087	0.162183	0.648616	0.385345	0.422513	0.789997	0.0258478	-0.683569	1.19967	-0.199789	0.917854	-0.32375	-0.464593	0.484838	-0.0463904
M0QZ22;Q5PRF9;A0A087WZT0;M0R0X3;M0QY61;M0QXV2;M0QX45;Q9UPU9-3;Q9UPU9	SAMD4B	18	0.684497	0.999198	0.998362	0.705571	0.71059	0.360064	0.243372	0.669738	0.900113	0.776407	0.595523	0.567428	0.279574	0.904402	0.88181	0.369866	0.662175	0.800967	0.661347	0.864643	0.221941	0.893311	0.578928	0.53408
P51665;H3BNT7;H3BTM8;H3BQV2	PSMD7	19	0.684497	0.999198	0.98439	0.713303	0.209015	0.318077	0.106727	0.316211	0.899942	0.141069	0.876847	0.540881	1.43586	1.03505	1.50524	1.07618	0.654557	0.163768	0.8811	0.71571	1.04174	1.04322	0.962197	1.30055
Q7L5N7;H3BU68;Q7L5N7-2	LPCAT2	8	0.684497	0.999198	0.998362	0.847809	0.466568	0.62594	0.138111	0.264978	0.899716	0.0563458	0.77796	0.263019	0.623161	0.385213	1.27709	1.24924	-1.24096	-0.150902	-1.09254	0.474104	-0.680955	0.4875	1.42353	1.52253
Q8NAX2	KDF1	4	0.684497	0.999198	0.998362	0.657447	0.695239	0.701577	0.97767	0.827787	0.89938	0.136751	0.583191	0.717123	0.296846	0.291987	0.0147847	0.183632	-1.36568	-0.347311	-0.95863	-0.966424	-0.502497	-0.872945	-0.0292734	-0.465878
P47224	RABIF	7	0.684497	0.999198	0.998362	0.72524	0.765608	0.757353	0.327106	0.850175	0.898793	0.658028	0.637389	0.507426	0.220761	0.227102	0.691625	0.158756	-0.654851	-0.652489	-0.638206	-0.694576	-0.271867	-0.278538	-0.482954	-0.254633
Q16656-2;Q16656;Q16656-4;C9JP85;Q16656-3	NRF1	11	0.684497	0.999198	0.998362	0.933443	0.274536	0.59215	0.35153	0.862549	0.898597	0.592959	0.530993	0.109831	1.11379	0.431176	0.644684	0.144642	0.744513	0.61198	0.552639	0.182015	0.868298	0.488868	0.387197	0.228787
Q9NQX4;Q9NQX4-2;H0YMK3;H0YM93	MYO5C	32	0.684497	0.999198	0.810654	0.705529	0.0581719	0.989879	0.0377949	0.0496826	0.898592	0.850447	1.1992	0.570083	3.30527	0.0084353	3.10653	2.65687	-0.844276	-0.89041	-1.1167	-0.881061	4.54937	-0.0133774	3.82342	3.78104
Q9NXV2;H3BSS5	KCTD5	8	0.684497	0.999198	0.998362	0.438237	0.267565	0.154345	0.0823048	0.0582605	0.898547	0.632496	0.21877	1.40938	1.13604	1.93066	1.78142	2.53102	-1.66936	-1.35252	-0.824643	-2.90057	-2.48541	-3.95799	-4.80751	-3.98499
Q9H6H4;E5RGS2;Q9H6H4-2;E5RIB5	REEP4	10	0.684497	0.999198	0.742018	0.591875	0.0890564	0.445563	0.0478241	0.189227	0.898479	0.272043	1.39273	0.912478	2.6703	0.688029	2.5911	1.58461	-0.98253	-0.731917	-1.9531	-1.9086	-2.60516	-1.24847	-2.57205	-2.11341
P51692;C9J4I3	STAT5B	33	0.684497	0.999198	0.998362	0.731188	0.14567	0.369217	0.0642192	0.23697	0.898386	0.48738	0.388507	0.49354	1.9642	0.880065	2.15392	1.35722	-0.652482	-0.501261	-0.419349	-0.666673	-1.79692	-0.889144	-1.69744	-1.88324
P30622-2;J3KP58;F6VGP8	CLIP1	73	0.684497	0.999198	0.998362	0.730973	0.480555	0.242394	0.755438	0.285686	0.897904	0.245818	0.0854998	0.498082	0.6021	1.3924	0.173472	1.1729	0.649631	-0.440593	-0.142284	1.12389	-0.479894	2.03917	0.35146	1.41411
E9PMJ2;J3KP39;Q9BPY3;G3V179;E9PIM5;E9PMW3	FAM118B	15	0.684497	0.999198	0.998362	0.817598	0.672378	0.53205	0.388673	0.9698	0.897879	0.601305	0.189496	0.314561	0.323635	0.518193	0.583491	0.0340622	0.721024	0.60189	0.260397	0.450341	0.250477	0.53982	0.351686	0.0642911
Q96A19	CCDC102A	27	0.684497	0.999198	0.998362	0.676439	0.684081	0.334737	0.12076	0.353273	0.897758	0.923403	0.648172	0.660447	0.309958	0.979832	1.39184	0.969251	0.708537	0.948961	0.665713	0.879017	0.280196	1.43166	0.978927	1.44839
O14979-3;O14979-2;A0A087WU03	HNRNPDL	16	0.684497	0.999198	0.998362	0.750204	0.578118	0.590931	0.566438	0.350486	0.897659	0.228027	0.32826	0.44917	0.443737	0.432431	0.351782	0.976465	0.657399	0.265969	0.396026	-0.603599	0.361943	-0.512139	0.246985	-1.18883
Q8IUC6;A0A087WVI8	TICAM1	9	0.684497	0.999198	0.998362	0.798194	0.376527	0.800902	0.99394	0.645037	0.897491	0.656512	0.2056	0.357216	0.820494	0.180865	0.00374716	0.400869	0.654646	0.631568	0.281675	0.519373	0.760624	0.223973	-0.00569228	0.580921
Q96A35;X6RJ73;X6RHI2;X6RIR5	MRPL24	17	0.684497	0.999198	0.998362	0.879161	0.25561	0.9606	0.563014	0.812595	0.897108	1.16581	0.605449	0.202687	1.18267	0.0360726	0.355733	0.201087	-0.65918	-1.11799	-0.622673	-0.333321	-0.854696	-0.0516434	0.431062	-0.305908
Q5D1E8;A0A1W2PQC8;Q5HYM0-2;Q5HYM0;R4GN17	ZC3H12A	26	0.684497	0.999198	0.998362	0.40937	0.234111	0.128961	0.075314	0.106282	0.897003	0.908108	0.471117	1.49195	1.29193	2.12565	1.89653	2.09936	0.696113	0.860765	0.550593	1.90888	1.0084	2.53837	1.79833	3.28172
Q96EZ8-3;Q96EZ8;Q96EZ8-2;F8W126;Q96EZ8-4;F8VP44;F8W0I9;F8VVA6;H0YIA0;H0YI67	MCRS1	22	0.684497	0.999198	0.998362	0.989231	0.652032	0.950263	0.827168	0.952092	0.89655	0.480385	0.678955	0.014985	0.348946	0.0474763	0.117837	0.0528663	0.653273	0.745072	0.759229	-0.028272	0.332448	-0.0726614	-0.11432	0.117181
O15427;J3QQV2;J3QSC3;J3QQS9;J3QLE3;J3KTM6;J3QRU2;J3KT83;J3QRA0;J3KTI8;J3QRP8	SLC16A3	6	0.684497	0.999198	0.998362	0.792281	0.400476	0.17278	0.300095	0.26478	0.896472	0.0512715	0.0999543	0.36812	0.758237	1.81242	0.747729	1.25286	-1.43153	-0.106433	-0.178207	-0.752915	-1.4533	-2.46621	-0.777815	-1.60445
Q9Y4P1;Q9Y4P1-6;Q9Y4P1-2;C9JIK8;C9JQ72;Q9Y4P1-4;Q9Y4P1-3;F2Z2K8;C9J3C0;H0Y2Y0;C9JVD5;H7C2A6;C9J1C1	ATG4B	18	0.684497	0.999198	0.998362	0.922244	0.596173	0.629159	0.753719	0.330318	0.895971	0.558769	0.657448	0.132892	0.421497	0.380383	0.175131	1.03771	0.650661	0.712067	0.681341	0.253934	0.359194	-0.46681	-0.167342	-1.25367
Q14676;Q14676-3;Q14676-2;Q14676-4;A2AB05;H0Y6Z8;A2AB07;A2AB06;A0A087X0R2	MDC1	89	0.684497	0.999198	0.890188	0.627723	0.278982	0.668511	0.425306	0.593512	0.895386	0.52738	1.05304	0.791443	1.09412	0.332882	0.528454	0.476264	0.769994	0.585003	1.04119	-0.998002	0.94385	-0.39759	-0.353932	-0.638298
O60733;O60733-2;O60733-4;O60733-3;E7EX67;H0Y6T3;M0R3D9;F8WEQ9;F2Z3G2;H0Y4M7;F8WEN3;B0QYE9;H0Y7G5;M0R1Q9;H0Y6W2;H7C3P5	PLA2G6	8	0.684497	0.999198	0.998362	0.423563	0.339146	0.283673	0.0595594	0.341263	0.895186	0.187374	0.116325	1.45133	0.914468	1.17763	2.29707	1.00413	1.23242	0.210098	-0.147321	2.53011	0.702672	1.16611	1.84986	1.31939
P78310;P78310-2;P78310-6;P78310-7;P78310-5;P78310-4;P78310-3	CXADR	13	0.684497	0.999198	0.998362	0.293018	0.587273	0.118657	0.0836088	0.180433	0.895136	0.0951281	0.275862	1.82835	0.432243	2.20961	1.75435	1.63054	-0.647696	0.121838	-0.316847	-2.49957	-0.373198	-2.56059	-1.19121	-2.13509
P42081-6;P42081-3;P42081;C9JXS1;H7C4F8;P42081-4;P42081-2;P42081-5	CD86	4	0.684497	0.999198	0.998362	0.978612	0.26053	0.872947	0.113066	0.681631	0.89497	0.12083	0.310735	0.0332622	1.16002	0.113921	1.44613	0.350333	-0.684224	-0.199062	-0.364813	0.0664888	-1.07589	-0.219855	-0.946601	-0.492618
O14966-2;O14966;O14966-3;E9PL56	RAB29	5	0.684497	0.999198	0.737348	0.794128	0.143706	0.413586	0.54887	0.888454	0.89482	0.0356804	1.40143	0.364238	2.00638	0.754721	0.371416	0.118671	-0.650665	0.0775953	-1.46951	0.994439	-1.80104	0.971614	-0.267894	0.203411
B5MC53;B5MCF8;P39210;E7EX18;C9J473;G5E9F5;H0Y6M5;A8MPV4;F8WEL3;B5MC10;A8MTD3	MPV17	9	0.684497	0.999198	0.756036	0.713303	0.909954	0.895721	0.0831842	0.0510763	0.894724	0.364224	1.35272	0.541017	0.0837085	0.0941371	1.76566	2.63947	-0.757291	-0.384081	-1.27603	1.82574	0.0795859	0.449858	2.51696	3.56027
P30447	HLA-A	26	0.684497	0.999198	0.998362	0.683531	0.219153	0.0692697	0.372571	0.180433	0.894454	0.594133	0.227418	0.624105	1.36431	2.6538	0.609565	1.63021	-2.55912	-2.01392	-0.991281	-3.2164	-3.22546	-3.45567	-1.6383	-4.74022
Q7L2Z9	CENPQ	9	0.684497	0.999198	0.998362	0.177384	0.299202	0.113982	0.0588855	0.0782758	0.894243	0.310045	0.277151	2.24543	1.02877	2.24539	2.31599	2.31327	0.688152	0.47754	0.320936	-3.3204	0.719186	-2.63364	-2.25043	-2.99162
P62316;K7ERG4	SNRPD2	15	0.684497	0.999198	0.998362	0.941983	0.219153	0.656415	0.786296	0.619884	0.89404	0.343286	0.171339	0.0948809	1.37264	0.346234	0.148815	0.437175	0.819575	-0.466341	-0.271159	-0.232885	1.08584	0.97879	-0.164271	-0.935828
P55060;P55060-3;P55060-4;P55060-2	CSE1L	60	0.68492	0.999198	0.998362	0.472383	0.442662	0.185673	0.0620912	0.18804	0.893244	0.236376	0.209403	1.33434	0.668031	1.73948	2.20373	1.59288	-0.685745	-0.259478	-0.257041	-1.76005	-0.471584	-1.83991	-1.76544	-2.18488
Q14137;Q14137-2;A0A075B729	BOP1	47	0.68492	0.999198	0.998362	0.858284	0.818882	0.513116	0.569354	0.793107	0.893089	0.165287	0.440103	0.239421	0.166947	0.552822	0.348867	0.221205	0.676425	0.186762	0.470324	0.390036	0.140374	0.574811	-0.222344	0.357775
O43776;K7EIU7;O43776-2;K7EJ19;K7EPK2;K7EMQ6;K7EQ35	NARS	38	0.68492	0.999198	0.998362	0.700322	0.298571	0.517634	0.0877084	0.974665	0.892022	0.375598	0.241705	0.59112	1.03116	0.543466	1.70907	0.0289702	0.675464	0.397709	0.364716	0.784389	0.743777	0.588073	1.16585	0.0512114
Q09472;A0A0U1RR87;H7C2G1	EP300	69	0.68492	0.999198	0.998362	0.76895	0.666963	0.594012	0.205488	0.924362	0.891997	0.358093	0.243602	0.414989	0.330218	0.428212	0.994813	0.0784673	-0.645558	-0.388835	-0.282662	-0.57186	-0.257262	-0.456599	-0.613974	-0.134243
Q01804;Q01804-3;Q01804-5;D6RI06;D6RA27;Q01804-4	OTUD4	30	0.68492	0.999198	0.998362	0.866371	0.71957	0.338342	0.219614	0.608393	0.891951	0.214416	0.323194	0.225845	0.268201	0.966077	0.94856	0.454523	0.656801	0.244815	0.365809	0.332768	0.241107	0.98611	0.62133	0.620295
Q9BW91-2;Q9BW91;D6RAW2;H7C386;D6R8Z6	NUDT9	14	0.68492	0.999198	0.998362	0.626737	0.215696	0.48619	0.0803775	0.467615	0.891415	0.564006	0.581732	0.799047	1.39682	0.603869	1.81136	0.700697	0.667682	0.683088	0.589482	1.08276	1.04985	0.633736	1.26014	0.904964
Q9GZM8-3;Q9GZM8;Q9GZM8-2;A6NIZ0;J3QRZ1;J3QSD2;J3QL85;J3KRK9;J3KT16;J3KSF2;J3QL31;J3QRD2;J3QLD0	NDEL1	14	0.68492	0.999198	0.998362	0.837553	0.925754	0.570724	0.351055	0.376548	0.891081	0.364618	0.368848	0.275877	0.0695504	0.458874	0.64567	0.899619	0.650942	0.520606	0.445619	-0.453913	0.0775299	-0.630645	-0.721011	-1.18323
Q08257;Q08257-3;A6NP24;C9JH92;Q08257-2	CRYZ	17	0.68492	0.999198	0.998362	0.634417	0.219153	0.196706	0.0952891	0.191313	0.890645	0.00745449	0.782544	0.772384	1.36927	1.64553	1.6079	1.57161	0.726784	0.00963254	0.771092	0.998536	1.89825	1.8726	2.93377	2.24118
G5E9P3;Q9NYS0	NKIRAS1	5	0.68492	0.999198	0.995303	0.978891	0.24077	0.561296	0.0752625	0.462515	0.890625	0.921567	0.834382	0.0330175	1.25414	0.473821	1.89826	0.709173	0.724301	1.18755	0.811313	-0.0637255	-1.16383	-0.732887	-1.70097	-1.50691
Q8NFI3;Q8NFI3-2;F8W925;Q8NFI3-3;J3QLG5;J9JID0	ENGASE	11	0.68492	0.999198	0.998362	0.606738	0.684081	0.205672	0.0961315	0.812015	0.890099	0.333419	0.042251	0.859838	0.309877	1.60148	1.59643	0.201773	0.665094	0.352287	0.059737	1.08755	0.329968	1.6897	1.38091	0.306534
Q02818;H7BZI1;C9JKZ2;C9JBD3;C9J3C1	NUCB1	36	0.68492	0.999198	0.998362	0.404534	0.266917	0.324996	0.123762	0.215906	0.889911	0.0979853	0.0469846	1.50303	1.13925	1.00832	1.36988	1.45247	0.652301	-0.135218	-0.0666808	2.42357	-0.893494	1.01826	0.852887	2.02665
O95777;F2Z2Y6;C9JIZ0;C9JNV3	LSM8	7	0.68492	0.999198	0.998362	0.93617	0.339146	0.305048	0.800469	0.749577	0.889746	0.031745	0.102001	0.106474	0.914217	1.09545	0.138485	0.271522	0.840967	0.0483665	0.135652	-0.170245	0.843299	1.38874	0.200804	-0.423271
Q99487;Q5SY00	PAFAH2	7	0.68492	0.999198	0.998362	0.884953	0.506788	0.717626	0.202492	0.732546	0.889732	0.197373	0.363328	0.193219	0.557252	0.272285	1.00451	0.29165	-0.695611	0.313668	0.599575	0.74482	-0.49076	-0.459671	0.624745	-0.534071
P24539;Q5QNZ2	ATP5F1	15	0.685103	0.999198	0.935486	0.942738	0.365682	0.447073	0.377163	0.826373	0.889226	0.116498	0.951075	0.090745	0.84354	0.683787	0.602044	0.185493	-1.6098	-0.217616	-1.07931	-0.152073	-1.58631	-1.57472	0.367248	0.285449
Q8IYW5;F8WD60	RNF168	18	0.685103	0.999198	0.998362	0.0900811	0.71957	0.042679	0.0327274	0.0268954	0.888998	0.221741	0.710579	2.698	0.268194	3.01799	3.37556	3.10567	-0.670392	-0.262495	-0.697391	-4.46783	-0.260977	-4.39112	-5.21406	-4.66572
P61006;P61006-2	RAB8A	17	0.685195	0.999198	0.998362	0.616084	0.394708	0.279084	0.339718	0.963179	0.888631	0.0563294	0.571163	0.836587	0.773217	1.2076	0.666943	0.0418558	-1.26458	-0.125605	-0.608653	-1.05257	-0.986112	-2.28853	-0.559547	-0.0724175
Q8TAP8	PPP1R35	4	0.685575	0.999198	0.998362	0.947271	0.990196	0.825092	0.447652	0.699035	0.887895	0.858778	0.491376	0.0851202	0.00931465	0.158	0.495965	0.327803	0.654738	1.21535	0.522567	0.17334	-0.0094318	-0.27076	-0.314271	-0.59376
F8WAJ0;Q9H8H2;Q9H8H2-2;Q9H8H2-4;Q9H8H2-3	DDX31	31	0.685575	0.999198	0.998362	0.660939	0.737688	0.451735	0.556613	0.740116	0.887773	0.123687	0.307878	0.703309	0.248002	0.675254	0.362806	0.282244	0.646053	0.164567	0.364803	0.906729	-0.210132	0.884749	0.298904	-0.525951
Q5T7W7;Q5T7W7-2;Q5T7X0	TSTD2	10	0.685723	0.999198	0.998362	0.536388	0.15503	0.294721	0.0540838	0.0789751	0.887371	2.29129	0.642302	1.15506	1.85601	1.13446	2.42702	2.305	-2.08696	-2.91631	-1.52564	-1.44552	-2.07178	-1.23447	-2.71622	-3.46978
O75529;O75529-2;Q5TDI7	TAF5L	16	0.686601	0.999198	0.998362	0.952366	0.303114	0.966738	0.595375	0.681631	0.886508	0.74165	0.710197	0.0777977	1.01693	0.0305362	0.321829	0.350348	0.682163	0.713359	0.90071	-0.129152	0.921924	0.0455057	0.396161	0.843355
Q9BZH6;S4R3Z0;S4R3P9;S4R451	WDR11	65	0.688306	0.999198	0.998362	0.676902	0.845009	0.631578	0.15872	0.480999	0.884854	0.313737	0.225193	0.653756	0.140649	0.376835	1.17823	0.674426	-0.649271	-0.334188	-0.277361	0.902395	-0.121724	0.414616	0.749003	0.880851
Q99962	SH3GL2	15	0.688306	0.999198	0.998227	0.600893	0.163287	0.136637	0.0962207	0.109402	0.884422	0.901564	0.82606	0.886839	1.76714	2.05148	1.59434	2.07708	-1.24893	-1.21171	-0.999977	-1.74147	-1.71532	-2.78033	-1.81923	-2.72619
Q8NI27;A0A0C4DG98;H0Y815;Q8NI27-2;B7ZBA0;H0Y594;F2Z2V2	THOC2	63	0.688306	0.999198	0.998362	0.630846	0.553658	0.572563	0.116308	0.550364	0.884052	0.565794	0.335159	0.779674	0.48115	0.456427	1.42099	0.53962	-0.690061	-0.637553	-0.376238	-0.999061	-0.407376	-0.484944	-1.14198	-0.789908
O43396;K7ER96;K7EML9;K7EPB7;K7EKG2;K7EME7	TXNL1	23	0.688306	0.999198	0.998362	0.626737	0.462631	0.324996	0.142713	0.537862	0.883469	0.357097	0.265652	0.799701	0.631278	1.00886	1.25082	0.560953	0.639714	0.370418	0.30379	1.01449	0.451274	1.00055	0.763367	0.733985
Q53H82	LACTB2	17	0.688306	0.999198	0.998362	0.79094	0.882748	0.602683	0.833258	0.738101	0.883395	0.634008	0.333816	0.37195	0.107819	0.415591	0.113425	0.28554	-0.693065	-0.619175	-0.408692	-0.560591	-0.0970053	-0.614044	-0.10264	-0.419477
Q00059;H7BYN3;Q00059-2	TFAM	18	0.688306	0.999198	0.998362	0.986678	0.461148	0.598985	0.307073	0.90459	0.883183	0.192323	0.102125	0.0179996	0.635126	0.421473	0.732768	0.0994494	-0.650686	-0.356566	0.185307	0.053415	-0.469767	-0.548435	0.798625	-0.189503
Q7Z7K0;C9JES7	CMC1	6	0.688306	0.999198	0.920902	0.790162	0.398326	0.706995	0.843878	0.907869	0.88301	1.0947	0.980071	0.379747	0.763707	0.285891	0.105225	0.0964515	-0.703824	-1.07211	-1.09532	-0.569754	-0.645987	-0.371081	0.144287	0.163042
Q13946;Q13946-3;Q13946-2;E5RG23;A1E5M1;Q9NP56	PDE7A	12	0.688306	0.999198	0.998362	0.808797	0.263549	0.472244	0.562389	0.583995	0.882975	0.420966	0.45449	0.333257	1.14993	0.629198	0.356513	0.490567	-0.793426	-0.59454	-0.603669	-0.611605	-1.10636	-0.892124	-0.359992	-0.7187
Q96FI4;H3BT75;H3BQU8;H3BST2;H3BSZ5;H3BM98;H3BTX5;H3BQE8;H3BT94;H3BU98;H3BN83;H3BRZ2	NEIL1	16	0.688412	0.999198	0.998362	0.557045	0.622411	0.192165	0.0873779	0.372686	0.882381	0.368858	0.211901	1.05956	0.387053	1.67126	1.71583	0.908172	0.682921	0.39748	0.274066	1.57008	0.29254	1.80458	1.15349	1.11084
H3BMM9;H3BTC0;Q15287;Q15287-2;Q15287-3;H3BV80;H3BMS0;H3BPG5;H3BUG0;H3BTY0;H3BUL0;H3BTR6;H3BNU7;H3BRK4;H3BTV0;H3BNI3;H3BP82	RNPS1	11	0.688412	0.999198	0.992458	0.896657	0.44739	0.723522	0.326242	0.86727	0.882296	0.80308	0.842603	0.174416	0.660117	0.266108	0.693994	0.140515	0.640006	1.40323	0.821771	0.401833	0.486055	-0.503664	0.441197	0.385182
O95801	TTC4	23	0.688899	0.999198	0.998362	0.783761	0.842629	0.653089	0.0872213	0.328721	0.881683	0.293022	0.139254	0.389948	0.143304	0.351646	1.71833	1.04233	0.63881	0.315468	0.191956	-0.541293	-0.123429	-0.388996	-1.15518	-1.26678
Q99943	AGPAT1	6	0.689152	0.999198	0.885814	0.972079	0.30607	0.884911	0.696693	0.989619	0.881219	0.186629	1.0676	0.0478593	1.00653	0.10375	0.222378	0.0106951	-1.57528	-1.05104	-2.51074	0.282674	-1.57812	0.345728	0.508736	0.033938
K7ES28;Q9Y2G9;Q9Y2G9-3;K7ERL2;K7ENA9	SBNO2	12	0.689508	0.999198	0.998362	0.969835	0.189469	0.389167	0.967031	0.713458	0.880066	0.0713377	0.3347	0.0514191	1.55915	0.821042	0.0230246	0.31172	0.714289	-0.112445	-0.420901	-0.0871897	1.12213	-0.814557	0.0211243	0.8855
Q4G0X4;E9PMS5;E9PRT1;E9PJJ5;E9PK99	KCTD21	4	0.689508	0.999198	0.998362	0.588771	0.521532	0.22811	0.44434	0.66521	0.879911	0.274505	0.329537	0.940019	0.530351	1.47484	0.500994	0.375102	0.738614	-0.552929	-0.627608	2.39713	-0.387671	2.98017	0.312139	0.835551
Q7L1T6;A0A0A0MRM6	CYB5R4	36	0.689508	0.999198	0.998362	0.943929	0.216221	0.434708	0.21224	0.346176	0.879016	0.354255	0.162915	0.0892933	1.39296	0.708331	0.974087	0.988657	-0.649649	-0.371404	-0.197866	-0.186757	-1.03945	-0.710505	-0.598906	-1.22137
O43819	SCO2	10	0.689508	0.999198	0.833153	0.784949	0.155267	0.51043	0.904305	0.666725	0.878356	0.218124	1.16119	0.388067	1.8363	0.556956	0.0634561	0.373564	-1.7818	-0.562344	-1.77804	-0.76508	-2.32847	-1.5628	-0.0628699	0.522559
O75934	BCAS2	16	0.689508	0.999198	0.998362	0.912943	0.383018	0.892666	0.354835	0.53363	0.877479	0.392974	0.767931	0.149242	0.799933	0.0966886	0.639575	0.567027	0.716457	0.775942	0.850202	0.392977	0.582115	-0.184622	0.488914	-0.895782
Q9H6S1;C9JVK8;Q9H6S1-3;Q9H6S1-5;Q9H6S1-4;C9JGA2	AZI2	6	0.689508	0.999198	0.761925	0.683803	0.463035	0.973021	0.647353	0.891272	0.877439	0.369654	1.34357	0.622606	0.629629	0.0248182	0.268646	0.114856	0.637003	0.574357	1.32759	1.05783	0.46853	-0.0351887	-0.292672	-0.297092
P11717;S4R328	IGF2R	127	0.689508	0.999198	0.998362	0.728288	0.511792	0.373566	0.174145	0.413126	0.877095	0.300856	0.702231	0.50355	0.548221	0.864527	1.11266	0.820999	-0.638252	-0.40201	-0.691521	0.735667	-0.399239	0.912284	0.673529	1.0166
Q8NBN3;Q8NBN3-3;Q8NBN3-2;H3BM87;H3BSZ0;H3BUZ1;H3BPJ4;H3BMU0	TMEM87A	12	0.689508	0.999198	0.998362	0.618238	0.151488	0.259995	0.111583	0.234882	0.876902	0.327963	0.568929	0.819335	1.8882	1.28957	1.46078	1.36835	-0.738413	-0.596636	-0.865277	-1.09192	-1.43572	-1.32471	-2.04024	-1.73843
P78410-3;P78410-2;P78410;E9PRR1;S4R3N0;C9JQT8;C9JUV8	BTN3A2;BTN3A3	6	0.689508	0.999198	0.707782	0.86543	0.0966131	0.524305	0.759755	0.823047	0.876747	0.673041	1.49136	0.227256	2.51664	0.532257	0.169962	0.190088	-0.768526	-0.659737	-1.41655	-0.392001	-2.41034	-0.567722	-0.153497	-0.370751
Q8N531;Q8N531-2;A0A075B6T3	FBXL6	14	0.689508	0.999198	0.998362	0.778054	0.314395	0.976541	0.582705	0.867602	0.87671	0.976485	0.741741	0.40227	0.978217	0.0215139	0.334968	0.140275	0.860851	0.935842	0.790422	0.616027	0.796467	0.0306839	0.364461	0.257492
O95983-2;O95983;K7EIE8;A0A0A0MTS6;A0A087WT34;A0A087X1H1;A0A087WZ12	MBD3	16	0.689508	0.999198	0.998362	0.258138	0.253593	0.163761	0.0378802	0.0359864	0.876692	0.0160757	0.0963169	1.98274	1.19168	1.88474	3.06258	2.89561	0.716201	-0.0210155	0.125891	-2.85486	-0.826628	-2.24936	-3.70464	-4.24356
P52657;A0A0B4J1Z5;A8MYR4;H0YK39;REV__A0A2R8Y438	GTF2A2	5	0.689508	0.999198	0.998362	0.805098	0.358823	0.288736	0.0876251	0.133243	0.876418	0.090594	0.276569	0.341063	0.864419	1.15552	1.71184	1.91114	-0.650713	-0.201894	0.590016	-0.892594	-0.598923	-1.87163	-1.39649	-2.34998
P61086;P61086-2;D6RDM7;P61086-3;D6RFX1	UBE2K	14	0.689508	0.999198	0.998362	0.956598	0.760212	0.88768	0.39863	0.48323	0.876362	0.68248	0.405559	0.0728627	0.22492	0.101204	0.569164	0.669808	-0.65661	-0.723472	-0.433805	0.121861	-0.194829	-0.132228	-0.693454	-1.03541
Q8IUR0;M0QZQ8	TRAPPC5	9	0.689508	0.999198	0.812111	0.933443	0.165461	0.922722	0.412102	0.677643	0.876202	0.399061	1.19634	0.109459	1.74723	0.0711445	0.547602	0.357704	0.76038	0.407395	1.22665	-0.214612	1.31273	-0.11309	0.363687	-0.542546
O14836;O14836-2;J3QR67;E7ER05;O14836-3	TNFRSF13B	11	0.689508	0.999198	0.998362	0.679534	0.628415	0.249179	0.96814	0.601185	0.875484	0.115245	0.385072	0.632316	0.378311	1.34783	0.0222301	0.466467	-1.48989	0.200412	-0.455417	-0.895632	-0.730393	-1.64938	-0.0547854	0.706145
P61106;X6RFL8	RAB14	19	0.689508	0.999198	0.998362	0.924921	0.524649	0.249152	0.143377	0.498126	0.874334	0.288529	0.04051	0.126639	0.525095	1.35161	1.24791	0.632322	-0.76364	0.389617	-0.0675067	-0.389116	-0.433923	-1.86054	-0.76311	-0.965737
Q9NSP4;B1AHQ6;Q9NSP4-4;B1AHQ7;B1AHQ8;Q9NSP4-3	CENPM	11	0.689508	0.999198	0.843564	0.0406848	0.122463	0.0713452	0.091231	0.0865963	0.874139	0.846142	1.14016	3.47462	2.24337	2.61022	1.65877	2.23801	-0.943349	-1.75909	-1.94135	-7.46848	-2.50454	-8.55975	-7.61686	-8.93732
Q14692	BMS1	59	0.689508	0.999198	0.890188	0.603889	0.373572	0.390433	0.0885777	0.353504	0.874108	0.297735	1.05181	0.870647	0.828633	0.815959	1.69847	0.968128	0.996091	0.703104	1.4865	1.57632	1.01133	1.48168	1.52379	1.58794
Q9H1E5;E9PIN7	TMX4	6	0.689508	0.999198	0.944602	0.661289	0.220186	0.409173	0.654176	0.29027	0.874075	0.0232602	0.938926	0.700712	1.35473	0.768773	0.261999	1.15927	-2.27527	0.142872	-1.85511	-1.34195	-3.41543	-1.95816	-1.10239	-2.48793
Q5RI15;Q5RI15-2	COX20	5	0.689508	0.999198	0.926125	0.67752	0.284011	0.369505	0.954831	0.526536	0.873437	0.0296375	0.959126	0.635124	1.07611	0.878282	0.0301443	0.580957	-1.25593	0.0567818	-1.06693	-0.835638	-1.60039	-1.7287	-0.0231966	-0.75527
P26358-2;K7ELB1;K7ER10	DNMT1	96	0.689508	0.999198	0.998362	0.0839012	0.248697	0.0429447	0.046817	0.0305955	0.872607	0.299949	0.353108	2.76428	1.2208	3.00938	2.64691	3.01893	-0.697638	-0.395251	-0.419625	-6.04815	-0.877914	-5.3426	-5.5691	-6.296
Q9NS18;Q9NS18-2	GLRX2	5	0.689508	0.999198	0.998362	0.941983	0.558019	0.193774	0.24442	0.27872	0.872468	1.81703	0.320405	0.0931526	0.474134	1.66512	0.878221	1.20266	1.69427	1.96066	0.678503	-0.157083	1.19967	2.19429	0.584665	-1.6909
O75746;O75746-2;F8W9J0;H0YFB2;B4DGK6	SLC25A12	27	0.689508	0.999198	0.917144	0.987518	0.175032	0.524492	0.389922	0.80836	0.872398	0.0923839	1.00075	0.0172499	1.6524	0.531399	0.58175	0.205391	-1.3376	-0.255782	-1.71232	0.0598368	-2.07952	-1.36967	0.387996	0.311333
O95379-3;D6RCM8;O95379-2;O95379;E5RIJ3	TNFAIP8	9	0.689508	0.999198	0.899339	0.632193	0.318696	0.373972	0.107932	0.226436	0.87234	0.258519	1.028	0.777212	0.966446	0.863387	1.49503	1.41126	-1.13108	-1.29156	-2.63647	-1.97088	-2.04128	-2.47857	-1.43777	-1.97877
Q9NQ25;Q9NQ25-6;B4DW98;Q9NQ25-7;Q9NQ25-2	SLAMF7	12	0.689508	0.999198	0.998362	0.972316	0.0890564	0.681606	0.0448125	0.129506	0.872107	0.0287305	0.181739	0.0471099	2.67723	0.316368	2.71394	1.94797	-0.678583	0.0385354	-0.218003	0.0863336	-3.23851	-0.397517	-2.77832	-2.62697
Q9UBF8-2;A0A0B4J1S8;Q9UBF8;Q9UBF8-3;A0A0A0MSL0;F8W860;E9PL47;A6PVV8;H0Y4F8;H0YCW3	PI4KB	31	0.689508	0.999198	0.998362	0.970394	0.398522	0.837972	0.459391	0.979098	0.871817	0.247426	0.329559	0.0508615	0.763287	0.14533	0.479352	0.024259	-0.642515	-0.277812	-0.380835	-0.0944395	-0.671751	-0.180135	-0.445689	-0.0441561
Q96A49	SYAP1	24	0.689508	0.999198	0.998362	0.714001	0.190127	0.377884	0.132354	0.371615	0.871813	0.300498	0.45773	0.531012	1.55029	0.84945	1.3158	0.911062	0.802921	0.36773	0.491043	0.740788	1.13785	1.02109	0.811237	1.29106
F5GZG6;Q9H3S4;F8WCM7;F8VRJ6;Q6ZQX6;A0A1W2PQB3;Q9H3S4-2	TPK1	6	0.689508	0.999198	0.998362	0.591838	0.257652	0.136678	0.0664732	0.0520555	0.871597	0.0837572	0.253589	0.918241	1.17129	2.04892	2.09881	2.62864	0.936485	0.136354	-0.461675	2.64799	0.866331	3.81893	1.69002	3.68833
B7ZC06;H0Y7B8	GOLGA2	25	0.689508	0.999198	0.998362	0.854102	0.494717	0.298575	0.12314	0.444993	0.871238	0.911394	0.750618	0.251049	0.577013	1.12237	1.37546	0.740764	-1.01604	-3.89294	-3.35729	2.577	-0.603382	4.36028	1.92765	3.00893
O15211;A2AB89	RGL2	12	0.689508	0.999198	0.998362	0.553212	0.970661	0.205854	0.215767	0.373967	0.870802	0.102785	0.216292	1.08052	0.0286406	1.60062	0.962182	0.905104	0.64659	0.121769	-0.262005	1.6907	0.0281946	1.66033	0.611346	1.13185
Q9BU76;Q9BU76-4;Q9BU76-3;Q9BU76-2	MMTAG2	23	0.689508	0.999198	0.998362	0.588771	0.6464	0.339043	0.0954103	0.763229	0.870583	0.442344	0.520071	0.934031	0.356459	0.964196	1.60377	0.253528	0.690217	0.455361	0.545381	-1.20667	0.32009	-1.41114	-1.07397	-0.436174
Q96PC3-4;F8W8K9;G5E966;B8ZZZ1;Q96PC3-3;Q96PC3;Q96PC3-2	AP1S3	3	0.689508	0.999198	0.998362	0.923217	0.219153	0.802412	0.348859	0.89856	0.870382	0.787906	0.13018	0.130124	1.369	0.179678	0.649663	0.107014	-0.631427	-0.795914	0.187802	0.223086	-0.989742	-0.217319	-0.386478	-0.194781
P68104;Q5VTE0;A0A087WVQ9;P68104-2;A0A087WV01;Q5JR01;A6PW80	EEF1A1;EEF1A1P5	44	0.689508	0.999198	0.998362	0.597478	0.248697	0.280211	0.0670777	0.602106	0.870374	0.660903	0.276076	0.898038	1.22033	1.19094	2.05939	0.464529	-0.636362	-0.687435	-0.31415	-1.1266	-0.858131	-1.19302	-1.61942	-0.700179
Q9H2P0;A0A2R8Y6X0;E9PQK8;A0A2R8Y469;A0A2R8YCL6	ADNP	60	0.689508	0.999198	0.998362	0.8175	0.209015	0.909595	0.616378	0.866237	0.870229	0.223617	0.822355	0.316108	1.43734	0.0825331	0.300778	0.141242	0.632189	0.257567	0.791743	-0.463415	1.06812	0.107629	-0.236816	-0.225517
P78560;F8VV49;F5H7C2;F8VVY5;P78560-2	CRADD	9	0.689508	0.999198	0.998362	0.941983	0.517926	0.580267	0.694859	0.98099	0.870122	0.30033	0.351676	0.093918	0.537191	0.445976	0.224391	0.0215828	-0.684789	0.668424	0.756582	0.453716	-0.526157	-1.03675	0.179916	0.0851817
Q16594;D6RIE8;D6RIV9;D6RIY1;D6RGK3;D6RHW1	TAF9	15	0.689508	0.999198	0.998362	0.676902	0.932926	0.481087	0.0894811	0.23558	0.870004	0.139389	0.0704107	0.643395	0.0617197	0.611824	1.68772	1.36563	0.630847	0.161071	0.0986003	-0.866238	0.0576846	-0.624664	-1.17825	-1.63888
Q9BV57;Q9BV57-2;A0A0G2JQN5;H7C382	ADI1	16	0.689508	0.999198	0.998362	0.990381	0.406922	0.728401	0.521172	0.478591	0.869847	0.150631	0.604002	0.0120695	0.740392	0.261608	0.403248	0.679598	0.630466	-0.173172	0.62563	-0.0210955	0.517767	0.300387	-0.251226	-1.08225
O95707;K7ERD7;K7EQV2;A0A0A0MQS4;K7ESH8	POP4	9	0.690497	0.999198	0.998362	0.743862	0.339146	0.920453	0.492218	0.626868	0.868894	0.394574	0.221928	0.470151	0.914221	0.072603	0.436915	0.42652	0.667237	0.416207	0.34321	0.697398	0.647185	-0.134559	0.400924	-0.803869
P63173;J3KT73;J3QL01;J3KSP2	RPL38	3	0.690497	0.999198	0.856193	0.708899	0.309135	0.20669	0.210165	0.529805	0.86863	0.676545	1.12194	0.553451	0.996091	1.59316	0.980571	0.575519	-0.813109	-0.718178	-1.0632	-0.783876	-1.46702	-1.71775	-1.76449	-0.865263
O94763-4	URI1	13	0.6911	0.999198	0.998362	0.551675	0.610742	0.220365	0.095313	0.0964234	0.867786	0.582016	0.314953	1.10105	0.403601	1.52371	1.60581	2.16592	0.751272	0.58712	0.405248	-1.57497	-0.401475	-1.58129	-2.14774	-4.03013
Q9Y624;A0A087WY82;Q9Y624-2	F11R	18	0.6911	0.999198	0.998362	0.43571	0.157843	0.148659	0.13304	0.673395	0.867657	0.128358	0.145371	1.41863	1.80814	1.97485	1.31075	0.36359	-0.628987	0.151134	0.18254	-1.92964	1.66662	-2.34733	0.846193	0.588658
O00151	PDLIM1	20	0.692186	0.999198	0.998362	0.6717	0.400207	0.398969	0.101856	0.862407	0.866463	0.219474	0.48681	0.667711	0.759641	0.793666	1.53998	0.145055	-0.695298	-0.284736	-0.507301	-0.856972	-0.833821	-0.789467	-1.41865	-0.245111
Q9NPE3;H0YM60	NOP10	5	0.692186	0.999198	0.615047	0.999105	0.204843	0.500406	0.165604	0.642537	0.866382	0.732462	2.01594	0.00172981	1.47059	0.576489	1.14852	0.40521	0.761937	1.47827	1.9341	0.00923134	1.04041	-1.93053	0.758999	-1.17464
A0A1B0GUZ7;Q14156;Q14156-3;Q14156-2;E5RJS1	EFR3A	28	0.692974	0.999198	0.998362	0.906449	0.345594	0.96915	0.730112	0.823919	0.865592	0.169254	0.720904	0.159444	0.895802	0.0281714	0.19437	0.188364	-0.713141	-0.312321	-0.7497	0.266854	-0.776258	0.0613951	0.175695	0.313196
Q9Y2C4;Q9Y2C4-4;H7C0W6;Q9Y2C4-3;F8WE28;F8WE38;F8WEP0;H7C451;F8WC11;F2Z2D3;Q9Y2C4-2	EXOG	9	0.693569	0.999198	0.79017	0.664164	0.172235	0.444146	0.213188	0.463147	0.864649	0.285159	1.24849	0.692652	1.67949	0.690573	0.970876	0.70731	-1.56019	-0.824236	-1.93302	-1.63098	-2.95986	-1.88889	-0.974083	-1.17444
P56181	NDUFV3	4	0.693569	0.999198	0.998362	0.798194	0.957186	0.333721	0.209624	0.306849	0.864627	0.0790593	0.654679	0.357214	0.0393184	0.985555	0.982041	1.10083	-1.27748	0.114783	1.03647	-0.523054	-0.0537799	-1.37845	-1.38586	-1.33749
P62906	RPL10A	17	0.697345	0.999198	0.998362	0.714001	0.284011	0.62971	0.239022	0.758088	0.86194	0.124248	0.728553	0.531076	1.07586	0.379668	0.894648	0.259742	0.757533	0.274956	0.823074	0.858211	0.753492	0.554064	0.573623	0.502803
E2QRD4;Q6ZRQ5;H0YAJ2;H0Y8J1;H9KVD8;H9KVD7	MMS22L	28	0.697345	0.999198	0.998362	0.140026	0.411536	0.0897732	0.0504893	0.120479	0.861678	0.412134	0.484164	2.38807	0.729456	2.44103	2.53716	2.00084	-0.70182	-0.488594	-0.576796	-3.69787	-0.512299	-3.51803	-2.85474	-3.76948
Q92994;Q92994-5;Q92994-7;Q92994-8;Q92994-9;Q92994-3;F8VWT8;H0YIV6;F8VS45;F6VUY7;Q3SYD7;Q92994-2;Q92994-6;Q92994-4	BRF1	9	0.698185	0.999198	0.998362	0.999961	0.197007	0.546163	0.180871	0.392147	0.86086	0.848749	0.638749	1.70763e-05	1.51606	0.495632	1.08543	0.861321	-0.651531	-0.880889	-0.778093	3.08818e-05	-1.08172	-0.517681	-1.09956	-1.05994
Q9H0K1	SIK2	6	0.6983	0.999198	0.804413	0.885782	0.365682	0.321602	0.431071	0.518039	0.860494	0.921503	1.21537	0.191045	0.84376	1.02251	0.519744	0.596917	-0.902912	-1.54346	-1.67554	0.505398	-0.676305	-2.13495	-1.03854	-1.1439
Q9Y5K8;G3V2V6;G3V2S6;H0YJH8;G3V559;G3V3T8;G3V341;G3V5S7;H0YJS0;H0YJ55	ATP6V1D	19	0.698502	0.999198	0.998362	0.58193	0.185391	0.255686	0.0621898	0.271946	0.860074	0.41835	0.718821	0.958959	1.58806	1.31336	2.19702	1.2266	0.626316	0.502458	0.740292	1.2396	1.14036	1.56337	1.85108	1.53517
P63218	GNG5	6	0.699723	0.999198	0.998362	0.928654	0.250855	0.55559	0.469848	0.345759	0.858911	0.630699	0.305348	0.118873	1.20433	0.482366	0.46439	0.989377	-0.676823	0.741637	-0.437055	-0.188038	0.837578	-0.511454	0.338444	1.84177
Q9C0D3;A8DPD7;Q9C0D3-2	ZYG11B	14	0.699723	0.999198	0.922174	0.992925	0.16869	0.614361	0.200196	0.811057	0.858726	0.484685	0.971271	0.00894461	1.71879	0.400728	1.01382	0.202963	-0.624245	-0.88844	-1.12212	-0.0232538	-1.3132	0.708137	-0.69445	-0.383954
Q14254;E7EMK3;J3QLD9;K7EKW9	FLOT2	28	0.699968	0.999198	0.978136	0.861506	0.414244	0.617842	0.383163	0.767322	0.85828	0.215458	0.889691	0.234447	0.721613	0.395851	0.591865	0.250092	-1.03173	-0.382517	-1.00914	-0.38208	-0.88825	-0.928191	-0.441423	-0.457418
Q9UKT9;Q9UKT9-4;Q9UKT9-3;Q9UKT9-7;Q9UKT9-6;Q9UKT9-8;Q9UKT9-2;Q9UKT9-5;Q9UKT9-15;Q9UKT9-14;Q9UKT9-13;Q9UKT9-9;Q9UKT9-10;A0A0C4DGN9;Q9UKT9-11;Q9UKT9-12;Q9UKT9-16	IKZF3	20	0.700243	0.999198	0.998362	0.842752	0.0725533	0.0713452	0.065423	0.00717286	0.857816	3.17928	0.722663	0.269752	3.00056	2.61769	2.1188	4.5268	0.763098	-8.2264	-1.00973	0.444165	-14.0619	-3.7408	-14.4014	-16.7209
P78368;K7ESB6;A0A087WWF5;K7EP38;A0A087WZK4;A0A087WXD7;K7EJC0;A0A087WW97;A0A0U1RQH9;A0A0U1RQK2;A0A0U1RR14;A0A0U1RRH5	CSNK1G2	13	0.700446	0.999198	0.998362	0.830918	0.532006	0.534044	0.582926	0.984816	0.857396	0.170814	0.3857	0.292119	0.514839	0.514937	0.33473	0.0169543	-0.797864	-0.248991	-0.480906	-0.418344	-0.606892	-0.84569	-0.28001	0.0338721
Q96AZ6;H0YMM4;H3BLY5;Q96AZ6-2	ISG20	8	0.701388	0.999198	0.998362	0.626007	0.782937	0.166578	0.0957818	0.157845	0.856398	0.237206	0.0276195	0.805714	0.204282	1.86737	1.59942	1.739	0.76638	0.344276	-0.068101	1.95307	0.241717	2.2379	1.41683	2.22838
P16403;P22492	HIST1H1C	18	0.701388	0.999198	0.998362	0.854102	0.304744	0.667649	0.775619	0.573558	0.856225	0.0536359	0.723963	0.248735	1.01233	0.334196	0.158249	0.507565	2.49284	-0.338199	1.3837	1.23219	2.56686	1.2318	1.18052	3.34998
P52565;J3KTF8;J3QQX2;P52565-2;J3KRE2;J3KRY1;J3KS60	ARHGDIA	19	0.701595	0.999198	0.998362	0.708899	0.19948	0.284738	0.126842	0.211967	0.855587	0.248429	0.0388441	0.554222	1.49679	1.17155	1.35167	1.46718	0.621431	-0.268392	0.0674179	1.34416	1.08545	1.52436	0.865175	1.76542
P61225	RAP2B	16	0.701595	0.999198	0.998362	0.976732	0.744994	0.228964	0.225041	0.834419	0.85535	0.70076	0.140905	0.0394191	0.241077	1.47197	0.932542	0.17713	-0.880347	0.674093	-0.174032	0.104581	-0.385237	-1.62517	0.617355	0.366644
P09132;A0A087WYR0;A0A087WWU9;A0A2U3TZN1;P09132-2;D6RBG4;A0A2R8Y4M3	SRP19	10	0.701595	0.999198	0.998362	0.705529	0.243493	0.283958	0.16468	0.347914	0.854742	0.0991244	0.40107	0.576807	1.24371	1.17417	1.15299	0.984304	0.643683	0.12188	0.499884	0.944808	1.21306	1.37024	0.846499	1.26314
Q3SXM5;Q3SXM5-2;H3BQI7;H3BT52	HSDL1	11	0.701595	0.999198	0.949543	0.784212	0.41967	0.913487	0.125242	0.979098	0.85469	0.124333	0.934825	0.389574	0.710082	0.0787617	1.36132	0.0245498	-0.896053	-0.1937	-0.927848	0.54693	-0.87917	0.145811	0.878046	-0.0459957
Q9Y584	TIMM22	5	0.701595	0.999198	0.998362	0.864693	0.439517	0.150708	0.370356	0.704498	0.854487	0.553361	0.00975961	0.228099	0.672497	1.95207	0.612979	0.321309	-1.12403	0.541032	0.0141938	-0.641623	-0.941478	-2.29228	0.376993	-0.658538
Q5R3B4;O95563	MPC2	6	0.701595	0.999198	0.922174	0.85953	0.288594	0.641446	0.63894	0.205392	0.85419	0.192523	0.974943	0.236392	1.05934	0.366581	0.276782	1.50554	-0.726968	-0.278066	-1.29504	1.18098	-0.826187	-1.19547	0.475187	3.64927
A0A087WYV9;A0A087X1F5;A0A087WUM0;P57105;A0A087WX56;A0A087WTA2	SYNJ2BP-COX16;SYNJ2BP	11	0.701595	0.999198	0.920902	0.790911	0.613364	0.629159	0.262921	0.468938	0.854011	0.124637	0.977576	0.375247	0.39946	0.380671	0.831633	0.698017	-0.892273	0.265357	-1.11921	-0.516554	-0.612321	-0.602861	0.984159	1.02541
O14593;A0A024R7P0;O14593-2;O14593-3;K7ENE6;H0YGQ6;F5GY33;H0YFZ0	RFXANK	11	0.701595	0.999198	0.990696	0.751494	0.56019	0.409173	0.155725	0.99732	0.853514	0.156742	0.855689	0.447565	0.470684	0.768771	1.19327	0.00408151	0.772239	0.200024	0.891893	0.627636	0.450753	0.917247	0.81741	0.00755052
Q6UW78	UQCC3	3	0.701595	0.999198	0.998362	0.676902	0.313905	0.46263	0.0822724	0.770456	0.853466	0.614361	0.331358	0.641504	0.979907	0.652598	1.78426	0.246893	0.726347	0.979991	0.393011	0.825059	1.31654	0.82398	2.53033	-0.366033
Q9HBI0;Q9HBI0-2;Q9HBI0-3;B0QYM9;B0QYN0;Q9HBI0-5;Q9HBI0-4	PARVG	8	0.702749	0.999198	0.998362	0.705712	0.168408	0.256486	0.0462458	0.158838	0.852461	0.467824	0.406965	0.563267	1.72103	1.30658	2.67472	1.73427	0.624072	0.47322	0.533508	0.796788	1.26453	1.32118	2.52256	2.24678
Q86WC4;A0A0A0MSP4	OSTM1	5	0.703012	0.999198	0.998362	0.895943	0.292653	0.389668	0.462331	0.904185	0.852008	0.626364	0.182685	0.175383	1.04532	0.818301	0.475232	0.100288	-0.623946	0.613622	-0.223512	0.361516	-0.720071	-0.84212	0.294692	0.310829
F6XEV2;A0A0U1RRK1;A0A286YF11;Q9BPX6;Q9BPX6-3;Q9BPX6-2;Q9BPX6-5;Q9BPX6-4;S4R3D7;E9PQV6;S4R3W3	MICU1	20	0.703173	0.999198	0.714856	0.557045	0.521182	0.452761	0.640049	0.501935	0.85114	0.655175	1.44892	1.05801	0.531692	0.671439	0.275677	0.623325	-1.17428	-1.05695	-1.39797	-1.34609	-0.755822	-1.11949	0.20894	1.16465
Q8IWE2-2;Q8IWE2	FAM114A1	6	0.703173	0.999198	0.998362	0.749735	0.754147	0.666372	0.78909	0.984318	0.850673	0.212203	0.264627	0.45661	0.232154	0.335631	0.146663	0.0173426	0.742056	0.250117	-0.337382	0.653434	-0.198314	0.386417	0.10984	0.0308013
Q6P444;E9PN39;H0YEA6	MTFR2	8	0.703173	0.999198	0.833153	0.579496	0.166019	0.0898126	0.0307734	0.026764	0.850672	1.12197	1.16309	0.976788	1.73814	2.43922	3.67131	3.11694	-0.617487	-1.5013	-1.40963	-4.27984	-1.30011	-5.16507	-5.32389	-5.58905
O15514;E9PHV4;E9PB93	POLR2D	11	0.703173	0.999198	0.998362	0.694189	0.212786	0.256486	0.0604465	0.356304	0.850616	0.380244	0.384352	0.600746	1.41536	1.30635	2.28415	0.959946	-0.620346	0.789744	0.658765	-1.89216	-1.1148	-2.5998	-2.25419	-2.40403
Q9UEU0;Q9UEU0-2;H0YJL5;H0YJJ5	VTI1B	12	0.703173	0.999198	0.998362	0.928654	0.222369	0.709612	0.315284	0.972565	0.850455	0.0367821	0.47669	0.118534	1.34126	0.282521	0.716598	0.0302713	-0.621745	0.046271	-0.550569	0.189882	-1.00973	-0.325516	0.438116	-0.0552298
Q6KCM7-2;Q6KCM7-3;Q6KCM7;Q6KCM7-4;Q6KCM7-5;Q6KCM7-6;H7C4Z4;M0QZT4;M0QZP9;Q8N5S1	SLC25A25	15	0.703585	0.999198	0.979631	0.97154	0.530236	0.448622	0.0769001	0.230988	0.84991	0.12922	0.884727	0.0486169	0.517029	0.681106	1.87513	1.38942	-0.859416	-0.195354	-0.90243	0.142841	-0.698403	-1.19704	1.62205	2.06494
Q8NBZ0;H3BNM4;J3KNE2;I3NI13;I3L270;Q8NBZ0-2;I3L0W8	INO80E	7	0.704004	0.999198	0.998362	0.843704	0.669495	0.404106	0.187782	0.490754	0.848884	0.305053	0.240904	0.267393	0.326893	0.779955	1.05663	0.654632	0.663256	0.324617	0.297711	0.45082	0.302659	0.881165	0.728455	0.850818
Q969E4;Q5H9L2;Q6IPX3-2;Q6IPX3	TCEAL3;TCEAL5;TCEAL6	10	0.704004	0.999198	0.998362	0.634361	0.736788	0.712515	0.414066	0.8564	0.848759	0.959771	0.401808	0.773017	0.249217	0.278594	0.544333	0.151223	-0.64058	-0.93874	-0.430645	-1.03173	-0.210981	0.32939	-0.38346	-0.281637
Q9H7B2;Q5VXN0;U3KQN5;Q5VXM9	RPF2	15	0.704004	0.999198	0.98439	0.759157	0.547462	0.610569	0.949698	0.68439	0.848262	0.0219045	0.874669	0.430232	0.49082	0.404137	0.033619	0.346708	1.07635	0.0778909	1.19982	0.998099	0.597588	1.0619	0.0984314	0.746284
D6RB01;Q9Y6X4;D6RC41;D6R953	FAM169A	13	0.704004	0.999198	0.998362	0.789181	0.932649	0.275501	0.657979	0.784281	0.847678	0.00296303	0.0695373	0.38117	0.0619114	1.22567	0.2584	0.231105	0.646275	0.00385347	-0.104006	0.574835	-0.0622911	1.25763	0.185682	-0.488386
Q6PII5-2;B4DED4;H3BT20;Q6PII5;I3L3H5;H3BQ57;Q6PII5-3;Q6PII5-4;H3BR74;H3BN70	HAGHL	10	0.704004	0.999198	0.998362	0.730829	0.801177	0.937887	0.101856	0.999931	0.847487	0.338233	0.146698	0.499193	0.186036	0.0585123	1.53975	0.000257912	0.776772	0.482374	0.186959	0.671694	-0.156862	-0.0840691	-1.04615	-0.00061423
O95202;O95202-2;O95202-3	LETM1	40	0.704004	0.999198	0.874844	0.797288	0.363175	0.567777	0.174167	0.940016	0.847381	0.119264	1.09894	0.359294	0.848879	0.463123	1.11244	0.0640404	-1.37892	-0.296329	-1.23665	-0.590913	-1.6534	-1.09525	0.666938	0.108233
Q9H8Y8;Q9H8Y8-3;Q9H8Y8-2;F8WEG2	GORASP2	18	0.704004	0.999198	0.924021	0.661306	0.392304	0.401661	0.644081	0.547526	0.847034	0.807738	0.96633	0.698	0.777634	0.78572	0.271967	0.54557	-1.59297	-1.37616	-1.56584	-1.03497	-1.25539	-1.07065	-0.564018	-0.976195
Q68D10;Q68D10-2;Q68D10-3	SPTY2D1	32	0.704004	0.999198	0.998362	0.952228	0.785258	0.945784	0.336374	0.816353	0.847016	0.0589553	0.801304	0.0784199	0.20197	0.0522832	0.673541	0.196674	0.807931	0.227065	1.25125	-0.302489	-0.328856	-0.155631	-0.982968	-0.498702
Q53H12;E9PC15;A0A0G2JLG5;E9PG39;A0A0G2JLD0;Q53H12-2;F8WDD1	AGK	30	0.704004	0.999198	0.998362	0.910944	0.561207	0.655697	0.0996312	0.417661	0.846815	0.0267894	0.758854	0.151845	0.469322	0.347479	1.55921	0.805377	-1.43405	0.0689345	-1.10075	-0.252857	-1.00147	-0.92699	1.30561	1.00732
[truncated: 5,953 more rows]

## Sheet: MM1S_phosphoproteome
ID	Gene	transcription.factor	CDK6.substrate.phosphosite.plus	site_3h_palb	site_3h_BSJ	site_24h_Palb	adj.P.Val.Palb_3h	adj.P.Val.Pom_3h	adj.P.Val.BSJ_3h	adj.P.Val.Palb_24h	adj.P.Val.Pom_24h	adj.P.Val.BSJ_24h	adj.P.Val.YKL_24h	adj.P.Val.Pom_Palb_24h	Log.P.Value.Palb_3h	Log.P.Value.Pom_3h	Log.P.Value.BSJ_3h	Log.P.Value.Palb_24h	Log.P.Value.Pom_24h	Log.P.Value.BSJ_24h	Log.P.Value.YKL_24h	Log.P.Value.Pom_Palb_24h	logFC.Palb_3h	logFC.Pom_3h	logFC.BSJ_3h	logFC.Palb_24h	logFC.Pom_24h	logFC.BSJ_24h	logFC.YKL_24h	logFC.Pom_Palb_24h	Proteins	Positions.within.proteins	Leading.proteins	Protein	Protein.names	Sequence.window	Multiplicity	Localization.prob	PEP	Score
[truncated: 29,810 more rows]
