# Supplementary material for: Proteomic profiling reveals CDK6 upregulation as a targetable resistance mechanism for lenalidomide in multiple myeloma
Source: Nat Commun. 2022 Feb 23;13:1009. doi: 10.1038/s41467-022-28515-1 (PMC8866544; doi:10.1038/s41467-022-28515-1)
Supplement: Supplementary file 7 — Supplementary Data 4 [file 41467_2022_28515_MOESM7_ESM.xlsx]

## Sheet: CDK6_relapse_signature.txt
			patient data (relapse/diagnosis)						MM1S drug pertubation (normalized to control)
Gene.names	Protein.IDs	cluster	patient1	patient2	patient3	patient4	patient5		Pom	Palb	Pom+Palb	BSJ	YKL
ATP1B3	P54709;C9JA36;P54709-2;H7C4L9;H7C547;F8WBY4;C9J6S2;C9JXZ1	a	1.83656	-0.0304893	2.12953	1.27963	1.12889		-5.25024	-2.87682	0.315457	-7.12397	-3.10851
BTF3	P20290;P20290-2;D6RDG3;H0Y9Y1	a	0.159693	1.44962	1.48965	1.41011	0.830213		0.0569953	-0.511382	-1.20871	-1.03582	-1.15044
CDK2	G3V5T9;P24941;P24941-2;E7ESI2;G3V317;K7ELV5;Q00526	a	1.6449	-1.01148	1.56096	1.57747	0.817326		0.560971	-3.86544	-3.72238	-3.83432	-3.15122
CDK6	Q00534	a	2.49417	1.73422	1.97601	2.80205	1.41135		-2.29025	3.80986	0.815685	-12.3772	-13.2702
CEP76	Q8TAP6-2;Q8TAP6;K7EII2;B4DP81	a	1.54934	-0.63519	0.962709	0.845996	0.875746		-0.711146	-3.71946	-3.23847	-3.12392	-3.05119
CLUH	O75153;I3L2B0;K7EIG1;I3L318;I3L4B5	a	0.720404	0.835914	0.810439	0.625672	0.311294		-0.886761	-1.09391	-2.47415	-1.46062	-2.64725
CYB5B	D6RFH4;H3BUX2;O43169	a	0.893771	-0.696546	0.885899	1.627	0.906916		-6.63249	-2.39151	-0.251441	-0.430385	-2.14752
DNMT1	P26358-2;K7ELB1;K7ER10	a	2.19068	1.36878	3.2139	1.3144	0.32274		-0.877914	-6.04815	-6.296	-5.3426	-5.5691
DUT	P33316-2;H0YNJ9;H0YNW5;H0YKC5;H0YMM5;H0YMP1;A0A0C4DGL3	a	2.33607	2.15288	1.31589	2.66375	0.762891		0.0363455	-5.08401	-4.61525	-5.65706	-4.0341
DUT	P33316;H0YKI0	a	0.698939	0.756529	1.35528	0.65963	0.707571		0.345338	-7.00329	-7.04942	-6.38579	-5.7582
EDRF1	Q3B7T1-5;Q3B7T1;Q3B7T1-3;H0Y353;E9PJ07;Q3B7T1-4	a	0.641046	1.27612	1.15126	0.299717	1.18238		-1.63592	0.367588	-1.67995	0.210593	-2.35934
GEMIN4	I3L2C7;P57678;I3L4A4;I3L399;E7EN12;I3L4M4	a	1.24754	1.72369	0.644945	2.70438	1.95854		-1.01712	-0.757402	-1.94531	-0.86259	-1.75103
GEMIN8	Q9NWZ8	a	1.43643	0.38829	1.40383	0.760218	1.5852		-1.09711	-0.61708	-1.29508	-0.116975	-1.40238
GMPS	P49915;P49915-2	a	1.31382	-0.195128	1.06285	0.953592	0.664985		0.542834	-2.4224	-1.69852	-1.87797	-1.4607
GSE1	Q14687-2;Q14687-3;Q14687;H0Y613;H7C3B5	a	2.01425	-1.09706	1.337	1.7087	0.971027		-1.24266	-1.32393	-1.99846	-1.86218	-2.34351
HLA-DRA	Q30118;A0A0G2JH46;A0A0G2JMH6;P01903;Q08AS3;Q5Y7H0;A0A140TA34;P01906	a	2.82213	2.5023	1.77177	0.328209	1.50903		-3.98277	-8.51515	-2.6181	-8.16352	-1.92274
KEAP1	Q14145;K7EPZ3	a	1.41066	0.22242	2.92361	1.48353	1.49071		-0.623618	-2.30961	-3.95479	-4.10644	-3.33572
KLHDC4	Q8TBB5-3;Q8TBB5;Q8TBB5-2;H3BQH3;H3BV82;Q9UF94;H3BP99;H3BQL0;H3BQ90	a	0.888373	0.982363	0.888908	1.52062	0.295721		-0.648027	-1.269	-1.87402	-0.711494	-1.50718
MCM3	P25205;P25205-2;J3KQ69;Q7Z6P5	a	1.45217	0.54542	2.3532	1.55269	0.939813		0.149756	-3.82651	-3.5874	-3.43861	-2.5028
MCM5	P33992;B1AHB1;B1AHB2;B1AHA9	a	2.15058	-0.0292048	2.66844	1.84201	1.02904		0.380572	-3.56701	-3.85976	-3.52628	-2.53264
MKLN1	Q9UL63;C9J7E8;Q9UL63-2;C9JXB0;C9JVL5;F8WEY7	a	1.57692	-0.638945	0.93906	0.88385	0.836096		-0.345121	-1.32924	-2.76452	-1.28862	-1.808
MLH1	H0Y818;P40692-3;P40692;P40692-2;A0A087WX20	a	1.83159	1.06679	2.64563	1.31433	0.281325		-0.96213	-2.30877	-3.27492	-2.21093	-2.88629
MORF4L1	H0YMJ0;B3KTM8;Q9UBU8-2;Q9UBU8;H0YNE0	a	0.695121	2.11675	4.14642	2.13984	2.36447		-0.519751	-1.625	-2.24189	-1.793	-1.9074
NCAPD2	Q15021;E7EN77;F5H431;F5GZK7	a	3.29625	-0.0866281	4.25311	2.70925	1.76514		-0.226659	-3.56874	-3.3294	-3.37801	-3.1457
NCAPH	Q15003;E9PHA2;Q15003-2;C9J470;C9JZP1;H7C415	a	3.08725	-0.339528	4.31658	3.19564	1.52852		0.0657303	-2.93844	-2.70285	-2.58415	-2.37878
NCAPH2	A0A0A6YYG7;Q6IBW4;Q6IBW4-4;E5RJN3;Q6IBW4-2;Q6IBW4-5;E5RJL4;F8WAR3;H0YC55	a	1.75821	-0.510145	2.95371	1.75827	1.20522		0.0925411	-5.17758	-5.34407	-4.35294	-4.4105
NXT2	Q9NPJ8-3;Q9NPJ8-4;Q9UKK6;Q9NPJ8;Q9NPJ8-2	a	1.2536	0.412456	1.19725	0.885933	0.934894		-3.6174	-2.12293	-2.06425	-3.02775	-2.31042
PAXIP1	Q6ZW49-2;Q6ZW49-1;Q6ZW49	a	1.60972	-1.59308	1.39676	1.93919	1.29832		-0.2912	-2.28828	-2.73928	-2.20314	-2.37309
PDCD2L	Q9BRP1	a	0.773084	0.586428	0.506473	0.919053	1.07533		-1.5569	-0.605736	-3.25528	-1.62863	-2.52295
POLE3	Q9NRF9	a	0.982435	-0.1625	1.57499	1.09664	1.05745		-0.177545	-2.75034	-3.46858	-2.07884	-2.40553
PRPS2	P11908;P11908-2;D3YTJ7;A6NMS2;H7C540	a	1.21957	0.0101806	1.51308	1.67282	1.28058		0.540192	-0.674452	-1.08137	-0.799452	-1.09617
RAD18	Q9NS91;C9J0Q4;F8WFA6;F8WE49	a	1.293	0.920748	2.98373	0.755725	1.04119		-0.642599	-5.07153	-5.13318	-4.18198	-4.28422
RRM1	P23921;E9PL69;E9PP77;H0YCY7	a	3.71179	0.171811	3.03661	3.75262	2.36279		0.42739	-12.674	-13.6408	-12.8275	-10.3896
SLC38A5	C9JJU1;C9JMY2;C9JHH7;C9JWG4;C9JNK4;Q8WUX1	a	0.945575	-0.072174	1.40843	1.00917	0.68959		-1.83456	-2.48436	-4.36909	-5.61296	-4.11901
SSNA1	O43805;A0A087WV26	a	1.24016	2.7229	1.56712	1.83626	1.00571		-1.2348	-1.98428	-2.61487	-2.98053	-3.30267
TRIP13	Q15645;H0YAL2;Q15645-2	a	2.61982	3.60984	2.69442	3.03183	2.23511		-0.728273	-1.01998	-0.828576	-1.52019	-1.34184
USP16	Q9Y5T5-2;Q9Y5T5;Q9Y5T5-3;Q9Y5T5-5;H9KVB6;Q9Y5T5-4	a	0.114639	1.7964	0.998565	1.2049	1.29803		-0.06367	-0.123506	0.132265	-0.612982	-1.64287
APOL3	O95236-2;O95236;O95236-3	b	1.34445	0.865575	-0.862906	2.31901	1.70765		1.47167	1.58155	3.15536	1.6477	3.21654
ARF1	P84077	b	-2.38323	1.99848	1.49442	1.11642	1.36228		1.98676	2.25759	2.13449	1.4809	2.34369
COASY	Q13057;Q13057-2;K7EN91;K7EQ60;K7ESK6;K7ES73;K7EP09;K7EPT0	b	0.747094	1.22162	1.78776	1.26231	1.89455		0.937934	1.30279	1.16208	1.38757	1.45694
DPCD	Q9BVM2;Q5JQQ4	b	1.31446	1.31876	0.955696	1.69407	0.29464		0.47118	1.49795	1.74086	1.27536	1.14961
MPRIP	J3KSW8;Q6WCQ1-3;Q6WCQ1;Q6WCQ1-2	b	1.66016	-0.824488	1.30909	0.75375	1.38807		2.48983	-0.189701	1.93524	0.351085	1.80173
RCHY1	Q96PM5-3;Q96PM5-4;Q96PM5-8;Q96PM5-7;Q96PM5-2;Q96PM5;Q96PM5-6;D6RAF6;Q96PM5-5	b	-0.00596112	1.2906	1.84009	1.45554	1.18995		1.6436	1.19314	2.30416	0.950021	3.01831
ACAD9	Q9H845;H0Y8Z9;D6RCD8	c	-0.861089	-1.01424	-0.615253	-0.5683	-1.19279		0.440389	0.181042	0.823789	0.0138643	1.43432
ACADSB	P45954;P45954-2	c	-1.79091	-0.356157	-2.71434	-2.1126	-0.964979		-0.474716	0.847898	0.748813	0.944523	1.2703
AK3	Q9UIJ7;Q9UIJ7-3;Q9UIJ7-2	c	-1.28932	-0.226339	-1.14127	-1.47886	-1.04845		0.486849	0.543623	1.92077	0.438915	1.67388
ALDH1L2	Q3SY69;Q3SY69-3;O75891-2;Q3SY69-2;H0YHN9;C9IZ36	c	-2.7681	-1.13286	-0.891847	-2.08212	-1.82188		0.576154	0.652554	1.7573	0.535297	2.12305
ALDH6A1	Q02252-2;Q02252;G3V4Z4	c	-1.87085	-1.43596	-2.1809	-2.39676	-1.09971		-0.193266	1.10287	2.18441	0.850328	1.8599
ALG2	Q9H553;Q9H553-2;A0A0A0MTE0	c	-2.96811	-0.53059	-1.16628	-0.798157	-1.3486		0.545234	1.71476	1.66721	1.46323	1.45504
ATP5D	P30049	c	-0.865185	-0.0601471	-0.953952	-1.35804	-0.986116		-0.363343	0.523133	-0.583273	0.586032	1.38167
ATP5J	P18859;P18859-2;A8MUH2	c	-1.22054	0.164616	-1.10524	-1.86838	-1.10806		0.879054	1.39338	1.35118	1.02991	1.92306
AUH	Q13825;Q13825-2	c	-4.3018	-0.00985638	-2.16564	-2.6324	-1.88244		0.0726576	1.50111	1.91936	1.56558	1.81663
BCKDHB	P21953;P21953-2	c	-1.66046	-0.524655	-2.11078	-3.89983	-2.74686		-0.278618	0.946537	1.17118	0.877425	1.43545
C19orf52	Q9BSF4	c	-1.95522	0.327248	-1.26329	-1.08026	-1.17823		-1.24132	0.621605	0.626509	-0.52988	1.37702
C1QBP	I3L3Q7;I3L3B0;Q07021	c	-0.83522	0.468797	-0.815337	-0.809728	-0.728001		0.552196	0.976693	0.238107	1.00183	1.2783
CDV3	Q9UKY7;Q9UKY7-2;H0Y8K3;D6R9V8;D6RFH2;Q9UKY7-3;D6RAV0;D6RDN0;D6R973	c	-1.966	0.714306	-1.09052	-1.5825	-1.40177		1.48269	1.6416	2.5993	1.30724	1.75078
COG2	Q14746-2;Q14746;B7Z2Y2;V9GY21;REV__Q6SZW1-2;REV__Q6SZW1	c	-0.752713	0.724434	-1.19492	-0.909602	-0.858421		0.563708	1.14636	1.16617	1.23427	1.29431
COX5B	P10606	c	-0.84527	-1.36801	-1.30472	-1.59655	-0.0637167		-0.144617	0.166113	1.84753	0.221923	1.37283
CRYZ	Q08257;Q08257-3;A6NP24;C9JH92;Q08257-2	c	-0.730141	-0.696997	-1.34529	-1.00645	0.60949		1.89825	0.998536	2.24118	1.8726	2.93377
DLST	P36957;P36957-2;Q86SW4;H0YJF9;G3V3F0;G3V5M3	c	-0.971689	0.501787	-2.04151	-1.47709	-0.922486		0.0516636	0.0466592	0.595902	0.318149	1.62626
DPP7	Q9UHL4;R4GNE8;R4GMR2;R4GMV4;R4GN05;R4GMU5	c	-1.9529	-1.7561	-1.6617	-0.858486	0.0277025		0.627833	1.07681	0.598677	1.05004	1.41978
ECHS1	P30084	c	-0.954771	0.405328	-1.44048	-1.76675	-0.993843		-0.716502	0.423407	1.63219	0.739914	1.42207
FAHD1	Q6P587;Q6P587-2;Q6P587-3	c	-0.619073	-0.101868	-1.40411	-1.15961	-0.914374		0.0341825	0.623226	1.10718	0.655749	1.56158
FAHD2B	Q6P2I3	c	-0.880731	0.430243	-0.787015	-1.72161	-0.789662		-0.241138	1.26623	0.892004	0.478076	1.66039
FHIT	P49789	c	-1.1496	-1.34198	-2.7613	-0.772312	-2.01032		0.339721	1.45482	1.65675	1.24531	1.24818
GLYR1	K7EMM8;Q49A26-4;Q49A26-2;Q49A26;Q49A26-3;Q49A26-5;K7EPU6;K7EQB2	c	-0.404861	-0.750929	-0.821914	-1.32446	-1.04408		1.63988	1.71941	1.30893	1.61845	1.99896
GSTP1	P09211;A8MX94;A0A087X2E9;A0A087X243	c	-1.57113	-1.03646	-2.83041	-1.87209	-1.99912		1.21426	0.222402	0.0150176	1.20383	1.08501
HADHB	P55084;P55084-2;F5GZQ3;B5MD38;C9JEY0;C9JE81;C9K0M0	c	-0.828277	-0.383632	-1.30487	-1.01712	-0.845818		0.447452	0.902283	3.46471	0.857507	2.09466
HEXB	P07686;Q5URX0;H0YA83;H0Y9B6;H0Y9M3;D6REQ8	c	-0.577769	-0.694748	-0.826084	-1.4811	-0.399378		0.647234	0.580041	0.653406	0.672288	1.21255
HYI	J9JIE9;F6UJY1;Q5T013;E7EWH8;H0YB70;F6UJY9;A0A0A0MTR5;Q5T013-4;Q5T013-3	c	-2.32299	-0.335498	-1.75093	-3.26158	-2.40943		0.569154	1.10772	2.06922	2.10952	1.46397
IDH3B	A0A087WZN1;O43837;A0A087X2E5;O43837-2;O43837-3;A0A0D9SG66	c	-1.44236	1.15719	-1.45041	-2.20191	-2.05217		0.0488733	0.490584	0.93851	0.440969	1.25039
IFIT5	Q13325;Q13325-2	c	-1.69418	-0.881749	-1.09642	-1.16742	0.00243835		0.556747	2.68217	1.86141	2.27415	2.13011
IL6ST	P40189-3;P40189;Q5FC05;D6RH03;P40189-2	c	-1.22698	-0.549221	-0.985902	-0.786134	-0.870853		-1.03855	2.64599	2.19843	2.86764	2.3065
IRF9	Q00978;H0YNP4;H0YMB6;H0YMB0;H7BXP4	c	-1.55315	-0.145745	-2.14359	-1.06851	-1.26103		1.0829	3.16433	3.56371	2.09541	2.86748
LGALS1	P09382;F8WEI7	c	-2.41914	-1.44181	0.499896	-0.901515	-1.05688		1.69482	1.44283	3.06511	1.10567	2.05754
MAN2B1	O00754;O00754-2;M0QZ24;M0R174;M0QYZ1;M0R2P5	c	-1.65874	-1.73108	-0.982348	-1.38411	0.8782		0.317601	0.951026	1.26494	0.839698	1.27986
MANF	A8K878;P55145;H7C2D6	c	-1.83891	-0.560106	-1.02937	-1.10592	-1.31989		0.862144	0.595322	2.63298	0.71276	1.09522
MAP2	P11137-3;P11137;P11137-2;E7EV03;A8MZ31	c	-3.16078	-1.30769	-2.82375	-0.175938	-2.67896		3.12509	0.806123	3.00776	1.62754	2.21953
MAP2	P11137-4	c	-1.78018	-0.536886	-0.656749	-1.1615	-0.721028		2.30483	1.02456	4.81823	0.996376	2.54102
MCEE	Q96PE7;H7BZS7;F5GZ54	c	-1.92073	-0.666132	-1.87303	-2.48259	-1.1563		0.560875	1.63761	2.68275	2.09674	2.27279
MECP2	P51608-2;P51608;B5MCB4;A0A0D9SFX7;A0A0D9SEX1;C9JH89	c	-2.48201	-1.29331	-3.38059	-2.85906	-0.4911		2.56295	3.11218	4.26379	2.94078	3.33489
METTL7A	F8VQX6;H0YI09;Q9H8H3	c	-2.64888	-1.04806	-1.00548	-0.745809	0.912587		0.0557728	1.12395	6.15061	2.64024	5.09986
MLYCD	O95822;O95822-2	c	-1.03376	-0.155609	-1.85427	-1.57457	-1.10009		0.668573	0.678725	1.83685	1.04005	1.76405
MMAA	Q495G5;Q8IVH4;D6RIS5	c	-1.37945	0.842245	-1.94633	-0.8183	-1.55519		0.948559	1.01715	2.26026	0.832086	3.29163
NADK2	Q4G0N4;Q4G0N4-2;B7Z8V7;Q4G0N4-3;A0A0C4DGV3;H0Y9H7	c	-0.946457	-0.770655	-1.66006	-1.28208	-0.614186		-0.0814712	1.0316	1.61338	1.19826	1.30838
NDUFA10	A0A087WXC5;E7ESZ7;O95299;O95299-2;H7C2W5;H7C1Y7;H7C2X4;Q8N1B9;C9J6X0	c	-1.6387	0.0801515	-1.40585	-0.982617	-0.88959		0.247415	0.519235	0.857412	0.204443	1.87544
NOP56	O00567;Q5JXT2;H0YDU4;H0Y653	c	-1.79174	0.55426	-1.05998	-1.3124	-1.37446		1.51796	1.64742	1.17724	1.51011	1.01666
NUDT19	A8MXV4	c	-0.465873	-0.558958	-0.774869	-0.7235	-0.697049		-0.290751	1.27552	-0.485245	0.162222	1.13387
PDCD4	Q53EL6-2;Q53EL6;Q5VZS7	c	-1.71465	-1.34926	-2.30534	-1.928	-0.824448		0.943709	3.37316	3.34511	2.99107	3.63653
PDIA3	H7BZJ3	c	-0.921129	0.283698	-0.597305	-0.942644	-1.02745		1.07662	1.32003	1.82957	1.4767	1.87713
RPS6KC1	F5H7T0;F6RJM5;Q96S38-2;Q96S38;A0A087X1U5	c	-2.63918	0.692629	-1.87512	-2.03849	-1.12236		0.927179	1.2697	1.78225	1.46596	1.63964
SDHAF4	Q5VUM1	c	-2.68875	-1.42034	-1.05014	0.0630301	-1.50172		0.175775	1.18369	1.84412	1.87549	1.71707
SEC24D	O94855;O94855-2;E9PDM8;D6RGJ5;D6RBM1;E9PG84	c	-1.40226	-0.342812	-0.802665	-1.17348	-1.29154		0.946791	1.34636	1.60419	1.25395	1.6349
SEC31A	D6REX3;O94979-3;O94979-9;O94979-2;O94979;O94979-8;O94979-6;O94979-10;O94979-4;D6RHZ5;H7BXG7;O94979-7;O94979-5;H0YAB3;H0Y9T9;H0Y8V7;H0Y9K1;H0Y8W8;D6RE64;D6RCQ9;H0YAF5;D6RBT0;D6RHE8	c	-0.828052	0.60137	-0.918172	-1.0629	-1.49576		0.652541	1.31238	1.20438	1.1604	1.21967
SLC25A24	Q6NUK1;Q6NUK1-2;J3KN42	c	-0.958681	-1.45925	-1.75417	-2.74549	-0.227053		-1.20047	0.150249	1.92415	-2.92135	1.48499
TBC1D17	Q9HA65-3;Q9HA65-2;Q9HA65;M0QYC9;M0R2L2;A0A087WXG5	c	-1.57881	-0.57698	-1.11097	-1.2345	-2.32951		0.523805	1.6773	0.898868	1.44613	1.50284
TJP1	A0A087X0K9;G5E9E7;G3V1L9;Q07157-2;Q07157;H0YKB1	c	-1.79037	0.515792	-1.70085	-2.30784	-1.45968		1.38539	1.52395	2.85112	1.17959	1.97314
CD63	F8VNT9;F8VV56;F8W022;F8VWK8;P08962-3;P08962-2;P08962	d	-1.24155	-1.04146	-1.41809	-1.20564	1.95924		-5.1491	-4.24346	-4.30063	-7.52172	-4.66023
CMC4	P56277	d	-2.14568	-1.41155	-1.26215	-2.06954	-0.764596		-5.49377	-4.25734	-0.950589	-6.89855	-4.4211
REEP5	Q00765;B7Z332;B7Z510;H0Y8J8;E2QRG8;Q00765-2	d	-1.50077	-1.88858	-2.33084	-0.346752	-1.1685		-4.12289	-1.57684	1.63518	-2.04245	-2.56884
SLC33A1	O00400;H7C562;H7C577	d	-1.17159	-0.00258737	-1.73617	-1.41896	-1.86231		-8.55122	-4.63636	-3.82768	-5.18924	-4.17007
TMED9	Q9BVK6	d	-1.08693	0.336059	-1.4548	-2.44157	-1.9921		-5.47898	-2.42228	-1.72792	-3.20871	-3.07694
