# Supplementary material for: Proteomic profiling reveals CDK6 upregulation as a targetable resistance mechanism for lenalidomide in multiple myeloma
Source: Nat Commun. 2022 Feb 23;13:1009. doi: 10.1038/s41467-022-28515-1 (PMC8866544; doi:10.1038/s41467-022-28515-1)
Supplement: Supplementary file 9 — Source Data [file 41467_2022_28515_MOESM9_ESM.xlsx]

## Sheet: Fig1c
Figure 1c

## Sheet: Fig2a-2d
Figure 2a									Figure 2b
								Lenalidomide	Concentration (µM)	Control			Average	s.d.		Pomalidomide	Concentration (µM)	Control			Average	s.d.
									0	94.679	100.994	104.327	100	4.00098			0	100.799	100.192	99.0097	100	0.742803
									0.19	68.744	79.964	78.152	75.62	4.91799			0.19	49.3872	44.7745	45.2667	46.4761	2.0682
									0.78	62.2785	63.8858	64.6359	63.6001	0.983399			0.78	31.3931	31.7371	31.3535	31.4945	0.172248
									3.12	61.5242	54.8124	55.9428	57.4264	2.93406			3.12	29.2986	29.014	28.437	28.9165	0.358459
									12.5	51.1136	53.6986	50.4819	51.7647	1.39157			12.5	25.6512	28.192	27.0678	26.9703	1.03958
								Lenalidomide	Concentration (µM)	CDK6 OE			Average	s.d.		Pomalidomide	Concentration (µM)	CDK6 OE			Average	s.d.
									0	95.2191	103.284	101.497	100	3.45838			0	95.2191	103.284	101.497	100	3.45838
									0.19	86.2775	96.3818	88.4788	90.3794	4.33845			0.19	76.4963	74.0491	67.11	72.5518	3.9755
									0.78	85.3484	74.7571	84.9235	81.6763	4.89568			0.78	53.7735	55.7759	64.0889	57.8794	4.46622
									3.12	76.0168	81.0006	78.8938	78.637	2.04271			3.12	47.217	50.5785	59.0803	52.2919	4.9924
									12.5	65.8156	52.1188	63.9051	60.6132	6.05684			12.5	50.4766	49.2294	48.4866	49.3975	0.821084
Figure 2c									Figure 2b
									Concentration (µM)	Control			Average	s.d.			Concentration (µM)	Control			Average	s.d.
									0	106.261	96.646	97.0927	100	4.43116		Pomalidomide	0	101.057	104.753	94.1899	100	4.3766
									0.5	61.2531	59.4525	61.3425	60.6827	0.870655			0.5	26.4787	25.1524	29.7077	27.1129	1.91302
									1	62.3281	52.3939	49.9029	54.8749	5.36737			1	24.517	19.8637	21.6339	22.0048	1.91776
									2	49.1203	45.158	44.0403	46.1062	2.17961			2	18.7944	20.4195	18.4082	19.2073	0.871502
									4	42.4995	42.8199	39.384	41.5678	1.54972			4	24.1275	20.079	20.9323	21.7129	1.74254
									10	45.3182	44.2647	39.1212	42.9014	2.70739			10	18.5619	15.6727	19.0647	17.7664	1.49464
									Concentration (µM)	CDK6 OE			Average	s.d.			Concentration (µM)	CDK6 OE			Average	s.d.
									0	109.54	94.6249	95.8351	100	6.76389		Pomalidomide	0	105.65	98.0782	96.272	100	4.06248
									0.5	88.2371	89.0208	74.1801	83.8127	6.81878			0.5	61.8514	58.0046	59.7487	59.8682	1.5727
									1	73.5832	77.858	65.5172	72.3195	5.11673			1	53.9247	49.4805	49.8249	51.0767	2.01875
									2	77.568	80.2635	72.8898	76.9071	3.04634			2	58.1592	52.1195	49.2754	53.1847	3.70422
									4	70.6049	65.6245	68.4313	68.2202	2.03873			4	55.4815	53.1803	53.2665	53.9761	1.06506
									10	70.9842	68.5514	74.0723	71.2026	2.25918			10	50.4433	50.351	42.9657	47.92	3.50343
									Concentration (µM)	CDK6 K43M OE			Average	s.d.			Concentration (µM)	CDK6 OE			Average	s.d.
									0	101.116	105.181	93.703	100	4.75183		Pomalidomide	0	99.6827	98.7536	101.564	100	1.16894
									0.5	68.2287	76.1896	71.4943	71.9709	3.26742			0.5	35.1951	33.443	33.8399	34.1593	0.750125
									1	52.7998	52.2345	47.4153	50.8165	2.41606			1	27.4579	25.6069	27.5862	26.8837	0.904331
									2	43.5735	51.3041	53.1869	49.3548	4.15966			2	23.6353	27.2365	23.0942	24.6553	1.8385
									4	45.0794	43.2369	47.2203	45.1789	1.62772			4	23.1357	21.5035	20.2829	21.6407	1.16868
									10	35.9865	39.0717	43.7113	39.5899	3.17483			10	23.6787	15.8483	18.7872	19.4381	3.22969

## Sheet: Fig3a,3c,3e-3f
Figure 3a
	Drug	Concentration (µM)	MM.1S			Average	s.d.
	DMSO		100.549	100.699	98.7526	100	0.88418
	Pom	0.1	53.1763	54.999	56.7474	54.9743	1.45799
		1	34.3107	34.8228	31.4345	33.5227	1.49131
	Palb	0.1	50.7916	54.7408	59.2211	54.9178	3.44362
		1	37.1668	40.6697	35.6943	37.8436	2.08681
	Pom+Palb	0.1	25.332	30.4031	29.2921	28.3424	2.17646
		1	23.7255	23.5501	22.8655	23.3803	0.371033
Figure 3c
	Drug	Concentration (µM)	L363			Average	s.d.
	DMSO		100.827	99.6173	99.5555	100	0.585464
	Pom	0.1	74.6873	77.3454	81.2379	77.7568	2.69006
		1	60.9409	61.8719	66.4649	63.0925	2.41473
	Palb	0.1	98.2747	92.0506	96.0918	95.4724	2.57847
		1	89.3196	90.7639	90.5152	90.1996	0.63049
	Pom+Palb	0.1	53.7943	53.9052	54.6502	54.1166	0.380061
		1	40.0541	41.6483	42.8989	41.5338	1.16419
Figure 3e
		Drug	Control			Average	s.d.
		DMSO	104.02	102.377	93.602	100	4.57351
		Pom	51.0977	58.1197	59.4252	56.2142	3.65697
		Drug	LenR			Average	s.d.
		DMSO	100.383	109.81	89.8069	100	8.17065
		Pom	68.8929	75.9194	76.1599	73.6574	3.37043
		Palb	75.0787	83.7187	84.8734	81.2236	4.3706
		Pom+Palb	50.7694	52.3651	54.5586	52.5644	1.55333
Figure 3f
		Drug	Control			Average	s.d.
		DMSO	97.3243	102.896	99.7794	100	2.28005
		Pom	33.4611	33.5474	33.8471	33.6185	0.165385
		Drug	CDK6 OE			Average	s.d.
		DMSO	102.362	96.3114	101.327	100	2.6423
		Pom	71.433	73.3706	79.2428	74.6821	3.32049
		Palb	50.3268	50.3818	47.9958	49.5681	1.11205
		Pom+Palb	11.2714	14.0237	15.4204	13.5718	1.72368

## Sheet: Fig4b-c,4e-4f
Figure 4b
Figure 4c
	Drug	Concentration (µM)	Control			Average	s.d.
	DMSO		86.256	107.265	106.479	100	9.72375
	Pom	0.1	53.1763	54.999	56.7474	54.9743	1.45799
		1	34.3107	34.8228	31.4345	33.5227	1.49131
	CST528	0.1	67.8996	61.2813	66.4573	65.2127	2.84159
		1	42.3914	39.1125	36.9517	39.4852	2.23633
	Pom+CST528	0.1	27.3253	28.728	26.9333	27.6622	0.770437
		1	18.2806	17.3645	18.0614	17.9022	0.390573
Figure 4e
	Drug	Concentration (µM)	Control			Average	s.d.
	DMSO		100.549	100.699	98.7526	100	0.88418
	Pom	0.1	53.1763	54.999	56.7474	54.9743	1.45799
		1	34.3107	34.8228	31.4345	33.5227	1.49131
	BSJ	0.1	72.7698	79.373	81.7096	77.9508	3.7857
		1	61.6053	63.0991	58.1554	60.9533	2.07026
	YKL	0.1	19.2615	23.3551	25.2393	22.6186	2.49536
		1	11.2089	12.1815	10.8027	11.3977	0.578482
Figure 4f
	Drug	Concentration (µM)	Control			Average	s.d.
	DMSO		100.827	99.6173	99.5555	100	0.585464
	Pom	0.1	74.6873	77.3454	81.2379	77.7568	2.69006
		1	60.9409	61.8719	66.4649	63.0925	2.41473
	BSJ	0.1	94.9074	97.1779	99.5193	97.2016	1.88289
		1	94.6532	97.2285	97.4303	96.4373	1.26426
	YKL	0.1	51.4237	54.6987	54.5044	53.5423	1.50017
		1	41.6334	42.0023	41.5788	41.7382	0.188083

## Sheet: Fig5b
Figure 5b
	Day	Vehicle					Pomalidomide						Palbociclib						Pomalidomide + Palbociclib
	0	0.181	0.186	0.214	0.172	0.213	0.252	0.219	0.23	0.151	0.141	0.159	0.203	0.213	0.199	0.179	0.161	0.155	0.212	0.177	0.184	0.189	0.244	0.189
	2	0.33	0.324	0.267	0.315	0.273	0.296	0.227	0.42	0.133	0.164	0.186	0.135	0.207	0.216	0.164	0.09	0.203	0.169	0.145	0.144	0.174	0.136	0.207
	5	0.496	0.448	0.534	0.85	0.656	0.329	0.231	0.244	0.145	0.221	0.146	0.312	0.386	0.31	0.341	0.23	0.337	0.287	0.076	0.194	0.235	0.166	0.242
	7	1.023	0.897	0.9	0.968	1.217	0.481	0.459	0.344	0.245	0.164	0.461	0.361	0.554	0.657	0.458	0.297	0.737	0.139	0.058	0.014	0.209	0.12	0.259
	9	1.196	1.519	1.877	2.086	2.213	0.435	0.496	0.313	0.256	0.141	0.374	0.19	0.34	0.658	0.421	0.392	1.11	0.093	0.092	0.001	0.085	0.074	0.114
	12						0.924	0.721	0.599	0.16	0.108	0.423	0.556	1.155	1.263	0.573	0.562		0.011	0.099	0.001	0.05	0.084	0.175
	14						1.382	0.812	1.26	0.349	0.118	0.98	1.139			1.22	1.251		0.004	0.027	0.063	0.001	0.024	0.128
	16							1.451		1.204	0.846	1.825							0.001	0.004	0.004	0.001	0.004	0.21
	19										1.252								0.001	0.014	0.004	0.014	0.124	0.324
	21																		0.039	0.255	0.125	0.314	1.205	1.197
	23																		0.295	0.745	0.343	0.94
	26																		0.695	1.52	1.027	2.508
	28																		1.228		1.506

## Sheet: Fig6c-6d
Figure 6c
Figure 6d
	Gene	Control			Average	s.d.
	TRIP13	1.002	1.00178	1.02181	1.00853	0.00939057
	RRM1	1.00322	1.00215	1.00011	1.00182	0.00128838
	MCM3	1	1.00653	1.00094	1.00249	0.00287975
	MCM5	1.00003	1	1.00104	1.00036	0.000485681
	PRPS2	1.00145	1.00089	1.00002	1.00079	0.000590839
	Gene	Pom			Average	s.d.
	TRIP13	1.24954	1.86547	1.19754	1.43752	0.303354
	RRM1	1.10787	1.12082	1.00375	1.07748	0.0524048
	MCM3	0.969303	1.23269	1.0956	1.0992	0.107556
	MCM5	1.09838	1.12398	0.847301	1.02322	0.124831
	PRPS2	0.965783	0.897482	0.484433	0.782566	0.212648
	Gene	Palb			Average	s.d.
	TRIP13	0.312317	0.220955	0.525493	0.352922	0.127599
	RRM1	0.312285	0.341267	0.348431	0.333994	0.0156269
	MCM3	0.199275	0.264772	0.321272	0.261773	0.0498502
	MCM5	0.128931	0.159113	0.202491	0.163512	0.0301914
	PRPS2	0.592177	0.603764	0.534096	0.576679	0.03048
	Gene	Pom+Palb			Average	s.d.
	TRIP13	0.328507	0.149361	0.551677	0.343182	0.164572
	RRM1	0.314616	0.336138	0.423398	0.358051	0.0470355
	MCM3	0.275121	0.301269	0.364551	0.313647	0.0375441
	MCM5	0.15018	0.197209	0.192861	0.180083	0.0212192
	PRPS2	0.459877	0.354583	0.32037	0.378277	0.0593666
	Gene	BSJ			Average	s.d.
	TRIP13	0.308796	0.295579	0.731549	0.445308	0.202475
	RRM1	0.387939	0.342142	0.515587	0.415223	0.0733898
	MCM3	0.305992	0.315226	0.677614	0.432944	0.173049
	MCM5	0.250817	0.259595	0.380829	0.29708	0.0593276
	PRPS2	0.674245	0.60924	0.650005	0.644497	0.0268225
	Gene	YKL			Average	s.d.
	TRIP13	0.324489	0.214127	0.636876	0.391831	0.179035
	RRM1	0.311273	0.318232	0.608408	0.412638	0.13846
	MCM3	0.303154	0.344177	0.651737	0.433023	0.155559
	MCM5	0.260392	0.340083	0.544417	0.381631	0.119617
	PRPS2	0.460997	0.447781	0.636797	0.515192	0.0861571

## Sheet: SuppFig5b-5f
Supplementary Figure 5b
	Concentration (µM)	Control			Average	s.d.		Concentration (µM)	TRIP13 OE			Average	s.d.		Concentration (µM)	RRM1 OE			Average	s.d.
		101.812	96.3624	101.825	100	2.57217			99.2283	99.6636	101.108	100	0.803445			100.904	98.8832	100.213	100	0.8386
	0.1	74.6148	83.5833	78.0263	78.7414	3.69612		0.1	77.6521	69.2206	86.0106	77.6278	6.85452		0.1	90.4272	84.6547	89.0171	88.033	2.45719
	1	69.4721	69.0081	71.1024	69.8609	0.898103		1	68.9409	63.0666	70.1645	67.3907	3.0981		1	81.9825	89.1521	83.668	84.9342	3.06085
	10	59.2705	54.8841	61.1875	58.4474	2.63837		10	63.6091	69.8292	64.1561	65.8648	2.81213		10	68.5734	83.7299	75.6149	75.9727	6.19279
Supplementary Figure 5c
	Concentration (µM)	Control			Average	s.d.		Concentration (µM)	TRIP13 OE			Average	s.d.		Concentration (µM)	RRM1 OE			Average	s.d.
		101.812	96.3624	101.825	100	2.57217			99.2283	99.6636	101.108	100	0.803445			100.904	98.8832	100.213	100	0.8386
	0.1	64.0157	72.5444	66.0956	67.5519	3.63093		0.1	73.9366	72.7175	74.2615	73.6385	0.664661		0.1	84.9434	83.2814	67.1834	78.4694	8.00922
	1	50.3655	52.2364	49.063	50.555	1.30246		1	58.0321	54.0735	53.2859	55.1305	2.07682		1	72.6643	68.3875	65.2874	68.7797	3.02433
	10	46.3917	50.5643	50.6057	49.1872	1.97681		10	49.4875	49.6371	54.2402	51.1216	2.20602		10	68.8166	68.4131	70.1593	69.1297	0.74645
Supplementary Figure 5d
	Concentration (µM)	Control			Average	s.d.		Concentration (µM)	TRIP13 OE			Average	s.d.		Concentration (µM)	RRM1 OE			Average	s.d.
		101.812	96.3624	101.825	100	2.57217			99.2283	99.6636	101.108	100	0.803445			100.904	98.8832	100.213	100	0.8386
	0.1	99.9172	99.5063	99.1891	99.5375	0.298049		0.1	84.9677	97.8139	78.6235	87.135	7.98295		0.1	93.7451	111.191	114.415	106.45	9.07982
	1	86.132	81.5988	84.4475	84.0594	1.87092		1	75.3217	72.2901	74.912	74.1746	1.34301		1	83.0913	84.5164	91.9362	86.5146	3.87755
	10	4.55063	4.78888	4.35911	4.56621	0.1758		10	3.87275	3.94496	3.2567	3.69147	0.308838		10	6.14685	7.11184	7.35213	6.87027	0.52086
Supplementary Figure 5e
	Concentration (µM)	Control			Average	s.d.		Concentration (µM)	TRIP13 OE			Average	s.d.		Concentration (µM)	RRM1 OE			Average	s.d.
		101.812	96.3624	101.825	100	2.57217			99.2283	99.6636	101.108	100	0.803445			100.904	98.8832	100.213	100	0.8386
	0.1	61.731	66.6397	63.2827	63.8845	2.04866		0.1	64.6826	61.7086	52.2405	59.5439	5.30507		0.1	73.5116	69.6211	74.542	72.5582	2.11904
	1	53.9181	58.22	61.9157	58.018	3.26811		1	59.0838	54.8415	49.7978	54.5744	3.79571		1	67.2055	66.2236	72.3411	68.59	2.68251
	10	54.9668	54.6396	59.2993	56.3019	2.1237		10	59.6285	56.9857	45.5631	54.0591	6.10369		10	64.495	66.1971	67.8081	66.1667	1.35275
Supplementary Figure 5f
	Concentration (µM)	Control			Average	s.d.		Concentration (µM)	TRIP13 OE			Average	s.d.		Concentration (µM)	RRM1 OE			Average	s.d.
		101.812	96.3624	101.825	100	2.57217			99.2283	99.6636	101.108	100	0.803445			100.904	98.8832	100.213	100	0.8386
	0.1	112.491	106.508		109.5	2.9913		0.1	95.0805	105.235	95.5403	98.6187	4.68242		0.1	103.895	107.206	93.2323	101.445	5.96212
	1	85.1593	92.3593	97.5503	91.6896	5.08071		1	91.8539	88.8078	87.9556	89.5391	1.67338		1	85.3688	101.416	99.9462	95.5769	7.24312
	10	0.879872	0.7347	0.917127	0.8439	0.0786995		10	0.793588	0.587226	0.443087	0.607967	0.143841		10	0.877991	0.699205	0.818598	0.798598	0.0743465

## Sheet: SuppFig6a-6f
Supplementary Figure 6a
	Concentration (µM)	Control			Average	s.d.		Concentration (µM)	CDK6 OE			Average	s.d.
	0	94.679	100.994	104.327	100	4.00098		0	95.2191	103.284	101.497	100	3.45838
	0.19	88.3465	84.3942	84.0461	85.5956	1.95034		0.19	68.9187	87.2589	89.4502	81.8759	9.20572
	0.78	69.9461	74.1114	85.0394	76.3657	6.36463		0.78	75.013	59.8355	71.3808	68.7431	6.47081
	3.12	49.9136	47.7785	45.7005	47.7975	1.72003		3.12	17.6421	13.821	14.2831	15.2487	1.70284
	12.5	8.83652	6.48219	6.81986	7.37952	1.03943		12.5	10.2061	10.072	10.9043	10.3941	0.364858
Supplementary Figure 6b
	Concentration (µM)	Control			Average	s.d.		Concentration (µM)	CDK6 OE			Average	s.d.
	0	94.679	100.994	104.327	100	4.00098		0	95.2191	103.284	101.497	100	3.45838
	0.19	48.0756	51.5074	48.5234	49.3688	1.5232		0.19	21.1824	19.6421	20.0918	20.3054	0.646744
	0.78	37.8427	41.2267	41.9415	40.337	1.78768		0.78	18.8793	13.7912	13.2024	15.291	2.54873
	3.12	34.9845	29.3875	34.5959	32.9893	2.55179		3.12	10.7875	8.93409	9.58501	9.76886	0.767734
	12.5	31.2608	34.2271	30.4566	31.9815	1.62145		12.5	9.68936	10.0968	8.19372	9.32663	0.818176
Supplementary Figure 6c
	Concentration (µM)	Control			Average	s.d.		Concentration (µM)	CDK6 OE			Average	s.d.
	0	94.679	100.994	104.327	100	4.00098		0	95.2191	103.284	101.497	100	3.45838
	0.39	92.9255	99.8081	91.0628	94.5988	3.76118		0.39	97.8351	89.3564	85.3709	90.8541	5.19755
	1.56	22.4243	16.5738	21.2989	20.099	2.53466		1.56	47.5099	40.1622	42.0915	43.2545	3.11039
	6.25	1.79562	0.698531	0.596793	1.03032	0.542745		6.25	8.06087	6.61057	6.15776	6.94307	0.811736
	25	0.611476	0.697482	0.595744	0.634901	0.0447152		25	6.66963	5.96526	6.24089	6.29193	0.289814
Supplementary Figure 6d
	Concentration (µM)	Control			Average	s.d.		Concentration (µM)	CDK6 OE			Average	s.d.		Concentration (µM)	CDK6 K43M OE			Average	s.d.
	0	100.059	102.897	97.0445	100	2.38955		0	94.2885	106.243	99.4681	100	4.895		0	100.24	104.275	95.4856	100	3.59209
	0.5	109.385	113.867	119.406	114.219	4.09882		0.5	103.657	102.403	97.0909	101.05	2.84609		0.5	121.29	105.459	101.693	109.48	8.49096
	1	118.82	112.8	107.867	113.162	4.47867		1	94.2996	98.0071	94.6925	95.6664	1.66288		1	113.649	104.717	98.1079	105.491	6.3682
	2	114.387	107.019	95.8763	105.761	7.60907		2	78.5391	79.9606	79.166	79.2219	0.581653		2	84.7501	93.0379	80.5101	86.0994	5.20271
	4	97.2347	104.645	103.777	101.886	3.30767		4	70.723	71.8003	70.7953	71.1062	0.491724		4	74.25	74.8124	72.2744	73.7789	1.08838
	10	61.3969	64.1843	65.2602	63.6138	1.62793		10	46.4752	47.6452	47.3895	47.17	0.502234		10	33.0156	30.6124	30.3572	31.3284	1.19756
Supplementary Figure 6e
	Concentration (µM)	Control			Average	s.d.		Concentration (µM)	CDK6 OE			Average	s.d.		Concentration (µM)	CDK6 K43M OE			Average	s.d.
	0	105.331	103.134	91.5345	100	6.05282		0	95.3329	106.271	98.3957	100	4.60746		0	101.348	101.969	96.6835	100	2.3588
	0.5	102.288	99.8663	99.5626	100.572	1.21969		0.5	107.303	106.223	101.945	105.157	2.31382		0.5	97.5789	111.22	94.0452	100.948	7.40511
	1	90.1781	66.6663	70.1467	75.6637	10.3611		1	96.2273	102.341	101.169	99.9125	2.64937		1	96.0282	95.1799	87.9372	93.0484	3.63073
	2	94.4628	67.4404	70.8645	77.5893	12.013		2	97.5358	98.1949	96.936	97.5556	0.514136		2	86.0632	87.5845	77.6438	83.7638	4.37184
	4	76.2721	65.9836	64.112	68.7892	5.34607		4	71.381	73.2008	72.7105	72.4308	0.768836		4	62.7638	63.2542	53.8967	59.9716	4.30023
	10	72.599	71.6125	61.2628	68.4914	5.12725		10	63.8749	64.6035	62.398	63.6255	0.917487		10	61.8618	63.0311	56.686	60.5263	2.75713
Supplementary Figure 6f
	Concentration (µM)	Control			Average	s.d.		Concentration (µM)	CDK6 OE			Average	s.d.		Concentration (µM)	CDK6 K43M OE			Average	s.d.
	0	94.2039	89.9254	115.871	100	11.3575		0	97.695	105.511	96.7941	100	3.9141		0	98.4475	104.518	97.0341	100	3.24667
	0.0001	94.2871	93.0096	126.622	104.64	15.5527		0.0001	106.58	96.2812	99.2458	100.702	4.32867		0.0001	97.7219	90.9032	103.458	97.3609	5.13163
	0.001	114.954	107.378	120.852	114.395	5.51481		0.001	85.0813	86.7255	83.3486	85.0518	1.37876		0.001	62.562	45.2343	68.8013	58.8659	9.96987
	0.01	0.495538	0.612486	0.790879	0.632968	0.121439		0.01	0.428002	0.448661	0.436086	0.437583	0.00850021		0.01	0.556307	0.419079	0.311433	0.42894	0.100212
	0.1	0.203171	0.270564	0.342913	0.272216	0.0570613		0.1	0.166171	0.190872	0.168866	0.175303	0.0110639		0.1	0.277743	0.170097	0.165167	0.204335	0.0519459
	1	0.0941523	0.127849	0.173438	0.131813	0.0324896		1	0.0898221	0.0947623	0.0678157	0.0841334	0.0117133		1	0.121615	0.0895679	0.056699	0.089294	0.0265026

## Sheet: SuppFig7a
Supplementary Figure 7
	Drug	Concentration (µM)	OPM2			Average	s.d.		Drug	Concentration (µM)	NCI-H929			Average	s.d.
	DMSO		102.436	100.016	97.5474	100	1.99592		DMSO		101.144	100.757	98.0997	100	1.35295
	Pom	0.1	57.5884	51.2182	60.1122	56.3063	3.74244		Pom	0.1	65.8994	62.0377	64.1527	64.0299	1.57891
		1	35.6247	29.3093	31.4856	32.1399	2.61943			1	50.964	49.2292	52.7775	50.9902	1.44869
	Palb	0.1	75.2164	75.0415	69.5271	73.2617	2.64171		Palb	0.1	86.3944	90.0182	92.4508	89.6211	2.48843
		1	22.136	19.3064	23.3305	21.591	1.68746			1	91.5374	92.7421	96.2868	93.5221	2.01586
	Pom+Palb	0.1	30.2955	26.2995	27.7055	28.1002	1.65505		Pom+Palb	0.1	63.9824	69.7479	68.1944	67.3082	2.43575
		1	4.79547	7.45521	5.12932	5.79333	1.183			1	50.9284	53.1053	47.5232	50.519	2.29719
	Drug	Concentration (µM)	RPMI-8226			Average	s.d.		Drug	Concentration (µM)	LP-1			Average	s.d.
	DMSO		99.7131	99.4326	100.854	100	0.614903		DMSO		105.618	94.3817	93.918	97.9727	5.4096
	Pom	0.1	56.369	56.4346	59.0451	57.2829	1.24633		Pom	0.1	58.3586	57.3514	57.068	57.5926	0.553829
		1	47.2206	44.2076	45.16	45.5294	1.25749			1	54.2096	50.1053	50.9104	51.7418	1.77571
	Palb	0.1	52.2366	52.9961	54.0055	53.0794	0.724532		Palb	0.1	53.4082	52.2319	53.7735	53.1379	0.657759
		1	41.5551	45.083	44.1232	43.5871	1.48932			1	52.4382	55.2796	49.3794	52.3657	2.40927
	Pom+Palb	0.1	39.0384	38.4273	36.8609	38.1089	0.917073		Pom+Palb	0.1	31.6492	34.3469	33.1116	33.0359	1.10265
		1	26.7534	27.3071	27.284	27.1148	0.255763			1	42.9629	43.7345	36.9856	41.2277	3.01608
	Drug	Concentration (µM)	AMO-1			Average	s.d.		Drug	Concentration (µM)	INA-6			Average	s.d.
	DMSO		98.6265	100.876	100.498	100	0.983394		DMSO		107.058	104.38	88.5622	100	8.16131
	Pom	0.1	96.6645	104.553	104.73	101.982	3.7611		Pom	0.1	100.779	93.9087	102.165	98.9508	3.60995
		1	95.0178	105.697	103.284	101.333	4.57285			1	77.0596	71.0559	73.1472	73.7542	2.48827
	Palb	0.1	91.38	88.5284	95.4465	91.785	2.83879		Palb	0.1	94.5404	97.2332	104.586	98.7864	4.24549
		1	93.512	102.173	99.4146	98.3664	3.61257			1	57.4676	63.7436	74.8821	65.3645	7.20123
	Pom+Palb	0.1	77.4766	78.6556	80.4472	78.8598	1.22132		Pom+Palb	0.1	97.5123	82.6175	92.8244	90.9847	6.21836
		1	71.2696	67.457	67.9483	68.8917	1.6934			1	32.4332	27.0365	33.2891	30.9196	2.76794
	Drug	Concentration (µM)	JJN3			Average	s.d.		Drug	Concentration (µM)	KMS12BM			Average	s.d.
	DMSO		86.5282	108.521	104.951	100	9.63685		DMSO		91.8685	98.7039	109.428	100	7.22681
	Pom	0.1	94.9558	108.484	113.418	105.619	7.80449		Pom	0.1	53.2304	39.5011	51.7345	48.1553	6.14985
		1		68.9511	72.3902	70.6707	1.71953			1	22.7242	27.9966	22.3632	24.3613	2.57475
	Palb	0.1	98.8632	93.3864	83.7591	92.0029	6.24333		Palb	0.1	38.3606	36.2724	52.3266	42.3199	7.12699
		1	80.8568	95.4274	94.3226	90.2023	6.62362			1	37.5972	41.8817	42.02	40.4996	2.0531
	Pom+Palb	0.1	73.85	97.612	91.4595	87.6405	10.0697		Pom+Palb	0.1	13.1484	14.6514	13.3071	13.7023	0.674231
		1	47.5022	50.9527	55.7485	51.4011	3.38144			1	9.47001	9.86213	10.1097	9.81395	0.263373

## Sheet: SuppFig9b
Supplementary Figure 9b
	Drug	Concentration (µM)	MM.1S			Average	s.d.
	DMSO		96.4551	99.0647	104.48	100	3.34236
	Pom	0.1	33.5051	37.9855	30.6338	34.0415	3.02519
		1	20.6069	22.7707	17.6626	20.3468	2.09345
	BSJ	0.1	104.153	81.7096	87.2146	91.0257	9.55056
		1	81.5685	75.0971	66.5905	74.4187	6.13352
	Pom+BSJ	0.1	38.3145	39.7769	30.0279	36.0398	4.29273
		1	18.7655	15.3357	16.7066	16.9359	1.40958

[truncated: 3 more sheets: SuppFig10, SuppFig11, SuppFig12b]
